# Supplementary material for: RNA Polymerase II CTD phosphatase Rtr1 fine-tunes transcription termination
Source: PLoS Genet. 2020 Mar 18;16(3):e1008317. doi: 10.1371/journal.pgen.1008317 (PMC7105142; doi:10.1371/journal.pgen.1008317)
Supplement: S1 Table — Protein names are given in the ProtID column according to their Uniprot ID. Each subsequent column represents an individual biological sample with the bait name and genotype defined in the column header. BY4741 is the isogenic parental yeast strain for all mutants used in this study and was used for mock control purifications. (XLSX) [file pgen.1008317.s001.xlsx]

## Sheet: Table_S1_062519
	Nrd1 WT purification PSMs				Nrd1 rtr1D purification PSMs				Pcf11 WT purification PSMs				Pcf11 rtr1D purification PSMs				Ssu72 WT purification PSMs				Ssu72 rtr1D purification PSMs
PROTEIN ID	IP_Nrd1_REP4	IP_Nrd1_REP3	IP_Nrd1_REP2	IP_Nrd1_REP1	IP_Nrd1_TAP_rtr1_PREP3	IP_Nrd1_TAP_rtr1_PREP2	IP_Nrd1_TAP_rtr1_PREP1	IP_Nrd1_FLAG_rtr1_PREP4	IP_Pcf11_REP4	IP_Pcf11_REP3	IP_Pcf11_REP2	IP_Pcf11_REP1	IP_Pcf11_TAP_rtr1D_REP2	IP_Pcf11_TAP_rtr1D_REP1	IP_Pcf11_FLAG_rtr1D_REP4	IP_Pcf11_FLAG_rtr1D_REP3	IP_Ssu72_REP4	IP_Ssu72_REP3	IP_Ssu72_REP2	IP_Ssu72_REP1	IP_Ssu72_rtr1_REP4	IP_Ssu72_rtr1_REP3	IP_Ssu72_rtr1_REP2	IP_Ssu72_rtr1_REP1
AAC1	0	0	0	0	0	0	0	0	0	0	0	0	0	0	0	0	1	0	0	0	0	0	0	0
AAC3	0	0	0	0	0	0	0	0	0	0	0	0	0	0	0	0	0	0	1	0	0	0	0	0
AAD16	0	0	0	0	0	0	0	0	0	0	0	0	0	0	0	0	0	0	0	0	2	0	0	0
AAH1	4	0	0	0	0	1	0	0	0	0	0	0	0	0	0	0	0	0	0	0	0	0	0	0
AAP1	0	0	0	0	0	0	0	0	0	0	0	0	0	0	0	0	1	4	6	0	0	2	4	1
AAT1	0	0	0	0	0	0	0	0	0	0	0	0	0	0	0	0	0	0	1	0	0	0	0	0
AAT2	1	0	0	0	0	0	0	0	0	0	0	0	0	0	0	0	0	0	0	0	0	0	1	0
ABD1	0	0	5	0	0	0	0	0	0	0	0	0	0	0	0	0	0	0	0	0	0	0	0	0
ABF1	0	0	0	0	0	0	0	0	0	0	0	0	0	0	0	0	0	0	0	0	0	0	0	0
ABF2	0	0	1	0	0	0	0	0	0	0	0	0	0	0	0	0	3	5	5	0	0	0	4	0
ABP1	0	0	0	0	0	0	0	0	0	0	0	0	0	0	0	0	0	0	0	0	0	1	4	1
ABP140	0	0	2	0	0	0	0	0	0	0	0	0	0	0	6	38	1	4	13	0	0	0	0	0
ABZ1	0	0	1	0	0	0	0	0	3	0	0	0	0	0	0	0	0	0	0	0	0	0	1	0
ABZ2	0	0	0	0	0	0	0	0	0	0	0	0	0	0	0	0	0	2	0	0	0	0	1	0
ACC1	37	0	7	1	1	3	0	3	0	0	0	0	0	0	9	1	24	8	7	2	17	0	19	0
ACE2	1	0	0	0	0	0	0	0	0	0	0	0	0	0	0	0	12	0	2	0	1	0	1	0
ACF4	0	0	0	0	0	0	0	0	0	0	0	0	0	0	0	0	0	0	0	0	0	0	0	1
ACH1	0	0	0	0	0	0	0	0	1	0	0	0	0	0	0	0	1	0	0	0	0	0	0	0
ACK1	0	0	0	0	0	0	0	0	1	0	0	0	0	0	0	0	0	0	0	0	0	0	0	0
ACO1	0	0	2	0	0	1	0	3	18	0	0	0	0	0	0	0	7	1	2	0	30	13	2	0
ACO2	0	0	0	0	0	0	0	0	0	0	0	0	0	0	0	0	0	0	0	0	0	0	1	0
ACP1	0	0	0	0	0	0	2	0	0	0	0	0	0	0	0	0	0	1	0	0	0	0	0	0
ACS1	0	0	0	0	0	0	0	0	0	0	0	0	0	0	0	0	0	0	0	0	0	0	0	0
ACS2	5	0	17	8	18	4	13	0	7	0	0	0	0	0	1	7	12	8	7	0	15	1	11	1
ACT1	84	0	85	104	228	94	18	9	292	0	0	0	0	0	22	5	85	81	142	155	105	11	39	61
ADA2	0	0	1	0	0	2	0	0	0	0	0	0	0	0	0	0	0	0	0	0	0	0	1	0
ADD37	0	0	0	0	0	0	0	0	0	0	0	0	0	0	0	0	1	1	0	0	2	0	0	0
ADD66	1	0	0	0	0	0	0	0	0	0	0	0	0	0	0	0	0	0	0	0	0	0	0	0
ADE1	1	0	0	0	0	0	0	0	0	0	0	0	0	0	1	0	0	0	0	0	0	0	4	0
ADE12	16	0	2	0	0	5	0	0	0	0	0	0	0	0	5	0	4	3	4	1	7	1	2	0
ADE13	0	0	0	0	0	0	0	0	0	0	0	0	0	0	0	0	13	1	3	0	7	1	4	0
ADE16	0	0	0	0	0	0	0	0	0	0	0	0	0	0	0	0	2	2	0	0	0	0	0	0
ADE17	3	0	3	0	2	8	0	0	0	0	0	0	1	1	0	0	28	3	7	0	6	2	7	0
ADE2	1	0	0	0	0	0	0	0	0	0	0	0	0	0	2	0	2	0	0	0	3	1	1	1
ADE3	4	0	4	0	0	2	1	3	1	0	0	0	0	0	6	11	4	6	4	2	16	2	14	5
ADE4	4	0	3	0	0	0	0	0	0	0	0	0	0	0	0	0	11	2	0	0	3	2	0	0
ADE5_7	108	0	48	80	80	434	0	13	43	0	0	0	0	0	13	1	79	114	97	53	145	9	42	43
ADE6	5	0	4	4	1	6	0	0	0	0	0	0	0	0	0	0	12	12	17	2	11	13	19	1
ADE8	3	0	0	0	0	4	0	0	0	0	0	0	0	0	0	0	2	1	1	0	0	0	0	0
ADF1	0	0	0	0	0	0	0	0	0	0	0	0	0	0	1	0	0	0	0	0	0	0	0	0
ADH1	0	0	0	0	71	101	35	40	0	0	0	0	0	0	125	16	0	0	0	0	0	0	0	0
ADH3	23	0	4	1	0	0	0	0	0	0	0	0	0	0	16	0	52	13	31	3	7	0	10	1
ADH4	0	0	0	0	0	0	0	0	0	0	0	0	0	0	0	0	0	0	0	0	0	0	0	0
ADH5	1	0	12	5	0	0	0	0	0	0	0	0	0	0	0	0	0	0	0	0	0	0	0	0
ADH6	0	0	0	6	0	0	0	5	0	0	0	0	0	0	0	0	3	12	9	1	0	3	4	0
ADI1	0	0	0	0	0	0	0	0	0	0	0	0	0	0	0	0	0	0	0	0	0	0	0	0
ADK1	0	0	0	0	0	0	0	6	0	0	0	0	0	0	0	0	7	6	4	3	11	6	3	1
ADO1	0	0	0	0	0	2	0	0	0	0	0	0	0	0	0	0	0	3	4	0	3	0	1	0
ADP1	0	0	0	0	0	0	0	0	0	0	0	0	0	0	0	0	0	0	0	0	0	0	1	0
ADR1	2	0	0	0	0	0	0	0	0	0	0	0	0	0	0	1	3	2	1	1	0	3	14	11
ADY2	0	0	0	0	0	0	0	0	0	0	0	0	0	0	0	0	0	0	0	0	0	0	0	1
ADY3	1	0	0	0	0	0	0	0	2	0	0	0	0	0	0	0	0	0	0	0	0	0	0	0
ADY4	0	0	0	0	0	0	0	0	3	0	0	0	0	0	0	0	0	0	1	0	0	0	0	1
AEP1	0	0	0	0	0	0	0	0	0	0	0	0	0	0	0	0	0	0	1	0	0	0	0	0
AEP2	0	0	0	0	0	0	0	1	0	0	0	0	0	0	0	0	0	0	0	0	0	0	0	0
AEP3	0	0	0	0	0	1	0	0	0	0	0	0	0	0	0	0	0	0	0	0	0	0	0	0
AFG1	0	0	0	0	0	0	0	0	0	0	0	0	0	0	0	0	0	0	0	0	0	0	0	0
AFG2	1	0	7	1	3	0	0	0	0	0	0	0	0	0	0	0	3	1	1	0	0	0	0	0
AFG3	0	0	0	0	0	0	0	0	0	0	0	0	0	0	0	0	0	0	0	0	0	0	0	0
AFI1	0	0	0	0	0	0	0	0	0	0	0	0	0	0	0	0	0	0	0	1	0	0	0	0
AFR1	0	0	0	1	0	0	0	0	0	0	0	0	0	0	0	0	0	0	0	0	0	0	0	0
AFT1	0	0	0	0	0	0	0	0	0	0	0	0	0	0	0	0	0	0	0	0	0	0	1	0
AFT2	0	0	0	0	0	0	0	0	0	0	0	0	0	0	0	0	0	1	0	0	0	0	0	0
AGC1	0	0	1	0	0	0	0	0	0	0	0	0	0	0	0	0	0	0	0	0	0	0	0	0
AGE1	0	0	2	0	0	0	0	0	0	0	0	0	0	0	0	0	0	0	0	0	0	0	0	0
AGE2	0	0	0	0	0	0	0	0	0	0	0	0	0	0	0	0	0	0	0	0	0	0	0	0
AHA1	0	0	0	0	0	1	0	0	0	0	0	0	0	0	4	0	0	0	0	0	3	0	0	0
AHC1	0	0	0	0	0	0	0	0	0	0	0	0	0	0	0	0	0	0	0	0	0	0	0	0
AHC2	0	0	0	0	0	0	0	0	0	0	0	0	0	0	0	0	0	1	0	0	0	0	0	0
AHP1	0	0	0	0	0	17	0	2	0	0	0	0	0	0	0	0	0	1	1	0	0	3	1	0
AIF1	0	0	2	0	0	0	0	0	0	0	0	0	0	0	0	0	0	1	0	0	0	0	0	0
AIM11	0	0	0	0	0	0	0	0	0	0	0	0	0	0	0	0	0	1	0	0	0	0	0	0
AIM13	0	0	0	0	0	0	0	0	0	0	0	0	0	0	0	0	0	0	0	0	0	0	0	0
AIM14	0	0	0	0	0	0	0	0	0	0	0	0	0	0	0	0	0	1	1	0	0	0	1	0
AIM18	0	0	0	0	0	0	0	0	0	0	0	0	0	0	0	0	0	0	0	0	3	0	0	0
AIM2	0	0	0	0	0	0	0	1	0	0	0	0	0	0	0	0	1	0	0	0	0	0	1	0
AIM21	0	0	0	0	0	0	0	0	0	0	0	0	0	0	0	0	0	0	0	0	0	0	0	0
AIM23	0	0	0	0	0	0	0	0	0	2	0	0	0	0	0	0	3	1	0	0	0	0	0	0
AIM29	0	0	0	0	0	0	0	0	0	0	0	0	0	0	0	0	4	0	0	0	0	0	0	0
AIM32	0	0	0	0	0	0	0	0	0	0	0	0	0	0	0	0	1	0	0	0	0	0	0	0
AIM34	0	0	4	0	0	0	1	0	0	0	0	0	0	0	0	0	0	0	0	1	0	0	0	0
AIM36	0	0	0	0	0	0	0	0	0	0	0	0	0	0	0	0	0	0	0	0	1	0	0	0
AIM41	0	0	0	0	0	0	0	0	0	0	0	0	0	0	0	0	0	0	0	0	1	0	0	0
AIM44	0	0	0	0	0	0	0	0	0	0	0	0	0	0	0	0	1	2	0	0	0	0	0	0
AIM45	0	0	0	0	0	0	0	0	0	0	0	0	0	0	0	0	0	0	0	0	0	2	0	0
AIM46	0	0	0	0	0	0	0	0	0	0	0	0	0	0	0	0	0	0	0	0	0	0	2	0
AIM5	0	0	0	0	0	0	0	0	0	0	0	0	0	0	0	0	0	0	0	0	0	0	0	0
AIM6	0	0	1	0	0	0	0	0	0	0	0	0	0	0	8	0	0	4	10	0	0	0	2	0
AIM9	0	0	0	0	0	0	0	0	0	0	0	0	0	0	0	0	0	0	0	0	1	0	0	0
AIP1	0	0	2	0	6	1	0	0	0	0	0	0	0	0	0	0	0	0	0	0	0	0	1	0
AIR1	0	0	0	0	0	0	0	0	0	0	0	0	0	0	0	0	0	0	0	0	0	0	0	0
AIR2	1	0	3	0	0	0	0	0	0	0	0	0	0	0	3	0	12	7	12	0	0	0	0	0
AKL1	0	0	0	0	0	0	0	0	0	0	0	0	0	1	2	7	91	10	7	0	0	0	4	1
AKR1	0	0	0	0	0	0	0	0	0	0	0	0	0	0	0	0	0	1	0	0	2	0	2	0
AKR2	0	0	0	0	0	0	0	0	0	0	0	0	0	0	4	0	0	0	0	0	0	0	0	0
ALA1	0	0	15	2	23	5	0	0	0	0	0	0	0	1	0	0	4	19	41	10	17	0	8	2
ALB1	0	0	0	0	0	0	0	0	0	0	0	0	0	0	3	0	12	0	0	0	0	0	0	0
ALD2	0	0	0	0	0	0	0	0	0	0	0	0	0	0	0	0	0	1	0	0	0	0	0	0
ALD3	0	0	0	0	0	0	0	0	0	0	0	0	0	0	0	0	0	0	0	0	0	0	0	0
ALD4	0	0	2	0	0	0	0	0	0	0	0	0	0	0	0	0	0	0	0	0	3	4	7	1
ALD5	0	0	6	0	0	2	0	0	11	0	0	0	0	0	32	3	1	3	3	0	0	0	8	1
ALD6	5	0	5	2	4	2	1	5	6	0	0	0	0	0	1	0	3	3	2	1	6	3	5	0
ALE1	0	0	0	0	0	0	0	0	0	0	0	0	0	0	0	0	0	0	0	0	2	0	0	0
ALF1	0	0	0	0	1	0	0	0	0	0	0	0	0	0	0	0	0	0	0	0	0	0	0	0
ALG11	0	0	0	0	0	0	0	0	0	0	0	0	0	0	0	0	0	1	1	1	0	0	0	0
ALG12	0	0	0	0	0	0	0	0	0	0	0	0	0	0	0	0	0	0	0	0	0	0	0	1
ALG2	0	0	0	0	0	2	0	0	0	0	0	0	0	0	0	0	0	0	0	0	0	0	0	0
ALG5	0	0	0	0	0	0	0	0	0	0	0	0	0	0	0	0	0	0	0	0	0	0	0	0
ALG9	0	0	0	0	0	0	0	0	0	0	0	0	0	0	1	0	0	0	0	0	0	0	0	0
ALK1	0	0	1	0	0	0	0	0	1	0	0	0	0	0	0	1	7	2	0	0	0	1	0	0
ALK2	0	0	0	0	0	0	0	0	0	0	0	0	0	0	0	0	3	0	0	0	0	0	0	0
ALO1	0	0	0	0	0	0	0	0	0	0	0	0	0	0	0	0	0	0	1	0	0	0	0	0
ALP1	0	0	0	0	0	0	0	0	0	0	0	0	0	0	0	0	0	1	0	0	0	0	0	0
ALR1	0	0	0	0	0	0	0	0	0	0	0	0	0	0	3	0	8	2	2	1	0	0	0	1
ALT1	2	0	0	0	0	0	0	0	0	0	0	0	0	0	0	0	1	0	2	0	2	0	0	0
ALY1	0	0	0	0	0	0	0	0	0	0	0	0	0	0	0	0	4	0	0	0	0	0	0	0
ALY2	2	0	1	0	0	0	0	0	0	0	0	0	0	0	3	4	6	5	6	0	0	0	0	0
AMD1	4	0	0	0	0	0	0	0	0	0	0	0	0	0	0	2	3	4	6	2	0	0	1	0
AME1	2	0	1	0	0	0	0	0	0	0	0	0	0	0	0	1	2	7	13	0	0	0	0	0
AML1	1	0	0	0	0	0	0	0	0	0	0	0	0	0	1	0	6	12	7	1	0	0	0	0
AMN1	1	0	0	0	0	0	0	0	0	0	1	0	0	0	0	0	0	0	0	0	0	0	0	0
AMS1	0	0	0	0	0	0	0	0	0	0	0	0	0	0	0	0	0	1	0	0	0	0	0	0
ANB1	37	0	5	0	0	0	0	0	0	0	0	0	0	0	19	155	13	21	20	3	0	0	0	0
ANP1	0	0	0	0	0	0	0	0	0	0	0	0	0	0	0	0	0	0	0	0	0	0	0	0
ANT1	0	0	0	0	0	0	0	0	0	0	0	0	0	0	1	0	0	0	0	0	0	0	0	0
APA1	4	0	3	0	2	9	0	0	0	1	0	0	0	0	11	0	8	2	5	0	0	0	0	0
APC1	0	0	1	0	1	1	0	0	0	0	0	0	0	0	0	0	0	0	1	1	2	0	1	0
APC2	0	0	0	0	0	0	0	0	0	0	0	0	0	0	0	0	1	0	1	0	0	0	1	0
APC4	0	0	0	0	0	0	0	0	0	0	0	0	0	0	0	0	0	0	0	0	0	0	0	1
APC5	0	0	0	0	0	0	0	1	0	0	0	0	0	0	0	0	2	0	1	0	2	0	1	0
APD1	3	0	0	0	0	0	0	0	0	0	0	0	0	0	21	33	14	22	15	1	0	0	3	0
APE1	0	0	0	0	0	0	0	0	0	0	0	0	0	0	0	0	0	0	0	0	0	0	0	0
APE2	0	0	0	0	0	0	0	0	0	0	0	0	0	0	0	0	1	2	1	0	4	1	3	0
APE3	0	0	0	0	0	0	0	0	0	0	0	0	0	0	0	0	0	0	0	0	0	0	0	0
APE4	0	0	0	0	0	0	0	0	0	0	0	0	0	1	3	0	0	0	0	0	0	0	1	0
APJ1	0	0	0	0	0	0	0	0	0	0	0	0	0	0	0	0	0	0	0	0	0	0	1	0
APL1	0	0	2	0	0	0	0	0	1	0	0	0	0	0	0	0	7	7	1	0	0	0	2	0
APL2	20	0	7	0	0	4	0	0	0	0	0	0	0	0	26	6	65	13	17	6	1	2	2	0
APL3	0	0	1	0	1	0	0	0	0	0	0	0	0	0	0	0	8	2	1	0	0	0	2	0
APL4	4	0	7	0	0	8	0	0	0	0	0	0	0	0	47	11	65	20	9	0	0	0	0	0
APL5	4	0	3	0	0	7	0	0	1	0	0	0	0	0	68	11	31	8	7	0	0	0	6	1
APL6	0	0	4	0	0	3	0	0	1	0	0	0	0	0	6	5	11	14	43	1	0	0	3	1
APM1	0	0	6	0	0	5	0	0	0	0	0	0	0	0	11	0	8	1	0	0	0	0	0	0
APM2	0	0	0	0	0	0	0	0	0	0	0	0	0	0	2	0	3	1	1	0	0	0	0	0
APM3	0	0	2	0	0	0	0	0	0	0	0	0	0	0	6	21	20	1	3	0	0	0	0	0
APM4	0	0	2	0	0	0	0	0	0	0	0	0	0	0	1	0	0	0	0	0	0	0	0	0
APN1	0	0	6	0	0	1	0	0	0	0	0	0	0	0	1	0	0	0	0	0	0	0	0	0
APN2	0	0	0	0	0	0	0	0	0	0	0	0	0	0	0	0	0	0	0	0	0	0	1	0
APP1	0	0	0	0	0	0	0	0	0	0	0	0	0	0	0	0	0	0	0	0	0	0	0	0
APQ12	0	0	0	0	0	0	0	0	0	0	0	0	0	0	0	0	0	0	0	0	0	0	2	0
APS1	0	0	1	0	0	2	0	0	1	0	0	0	0	0	2	0	0	2	0	0	0	0	0	0
APS2	0	0	2	0	0	0	0	0	0	0	0	0	0	0	0	0	0	0	0	0	0	0	0	0
APS3	11	0	4	1	0	0	0	0	0	0	0	0	0	0	22	8	8	9	1	0	0	0	1	0
APT1	6	0	0	12	0	0	0	0	0	0	0	0	0	0	0	0	11	0	0	0	0	0	0	0
AQR1	0	0	0	0	0	0	0	0	0	0	0	0	0	0	0	0	0	0	0	0	0	1	0	0
ARA1	0	0	0	0	0	0	0	0	0	0	0	0	0	0	0	0	0	0	2	0	0	0	0	0
ARB1	28	0	269	5	41	40	29	3	91	0	0	0	0	0	230	49	14	27	47	22	7	11	17	7
ARC1	2	0	82	0	0	42	0	0	0	0	0	0	0	0	79	0	80	26	49	23	1	4	6	0
ARC15	0	0	0	0	0	0	0	0	0	0	0	0	0	0	0	0	0	0	0	0	6	0	1	0
ARC18	0	0	0	0	2	2	0	0	0	0	0	0	0	0	0	0	0	0	0	0	0	0	2	0
ARC19	0	0	1	0	0	0	0	0	0	0	0	0	0	0	0	0	0	0	0	0	2	0	0	0
ARC35	4	0	2	0	0	0	0	0	0	0	0	0	0	0	0	9	13	5	5	4	0	0	1	1
ARC40	0	0	0	0	0	0	0	0	0	0	0	0	0	0	0	0	0	0	0	0	1	1	1	0
ARD1	0	0	29	0	0	14	0	0	0	0	0	0	0	0	0	0	2	0	3	0	0	2	3	0
ARE2	0	0	0	0	0	0	0	0	0	0	0	0	0	0	0	0	1	0	0	0	2	0	0	0
ARF1	63	0	14	178	142	264	136	5	125	0	0	0	0	0	141	0	59	42	62	87	59	20	16	0
ARF2	63	0	11	114	167	227	126	4	0	0	0	0	0	0	101	0	54	38	49	31	47	15	21	0
ARF3	1	0	0	0	0	2	0	0	0	0	0	0	0	0	0	0	1	0	0	0	0	0	0	0
ARG2	0	0	0	0	0	0	0	0	0	1	1	0	0	0	0	0	0	0	0	0	0	0	1	0
ARG4	0	0	0	0	0	0	0	0	0	0	0	0	0	0	0	0	0	1	0	0	1	0	0	0
ARG5_6	0	0	0	0	0	0	0	0	0	0	0	0	0	0	0	0	0	0	0	0	0	0	0	0
ARG7	0	0	0	0	0	0	0	0	0	0	0	0	0	0	0	0	0	0	0	0	0	0	0	0
ARG8	0	0	0	0	0	0	0	0	0	0	0	0	0	0	0	0	0	1	0	0	0	0	0	0
ARI1	12	0	10	0	0	0	0	0	0	0	0	0	0	0	0	0	17	0	1	0	0	0	0	0
ARK1	0	0	0	0	0	0	0	0	0	0	0	0	0	0	0	0	0	0	0	0	0	0	0	1
ARL1	15	0	9	1	20	5	0	0	0	0	0	0	0	0	2	0	3	4	1	0	0	1	3	0
ARL3	0	0	0	0	0	0	0	0	0	0	0	0	0	0	0	0	0	1	0	0	1	0	0	0
ARO1	2	0	0	2	2	2	0	0	1	0	0	0	0	0	0	0	13	17	11	0	5	2	30	3
ARO10	1	0	5	0	0	0	0	0	0	0	0	0	0	0	4	0	4	14	24	2	0	0	1	0
ARO2	0	0	0	0	0	0	0	0	2	0	0	0	0	0	0	0	4	2	2	0	6	0	3	0
ARO3	0	0	0	0	0	0	0	1	0	0	0	0	0	0	0	0	2	0	0	0	0	0	0	0
ARO4	0	0	0	0	0	0	0	1	4	0	0	0	0	0	0	0	0	0	0	0	15	0	0	0
ARO7	0	0	0	0	0	0	0	0	0	0	0	0	0	0	0	0	0	0	0	0	0	0	0	0
ARO8	1	0	1	0	6	1	0	0	0	0	0	0	0	0	0	0	1	14	19	3	14	0	34	0
ARO80	0	0	0	0	0	0	0	0	0	0	0	0	0	0	1	0	0	0	0	0	1	0	0	0
ARO9	2	0	1	0	8	0	0	0	1	0	0	0	0	0	0	0	4	14	27	0	2	0	6	4
ARP10	0	0	0	0	1	0	0	0	0	0	0	0	0	0	0	0	0	0	0	0	0	0	0	0
ARP2	4	0	5	0	0	18	1	0	17	0	0	0	0	0	4	2	5	20	28	20	13	5	14	21
ARP3	1	0	9	0	1	8	0	0	22	0	0	0	0	0	3	0	7	4	7	1	4	0	4	0
ARP4	0	0	0	0	0	0	0	0	0	0	0	0	0	0	0	0	4	0	1	0	0	0	0	0
ARP5	0	0	5	0	0	0	0	0	0	0	0	0	1	0	1	0	0	2	0	0	0	0	0	0
ARP8	0	0	0	0	0	0	0	0	0	0	0	0	0	0	0	0	4	2	1	0	0	2	0	0
ARP9	0	0	0	0	0	2	0	0	0	0	0	0	0	0	0	0	0	1	0	0	3	0	2	0
ARR1	0	0	0	0	0	0	0	0	0	0	0	0	0	0	0	0	0	0	0	0	0	0	0	0
ARR2	0	0	0	0	0	0	0	0	0	0	0	0	0	0	1	0	0	2	2	2	0	0	0	0
ART5	1	0	2	0	0	0	0	0	0	0	0	0	0	0	0	0	8	17	36	14	0	0	1	0
ARV1	0	0	0	0	0	0	0	0	1	0	0	0	0	0	0	0	0	0	0	0	0	0	0	0
ARX1	0	0	3	0	0	5	0	0	0	0	0	0	0	0	26	1	0	1	1	0	2	0	1	0
ASC1	1	0	16	0	5	14	2	0	1	0	0	0	0	0	27	0	10	8	18	8	1	1	2	3
ASE1	1	0	0	0	0	0	2	0	5	0	0	0	0	0	0	0	0	0	1	0	0	0	1	0
ASF2	0	0	0	0	0	0	0	0	0	0	0	0	0	0	0	0	0	0	0	0	2	0	0	0
ASG1	0	0	2	0	0	2	0	0	0	0	0	0	0	1	0	0	0	1	0	0	0	0	0	0
ASH1	0	0	0	0	1	0	0	0	2	0	0	0	0	0	0	0	1	0	0	0	0	0	1	0
ASI1	0	0	1	0	0	0	0	0	0	0	0	0	0	0	0	0	0	0	0	0	0	0	0	0
ASI2	1	0	1	0	0	0	0	0	0	0	0	0	0	0	0	0	0	0	0	0	0	0	0	0
ASI3	0	0	0	1	0	0	0	0	0	0	0	0	0	1	0	0	0	0	0	0	0	0	0	0
ASK1	0	0	2	0	0	0	0	0	0	0	0	0	0	0	0	0	0	0	0	0	0	0	0	0
ASK10	0	0	0	0	0	2	0	0	0	0	0	0	0	0	0	0	18	14	24	21	0	0	6	0
ASM4	0	0	0	0	0	0	0	0	0	0	0	0	0	0	0	0	0	0	0	0	0	0	0	0
ASN1	0	0	0	0	0	1	0	0	6	0	0	0	0	0	0	0	6	2	4	0	9	0	1	0
ASN2	1	0	3	0	0	0	0	0	0	0	0	0	0	0	0	0	11	2	1	0	3	1	1	0
ASP1	0	0	0	0	0	0	0	0	0	0	0	0	0	0	1	0	0	2	0	0	7	0	0	0
AST1	0	0	2	0	0	0	0	0	0	0	0	0	0	0	0	0	0	0	1	0	0	0	0	0
ATC1	0	0	0	0	0	0	0	0	0	0	0	0	0	0	0	0	0	0	0	0	0	1	0	0
ATE1	0	0	0	0	0	0	0	0	0	0	0	0	0	0	0	0	0	0	0	0	0	0	0	0
ATF1	0	0	0	0	0	0	0	0	0	0	0	0	0	0	0	0	0	0	0	0	0	0	0	0
ATF2	0	0	0	0	0	0	0	0	0	0	0	0	0	0	1	0	2	0	0	1	0	0	0	0
ATG11	0	0	0	4	2	0	0	0	0	0	0	0	0	0	0	0	0	0	0	0	0	0	1	0
ATG13	0	0	0	0	0	0	0	0	0	0	0	0	0	0	0	0	1	1	0	0	0	0	0	0
ATG14	0	0	0	0	0	0	0	0	0	0	0	0	0	0	0	0	0	0	0	0	0	0	0	1
ATG17	0	0	0	0	0	0	0	0	0	0	0	0	0	0	0	0	0	0	0	0	0	0	0	0
ATG18	0	0	22	0	1	25	0	0	0	0	0	0	0	1	0	0	0	0	0	0	0	0	0	0
ATG19	0	0	0	0	0	0	0	0	0	0	0	0	0	0	0	0	1	1	1	0	0	0	0	0
ATG2	0	0	0	0	0	0	0	0	1	0	0	0	0	0	1	0	0	0	1	0	0	0	0	1
ATG20	1	0	0	0	0	0	0	1	0	0	0	0	0	0	106	1	2	5	9	2	5	0	9	0
ATG21	0	0	0	0	0	0	0	0	0	0	0	0	0	0	0	0	0	0	0	0	2	0	0	0
ATG26	0	0	0	0	0	0	2	0	0	0	0	0	0	0	0	6	2	1	3	0	0	0	2	0
ATG27	0	0	0	0	0	0	0	0	0	0	0	0	0	0	0	0	0	0	1	2	0	0	5	1
ATG3	0	0	0	0	0	0	0	0	0	0	0	0	0	0	0	1	0	0	0	0	0	0	0	0
ATG34	0	0	0	0	0	0	0	0	0	2	1	1	0	0	0	0	0	0	0	0	0	0	0	0
ATG4	0	0	0	0	0	0	0	0	0	1	0	1	0	0	0	0	0	0	0	0	0	0	0	0
ATG5	0	0	0	0	0	0	0	0	0	0	0	0	1	0	0	0	0	0	0	0	0	0	0	0
ATG7	0	0	0	0	0	0	0	0	0	0	0	0	0	0	0	0	1	0	0	0	0	0	1	0
ATG9	0	0	0	0	0	1	0	0	0	0	0	0	0	0	0	0	0	0	0	0	0	0	0	0
ATH1	0	0	0	0	0	0	0	0	0	0	0	0	0	0	0	1	0	0	0	0	0	0	0	1
ATM1	0	0	0	0	0	0	0	0	0	0	1	0	0	0	0	0	0	0	0	0	1	0	0	0
ATP1	11	0	30	16	65	54	1	2	122	0	0	0	0	0	3	0	7	12	8	17	89	10	52	10
ATP10	0	0	0	0	0	0	0	0	0	0	0	0	0	0	0	0	0	0	0	0	0	0	0	0
ATP11	0	0	0	0	0	0	0	0	0	0	0	0	0	0	0	0	0	0	0	0	0	3	0	0
ATP12	0	0	0	0	0	0	0	0	0	0	0	0	0	0	0	0	0	0	0	0	0	0	0	0
ATP14	0	0	0	0	0	0	0	0	0	0	0	0	0	0	0	0	0	0	0	0	0	0	0	0
ATP15	0	0	0	0	0	0	0	0	0	0	0	0	0	0	0	0	0	0	0	0	0	0	0	0
ATP17	0	0	0	0	0	0	0	0	0	0	0	0	0	1	0	0	0	0	0	0	0	0	0	0
ATP2	0	0	5	0	13	5	0	1	24	0	0	0	0	0	2	0	4	8	5	0	40	7	21	0
ATP20	0	0	0	0	0	0	0	0	0	0	0	0	0	0	0	0	0	0	0	0	0	0	0	0
ATP21	0	0	0	0	0	0	0	0	0	0	0	0	0	0	0	0	0	0	0	0	0	0	0	0
ATP22	0	0	0	0	0	0	0	0	0	3	0	0	0	1	0	0	0	0	0	0	0	0	0	0
ATP23	0	0	1	0	0	0	0	0	0	0	0	0	0	0	0	0	0	0	0	0	0	0	0	1
ATP25	0	0	0	0	0	0	0	0	1	0	0	0	0	0	0	1	1	0	0	0	0	0	0	1
ATP3	0	0	21	0	0	26	0	0	5	0	0	0	0	0	0	6	1	1	2	1	14	2	8	17
ATP4	0	0	0	0	0	0	0	0	0	0	0	0	0	0	0	0	0	0	0	0	0	0	0	0
ATP5	0	0	0	0	1	0	0	0	0	0	0	0	0	0	0	0	0	0	0	0	3	0	0	0
ATP7	0	0	0	0	0	0	0	0	0	0	0	0	0	0	0	0	0	0	0	0	2	0	0	0
ATR1	0	0	0	0	0	0	0	0	0	0	0	0	0	0	0	0	0	0	0	0	0	0	0	0
ATS1	0	0	0	0	1	1	0	0	0	0	0	0	0	0	0	0	0	0	0	0	0	0	0	0
ATX1	0	0	0	0	0	0	0	0	0	0	0	0	0	0	0	0	0	0	1	0	0	0	0	0
AUS1	0	0	0	0	0	0	0	6	0	0	0	0	0	0	1	0	0	0	0	0	0	2	0	0
AVO1	0	0	0	0	0	0	0	0	0	0	0	0	0	0	0	0	3	1	1	0	0	0	2	1
AVO2	0	0	0	0	0	0	0	0	0	0	0	0	0	0	0	0	0	0	1	0	0	0	0	0
AVT2	0	0	0	0	0	0	0	0	0	0	0	0	0	0	0	0	0	0	0	0	0	0	0	0
AVT3	0	0	0	0	0	0	0	0	0	0	0	0	0	0	0	0	0	0	0	0	0	0	0	0
AVT4	0	0	0	0	0	1	0	0	0	0	0	0	0	0	0	0	0	0	0	0	0	0	0	0
AVT7	0	0	0	0	0	0	0	0	3	0	0	0	0	0	0	0	0	0	0	0	0	0	0	1
AXL1	0	0	0	0	0	0	0	0	0	0	0	0	0	0	0	0	0	0	0	1	0	2	2	0
AXL2	0	0	4	0	0	0	0	0	0	0	0	0	0	0	0	0	0	0	0	1	0	0	1	0
AYR1	1	0	0	0	0	0	0	0	0	0	0	0	0	0	0	0	0	3	1	0	0	1	2	0
AYT1	0	0	0	0	0	0	0	0	0	0	0	0	0	0	0	0	0	0	0	0	0	0	0	0
AZF1	0	0	0	0	0	0	0	0	0	1	0	0	0	0	0	0	2	0	0	0	0	0	0	0
BAS1	0	0	0	0	0	0	0	0	0	0	0	0	0	0	0	0	0	0	0	0	0	0	0	0
BAT1	0	0	0	0	0	0	0	0	0	0	0	0	0	0	0	0	1	5	5	3	10	0	2	0
BAT2	0	0	1	0	0	0	0	0	0	0	0	0	0	0	1	0	4	5	8	6	12	0	3	0
BBC1	7	0	5	0	0	0	0	0	0	0	0	0	0	0	168	38	110	102	173	78	3	2	6	0
BCD1	0	0	0	0	0	0	0	0	0	0	0	0	0	0	0	0	2	0	0	0	0	0	0	0
BCH1	0	0	13	0	0	17	0	0	0	0	0	0	0	0	0	0	6	0	0	0	0	0	0	0
BCH2	3	0	0	0	0	0	0	0	0	0	0	0	0	0	0	0	0	0	1	1	0	0	1	0
BCK1	0	0	0	0	0	0	0	0	1	0	0	0	0	0	0	0	1	0	0	0	0	0	0	0
BCK2	0	0	0	0	0	0	0	0	0	0	0	0	0	0	0	0	1	0	0	0	0	0	0	0
BCP1	0	0	0	0	0	0	0	0	0	0	0	0	0	0	27	25	5	10	12	17	0	0	1	0
BCS1	0	0	0	0	0	0	0	0	0	0	0	0	0	0	0	0	0	0	0	0	0	0	1	0
BCY1	0	0	5	0	0	0	0	0	1	0	0	0	0	0	0	0	0	0	0	0	0	0	1	0
BDF1	0	0	2	0	0	0	0	0	0	0	0	0	0	0	2	18	46	1	10	3	3	0	0	0
BDF2	1	0	0	0	0	0	0	0	0	0	0	0	0	0	0	0	16	1	0	0	0	0	1	0
BDH1	4	0	0	0	0	1	0	0	0	0	0	0	0	0	0	0	1	1	0	0	1	0	0	0
BDP1	0	0	2	0	0	0	0	0	0	0	0	0	0	0	0	0	0	0	0	0	0	0	0	0
BEM1	0	0	1	0	0	0	0	0	0	0	0	0	0	0	1	0	0	0	0	0	0	0	0	0
BEM2	4	0	25	0	0	2	4	0	0	1	0	0	0	0	12	2	132	18	5	0	1	0	3	0
BEM3	0	0	0	0	0	0	0	0	0	0	0	0	0	0	1	0	0	0	0	0	0	0	0	0
BEM4	2	0	0	0	0	0	0	0	0	0	0	0	0	0	0	0	0	1	0	0	0	0	0	0
BET1	0	0	0	0	0	0	0	0	0	0	0	0	0	0	0	0	0	0	0	0	2	0	0	0
BET3	1	0	0	0	0	0	0	0	3	0	0	0	0	0	0	0	0	1	1	0	1	0	1	0
BET4	0	0	0	0	0	0	0	0	0	0	0	0	0	0	0	0	0	5	0	0	0	0	1	0
BFA1	0	0	0	0	0	0	0	0	0	0	0	0	0	0	0	0	0	0	0	0	0	1	0	1
BFR1	0	0	32	0	0	0	6	0	0	0	1	0	0	0	38	15	16	5	2	0	28	7	5	1
BFR2	0	1	8	0	0	7	0	0	0	0	0	0	0	0	31	14	1	3	1	0	0	0	1	0
BGL2	0	0	0	0	0	0	0	0	0	0	0	0	0	0	0	0	0	3	2	1	4	0	4	6
BIG1	0	0	0	0	0	0	0	0	0	0	0	0	0	0	3	0	0	0	0	0	0	0	0	0
BIM1	7	0	0	0	0	0	0	0	0	0	0	0	0	0	0	0	3	1	1	1	0	0	0	0
BIO2	0	0	0	0	0	0	0	0	0	0	0	0	0	0	0	0	1	0	0	0	0	0	0	0
BIR1	0	0	0	0	0	1	0	0	0	1	0	0	0	0	0	0	0	2	0	0	0	0	0	0
BIT61	0	0	0	0	0	0	0	0	0	0	0	0	0	0	1	0	0	0	0	0	0	0	0	0
BLI1	0	0	0	0	0	0	0	0	0	0	0	0	0	0	0	0	0	3	1	0	0	0	0	0
BLM10	0	0	0	0	0	0	0	0	1	0	1	0	0	0	0	0	3	1	2	0	0	0	1	0
BLS1	0	0	0	0	0	0	0	0	0	0	0	0	0	0	0	0	0	0	0	0	0	0	1	0
BMH1	0	0	0	0	0	8	0	17	3	0	0	0	1	1	12	2	39	11	27	4	21	10	17	14
BMH2	6	0	9	0	0	6	0	12	0	0	0	0	0	0	0	0	31	11	26	2	13	10	16	1
BMS1	3	0	11	0	2	3	0	0	20	0	0	0	0	0	36	0	30	3	6	1	1	1	9	4
BNA1	7	0	0	0	0	0	0	0	0	0	0	0	0	0	0	0	1	4	0	0	0	0	1	0
BNA2	0	4	0	0	0	0	0	0	0	0	0	0	0	0	0	0	1	2	3	0	0	0	0	0
BNA3	4	0	0	0	0	0	0	0	0	0	0	0	0	0	2	0	1	1	0	0	0	0	0	1
BNA4	0	0	0	0	0	0	0	0	0	0	0	0	0	0	0	0	0	0	0	0	0	0	0	0
BNA7	0	0	0	0	0	0	0	0	0	0	0	0	0	0	0	0	0	1	0	0	0	0	0	0
BNI1	0	0	0	0	0	0	0	0	0	0	0	0	0	1	1	0	15	5	7	0	0	0	3	0
BNI5	0	0	0	0	0	0	0	0	0	0	0	0	0	0	0	0	2	0	0	0	0	0	0	0
BNR1	0	0	0	0	0	0	0	0	0	0	0	0	0	0	3	0	0	0	0	0	0	0	3	0
BOI1	2	0	3	0	0	0	0	0	0	0	0	0	0	0	1	2	11	14	6	5	1	0	1	0
BOI2	0	0	19	0	0	0	0	0	0	0	0	0	0	0	1	3	3	0	1	0	0	0	2	0
BOP2	0	1	0	0	0	0	0	0	0	0	0	0	0	0	0	0	0	0	0	0	0	1	0	0
BPH1	1	0	14	0	1	4	0	0	1	0	0	0	0	0	2	0	0	2	0	0	0	0	1	0
BPT1	0	0	0	0	0	0	0	0	0	0	0	0	1	0	0	0	0	0	0	0	0	0	0	0
BRE1	0	0	4	0	0	0	0	0	0	0	0	0	0	0	0	1	2	1	0	0	1	0	1	0
BRE2	0	0	0	0	0	0	0	0	0	0	0	0	0	0	2	0	6	2	1	0	0	0	0	0
BRE4	0	0	0	0	0	1	0	0	0	0	0	0	0	1	0	0	0	1	0	0	0	0	1	0
BRE5	2	0	6	0	0	2	0	0	2	0	0	0	0	0	1	2	4	0	1	0	0	0	0	0
BRF1	0	0	3	0	0	1	0	0	0	0	0	0	0	0	0	0	0	0	0	0	0	0	1	0
BRN1	0	0	0	0	0	0	0	0	0	0	0	0	0	0	0	0	0	1	0	0	0	0	1	2
BRO1	0	0	0	0	0	0	0	0	0	0	0	0	0	0	1	0	0	0	0	0	0	0	0	0
BRR2	0	0	0	0	0	0	0	0	0	0	0	0	0	0	1	0	0	0	0	0	0	0	1	0
BRX1	4	0	4	0	3	4	0	0	0	0	0	0	0	0	32	59	30	5	5	8	0	0	0	0
BSC2	0	0	0	0	0	0	0	0	0	0	0	0	0	0	0	0	0	0	1	0	0	0	0	0
BSD2	0	0	0	0	0	0	0	0	0	0	0	0	0	0	0	0	0	0	0	0	0	0	0	0
BSP1	0	0	3	0	0	0	0	0	0	0	0	0	0	0	1	0	0	0	0	0	0	0	0	0
BTS1	0	0	0	0	0	0	0	0	0	0	0	0	0	0	0	0	0	0	0	0	0	0	1	0
BUB2	0	0	0	0	0	0	0	0	0	0	0	0	0	0	0	0	0	0	5	0	0	0	0	0
BUD13	0	0	0	0	0	0	0	0	1	0	0	0	0	0	0	0	3	0	0	0	0	0	0	0
BUD14	0	0	0	0	0	0	0	0	0	0	0	0	0	0	1	0	0	5	8	7	0	0	0	0
BUD17	0	1	0	0	0	0	0	0	0	0	0	0	0	0	0	0	0	0	0	0	0	0	0	0
BUD2	2	0	2	0	0	0	0	0	0	0	0	0	0	0	1	0	0	1	0	0	0	0	0	1
BUD20	0	0	0	0	0	0	0	0	0	0	0	0	0	0	0	1	0	0	0	0	0	0	0	0
BUD21	0	0	0	0	0	0	0	0	0	0	0	0	0	0	0	7	0	2	10	1	0	0	1	0
BUD22	0	0	2	0	0	2	0	0	0	0	0	0	0	0	0	0	1	5	2	8	0	0	0	0
BUD23	0	0	6	0	0	1	0	0	3	0	0	0	0	0	18	0	0	1	0	0	0	0	1	0
BUD3	0	0	4	0	0	1	0	0	0	0	0	0	0	0	1	0	0	0	2	0	0	0	0	0
BUD32	0	0	0	0	0	0	0	0	0	0	0	0	0	0	0	0	1	0	0	0	0	0	0	0
BUD4	1	0	0	0	0	0	0	0	0	0	0	0	0	2	0	0	3	0	1	0	0	0	0	0
BUD6	0	0	2	0	0	0	0	0	0	0	0	0	0	0	0	0	0	1	0	1	0	0	0	0
BUD7	0	0	1	0	1	0	0	0	0	0	0	0	0	0	0	0	0	0	0	0	0	0	0	0
BUG1	0	0	0	0	0	0	0	0	0	0	0	0	0	0	0	1	0	0	0	0	0	0	0	0
BUL1	0	0	7	0	0	2	0	0	0	0	0	0	0	0	0	0	3	0	0	0	2	0	1	0
BUL2	1	0	1	0	0	0	0	0	1	0	0	0	0	0	0	0	3	1	5	0	1	0	5	0
BUR2	0	0	4	0	0	0	0	0	0	0	0	0	0	0	0	0	0	0	0	0	0	0	0	0
BUR6	0	0	0	0	0	0	0	0	0	0	0	0	0	0	0	0	0	0	0	0	0	0	0	0
BXI1	0	0	0	0	0	0	0	0	0	0	0	0	0	0	0	0	0	0	1	0	0	0	0	0
BYE1	0	0	3	0	0	0	0	0	0	0	1	0	0	0	0	0	0	0	0	1	0	0	0	0
BZZ1	0	0	4	0	0	0	0	0	0	0	0	0	0	0	0	0	0	0	0	0	0	0	0	0
CAB1	0	0	0	0	0	0	0	0	0	0	0	0	0	0	0	0	0	0	1	0	0	0	0	0
CAB2	0	0	0	0	0	0	0	0	0	0	0	0	0	0	0	0	0	0	0	0	0	0	0	0
CAB4	0	0	0	0	0	0	0	0	0	0	0	0	0	0	0	0	1	1	0	0	0	0	0	0
CAB5	1	0	0	0	0	1	0	0	0	0	0	0	0	0	0	0	0	0	0	0	0	0	0	0
CAC2	0	0	0	0	0	3	0	0	1	0	0	0	0	0	0	0	0	0	0	0	0	0	1	1
CAD1	0	0	0	0	0	0	0	0	0	0	0	0	0	0	1	0	0	0	0	0	0	0	0	0
CAF120	1	0	2	0	0	0	0	0	0	0	0	0	0	0	0	1	1	0	2	0	0	0	0	0
CAF130	0	0	2	0	1	0	0	0	0	0	0	0	0	0	0	0	0	0	0	0	0	0	0	0
CAF20	0	0	0	0	0	0	0	0	0	0	0	0	0	0	53	93	414	96	3	13	2	0	2	0
CAF4	0	0	0	0	0	0	0	0	0	0	0	0	0	0	0	0	0	1	0	0	0	0	0	0
CAF40	0	0	0	0	0	0	0	0	0	0	0	0	0	0	0	0	1	0	1	0	0	2	0	0
CAJ1	0	0	1	0	0	0	0	0	0	0	0	0	0	0	0	0	0	1	0	0	0	0	0	0
CAK1	0	0	0	0	0	0	0	0	0	0	0	1	0	0	0	0	0	0	0	0	0	0	0	0
CAM1	0	0	288	1	0	2	0	1	0	0	0	0	0	0	16	0	8	4	8	0	2	4	1	0
CAN1	0	0	0	0	0	0	0	0	0	0	0	0	0	0	0	0	0	0	0	0	0	2	0	0
CAP1	0	0	0	0	0	0	0	0	0	0	0	0	0	0	0	0	0	0	0	0	0	0	0	0
CAP2	0	0	0	0	0	0	0	1	0	0	0	0	0	0	0	0	0	5	5	0	6	0	1	0
CAR1	0	0	0	0	0	0	0	0	0	0	0	0	0	0	0	0	0	0	0	0	0	0	0	0
CAR2	10	0	0	0	0	2	0	2	0	0	0	0	0	0	0	0	21	6	0	0	5	15	21	8
CAT2	0	0	0	0	0	0	0	0	0	0	0	0	0	0	1	0	0	0	0	0	0	0	0	0
CAT5	0	0	0	0	0	0	0	0	0	0	0	0	0	0	0	0	0	0	0	0	0	0	0	0
CAT8	0	0	0	0	0	0	0	0	0	0	0	0	0	0	0	0	1	0	0	0	0	0	0	0
CBC2	0	0	18	0	0	0	169	0	0	0	0	0	0	0	0	0	0	0	0	0	4	0	1	0
CBF1	0	0	0	0	0	0	0	0	1	0	0	0	0	0	3	4	5	0	4	0	3	0	0	0
CBF2	0	0	0	0	0	0	0	0	0	0	0	0	0	0	0	0	17	1	1	0	0	0	1	0
CBF5	111	0	23	22	44	71	0	0	3	0	0	0	0	0	166	183	761	151	280	314	0	4	29	9
CBK1	0	0	4	0	0	0	0	0	0	0	0	0	0	0	0	2	4	0	0	0	0	0	2	0
CBP1	0	0	0	0	0	0	0	0	0	0	0	0	0	0	0	0	0	0	0	0	0	0	1	0
CBP2	0	0	0	0	0	0	0	0	0	0	0	0	0	0	2	0	0	0	0	0	0	0	0	0
CBP3	0	0	0	0	0	0	0	0	0	0	0	0	0	0	1	0	0	0	0	0	0	0	0	1
CBP6	0	0	0	1	0	0	0	0	0	0	0	0	0	0	0	0	0	0	0	0	0	0	0	0
CBR1	8	0	1	0	1	4	4	0	0	0	0	0	0	0	0	0	7	2	2	0	2	1	3	0
CBS1	1	0	0	0	0	0	0	0	0	0	0	0	0	0	0	0	0	0	0	0	0	0	0	0
CCA1	0	0	0	0	0	0	0	0	0	0	0	1	0	0	0	0	0	0	0	0	0	0	0	0
CCC1	0	0	0	0	0	0	0	0	0	0	0	0	0	0	0	0	0	0	0	0	3	0	0	0
CCE1	2	0	0	0	0	0	0	0	0	0	0	0	0	0	0	0	0	0	0	0	0	0	0	0
CCH1	0	0	0	0	2	0	0	0	0	0	0	0	0	0	0	0	0	0	0	0	0	0	0	0
CCL1	0	0	0	0	0	0	0	0	0	0	0	0	0	0	0	0	0	0	0	0	0	0	0	0
CCM1	0	0	1	0	0	2	0	0	0	0	0	0	0	0	0	0	0	0	0	0	0	0	0	0
CCP1	0	0	0	0	0	0	0	0	0	0	0	0	0	0	0	0	1	5	3	0	2	0	7	3
CCR4	0	0	3	0	1	0	0	0	0	0	0	0	0	0	3	2	4	2	6	0	5	0	0	0
CCS1	0	0	2	0	0	0	0	0	0	0	0	0	0	0	0	0	1	5	5	2	0	0	4	0
CCT2	5	0	4	3	0	0	13	7	18	0	0	0	0	0	135	115	4	9	12	5	20	2	40	22
CCT3	17	4	18	0	5	7	1	3	41	0	0	0	0	0	207	55	8	14	26	3	18	0	36	9
CCT4	16	0	6	1	0	4	0	4	36	0	0	0	0	0	179	40	8	13	29	14	38	0	47	51
CCT5	8	0	7	5	6	5	0	4	1	0	0	0	0	0	30	9	10	5	19	3	5	0	37	2
CCT6	33	0	5	0	6	5	0	7	2	0	0	0	0	0	145	63	17	6	4	3	21	0	23	23
CCT7	17	0	11	4	2	9	0	9	14	0	0	0	0	0	331	23	5	12	27	14	31	0	57	26
CCT8	22	0	22	14	2	23	0	9	32	0	0	0	0	0	239	30	5	27	55	50	34	24	53	78
CCW14	0	0	0	0	1	0	0	0	0	0	0	0	0	0	0	0	0	0	0	0	0	0	0	0
CCZ1	0	0	0	0	0	0	0	0	0	0	0	0	1	1	0	0	0	0	0	0	0	0	0	0
CDC1	1	0	0	0	0	0	0	0	0	0	0	0	0	0	0	0	0	0	0	0	0	0	0	0
CDC10	0	0	4	0	0	1	0	0	8	0	0	0	0	0	2	0	3	11	34	21	4	0	8	0
CDC11	0	0	0	0	0	0	0	0	0	0	0	0	0	0	0	0	0	1	1	0	0	0	0	0
CDC12	0	0	10	0	0	0	0	0	0	0	0	0	0	0	0	2	0	0	0	0	2	0	1	0
CDC123	0	0	0	0	1	0	0	0	0	0	0	0	0	0	0	7	0	5	4	0	0	0	0	0
CDC13	0	0	0	0	0	0	0	0	0	0	0	0	0	1	0	0	3	0	0	0	0	0	1	0
CDC14	0	0	10	0	0	0	0	0	0	0	0	0	0	0	0	0	1	1	1	0	0	0	0	1
CDC15	0	0	0	0	0	0	0	0	1	0	0	0	0	0	0	0	0	0	0	0	0	0	0	0
CDC16	2	0	0	0	0	0	0	53	408	0	0	0	0	0	8	0	28	19	18	8	77	13	65	198
CDC19	96	2	750	387	126	365	286	51	1226	0	0	0	0	0	754	491	207	277	529	367	329	137	356	656
CDC20	0	0	0	0	0	0	0	0	0	0	0	0	0	0	0	0	0	0	0	0	0	0	0	1
CDC21	0	0	0	0	0	0	0	0	0	0	0	0	0	0	0	0	0	0	0	0	0	0	2	0
CDC23	0	0	1	0	0	0	0	1	0	0	0	0	0	0	0	0	0	0	0	0	2	1	1	0
CDC24	0	0	0	0	0	0	0	0	0	0	0	0	0	0	4	0	24	2	6	0	0	0	0	0
CDC25	0	0	0	0	0	0	0	0	0	0	1	0	0	0	6	9	7	6	2	0	1	0	0	0
CDC27	0	0	0	0	0	0	0	1	0	0	0	0	0	0	0	0	0	1	0	0	0	0	2	0
CDC28	8	0	17	0	1	0	0	0	0	0	0	0	1	0	0	1	10	8	7	0	2	0	1	0
CDC3	0	0	18	0	0	0	1	0	0	0	0	0	0	0	1	0	1	5	9	2	0	0	1	0
CDC31	0	0	0	0	0	0	0	0	0	0	0	0	0	0	0	0	0	10	13	29	0	0	0	0
CDC33	100	0	27	0	0	22	2	0	0	0	0	0	0	0	1877	968	998	643	914	910	22	0	90	15
CDC34	0	0	0	0	0	0	0	0	0	0	0	0	0	0	0	0	0	0	1	0	0	0	0	0
CDC36	0	0	6	0	0	0	0	0	0	0	0	0	0	0	0	0	0	2	3	0	0	0	0	0
CDC37	0	0	0	0	0	0	0	0	0	0	0	0	0	0	0	0	0	0	0	0	0	0	0	0
CDC39	6	0	9	1	2	4	0	0	0	0	0	0	0	0	1	6	10	11	6	0	3	0	12	0
CDC4	0	0	0	0	0	0	0	0	1	0	0	0	0	0	0	0	0	0	0	0	9	0	1	0
CDC40	0	0	0	0	0	0	0	0	0	0	0	0	0	0	0	0	9	0	0	0	0	0	0	0
CDC42	2	0	0	4	3	14	0	0	0	0	0	0	0	0	0	0	5	7	15	2	1	0	6	0
CDC45	0	0	0	0	0	0	0	0	0	0	0	0	0	0	0	0	0	1	0	0	0	0	0	0
CDC48	3	0	11	15	25	12	0	1	66	0	0	0	0	0	17	0	7	19	17	4	22	11	31	11
CDC5	0	0	0	0	0	0	0	0	0	0	0	0	0	1	0	0	0	0	1	0	0	0	0	0
CDC53	0	0	2	0	0	0	0	0	2	0	0	0	0	0	10	5	1	3	3	0	5	0	4	0
CDC55	0	0	3	0	0	0	0	0	0	0	0	0	0	0	0	0	16	3	0	0	0	0	0	0
CDC60	9	0	37	3	0	9	0	0	1	0	0	0	0	0	0	6	14	14	18	2	11	4	13	0
CDC7	0	0	0	0	0	0	0	0	0	0	0	0	0	0	0	0	0	0	0	0	0	0	1	0
CDC73	1	0	3	0	0	3	0	0	3	2	0	2	0	0	130	16	47	7	2	0	0	0	10	16
CDC9	2	0	0	1	0	1	0	0	0	0	0	0	0	0	0	0	1	0	1	0	0	0	0	0
CDD1	0	0	0	0	0	1	0	0	0	0	0	0	0	0	0	0	0	0	0	0	0	0	0	0
CDS1	0	0	0	0	0	0	1	0	0	0	0	0	0	0	0	0	0	0	0	0	0	0	0	0
CEF1	0	0	0	0	0	0	0	0	0	0	0	0	0	3	0	0	1	0	0	0	0	0	1	0
CEG1	0	0	0	0	0	0	0	0	0	0	0	0	0	0	0	0	0	0	0	0	0	0	0	0
CEM1	0	0	0	0	0	0	0	0	0	0	0	0	0	0	0	0	0	1	1	0	0	0	0	0
CET1	0	0	0	0	0	0	0	0	0	0	0	0	0	0	0	0	0	0	0	0	0	0	0	0
CEX1	0	0	0	0	1	0	0	0	0	0	0	0	0	0	1	0	1	0	1	0	8	0	0	0
CFT1	0	0	1	0	0	0	0	0	118	0	0	0	0	0	6	1	118	305	499	314	189	1638	3436	3094
CFT2	0	0	0	0	0	0	0	0	145	0	0	0	0	0	7	4	73	221	439	280	225	973	3018	2792
CGI121	0	0	4	0	0	0	0	0	0	0	0	0	0	0	0	0	0	0	0	0	0	0	0	0
CGR1	0	0	0	0	0	0	0	0	0	0	0	0	0	0	0	0	2	0	0	0	0	0	0	0
CHA1	0	0	4	3	0	0	0	0	0	0	0	0	0	0	0	0	1	2	6	1	0	0	0	0
CHA4	0	0	0	0	0	0	0	0	0	0	0	0	0	0	0	0	0	0	0	0	0	0	0	0
CHC1	5	0	3	1	4	1	0	1	6	0	0	2	0	0	0	0	2	23	24	7	29	0	36	11
CHD1	3	0	76	0	1	20	0	0	1	0	0	0	0	0	10	7	3	14	12	1	0	1	2	0
CHK1	0	0	0	0	0	0	0	0	0	0	0	0	0	0	0	0	0	1	2	0	0	0	1	1
CHL1	0	0	0	0	0	0	0	0	0	0	0	0	0	0	0	0	0	1	0	0	0	0	0	0
CHO2	0	1	0	0	0	0	0	0	0	0	0	0	0	0	0	0	0	0	0	0	0	0	0	0
CHS1	0	0	0	0	0	0	0	0	0	0	0	0	0	0	0	0	0	0	0	0	0	0	0	0
CHS2	0	0	0	0	0	1	0	0	0	0	0	0	0	0	0	0	0	0	0	0	0	0	0	0
CHS3	0	0	0	0	0	0	0	0	3	0	0	0	0	0	0	0	1	0	0	0	0	0	0	0
CHS5	0	0	20	0	0	9	0	0	0	0	0	0	0	0	7	0	2	1	1	0	0	0	0	0
CHS6	0	0	0	0	0	0	0	0	1	0	0	0	0	0	0	0	0	0	0	1	0	0	0	0
CHZ1	0	0	0	0	0	0	0	0	0	0	0	0	0	0	5	0	0	0	0	0	0	0	0	0
CIA2	0	0	0	0	0	0	0	0	0	0	0	0	0	0	0	0	0	0	0	0	0	0	0	0
CIC1	1	0	10	0	0	8	0	0	0	0	0	0	0	0	25	26	0	0	1	0	0	0	0	0
CIK1	0	0	0	0	0	0	0	0	0	0	0	0	0	0	0	0	0	3	0	0	0	0	1	2
CIN1	1	0	0	0	0	0	0	0	0	0	0	0	0	0	0	2	0	1	0	0	0	0	0	0
CIN2	0	0	0	0	0	0	0	0	0	0	0	0	0	0	1	0	0	0	0	0	0	0	0	0
CIN8	0	0	0	0	0	0	0	0	0	0	0	0	0	0	1	0	0	0	1	0	0	0	0	0
CIR1	0	0	0	0	0	0	0	0	0	0	0	0	0	0	0	0	0	0	0	0	0	0	0	0
CIR2	0	0	0	0	0	0	0	0	2	0	0	0	0	0	0	0	0	1	1	0	0	0	0	1
CIS3	0	0	0	0	0	0	0	0	0	0	0	0	0	0	0	0	0	0	2	0	0	0	0	0
CIT1	1	0	0	0	0	0	0	0	0	0	0	0	0	0	1	0	0	0	0	0	0	4	2	0
CKA1	9	0	4	0	0	0	0	0	3	0	0	0	0	0	26	6	72	10	9	0	0	2	5	0
CKA2	27	0	3	0	0	0	0	1	0	0	0	0	0	0	68	0	27	8	13	8	0	3	10	2
CKB1	7	0	0	0	0	0	0	0	0	0	0	0	0	0	2	19	37	5	13	2	0	2	0	0
CKB2	0	0	2	0	0	0	0	0	19	0	0	0	0	0	0	0	16	1	2	2	0	0	0	0
CKI1	4	0	0	0	0	0	0	0	0	0	0	0	0	0	0	0	0	6	3	0	0	0	2	0
CKS1	0	0	0	0	0	0	0	0	0	0	0	0	0	0	0	0	0	0	3	0	0	0	0	0
CLA4	0	0	4	0	0	0	0	0	7	0	0	0	0	0	3	0	6	4	2	0	0	0	2	1
CLB3	0	0	0	0	0	0	0	0	0	0	0	0	0	0	0	0	1	0	0	0	0	0	0	0
CLB5	0	0	0	0	0	0	0	0	0	0	0	0	0	0	0	0	0	0	0	0	0	0	1	0
CLC1	0	0	0	0	0	0	0	0	0	0	0	0	0	0	0	0	0	0	0	0	2	0	0	0
CLD1	0	0	0	0	0	0	0	0	0	0	0	0	0	0	1	0	0	0	0	0	0	0	0	0
CLN1	0	0	0	0	0	0	0	0	0	0	0	0	0	0	0	0	1	0	0	0	0	0	0	0
CLN2	0	0	0	0	0	0	0	0	0	0	0	0	0	0	0	0	0	0	0	0	0	0	0	1
CLP1	0	0	0	0	0	0	0	0	2473	649	228	729	14	23	2894	281	0	0	0	0	0	0	0	0
CLU1	11	0	130	2	5	626	2	3	9	2	0	1	3	2	396	186	211	43	69	43	28	26	15	8
CMD1	0	0	0	0	0	0	0	0	0	0	0	0	0	0	2	0	4	8	9	24	1	0	34	59
CMK1	0	0	0	0	0	0	0	0	0	0	0	0	0	0	0	0	0	0	0	0	0	0	0	0
CMK2	2	0	4	0	0	0	0	0	0	0	0	0	0	0	4	0	3	15	6	5	2	0	6	0
CMP2	0	0	0	0	0	0	0	0	0	0	0	0	0	0	0	0	3	0	0	0	3	0	0	0
CMS1	0	0	7	0	0	0	0	0	0	0	0	0	0	0	0	0	1	0	0	0	0	0	0	0
CNA1	0	0	0	0	0	0	0	0	0	0	0	0	0	0	0	0	1	0	1	0	2	0	0	0
CNB1	0	0	0	0	0	0	0	0	0	0	0	0	0	0	0	0	0	0	0	0	0	0	0	0
CNL1	0	0	0	0	0	0	0	0	0	0	0	0	0	0	0	0	0	0	0	0	0	0	0	0
CNN1	0	0	0	0	0	0	0	0	0	0	0	0	0	0	0	0	0	0	0	1	0	0	0	0
CNS1	0	0	0	0	0	1	0	0	0	0	0	0	0	0	0	0	0	0	0	0	0	0	0	0
COA1	0	0	0	0	0	0	0	0	0	0	0	0	0	0	0	0	0	0	0	0	0	0	0	0
COF1	0	0	0	0	0	2	0	0	0	0	0	0	0	0	0	0	0	2	1	0	0	0	2	0
COG1	0	0	0	0	0	0	0	0	0	0	0	0	0	0	1	0	0	0	0	0	0	0	0	0
COG2	0	0	0	0	0	0	0	0	0	0	0	0	0	0	0	0	0	0	1	0	0	0	0	0
COG3	1	0	0	0	0	0	0	0	0	0	0	0	0	0	0	0	0	1	0	0	2	0	0	0
COG4	1	0	0	0	0	0	0	0	0	0	1	0	0	0	0	0	0	1	1	1	0	0	0	0
COG5	0	0	0	0	0	0	0	0	0	0	0	0	0	0	0	0	0	0	0	0	0	0	0	0
COG6	0	0	0	0	0	0	0	0	0	0	0	0	0	0	1	0	0	0	1	0	2	0	2	0
COG7	0	0	0	0	0	0	0	0	0	0	0	0	0	0	0	0	0	0	0	0	0	0	0	0
COG8	0	0	0	0	0	0	0	0	0	0	0	0	0	0	0	0	0	2	0	0	0	0	0	0
COP1	37	0	12	3	17	12	0	0	24	0	0	0	0	0	10	4	57	30	51	9	4	0	26	21
COQ1	1	0	4	2	0	0	0	0	0	0	0	0	0	0	0	0	4	1	3	0	0	0	4	0
COQ10	0	0	0	0	0	0	0	1	0	0	0	0	0	0	0	0	0	0	0	0	0	0	0	0
COQ3	0	0	0	0	0	0	0	0	0	0	0	0	0	0	0	0	0	0	1	0	0	0	0	0
COQ5	0	0	0	0	0	0	0	0	0	0	0	0	0	0	0	0	0	0	0	0	0	0	1	0
COQ6	0	0	1	0	0	0	0	0	0	0	0	0	0	0	0	0	0	3	1	0	0	0	1	0
COQ8	0	0	3	0	0	0	0	0	0	0	0	0	0	0	0	0	0	0	0	0	0	0	0	0
COQ9	0	0	0	0	0	0	0	0	0	0	0	0	0	0	0	0	0	0	0	0	0	0	1	0
COR1	0	0	2	0	0	0	1	0	0	0	0	0	0	0	0	0	1	0	0	0	0	0	4	0
COS10	0	0	0	0	0	0	0	0	0	0	0	0	0	0	0	0	0	0	0	0	0	0	1	0
COS2	0	0	0	0	0	0	0	0	0	0	0	0	0	0	0	0	1	0	0	0	0	0	0	0
COS8	0	0	0	0	0	0	0	0	0	0	0	0	0	0	0	0	0	0	0	0	2	1	0	0
COT1	0	0	0	0	0	0	0	0	0	0	1	0	0	0	0	0	0	0	0	0	0	0	0	0
COX13	0	0	0	0	0	1	0	0	0	0	0	0	0	0	0	0	0	1	0	0	0	0	0	0
COX14	0	0	0	0	0	0	0	0	0	0	0	0	0	0	0	0	0	0	0	0	0	0	0	0
COX15	0	0	0	0	0	0	0	0	0	0	0	0	0	0	0	0	0	1	1	0	0	0	0	0
COX2	0	0	1040	0	0	10	2	0	0	0	0	0	0	0	0	0	0	0	0	0	0	0	0	0
COX20	0	0	0	1	0	0	0	0	0	0	0	0	0	0	0	0	0	0	0	0	0	0	0	0
COX4	0	0	0	0	0	0	0	0	0	0	0	0	0	0	0	0	0	0	0	0	0	0	0	0
COX5B	2	0	0	0	0	2	0	0	0	0	0	0	0	0	0	0	0	0	0	0	0	0	0	0
COX6	0	0	0	0	0	0	0	0	0	0	0	0	0	0	0	0	0	0	0	0	0	0	0	0
COX9	0	0	0	0	0	0	0	0	0	0	0	0	0	0	0	0	0	0	0	0	0	0	0	0
COY1	0	0	0	0	0	0	0	0	0	0	1	0	0	0	0	0	0	0	0	0	0	0	1	0
CPA1	0	0	0	0	0	0	0	0	0	0	0	0	0	0	0	0	0	3	0	0	0	0	1	0
CPA2	10	0	0	0	0	2	0	0	0	0	0	0	0	0	1	1	1	2	9	3	3	0	0	6
CPR1	8	0	5	1	1	0	0	50	23	0	0	0	0	0	0	2	35	17	20	5	32	47	7	0
CPR3	0	0	0	0	0	0	0	0	0	0	0	0	0	0	0	0	1	2	1	0	0	0	0	0
CPR4	0	0	0	0	0	0	0	0	1	0	0	0	0	0	0	0	0	0	0	0	0	0	0	0
CPR5	0	0	0	0	0	11	0	0	0	0	0	0	0	0	0	0	3	0	0	0	0	0	0	0
CPR6	0	0	0	0	0	0	0	0	0	0	0	0	0	0	0	0	0	1	0	0	0	0	0	0
CPR7	0	0	0	0	0	0	0	0	0	0	0	0	0	0	0	0	1	0	0	0	0	0	0	0
CPR8	0	0	0	0	0	0	0	0	0	0	0	0	0	0	0	0	0	0	1	0	0	0	0	0
CPS1	27	0	5	0	0	0	0	3	2	0	0	0	0	0	283	307	56	500	598	133	5	0	10	0
CRM1	2	0	0	7	2	1	0	0	0	0	2	0	0	0	0	0	6	1	1	1	16	0	1	0
CRN1	0	0	0	0	0	0	0	0	0	0	0	0	0	0	0	0	0	0	0	0	0	0	0	0
CRP1	0	0	11	0	0	1	0	0	0	0	0	0	0	0	4	0	1	0	1	0	2	0	1	0
CRT10	0	0	0	0	0	0	0	0	0	0	0	0	0	0	0	0	0	2	2	2	0	0	1	0
CRZ1	0	0	0	0	0	0	0	0	0	0	0	0	0	0	0	0	4	2	0	0	0	0	0	0
CSE1	0	0	0	0	0	0	0	0	0	0	0	0	0	1	0	0	0	0	0	1	8	0	0	0
CSE2	0	0	0	0	0	0	0	0	0	0	0	0	0	0	0	0	0	0	0	0	0	0	0	0
CSF1	1	0	0	0	0	0	3	0	1	0	0	0	0	0	0	0	0	0	0	0	0	0	1	0
CSI2	0	0	0	0	1	0	0	0	0	0	0	0	0	0	0	0	0	0	0	0	0	0	0	0
CSL4	0	0	0	0	0	0	0	0	0	0	0	0	0	0	0	0	0	0	0	0	0	0	0	0
CSM1	0	0	0	0	0	0	0	0	0	0	0	0	0	0	0	0	0	0	0	0	0	0	0	0
CSM2	0	0	0	0	0	0	0	0	1	0	0	0	0	0	0	0	0	0	0	0	0	0	0	0
CSM4	0	0	0	0	0	0	0	0	0	0	0	0	0	0	0	0	0	0	0	0	0	0	2	0
CSN12	0	0	0	0	0	1	0	0	0	0	0	0	0	0	0	0	0	0	0	0	1	0	0	0
CSR1	0	0	0	0	0	0	0	0	1	0	0	0	1	0	5	0	1	0	1	0	0	0	0	0
CSR2	0	0	0	0	0	0	0	0	0	0	0	0	0	0	0	1	0	0	0	0	0	0	0	0
CST6	0	0	0	0	0	0	0	0	0	0	0	0	0	0	0	0	2	0	0	0	0	0	2	0
CTF13	0	0	0	0	0	0	0	0	0	0	0	0	0	0	0	0	0	1	0	0	0	0	0	0
CTF18	7	0	0	1	4	0	0	0	0	0	0	0	0	0	0	0	13	2	3	0	0	1	1	0
CTF19	0	0	0	0	9	0	1	0	0	0	0	0	0	0	0	0	0	0	0	0	0	0	0	0
CTF3	0	0	0	0	0	0	0	0	0	0	0	0	0	0	0	0	0	0	0	0	0	0	0	0
CTF4	0	0	0	0	0	0	0	0	0	0	0	0	0	0	3	2	0	2	0	0	0	0	0	0
CTF8	0	0	0	0	0	0	0	0	0	0	0	0	0	0	0	0	0	0	0	0	0	0	0	0
CTI6	0	0	0	0	0	0	0	0	0	0	0	0	0	0	0	0	0	0	0	0	0	0	0	0
CTK1	0	0	2	0	0	0	0	0	0	0	0	0	0	0	0	0	0	0	0	0	0	1	0	0
CTK3	0	0	1	0	0	0	0	0	0	0	0	0	0	0	0	0	0	0	0	0	0	0	0	0
CTL1	0	0	0	0	0	0	0	0	0	0	0	0	0	0	0	1	0	0	0	0	0	0	0	0
CTR1	0	0	0	0	0	0	0	0	0	9	0	0	0	13	0	0	0	0	0	0	0	0	0	0
CTR86	0	0	0	0	0	0	0	0	0	0	0	0	0	0	0	0	0	0	0	0	0	0	0	0
CTR9	0	0	19	0	0	16	0	0	6	2	0	3	0	0	910	87	152	25	33	3	0	3	46	10
CUE1	0	0	0	0	0	0	0	0	0	0	0	0	0	0	0	0	0	0	0	0	0	0	0	0
CUE2	0	0	1	0	0	0	0	0	0	0	0	0	0	0	0	0	0	0	0	0	0	0	0	0
CUE3	0	0	1	0	0	3	0	0	0	0	0	0	0	0	1	1	13	11	5	4	0	0	2	0
CUE4	0	0	0	0	0	1	0	0	0	0	0	0	0	0	0	0	0	0	0	0	0	0	0	0
CUE5	1	0	0	0	0	0	0	0	0	0	0	0	0	0	5	8	0	5	11	1	1	0	3	4
CUL3	1	0	0	0	0	0	0	0	0	1	0	0	0	0	0	0	0	0	0	0	0	0	1	1
CUP2	0	0	0	0	0	0	0	0	0	0	0	0	0	0	0	0	14	0	0	0	0	0	0	0
CUR1	0	0	0	0	0	1	0	0	0	0	0	0	0	0	1	0	0	0	0	0	0	0	0	0
CUS1	0	0	0	0	0	1	0	0	0	0	0	0	0	0	0	0	1	0	0	0	0	0	1	0
CUS2	0	0	0	0	0	0	0	0	0	0	0	0	0	0	0	0	0	0	0	0	0	0	0	1
CWC22	0	0	2	0	0	0	0	0	0	0	0	0	0	0	0	0	0	1	0	0	0	0	1	0
CWC24	0	0	0	0	0	0	0	0	1	0	0	0	0	0	0	0	0	0	0	0	0	0	0	0
CWC25	0	0	0	0	0	0	0	0	0	0	0	0	0	0	1	0	0	0	0	0	0	0	0	0
CWH41	1	0	0	0	0	0	0	0	0	0	0	0	0	0	0	0	0	0	0	0	0	0	0	0
CWH43	0	0	0	0	0	0	0	0	0	0	0	0	0	0	0	0	0	0	0	0	0	0	0	0
CWP1	0	0	0	0	0	0	0	0	0	0	0	0	0	0	0	0	0	0	0	0	0	0	0	0
CYC1	4	0	0	0	7	0	0	85	0	0	0	0	0	0	0	17	11	2	2	0	0	0	1	0
CYC8	0	0	0	1	1	0	0	0	0	0	0	0	0	0	0	0	0	1	0	0	1	0	0	0
CYK3	0	0	2	0	0	1	0	0	0	0	0	0	0	0	0	0	0	0	0	0	0	0	0	0
CYM1	2	0	0	0	0	0	0	0	0	0	0	0	0	0	8	0	0	7	14	6	0	0	0	0
CYR1	13	0	0	0	0	0	0	0	0	0	0	0	0	0	1	0	15	1	2	0	0	0	3	0
CYS3	0	0	0	0	5	0	0	0	0	0	0	0	0	0	0	1	5	4	3	0	4	0	3	0
CYS4	15	0	9	5	15	5	0	1	3	0	0	0	0	0	0	1	9	6	11	0	11	3	9	0
CYT1	0	0	0	0	0	0	0	0	0	0	0	0	0	0	0	0	0	0	0	0	0	0	0	0
DAD3	0	0	0	0	0	0	0	0	0	0	0	0	0	0	0	0	0	0	0	0	0	0	0	0
DAD4	0	0	0	0	0	0	0	0	0	0	0	0	0	0	0	0	0	0	0	0	0	0	1	0
DAK1	0	0	0	0	0	0	0	0	0	0	0	0	0	0	0	0	0	1	0	0	2	0	2	1
DAK2	0	0	0	0	0	0	0	0	0	0	0	0	0	0	0	0	0	0	1	0	0	0	0	0
DAL2	0	0	0	0	0	0	0	0	0	0	0	0	0	0	0	0	0	0	0	0	0	0	0	0
DAL5	0	0	0	0	0	0	0	0	0	0	0	0	1	0	0	0	0	0	0	0	0	0	0	0
DAL7	0	0	0	0	0	0	0	0	0	0	0	0	0	0	0	0	1	0	0	0	0	0	0	0
DAM1	0	0	2	0	0	0	0	0	0	0	0	0	0	0	0	0	0	0	0	0	0	0	0	0
DAP1	0	0	0	0	0	0	0	0	1	0	0	0	0	0	0	0	0	0	0	0	0	0	2	0
DAP2	0	0	0	0	0	0	0	0	0	0	0	0	0	0	0	0	0	0	0	0	4	0	0	0
DAS1	0	0	0	0	0	0	0	1	0	0	0	0	0	0	0	0	0	0	0	0	0	0	0	0
DAS2	0	0	3	0	0	0	0	0	0	0	0	0	0	0	0	0	0	0	0	0	0	0	0	0
DBF2	2	0	4	0	0	1	0	0	0	0	0	0	0	0	0	0	0	1	3	0	0	0	4	0
DBF20	0	0	0	0	0	0	0	0	0	0	0	0	0	0	0	0	0	0	0	0	0	0	0	0
DBF4	0	0	1	0	0	0	0	0	0	0	0	0	0	0	0	0	0	0	0	0	0	0	0	0
DBP1	0	0	0	0	0	0	0	0	0	0	0	0	0	0	0	0	0	0	0	0	0	0	0	0
DBP10	0	1	29	0	0	24	0	0	1	0	0	0	0	0	29	27	71	15	30	12	0	1	4	1
DBP2	3	0	313	1	1	45	15	1	122	1	0	1	0	1	42	0	3	23	40	15	13	4	7	1
DBP3	271	0	70	0	0	70	0	0	56	0	0	0	0	0	397	191	811	804	1077	1111	0	18	168	275
DBP5	0	0	3	0	12	0	0	0	0	0	0	0	0	0	20	0	0	0	0	0	34	1	2	0
DBP6	1	0	2	0	0	0	0	0	0	0	0	0	0	0	3	13	20	1	3	0	0	0	2	0
DBP7	3	0	2	0	0	2	0	0	0	0	0	0	0	0	0	0	21	0	3	0	0	0	0	0
DBP8	1	0	20	1	0	4	0	0	2	0	0	0	0	0	0	1	3	1	3	0	0	0	2	0
DBP9	36	0	11	0	7	6	0	0	7	0	0	0	0	0	49	8	513	31	70	32	0	2	13	0
DCP1	0	0	0	0	0	0	0	0	0	0	0	0	0	0	0	0	0	0	0	0	0	0	0	0
DCP2	1	0	2	0	1	1	0	0	0	0	0	0	0	0	0	0	0	1	0	0	2	0	0	0
DCR2	0	0	0	0	0	0	0	0	0	0	0	0	0	0	1	0	0	0	0	0	0	0	0	0
DCS1	2	0	0	0	0	0	0	0	0	0	0	0	0	0	0	0	0	1	0	0	0	0	1	0
DCW1	0	0	0	0	0	0	0	0	0	0	0	0	0	0	0	0	0	0	0	0	0	0	0	0
DDC1	0	0	0	0	0	0	0	0	0	0	0	0	0	0	1	0	0	0	0	0	0	0	0	0
DDI1	0	0	0	0	0	0	0	0	0	0	0	0	0	0	0	0	0	0	0	0	2	0	0	0
DDP1	0	0	4	0	1	0	0	0	0	0	0	0	0	0	237	169	19	38	30	37	3	2	8	3
DED1	6	3	1413	0	3	25	33	2	226	5	0	6	2	1	130	30	17	44	74	24	27	13	26	1
DED81	15	0	206	11	27	67	0	3	38	0	0	0	1	0	154	1	20	73	264	233	17	3	34	8
DEF1	1	0	6	0	3	0	0	0	0	0	0	0	0	0	33	8	15	0	0	0	0	0	6	0
DEG1	0	0	0	0	0	0	0	0	1	0	0	0	0	0	0	0	0	0	0	0	0	0	0	0
DEP1	1	0	0	0	0	0	0	0	0	0	0	0	0	0	0	0	0	1	0	0	0	0	0	0
DER1	0	0	0	0	0	0	0	0	0	0	0	0	1	0	0	0	0	0	0	0	0	0	0	0
DET1	0	0	0	0	0	0	0	0	0	0	0	0	0	0	0	0	0	1	0	0	0	0	1	0
DFG5	0	0	0	0	0	0	0	0	0	0	0	0	0	0	0	0	0	0	1	0	0	0	1	0
DFM1	0	0	0	0	0	0	0	0	0	0	0	0	0	0	0	0	0	0	0	0	2	0	0	0
DGR2	0	0	0	0	0	0	0	0	0	0	0	0	0	0	0	0	1	0	0	0	0	0	0	0
DHH1	4	0	35	0	0	0	1	2	3	0	0	0	0	0	10	0	6	5	2	0	33	1	6	3
DHR2	5	0	4	0	3	1	0	0	1	0	1	0	0	0	0	0	2	2	1	0	0	0	1	0
DIA1	0	0	0	0	0	0	0	0	0	0	0	0	0	0	5	2	4	1	0	0	0	0	0	0
DIA2	0	0	0	0	0	0	0	0	0	0	0	0	0	0	0	0	0	0	0	0	0	0	0	0
DIA4	0	0	0	0	0	0	0	0	0	0	0	0	0	0	0	0	0	1	0	0	0	0	0	0
DID2	0	0	0	0	0	0	0	0	0	0	0	0	0	0	0	0	0	2	3	0	3	0	1	0
DID4	0	0	0	0	0	0	0	0	0	0	0	0	0	0	0	0	0	0	0	0	1	0	0	0
DIG1	0	0	3	0	0	0	0	0	0	0	0	0	0	0	0	0	3	2	10	0	3	0	1	0
DIM1	8	0	21	4	1	0	0	0	7	0	0	0	0	0	0	0	13	8	3	0	1	4	2	0
DIP2	2	0	0	0	0	0	0	0	0	0	0	0	0	0	21	2	7	3	2	0	0	0	1	0
DIP5	0	0	0	0	0	0	0	2	44	0	0	0	0	0	0	0	9	0	0	0	4	3	5	0
DIS3	0	0	0	0	0	0	0	0	0	0	0	0	0	0	0	0	0	1	0	0	0	1	0	0
DJP1	0	0	0	0	0	0	0	0	0	0	0	0	0	0	0	0	0	0	0	0	0	0	0	0
DLD3	2	0	0	0	15	1	0	1	12	0	0	0	0	0	1	0	5	1	1	0	4	3	3	1
DLS1	0	0	0	0	0	0	0	0	0	0	0	0	0	0	0	0	0	1	0	1	0	0	0	0
DLT1	0	0	0	0	0	0	0	0	0	0	0	0	0	0	0	0	0	0	0	0	0	0	0	0
DMA1	0	0	0	0	0	0	0	0	0	0	0	0	0	0	0	2	3	1	1	0	0	0	0	0
DMA2	1	0	0	0	0	0	0	0	0	0	0	0	0	0	0	0	2	1	0	0	0	0	0	0
DMC1	0	0	0	0	0	0	0	0	0	0	0	0	0	0	0	0	1	7	4	0	0	0	0	0
DML1	0	0	1	0	0	0	0	0	1	0	0	0	0	0	0	0	0	0	0	0	0	0	0	0
DNA2	0	0	0	0	0	0	0	0	0	0	0	0	0	1	0	0	0	0	0	0	0	0	0	0
DNF1	0	0	0	0	0	0	0	0	6	0	0	0	0	0	1	0	0	1	2	0	11	6	3	0
DNF2	0	0	0	0	0	0	0	0	0	0	0	0	0	0	0	0	0	0	0	0	3	1	3	0
DNF3	0	0	0	0	0	0	0	0	0	0	0	0	0	1	0	1	0	0	1	0	1	0	0	0
DNM1	9	0	0	0	12	0	0	0	1	0	0	0	0	0	0	0	0	4	1	1	16	0	4	0
DOA1	0	0	0	0	0	0	0	0	0	2	0	0	0	0	0	0	0	0	0	0	0	0	0	0
DOA4	0	0	0	0	0	0	0	0	0	0	0	0	0	0	0	0	0	0	0	0	0	0	0	0
DOC1	0	0	0	0	0	0	0	0	0	0	0	0	0	0	0	0	1	0	0	0	0	0	0	0
DOG2	0	0	0	0	0	0	0	0	0	0	0	0	0	0	0	0	0	1	6	0	0	0	1	0
DOM34	0	0	0	0	0	0	0	0	0	0	0	0	0	0	0	0	0	0	0	0	0	0	0	0
DOP1	8	0	3	0	0	0	0	0	0	0	0	0	0	0	0	1	4	3	0	0	2	0	6	0
DOS2	0	0	0	0	0	0	0	0	0	0	0	0	0	0	0	0	0	0	1	0	0	0	0	0
DOT1	0	0	1	0	0	0	0	0	0	3	0	0	0	0	0	0	0	1	0	0	0	0	0	0
DOT5	0	0	0	0	0	0	0	0	0	0	0	0	0	0	0	2	0	0	0	0	0	0	0	0
DOT6	0	0	2	0	0	0	0	0	0	0	0	0	0	0	0	0	3	0	0	0	0	0	1	0
DPB11	0	0	0	0	0	0	0	0	0	0	0	0	0	0	0	0	1	0	0	0	0	0	0	0
DPB2	0	0	0	0	0	0	0	0	0	0	0	0	0	0	0	1	0	0	1	0	0	0	0	0
DPB3	0	0	0	0	1	0	0	0	0	0	0	0	0	0	0	0	0	0	0	0	0	0	0	0
DPB4	0	0	0	0	0	0	0	0	0	0	0	0	0	0	0	0	0	0	0	0	0	0	0	0
DPH1	0	0	0	0	2	0	0	0	0	0	0	0	0	0	0	0	0	0	0	0	0	0	0	0
DPH2	0	0	0	0	0	0	0	0	0	0	0	0	0	0	0	0	0	0	0	0	2	0	0	0
DPH5	0	0	0	0	0	0	0	0	0	0	0	0	0	0	0	0	0	0	0	0	0	0	0	0
DPH6	4	0	3	2	1	2	0	0	1	0	0	0	0	0	0	0	4	3	0	0	0	0	0	0
DPL1	1	0	0	0	0	0	0	0	0	0	0	0	0	0	0	0	0	0	0	0	0	0	0	0
DPM1	5	0	2	4	2	5	0	0	0	0	0	0	0	0	0	0	1	1	0	0	8	0	3	0
DPP1	0	0	0	0	0	0	0	0	0	0	0	0	0	0	0	0	0	0	0	0	1	0	0	0
DPS1	2	0	194	2	0	194	0	3	0	0	0	0	0	0	256	11	16	30	39	14	10	6	11	2
DRE2	0	0	0	0	0	0	0	0	0	0	0	0	0	0	7	1	1	6	1	0	0	0	0	0
DRS1	2	0	8	0	1	18	0	0	11	0	0	0	0	0	7	3	12	3	5	0	0	8	15	12
DRS2	0	0	0	0	0	0	0	1	0	0	0	0	0	0	0	0	0	0	0	0	2	0	0	0
DSD1	0	0	0	0	0	0	0	0	1	0	0	0	0	0	0	0	0	0	0	0	0	0	0	0
DSE3	0	0	0	0	0	0	0	0	0	0	0	0	0	0	0	0	0	0	0	0	0	0	0	0
DSE4	0	0	2	0	0	0	0	0	0	0	0	0	0	0	0	0	0	0	0	0	0	0	0	0
DSF2	0	0	0	0	0	0	0	0	0	0	0	0	0	0	0	0	2	0	0	0	0	0	1	0
DSK2	0	0	0	0	0	0	0	0	0	0	0	0	0	0	1	0	0	2	0	0	2	0	0	1
DSL1	0	0	0	0	0	1	0	0	0	0	0	0	0	0	0	0	0	0	0	0	4	0	0	0
DSN1	0	0	0	0	0	0	1	0	0	0	0	0	0	0	0	0	0	0	0	0	0	0	0	0
DSS1	0	0	0	0	0	0	0	0	1	0	0	0	0	0	0	0	0	0	0	0	0	0	2	0
DSS4	0	0	1	0	0	0	0	0	0	0	0	0	0	0	0	0	0	0	0	0	0	0	0	0
DST1	0	0	69	0	0	0	0	0	0	0	0	0	0	0	0	2	24	1	0	0	0	0	1	0
DTD1	0	0	1	0	0	0	0	0	0	0	0	0	0	0	0	0	0	0	0	0	0	0	0	0
DUF1	0	0	0	0	0	0	0	0	0	0	0	0	0	0	0	0	0	0	0	0	0	0	0	0
DUG1	0	0	0	0	0	0	0	1	0	0	0	0	0	0	0	0	3	5	2	0	1	1	0	0
DUG3	0	0	0	0	0	0	0	0	0	0	0	0	0	0	0	0	0	0	0	0	0	0	0	0
DUN1	0	0	1	0	0	0	0	0	2	0	0	0	0	0	0	0	8	0	0	0	0	0	0	0
DUO1	0	0	2	0	0	0	0	0	0	0	0	0	0	0	0	0	0	0	0	0	0	0	0	0
DUR1_2	0	0	0	0	0	0	0	0	1	0	0	0	0	0	0	0	9	9	9	2	11	2	17	7
DUR3	0	0	0	0	0	0	0	0	0	0	0	0	0	0	0	0	0	0	0	0	0	0	0	0
DUS1	0	0	0	0	0	0	0	0	0	0	0	0	0	0	0	0	0	0	0	0	0	0	0	0
DUS3	0	0	0	1	0	0	0	0	0	0	0	0	0	0	0	0	9	1	0	0	0	0	0	0
DUS4	2	0	0	0	0	0	0	0	0	0	0	0	0	0	0	0	2	4	2	0	0	0	0	0
DXO1	0	0	0	0	0	0	0	0	0	0	0	0	0	5	0	0	0	0	0	0	0	0	1	0
DYN1	1	0	0	0	0	0	0	0	7	2	0	1	0	0	0	1	0	0	0	0	0	0	0	1
DYN2	0	0	0	0	0	0	0	0	0	0	0	0	0	0	0	0	0	0	0	0	0	0	0	0
DYS1	0	0	0	0	0	0	0	0	0	0	0	0	0	0	0	0	2	13	24	13	11	2	8	0
EAF1	0	0	0	0	0	0	0	0	0	0	0	0	0	0	0	0	1	0	0	0	0	0	1	0
EAF3	0	0	8	0	0	0	0	0	0	0	0	0	0	0	0	0	0	1	0	0	0	0	0	0
EAF5	0	0	0	1	0	0	0	0	0	0	0	0	0	0	0	0	0	0	0	0	0	0	0	0
EAF7	0	0	0	0	0	0	0	0	0	0	0	0	0	0	0	0	0	0	0	0	0	0	0	0
EAP1	0	0	3	0	0	0	0	0	0	2	0	0	0	0	30	1	4	1	3	0	1	0	2	0
EAR1	0	0	0	0	0	0	0	0	0	1	0	2	0	0	0	0	1	0	0	0	0	0	0	0
EBP2	4	0	1	0	0	0	0	0	0	0	0	0	0	0	0	6	13	9	8	2	1	0	0	0
EBS1	0	0	0	0	0	0	0	0	1	0	0	0	0	0	0	0	1	0	0	0	0	0	0	0
ECM1	0	0	0	0	0	0	0	0	0	0	0	0	0	0	0	0	0	0	0	0	0	0	1	0
ECM10	1	0	4	0	5	2	0	0	0	0	0	0	1	0	0	0	0	1	1	0	0	0	0	0
ECM11	0	0	0	0	0	0	0	0	0	0	0	0	0	0	1	0	0	1	0	0	0	0	0	0
ECM14	0	0	0	0	0	0	0	0	0	0	0	0	0	0	40	3	0	4	6	0	0	0	0	0
ECM16	2	4	7	0	1	21	1	0	2	0	0	0	0	0	8	4	20	1	4	0	0	0	1	1
ECM19	0	0	0	0	0	0	0	0	0	0	0	0	0	0	0	0	0	0	0	0	0	0	0	0
ECM2	0	1	2	0	0	1	0	0	0	0	0	0	0	0	0	0	0	0	0	0	0	0	0	0
ECM21	0	0	3	0	0	0	0	0	0	0	0	0	0	0	10	8	0	3	2	2	2	0	0	0
ECM22	0	0	1	0	0	0	0	0	0	0	0	0	0	0	0	0	0	0	0	0	0	0	0	0
ECM25	6	0	0	0	0	0	0	0	0	0	0	0	0	0	0	0	7	1	2	0	0	0	1	0
ECM29	1	0	2	0	1	1	0	0	0	0	0	0	0	0	10	3	3	7	4	0	7	0	3	0
ECM3	0	0	0	0	0	0	0	0	0	0	0	0	0	0	0	0	0	0	0	0	0	0	0	0
ECM30	0	0	0	0	0	0	0	0	0	0	0	0	0	0	0	0	0	0	0	0	0	0	2	0
ECM32	0	0	3	0	0	8	0	0	3	0	0	0	0	0	0	0	2	2	2	0	1	0	0	0
ECM33	0	0	0	0	0	9	0	0	2	0	0	0	0	0	0	0	0	1	0	0	9	0	0	0
ECM38	0	0	0	0	0	0	0	0	0	0	0	0	0	0	0	0	0	0	0	1	0	0	0	0
ECM5	0	0	0	0	0	0	0	0	0	0	0	0	0	0	0	0	1	0	0	1	0	0	0	0
EDC1	0	0	0	0	0	0	0	0	0	0	0	0	0	0	0	0	0	0	0	0	0	0	1	0
EDC3	1	0	5	0	0	1	0	0	0	0	0	0	0	0	0	1	1	0	0	0	2	0	1	0
EDE1	0	0	0	0	0	10	0	0	0	0	0	0	0	0	8	64	3	23	32	18	2	0	10	21
EDS1	0	0	0	0	1	0	0	0	0	0	0	0	0	0	0	0	0	0	0	0	0	0	0	0
EFB1	0	0	89	0	5	4	0	0	0	0	0	0	0	0	170	7	4	0	0	0	0	0	0	0
EFG1	0	0	0	0	0	0	0	0	0	0	0	0	0	0	1	0	0	0	0	0	0	0	0	0
EFR3	0	0	0	0	0	0	0	0	0	0	0	0	0	0	0	0	0	0	0	0	2	0	0	0
EFT1	131	0	343	21	113	198	32	16	170	0	0	0	3	3	267	110	188	188	325	169	89	97	340	134
EGD1	0	0	2	0	0	0	38	0	0	0	0	0	0	0	42	4	3	0	0	0	0	0	0	0
EGD2	0	0	0	0	0	1	141	0	0	0	0	0	0	0	69	106	5	1	0	0	6	0	2	0
EHD3	0	0	0	0	0	0	0	0	0	0	0	0	0	0	0	0	0	0	0	0	0	0	0	0
EHT1	0	0	0	0	0	0	0	0	1	0	0	0	0	0	0	0	0	0	0	0	0	0	0	0
EIS1	0	0	4	0	0	0	0	0	0	1	0	0	0	0	0	0	2	3	1	0	0	0	6	0
EKI1	0	0	0	0	0	0	0	0	0	0	0	0	0	0	0	0	0	1	0	0	0	0	0	0
ELA1	0	0	0	0	0	0	0	0	0	0	0	0	0	0	0	0	1	0	0	0	0	0	0	0
ELF1	0	0	0	0	0	0	0	0	0	0	0	0	0	0	0	0	1	0	0	0	0	0	0	0
ELO1	0	0	0	0	0	0	0	0	0	0	0	0	0	0	0	0	0	0	0	0	0	0	0	0
ELP2	0	0	0	0	0	0	0	0	0	0	0	0	0	0	5	0	0	1	3	0	0	0	0	0
ELP3	0	0	7	0	0	2	1	0	1	0	0	0	0	0	0	1	22	1	1	0	0	3	5	0
EMC1	0	0	3	0	0	0	0	0	0	0	0	0	0	0	0	0	0	0	0	0	0	0	0	0
EMC2	0	0	0	0	0	0	0	0	0	0	0	0	0	0	0	0	0	0	0	0	0	0	0	0
EMC4	0	0	0	0	0	0	0	0	0	0	0	0	0	0	0	0	0	0	0	0	0	0	1	0
EMG1	0	0	0	1	0	2	0	0	8	0	0	0	0	0	86	10	1	2	3	1	0	0	1	0
EMI1	0	0	0	0	0	0	0	0	0	0	0	0	0	0	0	0	0	0	0	0	0	0	0	0
EMI2	0	0	0	0	0	0	0	0	0	0	0	0	0	0	0	0	0	0	0	0	0	1	9	0
EMP24	0	0	0	0	0	4	0	0	0	0	0	0	0	0	0	0	0	0	0	0	3	0	2	0
EMP46	0	0	0	0	0	0	0	0	0	0	0	0	0	0	0	0	0	0	0	0	0	0	0	1
EMP47	0	0	0	0	0	0	0	0	0	0	0	0	0	0	0	0	0	1	1	0	13	0	1	0
EMP70	0	0	0	0	0	0	0	0	1	0	0	0	0	0	0	0	0	1	0	0	0	0	1	0
EMW1	5	0	0	2	0	6	0	0	1	0	0	0	0	0	0	0	0	1	0	0	2	0	0	0
ENA1	0	0	0	0	0	0	0	0	3	0	0	0	0	0	0	0	0	0	1	0	7	0	0	0
END3	0	0	0	0	0	0	0	0	0	0	0	0	0	0	0	0	0	1	0	0	3	0	1	0
ENO1	58	0	83	1	0	0	0	0	330	6	8	0	0	0	0	0	360	127	242	177	599	156	244	273
ENO2	58	0	91	1	48	106	2	13	479	4	6	0	0	0	148	40	400	164	332	253	624	214	256	338
ENP1	2	0	16	2	12	3	0	0	2	0	0	0	0	0	90	2	3	8	14	1	1	1	1	2
ENP2	0	1	3	0	0	11	0	0	0	0	0	0	0	0	26	27	1	1	3	0	0	1	1	0
ENT1	0	0	0	0	0	0	0	2	0	0	0	0	0	0	0	0	0	0	0	0	0	0	0	0
ENT2	0	0	0	0	0	0	0	0	0	0	0	0	0	0	0	0	0	0	0	0	0	0	0	0
ENT3	0	0	0	0	0	0	0	0	0	0	0	0	0	0	0	0	0	1	0	0	0	1	0	0
ENT4	0	0	0	0	0	0	0	0	0	0	0	0	0	0	0	1	0	0	0	0	0	0	1	0
ENT5	0	0	5	0	0	0	0	0	0	0	0	0	0	0	0	0	0	0	0	0	0	0	0	0
ENV10	0	0	0	0	0	0	0	0	1	0	0	0	0	0	0	0	0	0	0	0	0	0	0	0
ENV7	0	0	0	0	0	0	0	0	0	0	0	0	0	0	0	0	0	1	0	0	0	0	0	0
ENV9	0	0	0	0	0	0	0	0	0	0	0	0	0	0	0	0	0	0	1	0	0	0	0	0
EPL1	0	0	0	0	0	0	0	0	0	0	0	0	0	0	0	0	0	0	0	2	0	0	0	0
EPS1	0	0	0	0	0	0	0	0	0	0	0	0	0	0	0	0	0	0	0	0	7	0	1	0
ERB1	4	0	2	0	0	23	0	1	1	0	0	0	0	0	50	15	26	21	27	10	0	2	2	0
ERC1	0	0	0	0	0	0	0	0	0	0	0	0	0	0	0	0	0	0	0	0	0	0	0	1
ERF2	0	0	0	0	0	0	0	0	1	0	0	0	0	0	0	0	0	0	0	0	0	0	0	0
ERG1	13	0	13	2	0	1	0	1	1	0	0	0	0	0	0	0	7	20	21	1	11	2	1	0
ERG10	0	0	0	0	0	0	0	0	0	0	0	0	0	0	0	0	1	1	0	0	4	1	4	0
ERG11	2	0	5	0	0	0	0	0	0	0	0	0	0	0	0	0	4	1	2	0	4	0	0	0
ERG12	0	0	0	0	0	0	0	0	0	0	0	0	0	0	0	0	0	0	0	0	0	0	0	0
ERG13	5	0	1	3	0	0	0	0	0	0	0	0	0	0	0	0	19	6	3	8	10	0	1	0
ERG20	1	0	0	0	0	0	0	2	0	0	0	0	0	0	0	0	0	1	3	1	2	1	3	0
ERG25	0	0	1	0	0	0	0	0	0	0	0	0	0	0	0	0	0	0	0	0	0	0	0	0
ERG26	0	0	5	0	0	3	0	0	0	0	0	0	0	0	0	0	1	0	0	0	8	0	1	0
ERG27	0	0	0	0	0	0	0	0	3	0	0	0	0	0	0	0	0	0	0	0	0	0	0	0
ERG28	0	0	0	0	0	0	0	0	0	0	0	0	0	0	0	0	0	0	0	0	2	0	0	0
ERG3	0	0	0	0	0	1	0	0	0	0	0	0	0	0	0	0	0	0	0	0	0	0	0	0
ERG5	0	0	0	0	0	0	0	0	0	0	0	0	0	0	0	0	1	0	0	0	0	0	0	0
ERG6	0	0	4	0	0	0	0	0	3	0	0	0	0	0	0	0	2	5	10	0	2	0	5	1
ERG7	2	0	1	0	0	0	0	0	0	0	0	0	0	0	0	0	0	0	0	0	0	0	0	0
ERG8	0	0	0	0	0	0	0	0	0	0	0	0	0	0	0	0	0	1	1	0	0	0	0	0
ERG9	7	0	0	0	0	0	0	0	0	0	0	0	0	0	0	0	0	3	1	0	2	0	0	0
ERO1	0	0	0	0	0	0	0	0	0	0	0	0	0	0	0	0	0	0	0	0	0	0	0	0
ERP1	0	0	3	0	0	0	0	0	0	0	0	0	0	0	1	0	0	0	0	0	4	0	0	0
ERP3	0	0	0	0	0	0	0	0	0	0	0	0	0	0	0	0	0	0	0	0	2	0	0	0
ERP4	0	0	0	0	0	0	0	0	0	0	0	0	0	0	1	0	0	0	0	0	0	0	0	0
ERV1	0	0	0	0	0	0	0	0	0	0	0	0	0	0	0	0	0	0	0	0	0	0	0	0
ERV14	0	0	0	0	0	0	0	0	0	0	0	0	0	0	0	0	0	0	1	0	0	0	3	0
ERV2	0	0	0	0	0	0	0	0	0	0	0	0	0	0	0	0	0	0	0	0	0	0	0	0
ERV25	1	0	0	0	0	0	0	0	0	0	0	0	0	0	0	0	0	1	0	0	5	0	0	0
ERV29	0	0	0	0	0	0	0	0	0	0	0	0	0	0	0	0	0	2	0	0	2	0	1	0
ERV41	0	0	0	0	0	0	0	0	0	0	0	0	0	0	0	0	0	0	0	0	0	0	0	0
ERV46	1	0	1	0	0	1	0	0	0	0	0	0	0	0	0	0	0	0	0	0	3	0	0	0
ESBP6	0	0	0	0	0	0	0	0	0	0	0	0	0	0	0	0	0	1	0	0	0	0	0	0
ESC1	0	0	0	0	0	0	0	0	0	0	0	0	0	0	3	1	15	3	2	2	0	0	4	1
ESC2	1	0	0	0	0	0	0	0	0	0	0	0	0	0	0	0	0	0	0	0	0	0	0	0
ESC8	0	0	0	0	0	0	0	0	2	0	0	0	0	0	0	0	0	0	0	0	0	0	0	0
ESF1	42	0	11	0	1	12	0	0	0	0	0	0	0	0	21	12	92	53	51	13	0	0	4	1
ESF2	0	0	2	0	0	0	0	0	0	0	0	0	0	0	11	26	10	6	10	0	0	0	0	0
ESP1	0	0	0	0	0	0	0	0	0	0	0	0	0	0	2	0	0	2	0	0	0	0	0	0
ESS1	0	0	0	0	0	0	0	0	0	0	0	0	0	0	0	0	2	1	0	0	0	0	0	0
EST2	0	0	0	0	0	0	0	0	0	0	0	0	0	0	0	0	0	0	0	0	0	0	0	0
ETR1	0	0	0	0	0	0	0	0	0	0	0	0	0	0	0	0	0	0	0	0	0	0	0	0
ETT1	2	0	0	0	0	1	0	0	0	0	0	0	0	0	0	1	5	17	19	8	0	0	0	0
EUG1	0	0	0	0	0	0	0	0	0	0	0	0	0	0	0	0	0	0	0	0	0	0	0	0
EXG2	0	0	0	0	0	0	0	0	0	0	0	0	0	0	0	0	0	0	0	0	0	0	0	0
EXO1	0	0	0	0	0	0	0	0	0	0	0	0	0	0	0	0	0	0	0	0	0	0	3	0
EXO70	0	0	2	0	0	0	0	0	0	0	0	0	0	0	0	0	0	0	0	0	1	0	0	0
EXO84	2	0	0	0	0	0	0	0	0	0	0	0	0	0	0	0	0	0	1	0	0	0	0	0
FAA1	20	0	14	9	30	9	0	0	11	0	0	0	0	0	7	5	15	20	32	18	39	2	24	6
FAA3	4	0	7	0	0	0	0	0	0	0	0	0	0	0	0	0	19	3	5	1	3	0	7	0
FAA4	27	0	14	13	32	7	0	0	31	0	0	0	0	0	3	0	29	27	56	18	34	0	36	1
FAB1	0	0	1	0	1	0	0	0	1	0	0	0	0	1	0	0	0	0	0	2	0	1	8	0
FAD1	0	0	0	0	0	0	0	0	0	0	0	0	0	0	0	0	0	0	0	0	0	0	0	0
FAF1	2	0	0	0	0	0	0	0	0	0	0	0	0	0	0	0	1	0	0	0	0	0	0	0
FAL1	0	0	0	0	0	0	0	0	0	0	0	0	0	0	0	0	0	0	0	0	0	0	0	0
FAP1	0	0	0	0	0	0	0	0	0	0	0	0	0	0	0	0	7	0	0	0	0	0	0	0
FAP7	8	0	0	0	3	0	0	0	0	0	0	0	0	0	0	0	0	3	2	1	0	0	1	0
FAR1	0	0	1	0	0	0	0	0	1	0	0	0	0	0	0	0	0	0	0	0	0	0	0	0
FAR10	0	0	0	0	0	0	0	0	1	0	0	0	0	0	0	0	0	0	0	0	0	0	0	0
FAR11	0	0	0	0	0	0	0	0	0	0	0	0	0	0	0	0	0	0	0	0	0	0	0	1
FAR3	0	0	0	1	0	0	0	0	0	0	0	0	0	0	0	0	0	0	0	1	0	0	0	0
FAR7	0	0	0	0	0	0	0	0	0	0	0	0	0	0	0	0	0	0	0	0	0	0	0	0
FAR8	0	0	0	0	0	0	0	0	1	0	0	0	0	0	0	0	0	0	0	0	2	0	1	0
FAS1	15	0	25	6	5	10	1	8	15	0	0	0	0	0	0	0	49	40	32	5	45	11	88	14
FAS2	16	0	7	0	0	8	4	0	16	0	0	0	0	0	2	0	10	29	35	0	25	3	60	15
FAT1	0	0	0	0	0	0	0	0	0	0	0	0	0	0	0	0	0	0	0	0	0	0	0	0
FAU1	0	0	0	0	0	3	0	0	0	0	0	0	0	0	0	0	0	2	4	3	0	0	0	0
FBA1	2	0	13	8	1	18	0	68	72	1	0	0	0	0	5	4	186	13	29	8	18	80	114	33
FBP26	0	0	0	0	0	0	0	0	0	0	0	0	0	0	0	0	0	2	2	0	0	0	0	0
FCF1	0	0	0	0	0	0	0	0	0	0	0	0	0	0	0	0	1	0	0	1	0	0	1	0
FCF2	0	0	2	0	0	2	0	0	0	0	0	0	0	0	8	0	0	1	0	0	0	0	0	2
FCJ1	1	0	0	0	0	0	0	0	0	0	0	0	0	0	0	0	0	0	0	0	3	0	0	0
FCP1	0	0	0	0	0	0	0	0	0	0	0	0	0	0	0	0	0	0	0	0	0	0	0	0
FCY1	0	0	0	0	0	0	0	0	0	0	0	0	0	0	0	0	2	0	0	0	0	0	0	0
FCY2	0	0	0	0	0	2	0	0	1	0	0	0	0	0	0	0	0	2	0	0	28	0	1	1
FCY22	0	0	0	0	0	0	2	0	0	0	0	0	0	0	0	0	0	0	0	0	0	0	0	0
FDC1	0	0	0	0	0	0	0	0	0	0	0	0	0	0	1	0	0	0	0	0	0	0	0	0
FDH2	0	0	0	0	0	0	0	0	0	0	1	0	0	0	0	0	0	0	0	0	0	0	0	0
FEN1	2	0	0	0	0	0	0	0	0	0	0	0	0	0	0	0	0	0	0	0	8	0	0	1
FES1	0	0	0	0	0	0	0	0	0	0	0	0	0	0	0	0	0	0	0	0	0	0	0	0
FET3	0	0	0	0	0	0	0	0	0	0	0	0	0	0	0	0	0	2	1	0	0	0	0	0
FET4	53	0	10	0	0	0	0	151	151	0	0	0	0	0	9	3	31	42	77	27	23	29	20	15
FET5	0	0	0	0	0	2	0	0	0	0	0	0	0	0	0	0	0	0	0	0	1	0	0	0
FHL1	0	0	1	0	0	0	0	0	0	0	0	0	0	0	0	0	4	0	0	0	0	0	0	0
FIG4	0	0	0	0	0	0	0	0	0	0	0	0	0	0	0	0	0	0	0	0	1	0	1	0
FIN1	0	0	0	0	0	0	0	0	0	0	0	0	0	0	1	0	0	0	0	0	0	0	0	0
FIP1	0	0	0	0	0	0	0	0	108	0	0	0	0	0	1	2	8	23	70	95	36	466	1227	1326
FIR1	1	0	0	0	0	0	0	0	0	0	0	0	0	0	0	0	1	0	0	0	0	0	1	0
FIS1	0	0	0	0	0	0	0	0	0	0	0	0	0	0	0	0	0	0	0	0	0	0	0	0
FKH1	0	0	1	0	0	0	0	0	0	0	0	0	0	0	0	0	0	0	0	0	0	0	0	0
FKH2	0	0	0	0	0	0	0	0	0	0	0	0	0	0	0	0	0	0	0	0	0	0	0	0
FKS1	19	0	14	1	5	3	0	32	233	0	0	0	0	0	17	2	10	27	24	12	94	59	43	5
FKS3	1	0	1	0	0	1	0	0	0	0	0	0	0	0	0	0	0	0	0	0	0	0	0	0
FLC1	0	0	0	0	0	0	0	0	0	0	0	0	0	0	0	0	0	1	0	0	0	0	0	0
FLC2	0	0	0	0	0	0	0	0	0	0	0	0	0	0	0	0	0	0	0	0	0	0	0	0
FLC3	0	0	0	0	0	0	0	0	0	0	0	0	0	0	0	2	0	0	2	0	0	0	0	0
FLD1	0	0	0	0	0	0	0	0	1	0	0	0	0	0	0	0	0	0	0	0	0	0	0	0
FLP1	0	0	0	0	0	0	0	0	0	0	0	0	0	0	0	0	0	0	2	0	0	0	2	1
FLX1	0	0	0	0	0	0	0	0	0	0	0	0	0	0	0	0	0	1	0	0	0	0	0	0
FMC1	0	0	0	0	0	0	0	0	0	0	0	0	0	0	0	0	0	0	0	0	0	0	2	0
FMN1	0	0	0	0	0	0	0	0	0	0	0	0	0	0	0	0	0	0	0	0	0	0	0	0
FMP27	0	0	0	0	0	1	0	0	0	0	0	0	0	0	0	0	1	3	2	0	4	0	0	0
FMP40	0	0	0	0	0	0	0	0	0	0	0	0	0	0	0	0	0	0	0	0	0	0	1	0
FMP41	0	0	0	0	0	0	0	0	0	0	0	0	0	0	0	0	0	0	0	0	0	0	0	0
FMP42	0	0	0	0	0	0	0	0	1	0	0	0	0	0	0	0	0	0	0	0	1	0	0	0
FMP45	1	0	0	0	0	0	0	0	0	0	0	0	0	0	0	0	0	0	0	0	0	0	0	0
FMP46	0	0	0	0	0	0	0	2	0	0	0	0	0	0	0	0	0	0	0	0	0	0	0	0
FMP52	0	0	0	0	0	0	0	0	0	0	0	0	0	0	0	0	0	0	0	0	0	0	0	0
FMS1	0	0	0	0	0	0	0	0	0	0	0	0	0	0	0	0	0	2	4	1	0	0	0	0
FOB1	0	0	2	0	0	0	0	0	0	0	0	0	0	0	0	0	9	1	2	0	0	0	0	0
FOL1	0	0	0	0	0	0	0	0	0	0	0	0	0	0	0	0	0	1	0	0	0	0	0	0
FOL2	11	0	4	0	0	0	0	112	60	0	0	0	0	0	241	119	63	53	70	113	31	9	73	60
FOX2	0	0	0	0	0	0	0	0	0	0	0	0	0	0	0	0	0	0	0	0	1	0	0	0
FPK1	0	0	2	0	0	0	0	0	0	0	0	0	0	0	0	0	0	1	0	0	0	0	2	0
FPR1	0	0	0	0	0	1	0	0	0	0	0	0	0	0	0	0	1	0	2	0	0	0	0	1
FPR2	0	0	0	0	0	0	0	0	0	0	0	0	0	0	0	0	0	0	0	0	0	1	0	0
FPR3	48	0	1307	0	1	424	0	1	6	0	0	0	0	0	258	242	154	120	192	119	10	4	8	0
FPR4	36	0	607	0	4	84	0	1	4	0	0	0	0	0	121	40	132	107	108	46	0	0	6	0
FPS1	0	0	0	0	0	0	0	0	0	0	0	0	0	0	0	0	0	0	0	0	0	0	0	0
FRA1	0	0	3	0	0	1	0	0	0	0	0	0	0	0	0	0	0	0	0	0	0	0	0	0
FRD1	0	0	0	0	0	0	0	0	0	0	0	0	0	0	0	0	0	0	0	0	0	0	0	0
FRE1	0	0	0	0	0	0	0	0	7	0	0	0	0	0	0	0	0	0	0	0	0	0	2	0
FRE2	0	0	0	0	1	0	0	0	0	0	0	0	0	0	0	0	0	0	0	0	0	0	1	0
FRE4	0	0	0	0	0	0	0	0	0	0	0	0	0	0	0	0	0	0	0	0	0	0	0	0
FRE5	0	0	0	0	0	0	0	0	0	0	0	0	0	0	0	0	0	0	0	0	0	0	1	0
FRE7	0	0	0	0	0	0	0	0	0	1	0	0	0	0	0	0	0	0	0	0	0	0	0	0
FRE8	0	0	0	0	0	0	0	0	0	0	0	0	0	0	0	0	1	0	0	0	0	0	0	0
FRK1	0	0	0	0	0	0	0	0	0	0	0	0	0	0	0	0	3	2	1	0	0	1	2	0
FRQ1	0	0	0	0	0	0	0	0	0	0	0	0	0	0	0	0	0	2	0	0	0	0	0	0
FRS1	1	0	10	0	0	0	0	0	0	0	0	0	0	0	16	0	1	10	11	0	0	0	2	0
FRS2	0	0	24	0	0	1	0	0	0	0	0	0	0	0	0	0	3	8	5	0	13	1	13	4
FRT1	0	0	0	0	0	0	0	0	0	0	0	0	0	0	0	0	0	0	0	0	0	0	0	0
FRT2	0	0	0	0	0	0	1	0	0	0	0	0	0	0	0	0	1	3	2	6	0	2	24	0
FSF1	0	0	0	0	0	0	0	0	0	0	0	0	0	0	0	0	0	0	0	0	0	0	0	0
FSH1	0	0	0	0	0	0	0	0	0	0	0	0	0	0	2	0	0	0	0	0	0	0	0	0
FSH3	0	0	0	0	0	0	0	0	0	0	0	0	0	0	0	0	0	1	1	0	0	0	0	0
FTR1	0	0	0	0	0	0	0	3	0	0	0	0	0	0	0	0	4	0	0	0	0	6	0	0
FUI1	0	0	0	0	0	0	0	0	0	0	0	0	0	0	0	0	0	0	0	0	2	0	0	0
FUM1	0	0	0	0	0	0	0	0	26	0	0	0	0	0	0	0	1	2	2	0	6	13	2	1
FUN12	26	0	168	0	1	303	9	1	15	0	1	0	0	0	189	29	125	35	76	24	1	27	31	0
FUN14	0	0	0	0	0	0	0	0	0	0	0	0	0	0	0	0	0	0	0	0	0	0	0	0
FUN26	0	0	0	0	0	0	0	0	0	5	4	1	0	0	0	0	0	0	0	0	0	0	0	0
FUN30	1	0	8	0	0	0	0	0	0	0	0	0	0	0	0	1	1	0	1	0	0	0	0	0
FUR1	7	0	9	3	1	8	0	0	0	0	0	0	0	0	0	0	0	10	16	5	1	0	0	0
FUS1	0	0	0	0	0	0	0	0	0	0	0	0	0	0	0	0	0	0	0	0	0	0	1	0
FUS2	0	0	0	0	0	1	0	0	0	0	0	0	0	0	0	1	0	0	0	0	0	0	0	5
FUS3	3	0	2	0	1	1	0	0	0	0	0	0	0	0	0	0	4	0	0	0	0	0	0	0
FYV10	0	0	0	0	0	0	0	0	0	0	0	0	0	0	0	0	3	0	0	0	0	0	0	0
FYV4	0	0	0	0	0	0	0	0	0	0	0	0	0	0	0	0	1	0	0	0	0	0	0	0
FYV7	1	0	0	0	0	0	0	0	0	0	0	0	0	0	0	0	0	0	0	0	0	0	0	0
FYV8	0	0	0	0	0	0	1	1	0	0	0	0	0	0	0	0	16	1	4	0	0	0	0	0
FZF1	0	0	0	0	0	0	0	0	0	0	0	0	0	0	0	0	9	0	0	0	0	0	0	0
FZO1	0	0	0	0	0	0	0	0	0	0	0	0	0	0	0	0	0	0	0	0	0	0	1	0
GAC1	0	0	0	0	0	0	0	0	0	0	0	0	0	0	0	0	0	0	0	0	0	0	0	0
GAD1	0	0	0	0	0	0	0	0	0	0	0	0	0	0	0	0	0	0	0	0	0	0	11	0
GAL11	0	1	6	0	0	0	0	0	0	0	0	0	0	0	0	0	0	0	0	0	0	0	1	0
GAL3	0	0	0	0	0	0	0	0	0	0	0	0	0	0	0	0	0	0	1	0	0	0	0	0
GAL4	0	0	0	0	0	0	0	0	1	0	0	0	0	0	0	0	0	0	0	0	0	0	0	0
GAL83	1	0	0	0	0	0	0	0	0	0	0	0	0	0	0	0	4	5	5	1	0	0	1	0
GAR1	26	0	50	6	0	26	0	1	44	0	0	0	0	0	202	20	95	86	105	146	0	2	15	8
GAS1	0	0	0	0	0	0	0	0	0	0	0	0	0	0	0	0	0	1	0	0	0	0	0	0
GAS3	0	0	0	0	0	0	0	0	0	0	0	0	0	0	0	0	0	0	0	0	0	0	0	0
GAS4	0	0	1	0	0	0	0	0	0	0	0	0	0	0	0	0	0	0	0	0	1	0	0	0
GAS5	0	0	0	0	0	0	0	0	0	0	0	0	0	0	0	0	0	0	0	0	0	0	0	0
GAT1	0	0	4	0	0	0	0	0	0	0	0	0	0	0	0	0	6	0	0	0	0	0	4	0
GBP2	0	0	20	1	1	14	0	2	0	0	0	0	0	0	0	0	2	3	6	0	3	0	7	0
GCD1	0	0	0	1	2	1	0	0	0	0	0	0	0	0	0	4	14	0	4	0	1	0	3	0
GCD10	0	0	0	0	0	0	0	0	1	0	0	0	0	0	0	0	5	0	0	0	0	0	0	0
GCD11	2	0	85	0	0	168	2	0	4	0	0	0	0	0	890	437	77	26	67	35	15	4	22	4
GCD14	0	0	0	0	0	0	0	0	0	0	0	0	0	0	0	0	0	0	0	0	0	0	0	0
GCD2	6	0	5	0	11	20	0	0	0	0	0	0	0	0	20	27	26	7	12	1	0	1	4	0
GCD6	5	0	4	0	8	7	0	0	1	3	1	3	0	0	22	2	20	18	18	2	7	0	4	1
GCD7	0	0	3	0	0	6	0	0	0	0	0	0	0	0	0	1	9	4	7	0	0	3	3	0
GCN1	82	0	35	46	54	7	1	1	26	0	0	0	2	0	77	0	30	30	40	1	85	7	36	7
GCN2	17	0	7	0	0	6	0	0	0	0	1	0	0	0	0	0	10	5	6	0	0	1	0	1
GCN20	41	0	37	2	7	18	0	0	11	0	0	0	0	0	13	46	135	49	118	25	0	0	11	28
GCN3	9	0	0	0	0	4	0	0	0	0	0	0	0	0	15	31	19	24	10	0	0	0	1	1
GCN5	0	0	0	0	2	1	0	0	0	0	0	0	0	0	0	0	0	0	1	0	0	0	0	0
GCR1	0	0	0	0	0	1	0	0	0	0	0	0	0	0	0	0	0	0	0	0	0	0	0	0
GCR2	0	0	0	0	0	0	0	0	0	0	0	0	0	0	0	0	0	0	0	0	0	0	0	0
GCS1	0	0	6	0	0	0	0	0	0	0	0	0	0	0	0	0	2	1	1	0	0	0	4	0
GCV1	2	0	5	0	0	0	0	0	0	0	0	0	0	0	0	1	2	0	0	0	2	0	0	0
GCV2	0	0	2	0	1	0	0	0	0	0	0	0	0	1	0	0	3	1	1	0	3	3	2	0
GCV3	0	0	0	0	0	0	0	0	0	0	0	0	0	0	0	0	1	2	1	0	0	0	2	0
GCY1	0	0	0	0	0	1	0	0	0	0	0	0	0	0	0	0	0	0	0	0	0	0	0	0
GDA1	1	0	0	0	0	0	1	0	1	0	0	0	1	0	0	0	0	0	0	0	0	0	0	0
GDB1	0	0	0	0	0	0	0	0	0	0	0	0	0	0	0	0	0	0	0	0	0	0	0	0
GDE1	22	0	0	0	0	0	0	0	0	1	0	0	0	0	46	10	23	48	82	19	0	0	3	6
GDH1	2	0	11	0	0	5	0	2	0	0	0	0	0	0	0	0	0	2	4	1	0	0	7	2
GDH2	0	0	0	0	0	0	0	0	0	0	0	0	0	0	0	0	0	0	1	0	1	0	0	0
GDI1	0	0	0	0	0	0	1	0	0	0	0	0	0	0	0	0	0	2	9	0	1	0	7	1
GDT1	0	0	0	0	0	0	0	0	0	0	0	0	0	0	0	0	0	0	0	0	0	0	0	0
GEA1	5	0	0	0	2	0	0	0	0	0	0	0	0	0	0	0	0	2	8	0	0	0	0	0
GEA2	7	0	0	0	0	0	0	0	0	0	0	0	0	0	2	0	2	10	11	1	2	0	3	0
GEF1	0	0	0	0	0	0	0	0	0	0	0	0	0	0	0	1	0	0	0	0	0	0	0	0
GEM1	0	0	4	0	0	0	0	0	0	0	0	0	0	0	0	0	0	0	0	0	0	0	0	0
GEP5	0	0	0	0	0	0	0	0	0	0	0	0	0	0	0	0	1	0	0	0	0	0	1	0
GET1	0	0	0	0	0	0	0	0	0	0	0	0	0	0	0	0	0	0	0	0	0	0	0	0
GET2	0	0	0	0	0	0	0	0	0	0	0	0	0	0	0	0	0	0	0	0	0	0	1	0
GET3	16	0	12	2	7	8	3	0	0	0	0	0	0	0	0	0	11	22	29	1	9	2	0	1
GET4	0	0	11	0	0	0	0	0	0	0	0	0	0	0	31	0	12	1	3	0	0	0	2	0
GEX2	0	0	0	1	0	0	0	0	0	0	0	0	0	0	0	0	0	0	0	0	0	0	0	0
GFA1	45	0	46	15	19	28	1	2	143	0	0	0	0	0	41	20	65	102	167	65	72	38	184	191
GFD1	0	0	0	0	0	0	0	0	0	0	0	0	0	0	1	0	0	0	0	0	0	0	0	0
GFD2	0	0	0	0	0	0	0	0	0	0	0	0	0	0	1	0	0	0	0	0	0	0	0	0
GGA1	0	0	0	0	0	0	0	0	0	0	0	0	0	0	0	1	2	0	0	0	2	0	0	0
GGA2	1	0	11	0	1	0	0	0	0	0	0	0	0	0	12	0	3	0	1	0	20	0	3	0
GGC1	0	0	0	0	0	0	0	0	0	0	0	0	0	0	0	0	0	0	0	0	0	0	0	0
GIC2	0	0	2	0	0	0	0	0	0	0	0	0	0	0	0	0	0	5	2	0	4	0	1	0
GID8	0	0	0	0	1	0	0	0	0	0	0	0	0	0	0	1	8	0	0	0	0	0	0	0
GIM3	0	0	0	0	0	0	7	0	0	0	0	0	0	0	0	0	0	0	0	0	0	0	0	0
GIM4	0	0	0	0	0	0	0	0	0	0	0	0	0	0	0	0	0	0	0	0	0	0	0	0
GIM5	0	0	0	0	0	0	0	0	0	0	0	0	0	0	0	0	0	0	0	0	0	0	0	0
GIN4	1	0	9	0	0	1	2	0	0	0	0	0	0	0	1	1	24	6	5	0	2	0	1	0
GIP3	0	0	1	0	0	0	0	0	0	0	0	0	0	0	0	0	1	0	0	0	0	0	1	0
GIP4	0	0	0	0	0	0	0	0	0	0	0	0	0	0	0	0	0	1	0	0	0	0	0	0
GIR2	0	0	0	0	0	0	0	0	0	0	0	0	0	0	0	0	0	0	0	0	0	0	0	0
GIS1	0	0	0	0	0	0	0	0	0	0	0	0	0	0	2	0	13	0	1	0	0	0	1	0
GIS2	0	0	0	0	0	0	0	0	0	0	0	0	0	0	0	0	0	0	0	0	0	0	0	0
GIS3	0	0	0	0	0	0	0	0	0	0	0	0	0	0	0	0	0	0	0	0	0	0	1	0
GIS4	0	0	0	0	0	0	0	0	0	0	0	0	0	0	0	0	1	0	0	0	0	0	0	0
GIT1	0	0	0	0	0	0	0	0	0	0	0	0	0	0	0	0	0	0	0	0	0	0	0	0
GLC3	0	0	0	0	0	0	0	0	0	0	0	0	0	0	0	0	0	0	0	0	0	0	0	0
GLC7	1	0	1	0	0	0	0	0	0	0	0	0	0	0	9	0	10	37	83	59	0	183	1322	826
GLE1	0	0	0	0	0	0	0	0	0	0	0	0	0	0	1	0	1	3	5	0	0	0	0	0
GLE2	0	0	0	0	0	0	0	0	0	0	0	0	0	0	0	0	0	0	0	0	0	0	0	0
GLK1	9	0	0	1	0	0	0	2	0	0	0	0	0	0	0	0	0	2	1	0	1	2	13	0
GLN1	7	0	4	0	3	2	0	1	1	0	0	0	0	0	2	0	7	8	10	0	10	0	1	1
GLN3	0	0	0	0	0	0	0	0	1	0	0	0	0	0	0	0	0	1	0	0	0	0	0	0
GLN4	1	0	35	0	0	1	0	0	0	0	0	0	0	0	0	0	2	3	1	0	0	0	1	0
GLO1	0	0	0	0	0	0	0	0	0	0	0	0	0	1	0	0	2	1	1	0	1	0	1	0
GLO2	0	0	0	0	0	0	0	0	0	0	0	0	0	0	0	0	0	0	0	0	0	2	0	0
GLO3	0	0	25	0	0	0	3	0	0	0	0	0	0	0	0	0	0	0	1	0	0	0	0	0
GLR1	0	0	0	0	0	0	0	0	0	0	0	0	0	0	0	0	0	2	0	0	0	0	1	0
GLT1	24	0	32	8	14	4	0	0	0	0	0	0	0	0	14	13	34	17	25	0	19	6	42	19
GLY1	9	0	0	1	1	2	0	1	1	0	0	0	0	0	0	0	2	0	2	0	0	0	1	0
GMC1	0	1	0	0	0	0	0	0	0	0	0	0	0	0	0	0	0	0	0	0	0	0	0	0
GMH1	0	0	0	0	0	0	0	0	0	0	0	0	0	0	0	1	0	0	0	0	0	0	0	0
GND1	36	0	0	11	0	4	0	3	0	0	0	0	0	0	2	10	16	13	27	3	17	6	14	0
GND2	0	0	0	0	0	0	0	0	0	0	0	0	0	0	4	1	0	0	0	0	0	0	0	0
GNP1	0	0	0	0	0	0	0	0	3	0	0	0	0	0	0	0	0	0	0	0	7	0	1	0
GNT1	0	0	0	0	0	0	0	0	0	0	0	0	0	0	0	1	0	0	0	0	0	2	2	0
GOR1	0	0	0	0	0	0	0	0	0	0	0	0	0	0	2	0	0	0	0	0	0	0	1	0
GOS1	1	0	0	0	0	0	0	0	0	0	0	0	0	0	0	0	0	0	0	0	3	0	0	0
GPA1	0	0	0	0	0	0	0	0	0	0	0	0	0	0	0	0	1	0	0	0	0	0	0	0
GPA2	0	0	0	0	0	0	0	0	0	0	0	0	0	0	0	0	0	0	1	0	2	0	0	0
GPB1	0	0	0	0	0	0	0	0	0	0	0	0	0	0	0	0	0	2	1	0	0	0	0	0
GPB2	0	0	0	0	0	1	0	0	0	0	0	0	0	0	0	0	0	0	0	0	0	0	0	0
GPD1	6	0	0	31	2	0	0	0	0	0	0	0	0	0	4	0	15	11	32	0	27	0	2	0
GPD2	16	0	0	0	0	0	0	0	0	0	0	0	0	0	10	75	43	19	35	20	8	0	2	0
GPG1	1	0	0	0	0	0	0	0	0	0	0	0	0	0	0	0	2	0	0	0	0	0	0	0
GPH1	0	0	0	1	0	0	0	0	1	0	0	0	0	0	0	0	0	0	0	0	4	0	7	0
GPI10	0	0	0	0	0	0	0	0	0	0	0	0	0	0	0	0	0	0	0	0	0	0	0	0
GPI13	0	0	0	0	0	0	0	0	0	0	0	0	0	0	0	0	0	0	0	0	0	0	0	0
GPI15	0	0	0	0	0	1	0	0	2	0	0	0	0	1	0	0	0	0	0	0	0	0	0	0
GPM1	13	0	46	0	9	31	36	8	43	0	0	0	0	0	66	0	46	30	46	65	13	32	98	19
GPN3	0	0	0	0	0	0	0	0	0	0	0	0	0	0	0	0	0	0	0	0	0	0	0	0
GPT2	0	0	0	0	0	0	0	0	0	0	0	0	0	0	1	0	0	0	0	0	3	0	1	0
GPX2	0	0	0	0	0	0	0	0	0	0	0	0	0	0	0	0	0	0	0	0	0	0	1	0
GRC3	0	0	0	0	0	0	0	0	0	0	0	0	0	0	0	0	3	2	0	0	0	0	0	0
GRE3	0	0	1	0	0	0	0	0	0	0	0	0	0	0	0	0	1	0	0	0	0	0	0	0
GRH1	0	0	1	0	0	0	0	0	0	0	0	0	0	0	0	0	1	0	0	0	0	0	0	0
GRR1	1	0	0	0	0	0	0	0	0	0	0	0	0	0	0	0	1	1	2	0	2	0	1	0
GRS1	25	1	359	4	89	70	0	2	200	0	0	0	0	0	188	12	58	171	412	295	48	27	45	75
GRS2	0	0	0	0	0	0	0	0	0	0	0	0	0	0	0	0	0	0	1	0	0	0	1	0
GRX1	0	0	0	0	0	0	0	0	1	0	0	0	0	0	1	0	2	2	3	0	0	2	11	8
GRX2	1	0	0	0	0	0	0	0	0	0	0	0	0	0	0	0	0	0	0	1	0	4	1	0
GRX3	1	0	0	0	0	0	0	0	0	0	0	0	0	0	0	0	0	0	0	0	0	0	0	0
GRX4	0	0	0	0	1	0	0	0	0	0	0	0	0	0	8	0	0	5	2	1	0	0	0	0
GRX5	0	0	0	0	0	0	0	0	0	0	0	0	0	0	0	0	0	3	1	0	2	0	0	0
GRX6	0	0	0	0	0	0	0	0	0	0	0	0	0	0	0	0	0	0	0	0	0	0	0	0
GRX7	0	0	0	0	0	0	0	0	0	0	0	0	0	0	0	0	0	0	0	0	3	0	0	0
GSC2	23	0	8	0	3	0	0	31	0	0	0	0	0	0	13	2	11	36	27	12	73	56	31	2
GSF2	5	0	1	0	0	0	0	0	0	0	0	0	0	0	0	0	0	0	0	0	3	0	0	0
GSH1	2	0	0	0	0	0	0	0	0	0	0	0	0	0	0	0	0	3	1	0	0	0	0	0
GSP1	16	0	9	27	78	3	0	2	0	0	0	0	0	0	89	2	34	8	11	7	5	3	1	0
GSY1	0	0	0	0	0	0	0	0	0	0	0	0	0	0	0	0	0	2	3	0	2	2	6	0
GSY2	0	0	0	0	0	0	0	0	0	0	0	0	0	0	0	0	0	0	0	0	3	2	7	0
GTB1	0	0	0	0	0	0	0	0	0	0	0	0	0	0	0	0	0	0	0	0	0	0	0	0
GTR2	0	0	0	0	0	0	0	0	0	0	0	0	0	0	0	0	0	0	0	0	0	0	0	0
GTS1	0	0	4	0	0	0	0	0	0	0	0	0	0	0	81	2	4	9	21	15	2	0	4	0
GTT1	0	0	43	0	0	2	0	0	0	0	0	0	0	0	0	0	0	0	1	0	0	0	2	0
GUA1	25	0	5	0	9	0	0	1	13	0	0	0	0	3	3	0	21	5	9	0	20	3	4	0
GUD1	0	0	0	0	0	0	0	0	0	0	0	0	0	0	0	0	0	0	0	1	0	0	0	0
GUF1	0	0	1	0	0	0	0	0	0	0	0	0	0	0	0	0	0	1	2	0	0	0	6	0
GUK1	0	0	0	0	0	0	0	0	0	0	0	0	0	0	0	0	0	0	0	0	0	0	0	0
GUP1	0	0	0	0	0	0	0	0	0	0	0	0	0	0	0	0	0	1	0	0	0	0	0	0
GUS1	21	0	526	0	4	371	23	5	12	0	1	0	0	1	126	2	178	84	101	47	40	43	35	15
GUT2	0	0	0	0	0	0	0	0	0	0	0	0	0	0	0	0	0	0	0	0	0	1	2	0
GVP36	0	0	15	0	0	2	0	0	105	0	0	0	0	0	3	0	2	1	8	0	36	0	8	3
GYL1	1	0	0	0	0	0	0	0	0	0	0	0	0	0	0	0	0	1	2	0	0	0	0	0
GYP1	3	0	1	1	0	0	0	0	0	0	0	0	0	0	0	0	3	0	0	0	0	0	0	0
GYP5	0	0	0	0	0	0	0	0	0	0	0	0	0	0	0	0	2	3	3	2	0	0	0	0
GYP6	0	0	0	0	0	0	0	0	0	0	0	0	0	0	2	0	0	1	0	0	0	0	0	0
GYP7	0	0	0	0	0	0	0	0	0	0	0	0	0	0	0	0	0	3	1	0	0	0	0	0
GZF3	0	0	0	0	0	0	0	0	0	0	0	0	0	0	0	0	0	0	0	0	0	0	0	1
HAA1	0	0	1	0	0	0	0	0	0	0	0	0	0	0	0	0	0	0	0	0	0	0	0	0
HAL5	0	0	2	0	0	0	0	0	0	0	0	0	0	0	0	2	17	0	0	0	0	0	1	2
HAL9	0	0	0	0	0	0	0	0	0	0	0	0	0	0	0	0	4	2	2	0	0	0	0	0
HAP1	6	0	1	0	0	2	0	0	0	0	0	0	0	0	0	0	5	5	1	0	0	0	4	1
HAP2	0	0	0	0	0	0	0	0	0	0	0	0	0	0	0	0	3	0	0	0	0	0	0	0
HAP5	0	0	0	0	0	0	0	0	0	0	0	0	0	0	0	0	0	0	0	0	0	0	0	0
HAS1	22	0	52	0	0	32	3	0	24	0	0	0	0	0	43	9	48	8	13	2	0	0	1	0
HAT1	0	0	0	0	0	0	0	0	0	0	0	0	0	0	0	0	0	0	0	0	0	0	0	0
HAT2	0	0	3	0	0	0	0	0	0	0	0	0	0	0	0	0	0	1	2	0	0	0	0	0
HBS1	0	0	0	0	0	0	0	0	0	501	162	530	0	0	0	0	1	0	0	0	0	0	0	0
HBT1	0	0	0	0	1	0	0	0	1	0	0	0	0	0	0	0	0	0	0	0	0	0	0	0
HCA4	0	0	7	0	0	15	0	1	0	0	0	0	0	0	12	5	34	13	22	10	0	5	2	1
HCH1	0	0	0	0	0	0	0	0	0	0	0	0	0	0	0	0	1	0	1	0	0	0	0	0
HCM1	0	0	0	0	0	0	0	0	0	0	0	0	0	0	0	0	0	0	0	0	0	0	0	3
HCR1	0	0	5	0	0	0	0	0	0	0	0	0	0	0	11	0	0	0	0	0	6	0	0	0
HDA1	0	0	0	0	0	0	0	0	0	0	0	0	0	0	0	0	0	0	0	0	0	0	0	0
HDA2	0	0	0	0	0	0	0	0	0	0	1	0	0	0	0	0	0	0	0	0	0	0	0	0
HDA3	0	0	4	0	0	0	0	0	0	0	0	0	0	0	0	0	0	0	0	0	0	0	0	0
HEF3	12	0	163	8	0	0	0	0	0	0	0	0	0	0	131	156	23	30	95	91	16	13	19	40
HEH2	0	0	0	0	0	0	0	0	4	0	0	0	0	0	1	0	0	0	0	0	0	0	0	0
HEK2	1	0	0	0	1	0	4	0	0	0	0	1	0	0	44	0	0	0	0	0	0	0	0	0
HEL2	0	0	0	0	0	0	0	0	0	0	0	0	0	0	0	0	0	0	0	0	0	0	0	0
HEM1	0	0	0	0	0	0	0	0	0	0	0	0	0	1	0	0	0	0	0	0	0	0	0	0
HEM12	0	0	2	0	0	0	0	0	0	0	0	0	0	0	0	0	0	0	0	0	0	0	0	0
HEM13	4	0	0	0	0	0	0	0	1	0	0	0	0	0	0	0	0	0	2	0	0	0	2	0
HEM14	0	0	0	0	0	0	0	0	0	0	0	0	0	0	0	0	0	1	0	0	1	0	0	0
HEM15	0	0	0	0	0	0	0	0	0	0	0	0	0	0	0	0	6	0	0	0	0	0	1	0
HEM2	0	0	0	0	0	0	0	0	0	0	0	0	0	0	0	0	1	0	0	0	0	0	0	0
HEM3	0	0	0	0	0	0	0	0	3	0	0	0	0	0	2	0	0	0	0	0	0	0	0	0
HER1	0	0	1	0	0	0	0	0	0	0	0	0	0	0	0	1	0	0	0	1	0	0	1	0
HER2	0	0	0	0	0	0	0	0	0	0	0	0	0	0	0	0	0	0	1	0	0	0	0	0
HFA1	0	0	0	1	0	0	0	0	0	0	0	0	0	0	0	1	1	0	0	0	0	0	0	0
HFD1	2	0	0	0	0	1	0	0	0	0	0	0	0	0	0	0	0	0	0	0	3	0	0	0
HFM1	0	0	0	1	0	0	0	0	0	0	0	0	0	0	0	0	0	0	0	0	0	0	0	0
HGH1	0	0	0	0	0	0	0	0	0	0	0	0	0	0	1	0	0	1	0	0	0	0	0	0
HHF1	30	0	135	0	17	577	25	14	93	0	0	0	0	1	34	56	7	207	385	222	3	31	372	435
HHF2	0	0	0	0	0	0	0	0	0	0	0	0	0	0	0	0	0	0	0	0	0	0	0	0
HHO1	0	0	10	0	0	0	0	0	0	0	0	0	0	0	0	3	4	1	2	0	0	1	0	0
HHT1	1	0	21	0	1	6	6	1	1	3	0	2	0	1	0	0	13	1	3	4	0	11	0	3
HHT2	0	0	0	0	0	0	0	0	0	0	0	0	0	0	0	0	0	0	0	0	0	0	0	0
HHY1	0	0	0	1	0	0	0	0	0	0	0	0	0	0	0	0	0	0	0	0	0	0	0	0
HIF1	0	0	0	0	0	0	0	0	0	0	0	0	0	0	0	0	1	0	1	0	0	0	0	0
HIP1	0	0	0	0	0	0	0	0	0	0	0	0	0	0	0	0	0	0	0	0	0	0	0	0
HIR1	0	0	0	0	0	0	0	0	1	0	0	0	0	0	0	0	0	0	0	0	0	0	0	1
HIR2	0	0	4	0	0	0	0	0	0	0	0	0	0	0	0	0	0	0	0	0	3	0	0	2
HIR3	0	0	1	0	0	1	0	0	0	0	0	0	0	0	0	0	0	0	0	0	0	0	0	0
HIS1	0	0	0	0	0	0	0	0	0	0	0	0	0	0	0	0	0	0	0	0	0	0	0	0
HIS3	0	0	2	0	0	0	0	0	0	0	0	0	0	0	0	0	0	0	0	0	0	0	0	0
HIS4	1	0	2	0	0	0	0	0	1	0	0	0	0	0	16	65	3	15	33	2	6	1	9	0
HIS5	0	0	0	0	0	0	0	0	0	0	0	0	0	0	0	0	0	0	3	0	0	0	0	0
HIT1	0	0	1	0	0	0	0	0	0	0	0	0	0	0	0	0	0	0	0	0	0	0	0	0
HKR1	0	0	0	0	0	0	0	1	0	0	0	0	0	0	0	0	0	0	0	0	0	0	0	0
HLJ1	0	0	0	0	0	0	0	0	0	0	0	0	0	0	0	0	0	0	0	0	0	0	1	0
HMF1	1	0	0	0	0	1	0	3	0	0	0	0	0	0	0	0	5	0	0	0	0	0	0	0
HMG1	0	0	0	0	0	0	0	0	0	0	1	0	0	0	0	0	0	0	0	0	0	0	0	0
HMG2	0	0	0	0	0	0	0	0	0	0	0	0	0	0	0	0	0	0	0	0	0	0	0	0
HMI1	0	0	0	0	0	0	0	0	0	0	0	0	0	0	0	0	0	0	0	0	0	0	0	0
HMO1	1	0	3	0	0	5	2	0	0	0	0	0	0	0	4	0	56	6	24	11	7	0	12	1
HMRA1	0	0	0	0	0	0	0	0	0	0	0	0	0	0	0	0	0	0	0	0	0	0	0	0
HMS2	0	0	0	0	0	0	0	0	0	0	0	0	0	0	0	0	0	0	1	0	0	0	0	0
HNM1	0	0	0	0	0	0	0	0	0	0	0	0	0	0	0	0	0	0	0	0	0	0	0	0
HNT1	0	0	0	0	0	0	0	0	0	0	0	0	0	0	0	0	0	0	0	0	0	0	0	0
HOC1	0	0	0	0	0	0	0	0	0	0	0	0	0	0	0	1	0	1	0	0	0	0	0	0
HOF1	0	0	0	0	0	1	2	0	0	0	0	0	0	0	0	0	0	0	1	0	0	0	0	0
HOG1	1	0	0	0	0	0	0	0	0	0	0	0	0	0	12	0	4	0	0	0	2	0	2	0
HOM2	6	0	16	5	0	30	0	0	0	0	0	0	0	0	0	1	5	8	13	2	5	1	13	2
HOM3	1	0	0	0	0	0	0	0	0	0	0	0	0	0	3	0	0	2	0	0	2	0	3	0
HOM6	1	0	1	0	0	0	0	0	0	0	0	0	0	0	0	0	0	0	1	0	0	0	1	0
HOP	0	0	0	0	0	0	0	0	0	0	0	0	0	0	0	0	0	0	0	0	0	0	0	0
HOR2	0	0	0	0	0	0	0	0	0	0	0	0	0	0	0	0	0	0	0	0	0	0	0	0
HOS1	0	0	1	0	0	0	0	0	0	0	0	0	0	0	0	0	0	0	0	0	0	0	0	0
HOS2	0	0	0	0	0	0	0	0	0	0	0	0	0	0	0	0	1	0	0	0	0	0	0	0
HOS3	0	0	2	0	0	0	0	0	0	0	0	0	0	0	7	4	22	4	0	0	0	0	3	0
HOS4	0	0	0	0	0	0	0	0	0	0	0	0	0	0	0	0	0	0	0	0	0	0	1	0
HOT1	0	0	0	0	0	0	0	0	0	0	0	0	0	0	0	0	0	2	1	0	0	0	0	0
HPA2	0	0	0	0	0	0	0	0	0	0	0	0	0	0	0	0	0	0	0	0	0	0	0	0
HPC2	0	0	0	0	0	0	0	0	0	0	0	0	0	0	0	0	0	0	0	0	0	0	0	0
HPM1	7	0	0	0	0	0	0	0	0	0	0	0	0	0	0	0	0	0	0	0	0	0	0	0
HPR1	0	0	2	0	0	1	0	0	0	0	0	0	0	0	0	0	0	0	0	0	0	0	1	0
HPT1	0	0	0	0	0	0	0	0	0	0	0	0	0	0	0	0	0	0	0	0	0	0	0	0
HRB1	0	0	8	0	0	2	0	0	0	0	0	0	0	0	16	5	17	7	17	0	3	0	11	1
HRD1	0	0	0	0	0	0	0	0	0	0	0	0	0	0	0	0	0	0	0	0	0	0	1	0
HRD3	0	0	0	0	0	0	0	0	0	0	0	1	0	0	0	0	0	0	0	0	0	0	0	0
HRI1	0	0	0	0	0	0	0	0	0	0	0	0	0	0	0	0	0	2	0	0	0	0	1	0
HRK1	0	0	0	0	0	0	0	0	0	0	0	0	0	0	1	0	13	3	6	0	2	0	0	0
HRP1	0	0	0	0	0	0	0	0	0	0	0	0	0	0	0	0	0	2	0	0	0	1	3	0
HRQ1	0	0	0	0	0	0	0	0	0	0	0	0	0	0	0	0	0	0	0	0	0	1	1	0
HRR25	3	0	6	0	0	0	0	0	0	0	0	0	0	0	0	1	2	1	3	0	0	0	0	0
HRT1	0	0	0	0	0	0	0	0	0	0	0	0	0	0	0	0	0	0	0	0	0	0	0	0
HSC82	2	0	34	2	8	42	13	0	109	0	0	0	0	0	434	1	44	54	68	49	164	6	95	61
HSE1	0	0	0	0	0	0	0	0	0	0	0	0	0	0	0	0	3	1	0	0	1	0	0	0
HSF1	0	1	0	0	0	0	0	0	0	0	0	0	0	0	0	0	5	0	0	0	0	0	0	0
HSH155	2	0	0	0	0	0	0	0	0	0	0	0	0	0	0	0	0	0	2	0	1	0	0	0
HSK3	0	0	0	0	0	0	0	0	0	0	0	0	0	0	0	0	0	0	0	0	0	0	0	0
HSL1	1	0	2	0	0	2	0	0	0	0	0	0	1	0	0	0	7	1	4	0	0	0	2	0
HSL7	0	0	0	0	0	0	0	0	0	0	0	0	0	0	0	0	0	0	0	0	0	0	0	0
HSM3	0	0	0	0	0	0	0	0	0	0	0	0	0	0	0	0	0	0	0	0	0	0	0	0
HSP10	0	0	0	0	0	0	0	0	0	0	0	0	0	0	0	0	0	0	0	0	6	0	1	0
HSP104	0	0	160	0	0	5	5	1	0	0	0	0	1	0	52	0	12	20	25	9	60	3	13	0
HSP12	0	0	0	0	0	0	0	0	0	0	0	0	0	0	0	0	0	0	0	0	0	0	0	0
HSP150	0	0	0	0	0	0	0	0	0	0	0	0	0	0	0	1	0	0	0	0	0	0	0	0
HSP26	0	0	33	0	13	16	0	0	0	0	0	0	0	0	0	0	0	20	6	18	22	2	45	102
HSP31	0	0	0	0	0	0	0	0	0	0	0	0	0	0	0	0	0	0	0	0	0	0	0	0
HSP42	4	0	0	2	0	0	4	0	0	0	0	0	0	0	1	1	33	60	51	22	15	44	28	6
HSP60	7	0	28	16	4	42	60	5	351	0	0	0	0	0	2	5	8	33	68	16	208	43	162	288
HSP78	0	0	0	0	0	2	0	0	0	0	0	0	0	0	0	1	3	0	0	0	6	0	0	0
HSP82	0	0	0	0	0	0	0	0	0	0	0	0	0	0	0	0	28	53	68	49	154	6	96	61
HST1	0	0	4	0	0	0	0	0	0	0	0	0	0	0	0	0	0	0	0	0	0	0	0	0
HST4	0	0	0	0	0	0	0	0	0	0	0	0	0	0	0	0	0	0	0	0	0	0	0	1
HSV2	0	0	0	0	0	0	0	0	0	0	0	0	0	0	0	0	0	0	0	1	0	0	0	0
HTA1	10	2	293	9	9	5	17	19	1	3	5	0	0	0	1	5	24	50	19	47	3	3	4	29
HTB1	6	0	501	3	1	535	67	3	15	0	1	0	1	1	14	2	10	24	18	12	0	0	0	0
HTB2	0	0	0	0	0	0	0	0	0	0	0	0	0	0	0	0	0	0	0	0	2	27	88	11
HTL1	0	0	0	0	0	0	0	0	0	0	0	0	0	0	0	0	0	0	0	0	0	0	0	0
HTS1	0	0	31	0	0	2	7	0	0	0	0	0	0	0	0	0	0	3	2	0	0	2	0	0
HTZ1	4	0	4	7	0	2	8	18	0	0	0	0	0	0	0	1	5	56	19	48	0	7	26	13
HUA1	0	0	0	0	0	0	0	0	0	0	0	0	0	0	0	0	0	4	17	0	0	0	0	0
HUA2	0	0	0	0	0	0	0	1	0	0	0	0	0	0	1	0	0	0	0	0	0	0	0	0
HUL4	1	0	0	0	0	0	0	0	0	0	0	0	0	0	2	0	0	0	0	1	0	0	0	0
HUL5	0	0	0	0	1	1	0	0	0	0	0	0	0	0	1	0	1	4	3	0	0	0	1	0
HXK1	0	0	3	0	0	0	0	0	0	0	0	0	0	0	0	0	0	3	5	0	19	4	10	0
HXK2	0	0	0	0	0	4	0	5	0	0	0	0	0	0	1	0	18	13	17	2	25	5	7	0
HXT14	0	0	6	0	0	0	0	0	0	0	0	0	0	0	0	0	0	0	0	0	0	0	0	0
HXT16	0	0	0	0	0	0	0	0	0	0	0	0	0	0	0	0	0	0	0	0	0	0	1	0
HXT17	0	0	0	0	0	0	0	0	1	0	0	0	0	0	0	0	0	0	0	1	0	0	0	0
HXT2	0	0	0	0	0	0	0	0	0	0	0	0	1	0	0	0	0	2	2	0	0	0	0	1
HXT3	8	0	3	0	0	10	0	1	25	0	0	0	0	0	0	1	9	4	4	2	8	0	1	0
HXT4	1	0	0	0	0	0	0	0	0	0	0	0	0	0	0	0	0	0	0	0	0	0	0	0
HXT6	0	0	0	2	0	13	0	0	0	0	0	0	0	0	0	0	1	4	0	0	0	0	0	0
HXT7	0	0	0	0	0	0	0	0	0	0	0	0	0	0	0	0	0	0	0	0	0	0	7	0
HYP2	64	0	5	31	1	1	0	21	0	0	0	0	0	0	196	543	247	228	230	139	5	1	12	18
HYR1	0	0	0	0	0	0	0	0	0	0	0	0	0	0	0	0	0	0	0	0	0	0	0	0
IAH1	1	0	0	0	0	0	0	0	0	0	0	0	0	0	0	0	0	0	0	0	0	0	0	0
IBA57	0	0	0	0	0	0	0	0	0	0	0	0	0	0	0	0	0	0	0	0	0	0	0	1
IBD2	0	0	0	0	0	0	0	0	0	0	0	0	0	0	0	0	2	0	0	0	0	0	0	0
ICE2	0	0	0	0	0	0	0	0	0	0	1	0	0	0	0	0	0	0	0	0	0	0	0	0
ICL2	0	0	0	0	0	0	0	0	0	0	0	0	0	0	0	3	0	1	1	0	0	0	0	0
ICS2	0	0	0	0	0	0	0	0	0	0	0	0	0	0	0	0	2	1	0	0	0	0	1	0
IDH1	1	0	4	0	11	0	0	0	56	0	0	0	0	0	7	0	0	0	0	1	7	2	2	3
IDH2	3	0	13	0	54	10	1	1	228	0	0	0	0	0	28	0	5	12	19	9	24	5	20	22
IDI1	6	0	2	0	1	0	0	0	0	0	0	0	0	0	0	0	9	1	0	0	1	0	1	0
IDP1	3	0	3	0	0	2	8	0	0	0	0	0	0	0	0	0	3	1	2	0	2	0	3	0
IDP3	0	0	0	0	1	0	1	0	0	0	0	0	0	0	0	0	0	0	0	0	0	1	2	0
IDS2	0	0	0	0	0	0	0	0	0	0	0	0	0	0	0	0	0	0	0	0	0	0	0	0
IES1	0	0	0	0	0	0	0	0	0	0	0	0	0	0	0	0	0	0	0	0	0	0	0	0
IES2	0	0	0	0	0	0	0	0	0	0	0	0	0	0	0	0	0	0	0	0	1	0	0	0
IFA38	0	0	0	0	0	0	0	0	0	0	0	0	0	0	0	0	0	0	0	0	0	0	0	0
IFH1	0	0	0	0	1	0	0	0	0	0	0	0	1	0	0	0	15	0	0	1	0	0	0	0
IFM1	0	0	4	0	0	0	0	0	0	0	0	0	0	0	0	0	0	0	0	0	0	0	0	0
IGD1	0	0	0	0	0	0	0	0	0	0	0	0	0	0	0	0	0	0	0	0	0	1	0	0
IGO1	0	0	0	0	0	0	0	0	0	0	0	0	0	0	0	0	0	0	0	0	0	0	0	0
IGO2	0	0	0	1	0	0	0	0	0	0	0	0	0	0	0	0	0	0	0	0	0	0	0	0
IKI3	2	0	5	0	0	0	0	0	2	0	0	0	0	0	5	1	27	11	15	1	0	2	7	0
IKS1	0	0	0	0	0	0	0	0	0	0	0	0	0	0	0	0	0	0	0	0	0	0	0	1
ILS1	49	0	2	58	11	4	0	3	2	0	0	0	0	0	2	0	26	20	25	22	26	0	10	0
ILV1	5	0	22	0	0	12	0	0	7	0	0	0	0	0	20	13	11	33	43	40	10	0	24	12
ILV2	12	0	16	15	15	4	0	0	90	0	0	0	0	0	4	49	12	13	6	0	25	4	12	1
ILV3	12	0	5	13	0	2	0	0	3	0	0	0	0	0	1	0	21	11	3	1	9	4	10	0
ILV5	3	0	4	0	0	0	0	0	2	0	0	0	0	0	0	0	10	16	9	4	12	3	2	0
ILV6	39	0	4	9	0	1	0	0	3	0	0	0	0	0	0	4	4	1	0	1	11	4	0	0
IMA3	0	0	0	0	1	0	0	0	0	0	0	0	0	1	0	0	1	0	0	0	0	0	0	0
IMA5	0	0	0	0	0	1	0	0	0	0	0	0	0	0	0	0	0	0	0	0	3	0	0	0
IMD1	0	0	0	0	0	0	0	0	0	0	0	0	0	0	97	4	0	0	0	0	0	0	0	0
IMD2	5	0	1	0	0	0	0	0	34	0	0	0	0	0	0	0	6	4	8	4	0	0	0	0
IMD3	6	0	5	4	0	0	75	0	57	0	0	0	0	0	149	74	0	0	0	0	4	0	2	0
IMD4	0	0	0	0	0	1	61	0	57	0	0	0	0	0	133	70	7	1	2	0	2	0	4	0
IMG1	0	0	3	0	0	2	0	0	0	0	0	0	0	0	0	0	0	0	1	0	0	1	1	0
IMG2	0	0	0	0	0	0	0	0	0	0	0	0	0	0	0	0	0	0	0	0	0	0	0	0
IMH1	0	0	10	0	0	5	0	0	0	0	0	0	0	0	0	0	1	0	0	0	0	0	2	0
IML1	0	0	0	0	0	3	0	0	0	0	0	0	0	0	0	0	1	24	24	6	0	0	6	1
IML2	0	0	0	0	0	0	0	0	0	0	0	0	0	0	1	0	0	4	1	0	2	0	1	0
IMP2_P	1	0	0	0	0	2	0	0	0	0	0	0	0	0	0	0	3	0	1	0	0	0	0	3
IMP3	2	0	8	0	0	1	0	0	0	0	0	0	0	0	20	2	15	4	10	3	0	1	3	2
IMP4	1	0	1	0	0	0	0	0	0	0	0	0	0	0	28	5	7	1	10	0	0	0	0	0
INM1	0	0	0	0	0	0	0	0	0	0	0	0	0	0	0	0	0	0	0	0	1	0	0	0
INM2	0	0	0	0	0	0	0	0	0	0	0	0	0	0	0	0	0	0	0	1	0	0	0	0
INO1	0	0	0	0	0	0	0	0	0	0	0	0	0	0	0	0	0	0	0	0	0	0	0	0
INO2	0	0	0	0	0	0	0	0	0	0	0	0	0	0	0	0	2	0	0	0	0	0	0	0
INO4	0	0	0	0	0	0	0	0	0	0	0	0	0	0	0	0	1	1	0	0	0	0	0	0
INO80	1	0	4	0	0	2	0	0	0	0	0	0	0	0	0	0	0	1	1	0	6	0	0	0
INP1	0	0	0	0	0	0	0	0	0	0	1	0	0	0	0	0	0	0	0	0	0	0	0	0
INP2	0	0	0	0	0	0	0	0	0	0	0	0	0	0	0	1	0	0	0	0	0	0	0	0
INP51	3	0	0	0	0	0	0	0	0	0	0	0	0	0	0	0	3	7	8	1	2	0	0	0
INP52	0	0	3	0	0	0	5	0	0	0	0	0	0	0	0	0	0	0	0	0	0	0	1	0
INP53	0	0	0	0	0	0	0	0	1	0	0	0	0	0	0	0	0	1	0	0	0	0	0	0
IOC2	0	0	0	0	0	3	0	0	0	0	0	0	0	0	0	0	2	1	0	0	0	0	0	0
IOC3	0	0	3	0	0	1	0	0	0	0	0	0	0	0	0	0	1	0	1	0	0	0	0	0
IOC4	0	0	2	0	0	2	0	0	0	0	0	0	0	0	0	0	0	0	0	0	0	0	0	0
IPI1	0	0	0	0	0	0	0	0	0	0	0	0	0	0	0	0	1	0	2	0	0	0	0	0
IPI3	0	0	5	0	0	0	0	0	0	0	0	0	0	0	0	0	4	0	0	0	0	0	1	0
IPK1	0	0	0	0	0	0	0	0	0	0	0	0	0	0	0	1	0	0	0	0	0	0	1	0
IPL1	0	1	0	0	0	0	0	0	0	0	0	0	0	0	2	0	0	0	0	0	0	0	0	0
IPP1	1	0	3	0	0	4	0	0	2	0	0	0	0	0	6	0	14	39	79	61	8	1	18	14
IPT1	0	0	0	0	0	0	0	0	0	0	0	0	0	0	0	0	0	0	0	0	0	0	0	0
IQG1	0	0	0	0	0	0	0	0	0	0	0	0	0	0	0	0	0	2	0	0	0	0	0	0
IRA1	1	0	0	2	0	0	0	0	0	0	0	0	0	1	2	0	1	15	12	1	3	2	13	1
IRA2	0	0	0	0	0	0	0	0	0	0	0	0	0	0	1	1	0	2	1	0	0	0	1	1
IRC10	0	0	0	0	0	0	0	0	1	0	0	0	0	0	0	0	0	0	0	0	0	0	0	1
IRC15	1	0	0	0	0	0	0	0	0	0	0	0	0	0	0	0	0	0	0	0	0	0	0	0
IRC2	0	0	0	0	0	0	0	0	0	0	0	0	0	0	0	0	0	0	0	0	0	0	0	0
IRC20	0	0	0	0	0	0	4	0	0	0	0	0	0	1	1	0	0	0	0	0	0	0	0	0
IRC24	0	0	0	0	0	0	0	0	0	0	0	0	0	0	0	0	0	1	0	0	0	0	0	0
IRC3	0	0	0	0	0	0	0	0	0	1	0	0	0	0	0	0	0	0	0	0	0	0	0	0
IRC5	0	0	0	0	0	0	1	0	1	0	0	0	0	0	0	1	3	3	0	0	1	0	0	0
IRE1	0	0	1106	0	0	4	0	0	0	0	0	0	0	0	0	0	0	0	0	0	0	0	1	0
IRR1	2	0	0	1	1	0	0	0	0	0	0	0	0	0	0	1	2	5	13	1	0	0	0	0
IRS4	0	0	0	0	0	0	0	0	0	0	0	0	0	0	0	0	5	0	0	0	0	0	0	0
ISA1	0	0	1	0	0	0	11	0	0	0	0	0	0	0	0	0	0	0	0	0	0	0	0	0
ISC1	0	0	0	0	0	0	0	0	0	0	0	0	0	0	0	0	0	0	0	0	0	0	0	0
ISC10	0	0	1	0	0	0	0	0	0	0	0	0	0	0	1	0	0	0	0	0	0	0	0	0
ISD11	0	0	0	0	0	0	0	0	0	0	0	0	0	0	0	0	0	0	2	0	0	0	0	0
ISN1	0	1	1	0	0	0	0	0	0	0	0	0	0	0	0	0	0	0	0	0	0	0	0	0
IST1	0	0	0	0	0	0	2	0	0	0	0	0	0	0	2	0	0	3	4	6	0	0	0	0
IST2	0	0	0	0	0	0	0	0	0	0	0	0	0	0	48	4	19	8	8	31	0	0	1	0
IST3	0	0	0	0	0	0	0	0	0	0	0	0	0	0	0	0	1	0	0	0	0	0	0	0
ISU1	0	0	0	0	0	0	0	0	0	0	0	0	0	0	0	1	2	0	0	0	0	0	0	0
ISU2	0	0	0	0	0	0	0	0	0	0	0	0	0	0	0	0	0	0	0	0	0	0	0	0
ISW1	0	0	16	0	0	12	0	0	0	0	0	0	0	0	4	0	1	2	2	1	0	0	3	1
ISW2	0	0	0	0	0	0	0	0	0	0	0	0	0	0	0	0	0	0	0	0	3	0	0	0
ISY1	0	0	0	0	0	0	0	0	0	0	0	0	0	0	0	0	0	0	0	0	0	0	1	0
ITC1	0	0	0	0	0	0	0	0	0	0	0	0	0	0	1	0	0	0	0	0	0	0	0	0
ITR1	0	0	0	0	0	0	0	0	0	0	0	0	0	0	0	0	0	0	0	0	5	0	0	0
ITR2	0	0	0	0	0	0	0	0	0	0	0	0	0	0	0	0	0	0	0	0	1	0	0	0
IVY1	0	0	5	0	0	0	0	0	0	0	0	0	0	0	0	0	0	0	1	0	0	0	0	0
IXR1	0	0	0	0	0	0	0	0	0	0	0	0	0	0	1	0	1	0	0	0	0	0	0	0
IZH2	0	0	0	0	0	0	0	0	0	0	0	0	0	0	0	0	0	0	0	0	0	0	0	0
JAC1	0	0	0	0	0	0	0	0	0	0	0	0	0	0	0	0	1	0	0	0	0	0	0	0
JEM1	0	0	0	0	0	0	0	0	0	0	0	0	0	0	0	0	26	2	0	0	1	0	0	0
JHD1	0	0	0	0	0	0	0	0	0	0	0	0	0	0	0	0	1	0	0	0	0	0	0	0
JIP4	0	0	0	0	0	0	0	0	0	0	0	0	0	0	0	0	4	1	1	0	0	0	0	0
JIP5	0	0	0	0	0	0	0	0	1	0	0	0	0	0	12	0	91	18	24	17	0	0	1	0
JJJ1	1	0	2	0	0	0	0	0	0	0	0	0	0	0	0	0	6	6	9	0	0	0	1	0
JJJ2	0	0	0	0	0	0	0	0	0	0	0	0	0	0	0	0	1	0	0	0	0	0	0	0
JJJ3	0	0	0	0	0	0	0	0	0	0	0	0	0	0	0	0	0	0	0	0	0	0	0	0
JLP2	0	0	0	0	0	0	0	0	0	0	0	0	0	0	0	0	0	1	0	0	0	0	1	0
JNM1	0	0	0	0	0	0	0	0	0	0	0	0	0	0	0	1	0	0	0	0	0	0	0	0
JSN1	0	0	0	0	0	0	0	0	0	0	0	0	0	0	0	0	0	0	0	0	2	0	1	2
KAE1	0	0	0	0	0	0	0	0	0	0	0	0	0	0	0	0	0	0	0	0	0	0	1	0
KAP104	2	0	0	0	0	0	0	0	0	0	0	0	0	0	1	0	0	0	0	0	8	0	0	0
KAP114	2	0	0	0	0	0	0	0	0	0	0	0	0	0	0	0	0	0	0	0	0	0	0	0
KAP120	1	0	0	0	0	0	0	0	0	0	0	0	0	0	0	0	0	0	0	0	0	0	0	0
KAP122	0	0	1	0	2	2	0	0	0	0	0	0	0	0	0	0	9	5	8	2	1	0	2	0
KAP123	2	0	4	2	4	2	0	2	0	0	0	0	0	0	23	0	30	8	2	0	84	0	12	0
KAP95	9	0	63	2	1	1	0	0	273	2	0	3	0	0	96	18	5	9	9	0	1	0	10	0
KAR2	5	1	115	2	2	44	150	5	0	0	0	0	0	0	94	41	37	36	90	35	46	7	50	52
KAR3	0	0	0	0	0	0	0	0	0	0	0	0	0	0	0	0	1	0	0	0	0	0	0	0
KAR5	0	0	0	0	0	0	0	0	0	0	0	0	0	0	0	0	0	0	0	0	0	1	0	0
KCC4	0	0	0	0	0	0	0	0	0	0	0	0	0	0	0	2	0	8	2	0	0	0	0	0
KCS1	0	0	0	0	0	0	0	0	0	0	0	0	0	0	2	14	5	6	19	0	4	0	1	0
KEL1	0	0	0	0	0	0	0	0	0	0	0	0	0	0	0	0	0	1	0	0	0	0	0	0
KEL2	3	0	0	0	0	0	0	2	0	0	0	0	0	0	0	1	0	0	0	0	0	0	0	0
KEL3	1	0	20	0	0	23	0	0	0	0	0	0	0	0	0	36	12	12	6	1	0	0	0	0
KES1	0	0	0	0	2	0	0	0	0	0	0	0	0	0	0	0	3	0	0	0	2	0	0	0
KEX1	0	0	0	0	0	0	0	2	0	0	0	0	0	0	0	0	0	0	0	0	0	0	1	0
KEX2	0	0	0	0	0	0	0	0	0	0	0	0	0	0	0	0	0	0	0	0	0	0	0	1
KGD1	5	0	3	1	2	1	0	0	3	0	0	0	0	0	0	0	2	2	2	1	0	0	2	0
KGD2	0	0	0	0	0	0	0	0	0	0	0	0	1	0	0	0	0	0	0	0	3	0	1	0
KIC1	0	0	0	0	0	0	0	0	0	0	0	0	0	0	1	0	0	0	0	0	0	0	0	0
KIN1	0	0	9	0	0	0	0	0	0	0	0	0	0	0	9	0	2	1	4	0	0	0	2	0
KIN2	0	0	1	0	0	0	0	0	0	0	0	0	0	0	1	0	5	1	0	0	0	0	1	0
KIN28	0	0	0	0	0	0	0	0	0	0	0	0	0	0	0	0	0	0	0	0	0	0	1	0
KIN3	0	0	1	0	0	0	0	0	0	0	0	0	0	0	0	0	0	0	0	0	0	0	0	0
KIN4	2	0	0	0	1	0	0	0	0	0	0	0	0	0	0	0	10	3	1	0	0	2	1	0
KIN82	0	0	0	0	0	23	0	0	0	0	0	0	0	0	0	0	0	0	0	0	0	0	0	0
KIP2	0	0	0	0	0	0	0	0	0	0	0	0	0	0	0	0	2	0	0	0	0	0	0	0
KIP3	0	0	8	0	0	0	4	0	0	0	0	0	0	0	0	0	2	0	0	0	1	0	3	0
KKQ8	0	0	1	0	0	0	0	0	0	0	0	0	0	0	0	0	0	1	0	1	0	0	0	0
KNS1	0	0	0	0	0	0	0	0	0	0	0	0	0	1	0	1	0	0	0	0	0	0	0	0
KOG1	0	0	0	0	0	0	0	0	1	0	0	0	0	0	0	0	0	1	0	0	0	0	2	0
KRE2	0	0	0	0	0	4	3	0	0	0	0	0	0	0	0	0	0	0	0	0	9	0	0	0
KRE29	0	0	0	0	0	0	0	0	0	0	0	0	0	0	1	0	0	0	0	0	0	0	0	0
KRE33	15	2	47	1	16	51	0	1	71	0	0	0	0	0	53	40	65	24	26	4	0	8	15	0
KRE5	0	0	0	0	0	0	0	0	0	0	0	0	0	0	0	0	0	0	0	0	0	0	0	0
KRE6	0	0	0	0	0	0	0	0	0	0	0	0	0	0	2	0	0	1	1	0	5	0	2	0
KRI1	26	0	2	0	0	2	0	0	14	0	0	0	0	1	3	12	46	147	251	312	5	0	19	22
KRR1	9	0	5	0	0	0	0	0	0	0	0	0	0	0	14	19	9	2	1	0	0	0	0	0
KRS1	0	0	61	0	0	21	0	0	1	0	0	0	0	0	29	44	46	15	24	0	9	1	2	0
KSP1	8	0	4	0	4	0	1	10	11	0	0	0	0	0	121	16	111	88	100	145	1	4	326	290
KSS1	1	0	5	4	0	0	0	0	0	0	0	0	0	0	0	0	3	1	3	1	2	0	1	0
KTI12	0	0	5	0	0	3	0	0	0	0	0	0	0	0	0	0	1	1	2	0	2	0	0	0
KTR1	0	0	0	0	0	0	0	0	0	0	0	0	0	0	0	0	0	1	0	2	6	0	4	0
KTR3	0	0	0	0	0	0	0	0	0	0	0	0	0	0	0	0	0	0	0	0	0	0	0	0
KTR4	0	0	0	0	0	0	0	0	0	0	0	0	0	0	0	0	0	0	0	0	0	0	0	0
KTR6	1	0	0	0	2	0	0	0	0	0	0	0	0	0	0	0	0	0	0	0	0	0	0	0
KXD1	0	0	0	0	0	0	0	0	0	0	0	0	0	0	0	0	1	2	1	0	0	0	0	0
LAA1	2	0	2	0	0	0	0	0	0	0	0	0	0	0	15	1	6	8	10	0	4	0	2	0
LAG1	0	0	1	1	0	0	0	0	0	0	0	0	0	0	0	0	0	0	0	0	0	0	0	0
LAP2	0	0	0	0	0	0	1	0	0	0	0	0	0	0	0	0	1	1	1	0	0	0	0	0
LAP3	0	0	0	0	0	0	0	0	0	0	0	0	0	0	0	0	0	0	1	0	0	0	0	0
LAP4	0	0	0	0	0	0	0	0	0	0	0	0	0	0	0	0	0	1	0	0	3	0	2	0
LAS1	0	0	0	0	0	2	0	0	0	0	0	0	0	0	0	0	1	1	0	0	0	0	0	0
LAS17	5	0	1	0	0	0	0	0	0	0	0	0	0	0	21	42	21	9	9	2	0	0	1	0
LAT1	0	0	9	0	0	4	7	0	0	0	0	0	0	0	0	0	5	3	3	0	11	0	5	0
LCB1	0	0	0	0	0	0	0	0	0	0	0	0	0	0	0	0	0	0	0	0	0	0	0	0
LCB2	0	0	0	0	0	0	0	0	0	0	0	0	0	0	0	0	0	0	0	0	1	0	2	0
LCB4	2	0	1	0	0	1	0	0	0	0	0	0	0	0	0	0	10	1	2	2	4	0	2	1
LCB5	9	0	4	0	0	0	0	0	0	0	0	0	0	0	2	0	12	1	8	0	0	0	1	1
LCD1	0	0	0	0	0	0	0	0	0	0	0	0	0	0	0	0	14	25	35	0	59	25	235	351
LCP5	0	0	2	0	0	0	0	0	0	0	0	0	0	0	0	0	0	0	0	0	0	0	0	0
LDB17	0	0	2	0	0	0	0	0	0	0	0	0	0	0	0	0	0	0	0	0	0	0	0	0
LDB19	0	0	32	0	0	0	1	0	0	0	0	0	0	0	0	1	0	0	0	0	0	0	1	0
LDB7	3	0	3	0	0	0	0	0	0	0	0	0	0	0	0	0	2	0	0	0	0	0	0	0
LEM3	0	0	0	0	0	0	0	0	3	0	0	0	0	0	0	0	1	0	1	0	3	0	1	0
LEO1	0	0	9	0	0	3	0	0	1	0	0	0	0	0	226	39	13	2	7	5	0	0	9	10
LEU1	10	0	6	1	0	0	0	22	87	0	0	0	0	0	162	8	49	58	73	35	34	3	75	138
LEU2	0	0	0	0	0	0	0	0	0	0	0	0	0	1	0	0	0	0	0	0	0	0	0	0
LEU4	0	0	0	0	0	0	0	0	0	0	0	0	0	0	0	0	0	1	0	0	5	1	0	0
LGE1	0	0	0	0	0	0	0	0	0	0	0	0	0	0	0	0	0	0	0	0	0	0	0	0
LHP1	1	0	4	0	0	6	0	0	0	0	0	0	0	0	8	16	8	13	27	2	3	1	2	0
LHS1	0	0	0	0	0	0	0	0	0	0	0	0	0	0	0	0	0	0	0	0	1	0	0	0
LIA1	0	0	0	0	0	0	0	0	0	0	0	0	0	0	0	0	4	6	3	9	1	0	1	0
LIP2	0	0	0	0	0	0	0	0	0	0	0	0	0	0	0	0	0	0	0	0	0	0	0	0
LIP5	0	0	5	0	0	0	0	0	0	0	0	0	0	0	0	1	0	3	3	0	0	0	1	0
LOA1	0	0	0	0	0	0	0	0	0	0	0	0	0	0	0	0	0	0	0	0	1	0	6	0
LOC1	0	0	0	0	0	0	0	0	0	0	0	0	0	0	1	22	6	1	2	0	0	0	3	2
LOH1	0	0	0	0	0	0	0	0	0	0	0	0	0	0	0	0	0	0	0	0	0	0	1	0
LOS1	0	0	2	0	1	0	0	0	0	0	0	0	0	0	0	0	0	1	2	0	0	0	0	0
LPD1	0	0	0	0	0	0	1	0	0	0	0	0	0	0	0	0	1	0	2	0	0	1	2	0
LPX1	0	0	0	0	0	0	0	0	0	0	0	0	0	0	1	0	0	0	0	0	1	0	0	0
LRE1	0	0	2	0	0	0	0	0	0	0	0	0	0	0	0	0	0	1	0	0	1	0	0	0
LRG1	0	0	0	0	0	0	0	0	0	0	0	0	0	0	1	0	3	0	0	0	0	0	0	0
LRP1	1	0	0	0	0	0	0	0	0	0	0	0	0	0	0	0	0	0	0	0	0	0	0	0
LRS4	0	0	0	0	0	0	0	0	0	0	0	0	0	0	0	0	0	0	0	0	0	0	0	0
LSB1	0	0	0	0	0	1	0	0	0	0	0	0	0	0	0	0	0	0	0	0	0	0	0	0
LSB3	2	1	25	0	10	0	6	0	3	0	0	0	0	0	65	25	4	9	1	0	12	0	10	2
LSB5	0	0	0	0	0	0	0	0	0	0	0	0	0	0	2	7	1	1	3	1	0	0	0	0
LSC1	1	0	4	0	0	2	0	0	0	0	0	0	0	0	0	0	0	0	0	0	3	2	3	0
LSC2	0	0	0	0	0	0	0	0	0	0	0	0	0	0	0	0	0	1	0	0	2	0	0	0
LSG1	17	0	25	7	11	40	1	1	10	0	0	0	0	0	173	2	93	10	2	0	2	0	4	0
LSM1	0	0	0	0	0	0	0	0	0	0	0	0	0	0	0	0	2	0	0	0	0	0	0	0
LSM12	0	0	1	0	0	0	0	0	3	0	1	0	0	0	0	0	0	2	0	0	2	0	2	1
LSM2	0	0	0	2	1	0	0	0	0	0	0	0	0	0	1	0	3	4	8	2	0	0	2	0
LSM4	0	0	2	0	0	0	2	0	0	0	0	0	0	0	0	0	0	0	0	0	0	0	0	0
LSM5	0	0	0	0	0	0	0	0	1	0	0	0	0	0	0	0	0	0	2	0	0	0	1	0
LSM6	0	0	0	0	0	0	0	0	0	0	0	0	0	0	0	0	0	3	1	0	1	0	0	0
LSM7	0	0	1	0	0	0	0	0	0	0	0	0	0	0	0	0	0	0	0	0	0	0	0	0
LSP1	21	0	17	0	0	16	0	1	0	0	0	0	0	0	364	11	39	27	83	115	10	2	5	3
LST4	0	0	0	0	0	0	0	0	13	0	0	0	0	0	0	0	2	0	0	0	0	0	1	4
LST8	0	0	1	0	0	0	0	0	0	0	0	0	0	0	0	0	0	3	2	0	0	0	3	0
LTO1	0	0	0	0	0	0	0	0	0	0	0	0	0	0	0	0	0	0	0	0	0	0	0	0
LTV1	0	0	0	0	1	0	0	0	0	0	0	0	0	0	0	0	0	1	2	4	5	0	2	0
LUC7	0	0	0	0	0	0	0	0	0	0	0	0	0	0	0	0	0	0	0	0	0	0	0	0
LYP1	0	0	0	0	0	0	0	0	0	0	0	0	0	0	1	0	0	0	0	0	0	0	0	0
LYS1	0	0	0	0	0	0	0	0	0	0	0	0	0	0	0	0	3	0	0	0	0	0	0	0
LYS12	1	0	0	0	0	0	4	0	3	0	0	0	0	0	41	2	0	5	9	0	12	3	3	0
LYS14	0	0	0	0	0	0	0	0	0	0	0	0	0	0	0	0	8	5	6	0	0	0	0	0
LYS2	0	0	0	0	0	0	0	0	0	1122	0	0	0	0	0	0	0	0	1	0	0	0	1	0
LYS20	1	0	10	0	0	0	0	4	0	0	0	0	0	0	0	0	2	1	0	0	14	0	4	0
LYS21	1	0	10	0	0	0	0	0	0	0	0	0	0	0	0	0	2	1	0	0	0	0	0	0
LYS4	0	0	0	1	0	0	0	0	0	0	0	0	0	0	0	0	1	0	0	0	0	0	0	0
LYS9	0	0	0	0	0	0	0	0	0	0	0	1	0	0	0	0	0	0	0	0	0	0	0	0
MAD1	0	0	0	0	0	0	0	0	0	0	0	0	0	0	2	1	0	0	0	0	0	0	0	0
MAE1	23	0	50	29	36	38	2	0	51	1	0	0	0	0	20	6	27	10	17	2	16	2	17	2
MAF1	0	0	1	0	0	0	0	0	0	0	0	0	0	0	0	0	0	2	1	0	0	0	1	0
MAG1	0	0	0	0	0	0	0	0	0	0	0	0	0	0	0	0	1	0	0	0	0	0	0	0
MAG2	0	0	0	0	0	0	0	0	0	0	0	0	0	0	0	0	35	2	1	0	0	0	1	0
MAK10	0	0	0	0	0	0	0	0	1	0	0	0	0	0	0	0	0	0	0	0	0	0	0	0
MAK11	0	0	18	0	0	9	0	0	0	0	0	0	0	0	1	0	3	0	1	0	0	0	1	0
MAK16	0	0	0	0	0	5	0	0	0	0	0	0	0	0	5	0	3	2	3	3	0	0	0	0
MAK21	36	0	14	0	1	43	0	0	6	0	0	0	0	0	22	4	106	24	37	20	0	3	12	4
MAK3	0	0	0	0	0	0	0	0	0	0	0	0	0	0	0	0	0	0	0	0	0	0	0	0
MAK31	0	0	0	0	0	0	0	0	0	0	0	0	0	0	0	0	0	0	0	0	0	0	0	0
MAK5	10	0	23	0	1	29	0	0	0	0	0	0	0	0	0	9	36	2	10	2	0	0	1	0
MAL13	0	0	0	0	0	0	0	0	0	0	0	0	0	0	0	0	0	0	0	0	0	0	2	0
MAL33	0	0	0	0	0	0	0	0	0	0	0	0	0	0	0	0	0	0	0	0	0	0	1	0
MAM1	0	0	0	0	0	0	0	0	0	0	0	0	0	0	0	0	1	0	0	0	0	2	0	0
MAM3	0	0	0	0	0	0	0	0	0	0	0	0	0	0	0	0	0	0	0	0	0	0	0	1
MAM33	2	0	0	0	0	0	0	0	0	0	0	0	0	0	0	0	2	4	0	3	2	6	0	0
MAP1	2	0	4	0	0	0	0	0	0	0	0	0	0	0	0	0	29	2	3	0	4	0	0	0
MAP2	0	0	13	0	1	6	0	0	0	0	0	0	0	0	2	1	2	0	0	0	0	0	1	0
MAS1	0	0	0	0	0	0	0	0	0	0	0	0	0	0	0	0	0	0	0	0	1	0	0	0
MAS2	0	0	0	0	0	0	0	0	0	0	0	0	0	0	0	0	0	0	2	0	0	0	0	0
MBA1	0	0	0	0	0	0	0	0	0	0	0	0	1	0	0	0	0	0	0	0	0	1	0	0
MBF1	0	0	0	0	0	0	28	0	0	0	0	0	0	0	64	2	0	0	0	0	0	0	0	0
MBP1	0	0	2	0	0	0	0	0	0	0	0	0	0	0	0	0	1	2	1	0	0	0	0	0
MCA1	0	0	0	0	0	0	0	0	0	0	0	0	0	0	0	0	0	0	0	0	0	0	0	0
MCD1	0	0	0	0	0	0	0	0	0	0	0	0	0	0	0	1	0	0	0	0	0	0	0	0
MCH4	0	0	0	0	0	0	0	0	0	0	0	0	0	0	1	0	0	0	0	0	0	2	1	0
MCH5	0	0	0	0	0	1	0	0	0	0	0	0	0	0	0	0	0	0	0	0	0	0	0	0
MCK1	2	0	1	1	0	0	0	0	1	0	0	0	0	0	2	0	3	2	2	1	5	1	3	0
MCM1	0	0	0	0	0	0	0	0	0	0	0	0	0	0	0	0	1	0	1	0	0	0	0	0
MCM10	0	0	0	0	0	0	0	0	0	0	0	0	0	0	0	0	0	0	0	0	0	0	1	0
MCM16	0	0	0	0	0	0	0	0	0	0	0	0	0	0	0	0	0	0	1	0	0	0	0	0
MCM2	0	0	0	0	0	0	0	0	0	0	0	0	1	0	4	0	0	0	1	0	0	0	1	0
MCM22	0	0	0	0	0	0	0	0	0	0	0	0	0	0	0	0	0	0	0	0	0	0	0	0
MCM3	0	0	19	0	0	2	0	0	0	0	0	0	0	0	0	0	1	4	3	0	0	0	4	0
MCM4	0	0	6	0	1	2	0	0	0	0	0	0	0	0	0	0	0	8	9	2	9	1	22	4
MCM5	0	0	3	0	0	0	0	0	0	0	0	0	0	0	0	0	0	0	1	0	0	0	3	0
MCM6	0	0	4	0	0	3	0	0	0	0	0	0	0	0	0	0	0	6	11	0	5	1	8	0
MCM7	0	0	1	0	0	0	0	0	0	0	0	0	0	0	0	0	0	2	3	0	0	1	2	0
MCR1	0	0	0	0	0	0	0	0	0	0	0	0	0	0	0	0	0	0	0	0	0	0	0	0
MCX1	0	0	0	2	0	0	0	0	0	0	0	0	0	0	0	0	0	4	0	0	1	0	1	0
MDE1	1	0	0	1	0	0	0	0	0	0	0	0	0	0	0	0	2	1	1	0	0	0	0	0
MDH1	0	0	0	0	0	0	0	0	0	0	0	0	0	0	0	0	3	0	2	0	1	0	2	0
MDH2	0	0	0	0	1	0	0	0	0	0	0	0	0	0	0	0	1	0	1	0	0	0	0	0
MDH3	0	0	1	0	0	0	0	0	0	0	0	0	0	0	0	0	0	1	0	0	4	3	2	0
MDJ1	0	0	17	0	0	20	0	0	0	0	0	0	0	0	0	0	8	4	5	0	0	2	13	0
MDL1	1	0	0	0	0	0	0	0	0	0	0	0	0	0	0	0	0	0	0	0	0	0	0	0
MDL2	0	0	0	0	0	0	0	0	0	0	0	0	0	0	0	1	0	0	0	0	0	0	0	0
MDM1	0	0	0	0	0	0	0	0	0	0	0	0	0	0	1	0	1	0	0	0	0	0	0	0
MDM20	0	0	6	0	0	3	0	0	0	0	0	0	0	0	0	0	2	2	0	0	0	0	0	0
MDM3	0	0	0	0	0	0	0	0	0	0	0	0	0	0	0	0	0	0	0	0	0	0	0	0
MDM30	0	0	0	0	0	0	0	0	0	0	1	0	0	0	0	0	0	1	0	0	0	0	0	0
MDM32	0	0	0	0	0	0	0	0	0	0	0	0	0	0	0	0	0	0	0	0	0	0	0	0
MDM35	0	0	0	0	0	0	0	0	0	0	0	0	0	0	0	0	0	0	0	0	0	0	0	0
MDM38	0	0	1	0	0	0	0	0	0	0	0	0	0	0	1	0	1	0	0	0	0	0	0	0
MDN1	19	0	7	4	1	2	0	0	3	0	0	0	0	0	1	0	19	12	12	5	5	3	12	0
MDR1	0	0	0	0	0	0	2	0	0	0	0	0	0	0	0	0	0	2	0	0	0	0	0	0
MDS3	0	0	2	0	0	0	0	0	0	0	0	0	0	0	0	0	13	2	1	0	0	1	1	0
MDV1	0	0	0	0	0	0	0	0	0	0	0	0	0	0	0	0	0	0	0	0	0	0	0	0
MDY2	0	0	14	0	0	0	1	0	0	0	0	0	0	0	0	1	0	0	1	0	0	1	0	0
MEC1	1	0	0	0	0	0	0	0	3	0	0	0	0	0	2	0	54	121	125	29	43	124	1309	1173
MED1	0	0	0	0	0	0	0	0	0	0	0	0	0	0	0	0	2	0	2	0	0	0	0	1
MED11	0	0	0	0	0	0	0	0	0	0	0	0	0	0	0	0	0	2	1	0	0	0	0	0
MED2	0	0	0	0	0	0	0	0	0	0	0	0	0	0	0	0	1	0	0	0	0	0	0	0
MED4	0	0	0	0	0	0	0	0	0	0	0	0	0	0	0	0	0	0	0	0	0	0	1	0
MED6	0	0	0	0	0	0	0	0	0	0	0	0	0	0	0	0	0	0	0	0	0	0	0	0
MED8	0	0	0	0	0	0	0	0	0	0	0	0	0	0	0	0	0	0	0	0	0	0	0	0
MEF1	0	0	0	0	0	0	0	0	0	0	0	0	0	0	0	0	0	0	0	0	0	0	0	0
MEH1	0	0	0	0	0	0	0	0	1	0	0	0	0	0	0	0	0	0	0	0	0	0	0	0
MEP1	0	0	1	0	0	0	2	0	0	0	0	0	0	0	0	0	0	0	0	0	0	0	0	0
MES1	2	0	39	0	2	54	0	0	7	0	0	0	0	0	2	0	38	15	34	1	8	6	3	0
MET1	0	0	0	0	0	0	0	0	0	8	0	0	0	1	0	0	1	0	0	0	0	0	0	0
MET10	0	0	0	0	0	0	0	0	0	0	0	0	0	0	0	0	0	1	0	4	0	0	0	0
MET12	2	0	0	0	0	0	0	0	0	0	0	0	0	0	0	1	0	1	5	0	0	0	0	0
MET13	1	0	0	0	0	0	0	0	0	0	0	0	0	0	0	0	0	0	0	0	0	0	0	0
MET14	0	0	0	0	0	0	0	0	0	0	0	0	0	0	0	0	0	0	1	0	0	0	0	0
MET18	0	0	5	0	0	0	0	0	0	0	0	0	0	0	0	0	0	6	3	0	0	0	1	0
MET22	0	0	0	0	0	0	0	0	0	0	0	0	0	0	0	0	4	0	0	0	0	0	0	0
MET3	0	0	0	0	0	1	0	0	0	0	0	0	0	0	0	0	0	1	0	0	0	0	0	0
MET32	0	0	0	0	0	0	0	0	0	0	0	0	0	0	0	0	0	2	1	2	0	0	0	0
MET4	0	0	2	0	0	0	0	0	0	0	0	0	0	0	1	0	2	0	0	0	0	0	0	0
MET5	0	0	5	0	0	1	0	0	0	0	0	0	0	0	1	0	0	0	0	0	0	0	0	0
MET6	1	0	0	0	5	0	12	0	0	0	0	0	0	0	0	0	5	2	2	0	1	0	4	0
MET7	0	0	0	0	0	0	0	0	0	0	0	0	0	0	0	0	0	0	0	0	0	0	0	0
MEU1	2	0	7	4	8	4	0	0	0	0	0	0	0	0	0	0	14	10	17	0	2	1	1	0
MEX67	0	0	15	0	0	0	0	0	0	0	0	0	0	0	0	0	0	1	1	0	0	0	0	0
MFB1	0	0	0	0	0	0	0	0	0	0	0	0	0	0	0	0	0	0	0	0	0	0	0	1
MFM1	0	0	0	0	0	0	0	0	0	0	0	0	0	0	0	0	0	0	0	0	0	0	0	0
MFT1	0	0	0	0	0	0	0	0	0	0	0	0	0	0	0	0	0	0	0	0	1	0	0	0
MGA1	0	0	0	0	0	0	0	0	0	0	0	0	0	0	0	0	0	0	0	0	0	0	0	0
MGE1	0	0	0	0	0	0	0	0	0	0	0	0	0	0	0	0	0	0	0	0	0	0	0	0
MGM1	0	0	0	0	0	0	0	0	0	0	0	0	0	0	0	0	0	0	0	0	0	1	0	0
MGM101	8	0	1	2	0	11	0	0	6	0	0	0	0	0	0	0	1	10	22	2	2	0	3	0
MGR1	0	0	0	0	0	0	0	0	0	0	0	0	0	0	0	0	0	0	0	0	2	0	0	0
MGR3	0	0	0	0	0	0	0	0	0	0	0	0	0	0	0	0	0	0	0	0	0	0	0	0
MGS1	0	0	1	0	0	0	0	0	0	0	0	0	0	0	0	0	0	0	0	0	0	0	0	0
MHF1	0	0	0	0	0	0	0	0	0	0	0	0	0	0	0	0	0	0	0	0	0	0	0	0
MHO1	0	0	0	0	0	0	0	0	0	0	0	0	0	0	0	0	0	0	0	0	0	0	0	0
MHP1	0	0	9	0	0	2	0	0	0	0	0	0	0	0	0	0	2	1	0	0	1	0	4	0
MHR1	0	0	0	0	1	0	0	0	0	0	0	0	0	0	0	0	0	0	3	0	0	0	0	0
MIA40	0	0	0	0	0	0	0	0	0	0	0	0	0	0	0	0	0	0	0	0	0	0	0	0
MID2	0	0	0	0	0	0	0	0	0	0	0	0	0	0	0	0	0	0	1	0	0	0	0	0
MIG1	0	0	0	0	0	0	0	0	0	0	0	0	0	0	0	0	18	0	0	0	0	0	0	0
MIG2	0	0	0	0	0	0	0	0	0	0	0	0	0	0	0	0	0	2	0	0	0	0	0	0
MIH1	0	0	0	0	0	0	0	0	0	0	0	0	1	0	0	0	0	0	0	0	0	0	0	0
MIP1	0	0	0	0	0	0	0	0	0	0	0	0	0	0	1	0	0	0	0	0	0	0	0	0
MIR1	0	0	0	0	0	0	0	0	0	0	0	0	0	0	0	0	0	0	0	0	1	3	0	0
MIS1	2	0	2	0	0	0	15	0	0	1	0	1	0	0	2	24	8	0	0	0	0	4	3	0
MIT1	0	0	0	0	0	3	0	0	0	0	0	0	0	0	0	0	0	0	0	0	0	0	0	0
MKS1	0	0	0	0	0	0	0	0	0	0	0	0	0	0	0	0	0	0	0	0	0	0	0	0
MKT1	1	0	10	0	0	1	0	0	5	1	0	1	0	0	0	0	6	34	65	37	14	9	38	27
MLC1	0	0	0	0	0	0	0	0	0	0	0	0	0	0	8	0	0	3	0	0	6	0	22	2
MLC2	0	0	0	0	0	0	0	0	0	0	0	0	0	0	0	0	0	0	0	0	0	0	0	0
MLF3	0	0	0	0	0	0	0	0	0	0	0	0	0	0	0	0	0	0	0	0	2	0	0	1
MLH2	0	0	8	0	0	0	0	0	0	0	0	0	0	0	0	0	0	0	0	0	0	1	0	0
MLP1	0	0	0	0	0	0	0	0	1	0	0	0	0	0	0	0	0	0	1	0	0	0	0	0
MLP2	0	0	0	0	0	0	5	0	1	0	0	0	0	0	0	0	0	0	0	0	1	1	0	0
MMF1	0	0	6	0	0	0	1	1	15	0	0	0	0	0	1	0	2	2	2	5	8	1	4	0
MMM1	0	0	0	0	0	0	0	0	1	0	0	0	0	0	0	0	0	0	0	0	0	0	0	0
MMR1	0	0	0	0	0	0	0	0	0	0	0	0	0	0	0	0	0	0	1	0	0	0	1	1
MMS1	0	0	0	0	0	0	0	0	0	0	0	0	0	0	0	0	0	1	2	0	0	1	0	0
MMS2	0	0	0	0	0	0	0	0	0	0	0	0	0	0	0	0	0	0	0	0	0	0	0	0
MMS21	0	0	0	0	0	0	0	0	0	0	0	0	0	0	0	0	1	0	0	0	0	0	0	0
MMS22	0	0	0	0	0	0	0	0	0	0	0	0	0	0	0	0	0	0	0	0	0	0	0	0
MND1	0	1	1	0	0	0	0	0	0	0	0	0	0	0	0	0	0	0	0	0	0	0	0	0
MNN1	0	0	0	0	0	0	0	0	0	0	0	0	0	0	0	0	0	1	0	0	4	0	4	0
MNN11	0	0	0	0	0	0	0	0	0	0	0	0	0	0	0	0	0	0	0	0	1	0	1	0
MNN2	0	0	0	0	0	0	0	0	0	0	0	0	0	0	0	0	0	1	0	0	2	0	2	0
MNN4	0	0	0	0	0	0	0	0	0	0	0	0	0	0	1	0	0	0	0	0	0	0	1	0
MNN5	0	0	0	0	0	0	0	0	2	0	0	0	0	0	0	0	0	1	0	0	2	0	0	0
MNN9	1	0	0	0	0	0	0	0	0	0	0	0	0	0	2	0	0	0	0	0	0	0	2	0
MNP1	2	0	0	0	0	0	0	0	0	0	0	0	0	0	0	0	4	4	1	0	0	9	10	0
MNR2	0	0	0	0	0	0	0	0	0	0	0	0	0	0	0	0	0	1	0	0	0	0	0	0
MNS1	0	0	0	0	0	0	0	0	0	1	1	0	0	0	0	0	0	0	0	0	0	0	0	0
MNT4	0	0	0	0	0	1	0	0	0	0	0	0	0	0	0	0	0	0	0	0	0	0	0	0
MOB1	0	0	0	0	0	0	0	0	0	0	0	0	0	0	0	0	0	0	1	0	0	0	0	0
MOB2	0	0	2	0	0	0	0	0	0	0	0	0	0	0	0	0	2	2	1	0	0	0	1	0
MOG1	0	0	0	0	0	0	0	0	0	0	0	0	0	0	1	0	0	0	0	0	0	0	0	0
MON2	0	0	0	0	0	0	2	0	0	0	0	0	0	0	0	1	1	0	0	0	0	0	0	0
MOS1	0	0	0	0	0	0	0	0	0	0	0	0	0	0	0	0	0	0	0	0	0	0	1	0
MOS2	0	0	0	0	1	0	0	0	0	0	0	0	0	0	0	0	0	0	0	0	0	0	0	0
MOT1	1	0	33	0	0	0	0	0	0	1	0	0	0	0	0	0	0	0	0	0	0	0	0	0
MOT2	2	0	1	0	0	0	0	0	0	0	0	0	0	0	0	13	27	11	9	1	0	0	0	0
MOT3	0	0	0	0	0	0	0	0	0	0	0	0	0	0	0	0	21	0	0	0	0	0	0	0
MPC54	0	0	0	0	0	1	0	0	0	0	0	0	0	0	0	0	0	0	0	0	0	0	0	0
MPD1	0	0	1	0	0	0	0	0	0	0	0	0	0	0	0	0	10	2	0	0	0	0	1	0
MPD2	0	0	1	0	0	0	2	0	0	0	0	0	0	0	0	0	0	3	0	0	0	0	2	0
MPE1	0	0	0	0	0	0	0	0	6	0	0	0	0	0	0	0	13	36	48	24	179	271	1132	963
MPH1	0	0	0	0	0	0	0	0	0	0	0	0	0	0	0	0	3	1	1	0	0	0	0	0
MPM1	0	0	9	0	0	0	0	0	0	0	0	0	0	0	0	0	0	2	1	0	6	0	0	1
MPP10	27	0	3	0	0	2	0	0	0	0	0	0	0	0	23	1	18	11	11	0	0	0	0	0
MPS1	0	0	0	0	0	0	0	0	0	0	0	0	0	0	0	0	0	0	0	0	0	0	0	0
MPT5	0	0	0	0	0	0	0	0	0	0	0	0	0	0	0	0	17	3	0	0	0	0	1	0
MRC1	1	0	0	0	0	0	0	0	0	0	0	0	0	0	3	0	1	4	0	0	0	0	5	0
MRD1	0	0	23	0	0	2	1	1	2	1	0	0	0	0	3	0	1	0	4	0	0	0	0	0
MRH1	6	0	0	3	0	0	0	0	0	0	0	0	0	0	0	8	23	10	4	1	0	0	0	0
MRH4	0	0	0	0	0	1	0	0	0	0	0	0	0	0	0	0	0	1	0	1	0	0	0	0
MRI1	0	0	0	0	0	0	0	0	0	0	0	0	0	0	0	0	0	1	0	0	0	0	0	0
MRK1	0	0	0	0	0	0	0	0	0	0	0	0	0	0	0	0	0	0	0	0	0	0	0	0
MRL1	1	0	0	0	0	0	0	0	0	0	0	0	0	0	0	0	0	0	0	0	0	0	1	0
MRM1	23	0	0	0	0	0	0	0	0	0	0	0	0	0	0	0	45	56	76	17	0	0	1	0
MRM2	1	0	0	0	0	0	0	0	0	0	0	0	0	0	0	0	0	0	0	0	0	0	0	0
MRN1	2	1	2	3	0	8	0	0	7	0	0	0	0	0	0	0	2	2	0	0	3	0	0	0
MRP1	0	0	0	0	0	1	0	0	0	0	0	0	0	0	0	0	0	2	2	0	2	1	1	0
MRP13	0	0	0	0	0	0	0	0	0	0	0	0	0	0	0	0	0	0	0	0	0	0	1	0
MRP17	0	0	1	0	0	0	0	0	0	0	0	0	0	0	0	0	0	0	0	0	0	0	0	0
MRP2	0	0	1	0	0	0	0	0	0	0	0	0	0	0	0	0	0	0	0	0	0	0	0	0
MRP4	1	0	0	1	5	2	0	0	0	0	0	0	0	0	0	0	4	1	0	0	0	0	0	0
MRP49	0	0	0	0	0	0	0	0	0	0	0	0	0	0	0	0	0	0	0	0	0	0	0	0
MRP51	0	0	0	0	0	0	0	0	0	0	0	0	0	0	0	0	2	1	0	0	0	0	0	0
MRP7	2	0	0	0	0	0	0	0	0	0	0	0	0	0	0	0	6	0	0	0	0	0	0	0
MRP8	2	0	0	0	0	0	4	0	0	0	0	0	0	0	0	0	0	0	0	0	0	0	0	0
MRPL1	0	0	0	0	0	0	0	0	1	0	0	0	0	0	0	0	0	0	1	1	0	0	0	1
MRPL10	0	0	0	0	0	0	0	0	0	0	0	0	0	0	0	0	0	1	0	0	0	0	0	0
MRPL11	0	0	0	0	0	0	0	0	0	0	0	0	0	0	0	0	1	0	0	0	0	0	2	0
MRPL15	0	0	0	0	0	0	0	0	0	0	0	0	0	0	4	0	1	1	1	0	0	0	1	0
MRPL17	0	0	2	0	0	0	0	0	0	0	0	0	0	0	0	0	1	4	6	0	0	0	1	0
MRPL19	0	0	2	0	0	0	0	0	0	0	0	0	0	0	0	0	0	0	0	0	0	0	0	0
MRPL23	0	0	0	0	0	0	0	0	0	0	0	0	0	0	0	2	0	0	0	0	0	0	0	0
MRPL25	0	0	0	0	0	0	0	0	0	0	0	0	0	0	0	1	1	2	1	1	0	0	1	0
MRPL28	0	0	0	0	0	0	0	0	0	0	0	0	0	0	0	0	0	0	1	0	0	1	0	0
MRPL3	0	0	1	0	0	0	1	0	0	0	0	0	0	0	0	0	0	0	0	0	0	0	1	0
MRPL31	0	0	0	0	0	0	0	0	0	0	0	0	0	0	0	0	0	0	1	0	0	0	0	0
MRPL32	0	0	0	0	0	0	0	0	0	0	0	0	0	0	0	0	45	0	1	0	1	0	0	0
MRPL35	0	0	0	0	0	0	3	0	0	0	0	0	0	0	0	0	0	4	3	0	2	0	0	0
MRPL36	0	0	0	0	0	0	0	0	0	0	0	0	0	0	0	0	4	0	0	0	0	0	0	0
MRPL4	0	0	1	0	0	0	0	0	0	0	0	0	0	0	0	0	0	3	0	0	0	0	0	0
MRPL40	0	0	2	0	0	0	0	0	0	0	0	0	0	0	0	0	0	0	0	0	0	0	1	0
MRPL49	0	0	0	0	0	0	0	0	0	0	0	0	0	0	0	0	2	0	0	0	0	0	0	0
MRPL50	0	0	0	0	0	0	0	0	2	1	4	0	1	0	0	0	0	0	0	0	0	0	0	0
MRPL51	0	0	0	0	0	0	0	0	3	0	0	0	0	0	3	0	0	0	1	0	0	0	0	0
MRPL6	2	0	0	0	0	0	0	0	0	0	0	0	0	0	0	0	0	0	0	0	0	0	0	0
MRPL7	0	0	0	0	0	2	0	0	0	0	0	0	0	0	0	0	3	5	3	0	0	0	0	0
MRPL8	0	0	1	0	0	0	0	0	0	0	0	0	0	0	0	0	0	0	1	0	0	0	0	0
MRPL9	1	0	0	0	0	0	0	0	0	0	0	0	0	0	0	0	9	0	0	0	0	0	0	0
MRPS12	0	0	0	0	0	0	0	0	0	0	0	0	1	0	0	0	0	0	0	0	0	0	0	0
MRPS16	0	0	0	0	0	1	0	0	0	0	0	0	0	0	0	1	0	2	2	0	0	0	1	0
MRPS17	0	0	1	0	0	0	0	0	0	0	0	0	0	0	0	0	0	0	0	0	2	0	0	0
MRPS18	0	0	0	0	0	1	0	0	0	0	0	0	0	0	0	0	0	1	1	0	0	0	0	0
MRPS2	0	0	0	0	0	0	0	0	0	0	0	0	0	0	0	0	0	0	0	0	0	0	0	0
MRPS28	0	0	5	0	0	0	0	0	0	0	0	0	0	0	0	0	4	2	0	0	0	0	0	0
MRPS35	0	0	1	0	0	0	0	0	0	0	0	0	0	0	0	0	0	0	1	0	0	0	1	0
MRPS5	0	0	1	0	0	0	0	0	0	0	0	0	0	0	0	0	0	1	1	0	2	0	0	0
MRPS8	4	0	0	1	0	2	0	0	0	0	0	0	0	0	0	0	6	3	4	0	0	0	0	0
MRPS9	0	0	0	0	0	0	0	0	0	0	0	0	0	0	0	0	0	0	1	0	0	0	0	0
MRS2	0	0	0	0	0	0	0	0	0	0	0	0	0	0	0	0	0	0	0	1	0	0	0	0
MRS6	8	0	0	2	0	0	0	0	0	0	0	0	0	0	0	0	4	0	0	0	1	0	0	0
MRT4	0	0	2	0	0	1	2	0	0	0	0	0	0	0	0	0	3	1	2	0	0	1	0	0
MSA1	0	0	0	0	0	0	0	0	0	0	0	0	0	0	0	0	0	0	0	0	1	0	1	0
MSB1	0	0	2	0	0	0	0	0	0	0	0	0	0	0	0	0	2	0	0	0	0	0	0	0
MSB3	0	0	4	0	0	0	0	0	0	0	0	0	0	0	0	0	0	1	1	0	0	0	0	0
MSB4	0	0	0	0	0	0	0	0	0	0	0	0	0	0	0	4	0	0	0	0	0	0	0	0
MSC1	0	0	0	0	0	0	0	0	0	0	0	0	0	0	0	0	0	0	0	0	0	0	0	0
MSC2	0	0	0	0	0	0	0	0	0	0	0	0	0	0	0	0	0	0	0	0	0	0	0	0
MSC6	0	0	0	0	0	0	0	0	0	0	0	0	0	0	0	0	0	0	0	0	0	0	0	0
MSC7	2	0	0	0	0	0	0	0	1	0	0	0	0	0	0	0	0	2	0	0	1	0	0	0
MSE1	0	0	0	0	0	0	0	0	0	0	0	0	0	0	2	0	0	0	0	0	0	0	0	0
MSH1	0	0	0	0	0	0	0	0	0	0	0	0	0	0	0	3	0	1	0	0	0	0	0	0
MSH2	10	0	5	0	0	0	0	0	0	0	0	0	0	0	3	12	14	4	0	0	0	0	3	0
MSH3	0	0	0	0	0	0	0	0	0	0	0	0	0	0	0	0	0	0	0	0	0	0	1	0
MSH5	0	0	0	0	0	0	0	0	0	0	0	0	0	0	0	0	0	0	0	0	0	0	1	0
MSH6	0	0	9	0	0	3	0	0	0	0	0	0	0	0	0	1	2	2	8	0	0	0	0	0
MSI1	0	0	0	0	0	0	0	0	0	0	0	0	0	0	0	0	0	0	0	0	0	0	0	0
MSK1	0	0	0	0	0	0	0	0	0	0	0	0	0	0	0	0	0	0	0	0	3	0	1	0
MSL5	0	0	7	0	0	0	0	0	0	0	0	0	0	0	0	1	1	0	0	0	0	0	0	0
MSN1	0	0	0	0	0	1	0	0	0	0	0	0	0	0	0	0	0	0	0	0	0	0	1	0
MSN4	0	0	0	0	0	0	0	0	0	0	0	0	0	0	0	0	0	1	0	0	0	0	0	0
MSN5	34	0	0	0	0	0	0	0	0	0	0	0	0	0	0	0	1	1	0	0	5	2	1	0
MSO1	0	0	0	0	0	1	0	0	0	0	0	0	0	0	0	8	0	0	0	0	0	0	0	0
MSP1	0	0	0	0	0	1	0	0	0	0	0	0	0	0	0	0	0	1	0	0	1	0	1	0
MSR1	0	0	0	0	0	0	0	0	0	0	0	0	0	0	0	0	0	0	0	1	0	0	0	0
MSS11	0	0	0	0	0	0	0	0	0	0	0	0	0	0	0	0	0	0	0	0	0	0	0	0
MSS116	6	0	7	0	0	6	0	0	1	0	0	0	0	0	0	0	0	3	2	3	4	0	0	0
MSS18	0	0	0	0	0	0	0	0	0	0	0	0	0	0	0	0	0	0	0	0	0	0	0	0
MSS4	1	0	0	0	0	0	0	0	0	0	0	0	0	0	0	2	20	5	4	1	0	0	0	0
MSS51	0	0	0	0	0	0	0	0	0	0	0	0	0	0	0	0	0	1	0	0	0	0	0	0
MST1	0	0	0	0	0	0	0	0	0	0	0	0	0	0	0	0	0	0	0	1	0	0	1	0
MSW1	0	0	0	0	0	0	0	0	0	0	0	0	0	0	0	0	0	0	0	0	0	0	0	0
MTC1	0	0	3	0	0	0	0	0	0	0	0	0	0	0	0	2	0	2	2	0	3	0	2	0
MTC4	0	0	0	0	0	0	0	0	0	0	0	0	0	0	0	0	0	4	3	0	0	0	0	0
MTC5	0	0	0	0	1	0	1	0	1	0	0	0	0	1	1	0	3	5	9	0	0	0	4	3
MTD1	0	0	0	0	0	0	0	0	0	0	0	0	0	0	0	0	0	0	1	0	6	0	0	0
MTF1	0	0	0	0	0	0	0	0	0	0	0	0	0	0	0	0	0	0	0	0	0	0	0	0
MTF2	0	0	0	0	0	0	0	0	0	0	0	0	0	0	0	0	5	1	0	0	1	0	0	0
MTG1	0	0	2	0	0	0	0	0	0	0	0	0	0	0	0	0	0	0	0	0	0	0	0	0
MTG2	0	0	2	0	0	0	0	0	0	0	0	0	0	0	0	1	1	0	0	0	0	0	0	0
MTH1	0	0	0	0	0	0	0	1	0	0	0	0	0	1	0	0	0	0	0	0	0	0	0	0
MTL1	0	0	0	0	0	0	0	0	0	0	0	0	0	0	0	0	0	0	0	0	0	0	1	0
MTM1	0	0	0	1	0	0	0	0	0	0	0	0	0	0	0	0	0	1	0	0	0	0	0	0
MTO1	1	0	0	0	0	0	0	0	0	0	0	0	1	0	0	0	0	0	0	0	0	0	0	0
MTQ2	1	0	0	0	0	0	0	0	0	0	0	0	0	0	0	0	0	1	2	0	0	0	0	0
MTR10	1	0	0	0	0	2	0	0	0	0	0	0	0	0	2	0	0	2	6	0	0	0	0	0
MTR2	0	0	3	0	0	0	0	0	0	0	0	0	0	0	0	0	0	0	0	0	0	0	0	0
MTR3	0	0	0	0	0	0	0	0	0	0	0	0	0	0	1	0	0	0	0	0	0	0	0	1
MTR4	0	0	11	0	0	5	0	0	0	0	0	0	0	0	29	10	0	1	0	0	0	0	0	1
MTW1	0	0	0	0	0	0	0	0	0	0	0	0	0	0	0	0	0	0	0	0	0	0	0	0
MUB1	0	0	0	0	0	0	0	0	0	0	0	0	0	0	0	0	0	1	0	0	0	0	1	0
MUD2	0	0	1	0	0	0	0	0	0	0	0	0	0	0	0	0	0	0	0	0	0	0	0	0
MUK1	0	1	0	0	0	0	0	0	0	0	0	0	0	0	0	0	3	0	0	0	0	0	0	0
MUM2	0	0	0	0	0	0	0	0	0	0	0	0	0	0	0	0	2	0	0	0	0	0	0	0
MUP1	0	0	0	0	0	0	0	0	0	0	0	0	0	0	0	0	0	0	0	0	0	1	0	0
MUS81	0	0	0	0	0	0	0	0	0	0	0	0	0	0	0	0	0	1	0	0	0	0	0	0
MVD1	0	0	0	0	0	0	0	0	0	0	0	0	0	0	0	0	0	0	0	0	0	0	1	0
MVP1	0	0	0	0	0	0	0	0	0	0	1	0	0	0	0	0	0	0	0	0	0	0	0	0
MXR1	0	0	0	0	0	0	0	0	1	0	0	0	0	0	0	0	1	9	2	0	1	2	7	0
MXR2	0	0	0	1	0	0	0	0	0	0	0	0	0	0	0	0	0	0	0	0	0	0	0	0
MYO1	0	0	0	0	0	0	0	0	0	0	0	0	0	0	0	0	0	0	1	0	0	1	1	0
MYO2	7	2	16	0	7	39	0	1	136	0	0	0	0	0	6	0	8	24	33	6	22	6	22	3
MYO3	1	0	10	0	0	19	0	0	0	0	0	0	0	0	3	0	49	22	66	46	5	0	3	0
MYO4	2	2	2	0	0	0	0	0	0	0	0	0	0	0	0	0	0	3	3	1	0	0	7	1
MYO5	5	0	6	2	3	1	0	1	0	0	0	0	0	0	0	0	36	3	14	6	8	0	6	0
MZM1	0	0	0	1	0	0	0	0	0	0	0	0	0	0	0	0	1	0	0	0	0	0	0	0
NAB2	0	0	0	0	0	0	0	0	0	0	0	0	0	0	0	0	7	0	0	0	0	0	0	0
NAB3	74	74	887	12	352	29	1285	25	0	0	0	0	0	0	0	0	0	1	2	0	0	0	2	0
NAB6	0	1	7	1	1	4	28	0	0	0	0	0	0	1	0	0	5	7	3	0	3	0	12	2
NAF1	0	0	5	0	0	0	0	0	0	0	0	0	0	0	9	0	2	1	10	1	0	0	0	0
NAM2	0	0	0	0	0	0	1	0	0	0	0	0	0	0	0	0	0	0	0	0	0	0	0	0
NAM7	0	0	1	0	0	3	0	0	0	0	0	0	0	0	0	12	0	1	1	0	0	0	0	0
NAM8	0	0	0	0	0	0	0	0	0	0	0	0	0	0	0	0	0	0	0	0	0	0	0	0
NAM9	0	0	2	0	0	0	0	0	0	0	0	0	0	0	0	0	1	0	0	0	0	0	0	0
NAN1	1	0	6	1	0	0	0	0	0	0	0	0	3	1	72	7	55	26	60	2	0	0	3	0
NAP1	8	0	12	0	5	27	0	0	0	0	0	0	0	0	66	3	60	79	83	83	8	0	1	1
NAR1	0	0	0	0	0	0	0	0	0	0	0	0	0	0	0	0	0	0	0	0	0	0	0	0
NAS2	0	0	0	0	0	0	0	0	0	0	0	0	0	0	0	0	0	0	0	0	0	0	0	0
NAS6	0	0	0	0	0	0	0	0	0	0	0	0	0	0	0	0	0	0	0	0	0	0	0	0
NAT1	0	0	168	0	0	34	0	0	0	0	0	0	0	0	11	0	0	2	6	0	0	1	3	0
NAT3	0	0	2	0	0	0	0	0	0	0	0	0	0	0	0	0	0	0	0	0	0	0	0	0
NAT4	0	0	0	0	0	0	0	0	0	0	0	0	0	0	0	0	0	0	0	0	0	0	0	0
NAT5	11	0	4	37	9	3	0	0	0	0	0	0	0	0	0	0	21	1	0	1	0	0	4	0
NBA1	0	0	0	0	0	0	0	0	0	0	0	0	0	0	0	0	0	1	0	0	2	0	1	0
NBL1	0	0	0	0	0	0	0	0	0	0	0	0	0	0	0	0	0	0	0	0	0	0	0	0
NBP2	0	0	0	0	0	0	0	0	0	0	0	0	0	0	0	0	0	0	0	0	0	0	0	0
NBP35	0	0	2	0	0	0	0	0	0	0	0	0	0	1	1	0	0	0	1	0	0	0	0	0
NCB2	0	0	0	0	0	0	0	0	1	0	0	0	0	0	0	0	0	0	0	0	0	0	0	0
NCE102	0	0	0	0	0	0	0	0	1	0	0	0	0	0	0	0	0	0	0	0	12	2	0	0
NCL1	16	0	4	0	1	2	0	0	0	0	0	0	0	0	154	35	183	61	118	52	0	0	5	2
NCP1	1	0	0	0	0	0	0	1	0	0	0	0	0	0	0	3	1	7	9	0	4	1	2	0
NCR1	0	0	0	0	0	0	0	0	0	0	0	0	0	0	0	0	0	0	0	0	0	0	0	0
NCS2	0	0	0	0	0	1	0	0	0	0	0	0	0	0	0	0	0	0	0	0	0	0	0	0
NCS6	0	0	0	0	0	0	0	0	0	0	0	0	0	0	1	0	0	0	0	0	0	0	0	0
NDC1	0	0	0	0	0	1	0	0	0	0	0	0	0	0	0	0	0	0	0	0	0	0	0	0
NDE1	0	0	0	0	0	0	0	0	0	0	0	0	0	0	0	0	0	1	0	0	0	0	0	0
NDI1	0	0	0	0	0	0	0	0	0	0	0	0	0	0	0	0	0	0	0	0	0	0	0	0
NDT80	0	0	0	0	0	0	0	0	0	0	0	0	0	0	0	0	1	0	0	0	0	0	0	0
NEM1	0	0	0	0	0	1	0	0	0	0	0	0	0	0	0	0	0	0	0	0	0	0	0	0
NEO1	0	0	0	0	0	0	0	0	0	0	0	0	0	0	0	0	0	0	0	1	0	0	0	0
NET1	18	0	5	0	0	0	0	0	1	0	0	0	0	0	1	67	28	23	33	25	3	0	9	0
NEW1	24	0	104	9	3	35	1	1	31	0	0	0	0	0	130	2	23	20	30	1	10	2	17	0
NFS1	0	0	0	0	0	0	0	0	0	0	0	0	0	1	26	0	1	3	6	3	2	0	1	0
NFT1	1	0	0	0	0	1	0	0	0	0	0	0	0	0	0	0	0	0	0	0	0	0	0	0
NFU1	0	0	0	0	0	0	0	0	0	0	0	0	0	0	0	0	0	0	0	0	0	0	0	0
NGG1	0	0	0	0	0	0	0	0	0	0	0	0	0	0	0	0	0	0	0	1	0	0	0	0
NGL2	0	0	5	0	0	0	0	0	0	0	0	0	0	0	0	0	10	0	1	0	0	0	0	0
NGR1	0	0	0	0	0	0	0	0	0	0	0	0	0	0	0	0	0	0	0	0	0	0	0	0
NHA1	1	0	0	0	0	0	0	0	0	0	0	0	0	0	0	5	0	1	0	0	0	0	0	0
NHP2	23	0	0	6	1	9	2	0	0	0	0	0	0	0	0	72	100	43	62	97	0	0	0	0
NHP6A	0	0	0	0	0	0	0	0	0	0	0	0	0	0	0	0	1	0	0	0	0	0	0	0
NHP6AP	0	0	0	0	0	0	0	0	0	0	0	0	0	0	0	0	0	0	0	0	0	0	0	0
NHP6B	0	0	0	0	0	0	0	0	0	0	0	0	0	0	15	0	0	0	0	0	0	0	0	0
NHP6BP	0	0	0	0	0	0	0	0	0	0	0	0	0	0	0	0	0	0	0	0	0	0	0	0
NIC96	0	0	0	0	0	0	0	0	1	0	0	0	0	0	0	0	0	0	2	0	0	0	0	0
NIF3	0	0	0	0	0	0	0	0	0	0	0	0	0	0	0	0	0	0	0	0	0	0	0	0
NIP1	4	0	148	0	1	8	1	0	0	0	0	0	0	0	291	25	83	20	25	78	5	1	9	20
NIP100	0	0	0	0	0	0	0	0	0	0	0	0	0	0	1	0	0	0	0	0	0	0	0	0
NIP7	2	0	10	0	0	4	6	0	1	0	0	0	0	0	5	23	5	0	0	0	3	0	2	0
NIS1	0	0	0	0	0	0	0	1	0	0	0	0	0	2	0	0	0	0	0	0	0	0	0	0
NIT3	0	0	0	0	0	0	0	0	0	0	0	0	0	0	0	0	0	1	0	0	0	0	0	0
NKP1	0	0	0	0	0	0	0	0	0	0	0	0	0	0	0	0	0	1	1	0	0	0	0	0
NKP2	0	0	0	0	0	0	0	0	0	0	0	0	0	0	0	0	0	0	0	0	0	0	0	0
NMA1	0	0	2	0	0	0	0	0	0	0	0	0	0	0	0	1	0	2	3	0	0	0	1	0
NMA111	0	0	0	0	0	0	0	0	0	0	0	0	0	0	0	0	2	0	0	0	0	0	0	0
NMD2	0	0	5	0	0	0	0	0	0	0	0	0	0	0	0	0	31	2	6	0	0	0	1	0
NMD3	20	0	0	1	15	4	0	2	6	0	0	0	0	0	8	1	39	20	13	13	6	0	1	0
NMD5	11	0	1	0	2	0	0	1	0	0	0	0	0	0	0	0	1	4	1	1	0	0	0	0
NMT1	0	0	0	0	0	0	0	0	0	0	0	0	0	0	0	0	0	0	0	0	1	0	0	0
NNF1	0	0	0	0	0	0	0	0	0	0	0	0	0	0	0	0	0	2	0	0	4	0	0	0
NNF2	0	0	0	0	0	0	0	0	0	0	0	0	0	0	0	0	0	0	0	0	0	0	0	0
NNK1	0	0	0	0	0	0	0	0	0	0	0	0	0	0	1	0	0	0	0	0	0	0	0	0
NOB1	0	0	1	0	0	7	0	0	0	0	0	0	0	0	7	16	25	2	6	0	1	0	0	2
NOC2	54	0	9	0	2	14	0	0	0	0	0	0	0	0	13	8	118	41	87	17	0	2	5	0
NOC3	9	0	1	0	2	7	0	0	0	0	0	0	0	0	6	0	36	25	38	15	0	0	12	0
NOC4	0	0	0	0	0	0	0	0	0	0	0	0	0	0	25	0	0	0	0	0	0	0	2	0
NOG1	24	0	17	1	6	14	0	1	32	0	0	0	0	0	16	32	39	20	28	2	4	1	20	4
NOG2	1	0	11	0	0	1	0	1	23	0	0	0	0	0	0	2	9	6	7	1	9	6	30	2
NOP1	41	0	51	5	56	90	4	4	58	0	1	0	0	0	482	276	88	69	128	145	24	14	87	102
NOP10	4	0	0	0	3	0	0	0	0	0	0	0	0	0	0	51	28	16	17	13	0	0	1	0
NOP12	2	0	7	0	0	8	0	0	1	0	1	0	0	0	2	4	6	0	1	0	0	0	1	0
NOP13	0	0	1	0	0	2	0	0	11	0	0	0	0	0	1	0	1	0	2	0	0	0	0	0
NOP14	1	0	22	0	0	1	0	0	0	0	0	0	0	0	43	12	3	3	0	0	0	0	2	0
NOP15	1	0	0	0	0	0	0	0	0	0	0	0	0	0	45	1	31	30	90	66	0	0	11	2
NOP16	0	0	0	0	0	0	0	0	0	0	0	0	0	0	0	1	2	0	0	0	0	0	2	0
NOP19	0	0	0	0	0	0	0	0	0	0	0	0	0	0	0	0	0	0	0	0	0	0	0	0
NOP2	0	0	33	0	0	25	0	0	0	0	0	0	0	0	0	35	22	7	7	0	1	0	2	0
NOP4	0	0	24	0	0	19	0	0	5	0	0	0	0	0	0	0	5	1	0	0	0	1	1	0
NOP53	0	0	4	0	0	0	0	0	0	0	0	0	0	0	0	2	10	4	6	2	0	1	5	1
NOP56	96	0	115	36	72	146	0	8	253	2	2	1	0	0	434	205	298	383	572	521	3	38	273	243
NOP58	69	0	207	56	16	154	0	11	148	5	3	3	1	1	825	233	322	314	397	595	11	22	75	234
NOP6	0	0	0	0	0	0	0	0	0	0	0	0	0	0	0	1	7	0	0	0	0	0	0	0
NOP7	7	0	23	0	0	22	0	0	0	0	0	0	0	0	106	50	28	30	53	7	0	0	7	0
NOP8	7	0	6	2	0	7	0	0	0	0	0	0	0	0	3	2	23	9	20	19	0	0	2	0
NOP9	8	0	7	0	0	2	0	0	0	0	0	0	0	0	23	0	83	5	16	1	0	0	0	0
NOT3	1	0	8	0	1	11	0	1	0	0	0	0	0	0	26	12	3	5	2	1	0	2	3	0
NOT5	0	0	5	0	0	1	0	0	0	0	0	0	0	0	0	13	3	1	0	0	0	0	0	0
NPA3	0	0	3	0	0	5	2	0	2	0	0	0	0	0	18	0	1	7	24	14	0	0	4	0
NPC2	0	0	0	0	0	0	0	1	20	0	0	0	0	0	12	0	0	0	0	0	0	0	0	0
NPL3	0	2	59	0	3	0	93	0	51	8	8	1	0	1	31	7	13	12	15	4	28	6	27	77
NPL4	0	0	0	0	0	0	0	0	0	0	0	0	0	0	0	0	1	0	0	0	0	0	0	0
NPL6	0	0	3	0	0	0	0	0	0	0	0	0	0	0	0	0	3	2	4	1	0	1	1	0
NPP1	0	0	0	0	0	0	0	0	0	0	0	0	0	0	0	0	0	0	0	0	0	0	1	0
NPR1	0	0	4	2	0	0	0	0	0	0	0	0	0	0	0	4	2	0	2	0	0	0	0	0
NPR2	1	0	0	0	0	1	0	0	0	0	0	0	0	0	0	0	2	5	10	5	0	0	6	1
NPR3	0	0	0	0	0	0	0	0	0	0	0	0	0	0	0	0	0	0	5	0	0	0	7	0
NPT1	0	0	0	0	0	0	0	0	3	0	1	0	0	0	0	0	4	1	2	0	0	0	5	0
NQM1	0	0	0	0	0	0	0	0	0	0	0	0	0	0	0	0	0	0	0	0	1	0	0	0
NRD1	783	551	6583	1374	1375	2060	2221	1709	0	0	0	0	0	0	0	0	0	0	0	0	0	0	0	0
NRD1-TAP	0	0	0	0	0	0	0	0	0	0	0	0	0	0	0	0	1	0	1	0	0	0	1	0
NRK1	0	0	0	0	0	0	0	0	0	0	0	0	0	0	0	0	0	0	0	0	0	0	0	0
NRM1	0	0	0	0	1	0	0	0	0	0	0	0	0	0	0	0	0	0	0	0	0	0	0	0
NRP1	0	0	4	0	0	2	0	0	0	0	0	0	0	1	0	0	0	2	0	0	0	0	1	0
NSA1	0	0	0	0	0	0	0	0	0	0	0	0	0	0	2	14	5	0	0	0	0	0	0	0
NSA2	4	0	0	0	0	2	0	0	13	0	0	0	0	0	1	0	38	3	4	0	0	0	0	0
NSE3	0	0	0	0	0	0	0	0	0	0	0	0	0	0	0	0	0	0	0	0	0	0	0	0
NSE4	0	0	0	0	0	0	0	0	0	0	0	0	0	0	0	0	0	0	0	0	0	0	0	0
NSE5	0	0	0	0	0	0	0	0	0	0	0	0	0	0	0	0	0	0	0	0	0	0	0	0
NSI1	0	0	0	0	0	0	0	0	0	0	0	0	0	0	0	0	0	0	0	0	0	0	0	0
NSL1	0	0	0	0	0	0	0	0	0	0	0	0	0	0	0	0	0	0	0	0	0	0	0	0
NSP1	0	0	0	0	0	2	0	0	4	0	0	0	0	0	0	0	3	29	34	17	11	0	11	5
NSR1	110	0	155	71	1	59	0	4	13	0	0	0	0	0	142	24	126	86	133	56	9	7	30	7
NST1	3	0	0	0	0	5	0	0	0	0	0	0	0	0	0	0	9	4	10	0	0	0	0	0
NTA1	0	0	0	0	0	0	0	0	0	0	0	0	0	0	0	0	0	1	0	0	0	0	0	0
NTE1	0	0	0	0	0	0	0	0	0	0	0	0	0	0	0	0	0	0	0	0	0	0	1	0
NTF2	0	0	1	0	0	0	0	0	0	0	0	0	0	0	0	0	0	0	0	0	0	0	0	0
NTH1	0	0	4	0	0	0	0	0	0	0	0	0	0	0	0	0	0	3	4	0	0	1	5	0
NTH2	0	0	0	0	0	0	0	0	0	0	0	0	0	0	0	0	0	2	4	0	0	4	4	0
NTO1	0	0	0	0	0	0	0	0	0	0	0	0	0	0	0	0	0	0	0	0	0	0	1	0
NUC1	0	0	0	0	0	0	0	0	0	0	0	0	0	0	0	0	0	0	0	0	0	0	1	0
NUF2	1	0	0	0	0	0	0	0	0	0	0	0	0	0	0	0	0	0	0	0	0	0	0	0
NUG1	8	0	23	11	11	75	0	0	9	0	0	0	0	0	0	15	99	14	26	4	0	6	33	2
NUM1	0	0	1	0	0	5	0	0	0	0	0	0	0	0	1	4	4	1	3	0	0	1	3	0
NUP1	0	0	0	0	0	0	0	0	0	0	0	0	0	0	0	0	0	0	0	0	3	0	0	0
NUP100	0	0	0	0	0	0	0	0	1	0	1	0	0	1	0	0	0	0	0	0	0	0	0	0
NUP116	0	0	2	0	0	0	0	0	0	0	0	0	0	0	0	0	0	0	0	0	0	0	0	0
NUP120	3	0	0	0	0	0	0	0	0	0	0	0	0	0	0	0	0	2	1	0	0	0	1	0
NUP133	0	0	0	1	0	0	0	0	0	0	0	0	0	0	0	0	0	3	3	0	0	0	0	0
NUP145	3	0	0	0	0	0	0	0	0	0	0	0	0	0	0	0	0	0	0	0	2	0	0	0
NUP157	0	0	2	1	0	0	0	0	0	0	0	0	0	0	1	0	0	0	0	0	2	1	0	0
NUP159	0	0	0	0	0	0	0	0	0	0	0	0	0	0	0	0	0	0	0	0	2	0	3	0
NUP170	1	0	0	0	0	0	0	0	0	1	0	0	0	0	0	0	0	0	0	0	0	0	0	0
NUP188	2	0	0	0	0	0	0	0	0	0	0	0	0	0	0	0	0	0	2	0	10	0	0	0
NUP192	4	0	0	1	2	0	0	0	0	0	0	0	0	0	1	0	3	2	2	0	1	0	1	0
NUP2	0	0	0	0	0	0	0	0	0	0	0	0	0	0	0	3	1	4	1	0	0	0	0	0
NUP42	0	0	0	0	0	0	0	0	0	0	0	0	0	0	0	0	1	5	0	0	0	0	0	0
NUP49	0	0	0	0	0	0	0	0	0	0	0	0	0	0	0	0	0	0	0	0	2	0	0	0
NUP57	0	0	2	0	0	0	1	0	0	0	0	0	0	0	0	0	0	0	0	0	2	0	0	0
NUP60	0	0	0	0	0	0	0	0	0	0	0	0	0	0	0	0	0	0	0	0	0	0	0	0
NUP82	0	0	0	0	0	0	0	0	0	0	0	0	0	0	0	0	0	0	0	0	0	2	1	0
NUP84	1	0	0	0	0	0	0	0	1	0	0	0	0	1	0	0	1	0	0	0	2	0	0	0
NUP85	3	0	0	0	0	0	0	0	0	0	0	0	0	0	0	0	0	3	1	0	0	0	0	0
NUR1	0	14	0	0	0	0	0	0	0	0	0	0	0	0	0	0	0	0	0	0	0	0	0	0
NUS1	0	0	0	0	1	0	0	0	0	0	0	0	0	0	0	0	0	1	1	1	1	0	0	0
NUT1	0	0	0	0	0	0	0	0	0	0	0	0	0	0	0	0	1	0	0	0	0	0	1	0
NUT2	0	0	0	0	0	0	0	0	0	0	0	0	0	0	0	0	0	0	0	0	0	0	0	0
NVJ2	0	0	0	0	0	0	0	0	0	0	0	0	0	0	0	0	0	0	0	0	0	0	0	0
OAC1	0	0	0	0	0	0	0	0	0	0	0	0	0	0	0	0	0	0	0	0	2	1	1	0
OAF1	0	0	0	0	0	0	0	0	0	0	0	0	0	0	0	0	0	0	0	0	0	0	0	0
OAF3	0	0	0	0	0	0	0	0	2	0	0	0	0	0	0	0	1	0	0	0	0	0	0	0
OCA1	3	0	2	0	6	2	0	0	0	0	0	0	0	0	0	0	0	3	5	0	3	2	0	2
OCA4	0	0	0	0	0	0	0	0	0	0	0	0	0	0	0	0	1	0	0	0	0	0	0	0
OCA5	1	0	0	0	0	0	0	0	0	0	0	0	0	0	0	0	0	0	0	0	0	0	0	0
OCA6	0	0	4	0	0	0	0	0	0	0	0	0	0	0	0	0	0	0	2	0	0	1	0	0
OCH1	0	0	0	0	0	0	0	0	0	0	0	0	0	0	0	0	0	0	0	0	0	0	0	0
OGG1	0	0	0	0	0	1	0	0	0	0	0	0	0	0	0	0	0	0	0	0	0	0	0	0
OKP1	0	0	0	0	0	0	0	0	0	0	0	0	0	0	0	0	5	7	7	2	0	0	0	0
OLA1	13	0	20	2	19	0	34	6	95	0	0	0	0	0	69	0	14	9	22	3	13	12	2	0
OLE1	0	0	0	0	0	2	0	0	0	0	0	0	0	0	0	0	3	1	0	0	3	0	0	0
OM45	0	0	0	0	0	0	0	0	0	0	0	0	0	0	0	0	0	0	0	0	0	0	0	0
OMA1	0	0	0	0	0	0	0	0	0	0	0	0	0	0	1	0	0	0	0	0	0	0	0	0
OPI1	0	0	1	0	0	0	0	0	0	0	0	0	0	0	0	0	0	1	1	0	0	0	0	0
OPI10	0	0	0	0	0	0	0	0	0	0	0	0	0	0	0	0	0	0	0	0	0	0	0	0
OPI3	0	0	0	0	0	0	0	0	0	0	0	0	0	0	1	0	0	0	0	0	0	0	0	0
OPT1	0	0	0	0	0	0	0	0	0	0	0	0	0	0	0	0	0	1	0	0	0	0	0	0
OPT2	0	0	0	0	0	1	0	0	0	0	0	0	0	0	0	0	0	0	0	0	0	0	0	0
OPY1	0	0	0	0	0	0	0	0	0	0	0	1	0	0	0	1	0	0	0	0	0	0	0	0
ORC1	2	0	0	0	0	4	0	0	0	0	0	0	0	0	2	0	0	1	0	0	0	0	0	0
ORC2	0	0	0	0	0	0	0	0	0	0	0	0	0	0	0	0	1	0	0	0	0	0	0	0
ORC3	0	0	0	0	0	0	0	0	0	0	0	0	0	0	0	0	1	2	0	0	0	0	0	0
ORC4	0	0	0	0	0	0	0	0	1	0	1	0	0	0	0	0	4	0	1	0	0	0	0	0
ORC5	0	0	0	0	0	0	0	0	0	0	0	0	0	0	0	0	0	1	0	0	0	0	0	0
ORC6	0	0	0	0	0	0	0	0	0	0	0	0	0	0	0	0	0	1	0	0	0	0	1	0
OSH2	0	0	2	1	0	0	0	0	0	0	0	0	4	1	3	4	25	3	4	0	0	1	0	1
OSH3	12	0	1	0	0	1	0	0	0	0	0	0	0	0	0	3	59	29	13	2	0	0	0	0
OSH6	0	0	0	0	0	0	0	0	0	0	0	0	0	0	0	0	4	0	0	0	0	0	0	0
OSH7	0	0	0	0	0	0	0	0	2	0	0	0	0	1	3	0	0	0	0	0	0	0	0	0
OSM1	0	0	0	0	0	0	0	0	0	0	0	0	0	0	1	0	0	0	0	0	0	0	0	0
OST1	0	0	0	0	0	0	0	0	0	0	0	0	0	0	0	0	0	0	0	0	0	0	0	0
OST2	0	0	1	0	0	0	0	0	0	0	0	0	0	0	0	0	0	0	0	0	2	0	0	0
OST3	0	0	0	0	0	0	0	0	0	0	0	0	0	0	0	0	0	0	0	0	1	0	0	0
OTU2	4	0	0	0	0	4	0	0	0	0	0	0	0	0	0	0	0	4	1	0	0	0	0	1
OXP1	0	0	0	0	0	0	0	0	0	0	0	0	0	0	0	0	0	6	1	3	2	1	5	0
OYE2	0	0	0	0	0	0	0	0	0	0	0	0	0	0	0	0	5	4	7	0	3	0	0	2
PAA1	16	0	2	20	22	4	0	4	2	0	0	0	0	0	0	0	11	14	25	0	2	2	14	0
PAB1	0	12	67	3	0	7	1053	5	74	0	0	0	1	0	4	15	40	14	27	15	7	4	9	17
PAC10	0	0	0	0	0	0	0	0	0	0	0	0	0	0	0	0	0	0	0	0	0	0	0	0
PAC11	0	0	0	0	0	1	0	0	0	1	0	0	0	0	0	0	0	0	0	0	0	0	0	0
PAC2	1	0	0	0	0	0	0	0	0	0	0	0	0	0	1	0	0	0	1	0	0	7	0	0
PAF1	0	0	24	0	0	2	0	0	0	0	0	0	0	0	277	56	20	10	8	18	0	0	21	9
PAH1	0	0	0	0	0	1	0	0	0	0	0	0	0	0	0	0	0	0	0	0	0	1	0	0
PAL1	0	0	0	0	0	0	0	0	0	0	0	0	0	0	22	1	34	8	14	14	0	0	9	1
PAM1	0	0	0	0	1	0	0	0	0	0	0	0	0	0	1	0	0	0	0	0	0	0	0	0
PAM16	0	0	0	0	0	0	0	0	0	0	0	0	0	0	0	0	0	0	0	0	0	0	0	0
PAM17	0	0	0	0	0	0	0	0	0	0	0	0	0	0	0	0	0	0	0	0	0	0	0	0
PAM18	0	0	0	0	0	0	0	0	0	0	0	0	0	0	0	0	0	0	0	0	2	0	0	0
PAN1	0	0	2	0	0	0	2	0	0	0	0	0	0	0	0	0	0	3	0	0	5	0	3	1
PAN2	0	0	0	0	0	0	0	0	0	0	1	0	0	0	0	0	0	0	0	0	0	0	0	0
PAN3	0	0	0	0	0	0	0	0	0	0	0	0	0	0	0	0	0	0	0	0	0	1	0	0
PAN5	0	0	0	0	0	0	0	0	0	0	0	0	1	0	0	0	0	0	0	0	0	0	1	0
PAN6	0	0	0	0	0	0	0	0	0	0	0	0	0	0	0	0	0	0	0	0	0	0	0	0
PAP1	2	0	2	0	0	0	0	0	73	0	0	0	0	0	10	20	5	117	190	60	32	768	1203	1858
PAP2	0	0	10	0	0	2	1	0	0	0	0	0	0	0	0	0	39	9	17	5	0	0	0	0
PAR32	0	0	1	0	0	0	0	0	0	0	0	0	0	0	0	0	0	1	2	0	4	1	0	0
PAT1	1	0	6	0	2	0	0	0	0	0	0	0	0	0	0	6	3	2	2	0	0	0	0	0
PAU18	0	0	0	0	0	0	1	0	0	0	0	0	0	0	0	0	0	0	0	0	0	0	0	0
PBA1	0	0	0	0	0	1	0	0	0	0	0	0	0	0	0	0	0	0	0	0	0	0	0	0
PBI2	1	0	0	0	0	0	0	0	0	0	0	0	0	0	0	0	3	1	1	0	1	9	2	0
PBP1	1	0	15	0	0	5	6	0	29	3	0	2	0	0	0	3	11	5	8	14	9	0	24	40
PBP2	1	0	1	0	3	0	0	0	0	0	0	0	0	0	0	0	1	1	3	2	0	0	2	0
PBP4	0	0	1	0	0	0	0	0	0	0	0	0	0	0	0	0	1	0	0	0	2	0	1	2
PBS2	0	0	3	0	0	0	0	0	1	0	0	0	0	0	0	0	0	0	0	1	0	0	0	0
PBY1	0	0	0	0	0	0	0	0	0	0	0	0	1	0	5	0	0	1	1	0	0	0	0	0
PCA1	0	0	0	0	0	0	0	0	0	0	0	0	0	0	0	0	0	0	0	0	0	0	0	0
PCC1	0	0	0	0	0	0	0	0	0	0	0	0	0	0	0	0	0	0	0	0	0	0	0	0
PCD1	0	0	0	0	0	0	0	0	0	0	2	0	0	0	0	0	0	2	0	0	0	0	0	0
PCF11	0	0	0	0	0	0	0	0	3158	878	503	839	29	64	3128	212	0	0	0	0	0	0	0	0
PCH2	0	0	0	0	0	0	0	0	1	0	0	0	0	0	0	0	0	0	0	0	0	0	0	0
PCI8	0	0	0	0	0	0	0	0	0	0	0	0	0	0	0	0	1	0	0	0	0	0	0	0
PCK1	0	0	0	0	0	0	0	0	0	0	0	0	0	0	0	0	0	0	0	0	0	0	0	2
PCL2	0	0	0	0	0	1	0	0	0	0	0	0	0	0	0	0	0	0	0	0	0	0	1	0
PCL6	0	0	0	0	0	0	0	0	0	0	0	0	0	0	0	1	0	0	0	0	0	0	0	0
PCL7	0	0	0	0	0	0	0	0	0	0	0	0	0	1	0	0	0	0	0	0	0	0	0	0
PCL9	0	0	0	0	0	0	0	0	0	0	0	0	0	0	0	0	1	0	0	0	0	0	0	0
PCM1	0	0	0	0	0	0	0	0	0	0	0	0	0	0	0	0	2	0	0	0	0	0	0	0
PCS60	0	0	0	0	0	0	0	0	0	0	0	0	0	0	0	0	0	0	0	0	0	0	0	0
PCT1	0	0	8	0	0	0	0	0	0	0	0	0	0	0	7	0	1	9	17	2	0	0	0	0
PDA1	36	0	14	4	5	19	0	6	1	0	0	0	0	0	1	0	8	3	11	0	4	4	4	0
PDB1	29	0	6	0	0	36	0	0	1	0	0	0	0	0	4	0	16	6	10	5	21	6	11	3
PDC1	112	0	120	331	301	1251	15	39	102	0	0	0	0	0	177	1	108	38	71	75	137	37	91	19
PDC2	1	0	1	0	0	0	0	0	0	0	0	0	0	0	0	0	1	4	0	0	0	0	0	1
PDC5	2	0	11	34	0	0	0	0	41	2	0	3	0	0	0	0	7	3	5	21	0	0	0	0
PDC6	0	0	0	0	94	20	1	25	0	0	0	0	0	0	0	0	0	0	0	0	122	7	14	1
PDI1	6	0	3	0	2	0	0	1	0	0	0	0	0	0	0	29	12	61	59	26	5	0	20	8
PDR1	0	0	1	0	2	0	0	0	0	0	0	0	0	0	0	0	1	2	3	0	0	0	0	0
PDR11	0	0	0	0	0	0	0	0	0	0	0	0	0	0	0	0	0	0	0	0	0	0	0	0
PDR12	0	0	0	0	0	0	0	0	0	1	0	0	0	0	0	0	1	1	1	0	0	2	0	0
PDR16	0	0	0	0	0	0	0	0	10	0	0	0	0	0	9	0	0	0	0	0	0	1	0	0
PDR17	0	0	0	0	0	0	0	0	0	0	0	0	0	0	0	0	4	0	0	0	0	0	0	0
PDR18	0	0	0	0	0	0	0	0	0	0	0	0	0	0	0	0	0	0	0	0	2	0	0	0
PDR3	0	0	0	0	0	0	0	0	0	0	0	0	0	0	0	0	0	0	1	0	0	0	1	0
PDR5	6	0	0	0	3	6	0	42	173	0	0	0	0	0	25	0	5	3	4	2	53	28	6	0
PDR8	0	0	0	0	0	0	0	0	1	0	0	0	0	0	0	0	0	0	0	0	0	0	0	0
PDS5	6	0	0	0	0	0	0	0	1	0	0	0	0	0	336	124	54	30	53	28	1	0	41	11
PDX1	0	0	0	0	0	0	0	0	0	0	0	0	0	0	0	0	1	2	1	0	0	0	0	0
PDX3	0	0	0	0	0	0	0	0	0	0	0	0	0	0	1	0	0	0	0	0	5	0	3	0
PEA2	0	0	0	0	0	0	0	0	0	0	0	0	0	0	0	0	0	0	0	0	0	0	1	0
PEP1	0	0	0	0	0	0	0	0	0	0	0	0	0	0	0	0	0	2	1	0	2	0	7	1
PEP12	0	0	0	0	0	0	0	1	0	0	0	0	0	0	0	0	0	1	0	0	2	0	0	0
PEP3	0	0	2	0	0	1	0	0	0	0	0	0	0	0	0	1	5	6	1	1	0	0	0	0
PEP4	1	0	3	0	0	3	0	2	0	0	0	0	0	0	0	0	0	3	5	1	1	0	5	6
PEP5	0	0	1	0	0	1	0	0	0	0	0	0	0	0	4	0	14	0	1	0	0	0	0	0
PEP7	0	0	0	0	0	0	0	0	0	0	0	0	0	0	0	0	0	0	0	0	0	0	0	1
PEP8	0	0	0	0	0	0	0	0	0	0	0	0	0	0	0	0	0	0	0	0	0	0	0	0
PET10	0	0	0	0	0	0	0	0	0	0	0	0	0	0	0	0	0	0	0	0	0	0	1	0
PET100	0	0	0	0	0	0	0	0	0	0	0	0	0	0	3	0	0	0	0	0	0	0	1	1
PET111	0	0	0	0	0	0	0	0	0	0	0	0	0	0	0	0	0	0	0	0	0	0	0	0
PET122	0	0	1	0	0	0	0	0	0	0	0	0	0	0	0	0	0	0	0	0	0	0	0	0
PET123	0	0	1	0	0	0	0	0	0	0	0	0	0	0	0	0	10	0	1	0	0	0	1	0
PET127	0	0	0	0	0	1	0	0	0	0	0	0	0	0	0	0	0	0	0	0	0	0	0	0
PET130	0	0	0	0	0	1	0	0	0	0	0	0	0	1	1	0	0	0	0	0	0	0	0	0
PET54	0	0	2	0	0	2	0	0	0	0	0	0	0	0	0	0	0	1	1	0	0	0	0	0
PET9	0	0	3	0	0	2	8	0	0	0	0	0	0	0	0	0	0	0	0	0	3	1	1	0
PEX1	0	0	1	0	0	0	0	0	0	0	0	0	0	0	0	0	2	1	1	0	2	0	2	0
PEX11	0	0	0	0	0	0	0	0	0	0	0	0	0	0	0	0	0	0	0	0	0	0	0	0
PEX13	1	0	0	0	0	0	0	0	0	0	0	0	0	0	0	0	0	0	0	0	0	0	3	0
PEX15	0	0	0	0	0	0	0	0	0	0	0	0	0	0	0	0	0	0	1	0	0	0	0	0
PEX19	0	0	0	0	0	0	0	0	0	0	0	0	0	0	0	0	0	2	3	0	0	0	0	0
PEX25	0	1	0	0	0	0	0	0	0	0	0	0	0	0	0	0	0	0	0	0	0	0	0	0
PEX3	0	0	0	0	0	0	0	0	0	0	0	0	0	0	0	0	0	0	1	0	0	0	0	0
PEX30	0	0	2	0	0	2	0	0	0	0	0	0	0	0	0	0	0	0	0	0	0	0	0	0
PEX5	0	0	0	0	0	3	0	0	0	0	0	0	0	0	0	0	0	0	0	0	0	1	0	0
PEX6	0	0	0	0	0	0	1	0	0	0	0	0	0	0	0	0	0	0	1	0	0	2	0	0
PEX8	0	0	0	0	0	0	0	0	0	0	0	0	0	0	1	0	0	0	0	0	0	0	0	0
PFA3	0	0	0	0	0	0	0	0	0	0	0	0	0	0	0	0	0	1	0	0	0	0	0	0
PFA5	0	0	0	0	0	0	0	0	0	0	0	0	0	0	0	0	0	0	0	1	0	0	0	0
PFD1	0	0	0	0	0	0	0	0	0	0	0	0	0	0	0	0	0	0	0	0	0	0	0	0
PFF1	0	0	0	0	0	0	0	0	0	0	0	0	0	0	0	0	0	0	0	0	0	0	0	0
PFK1	25	0	16	21	19	28	15	11	24	0	0	0	0	0	82	78	117	47	42	26	33	8	62	28
PFK2	19	0	10	17	19	32	7	7	39	0	0	0	0	0	3	8	31	24	14	2	36	11	59	26
PFK26	32	0	0	0	0	0	0	131	706	0	0	0	0	0	400	40	63	141	290	374	651	190	1912	2177
PFS2	0	0	0	0	0	0	0	0	25	0	0	0	0	0	1	1	32	158	93	93	52	354	694	529
PFY1	0	0	0	0	0	2	0	0	0	0	0	0	0	0	0	0	0	0	0	0	4	3	0	0
PGA1	0	0	1	0	0	0	0	0	0	0	0	0	0	0	0	0	0	0	0	0	0	0	0	0
PGA2	0	0	0	0	0	0	0	0	0	0	0	0	0	0	0	0	0	0	0	0	2	0	0	0
PGA3	0	0	0	0	0	0	0	0	0	0	0	0	0	0	0	0	0	0	0	0	0	0	0	0
PGC1	0	0	2	0	0	0	0	0	0	0	0	0	0	0	0	0	0	1	5	0	4	0	3	0
PGD1	0	0	0	0	0	0	0	0	0	0	0	0	0	0	0	0	0	0	0	0	0	0	0	0
PGI1	4	0	7	3	0	5	0	0	0	0	0	0	0	0	0	0	19	2	3	0	0	0	20	4
PGK1	9	0	25	1	14	49	0	10	152	0	2	0	0	0	1831	1444	154	164	243	232	63	88	218	151
PGM1	4	0	0	0	0	0	0	4	0	0	0	0	0	0	0	0	8	11	8	0	3	0	2	0
PGM2	0	0	0	0	0	0	0	0	0	0	0	0	0	0	0	0	0	0	0	0	0	0	3	1
[truncated: 1,962 more rows]
