# Supplementary material for: RNA Polymerase II CTD phosphatase Rtr1 fine-tunes transcription termination
Source: PLoS Genet. 2020 Mar 18;16(3):e1008317. doi: 10.1371/journal.pgen.1008317 (PMC7105142; doi:10.1371/journal.pgen.1008317)
Supplement: S2 Table — Standard fold-change values are calculated using the average PSM values from the controls whereas stringent fold-change values were calculated using the maximum PSM values across all controls performed by SAINT express [69]. The bait name and genotype are given in the column header. The iREF values equal to 1 indicates that the bait and the protein have previously been described as interacting proteins in previous work. (XLS) [file pgen.1008317.s002.xls]

## Sheet: Table_S2_070819
PROTID	Nrd1_FC_Standard	Nrd1_FC_Stringent	Nrd1_SAINT_probability	Nrd1_iREF_known_interactor	Nrd1_rtr1_FC_Standard	Nrd1_rtr1_FC_Stringent	Nrd1_rtr1_SAINT_probability	Nrd1_rtr1_iREF_known_interactor	Pcf11_FC_Standard	Pcf11_FC_Stringent	Pcf11_SAINT_probability	Pcf11_iREF_known_interactor	Pcf11_rtr1_FC_Standard	Pcf11_rtr1_FC_Stringent	Pcf11_rtr1_SAINT_probability	Pcf11_rtr1_iREF_known_interactor	Ssu72_FC_Standard	Ssu72_FC_Stringent	Ssu72_SAINT_probability	Ssu72_iREF_known_interactor	Ssu72_rtr1_FC_Standard	Ssu72_rtr1_FC_Stringent	Ssu72_rtr1_SAINT_probability	Ssu72_rtr1_iREF_known_interactor	IP_Nrd1_REP4	IP_Nrd1_REP3	IP_Nrd1_REP2	IP_Nrd1_REP1	IP_Nrd1_TAP_rtr1_PREP3	IP_Nrd1_TAP_rtr1_PREP2	IP_Nrd1_TAP_rtr1_PREP1	IP_Nrd1_FLAG_rtr1_PREP4	IP_Pcf11_REP4	IP_Pcf11_REP3	IP_Pcf11_REP2	IP_Pcf11_REP1	IP_Pcf11_TAP_rtr1D_REP2	IP_Pcf11_TAP_rtr1D_REP1	IP_Pcf11_FLAG_rtr1D_REP4	IP_Pcf11_FLAG_rtr1D_REP3	IP_Ssu72_REP4	IP_Ssu72_REP3	IP_Ssu72_REP2	IP_Ssu72_REP1	IP_Ssu72_rtr1_REP4	IP_Ssu72_rtr1_REP3	IP_Ssu72_rtr1_REP2	IP_Ssu72_rtr1_REP1	IP_StringentY4741_TAP_2
AAC1	0	0	0	0	0	0	0	0	0	0	0	0	0	0	0	0	1.13	1.11	0	0	0	0	0	0	0	0	0	0	0	0	0	0	0	0	0	0	0	0	0	0	1	0	0	0	0	0	0	0	0
AAC3	0	0	0	0	0	0	0	0	0	0	0	0	0	0	0	0	0.44	0.24	0	0	0	0	0	0	0	0	0	0	0	0	0	0	0	0	0	0	0	0	0	0	0	0	1	0	0	0	0	0	0
AAD16	0	0	0	0	0	0	0	0	0	0	0	0	0	0	0	0	0	0	0	0	1.52	1.32	0.24	0	0	0	0	0	0	0	0	0	0	0	0	0	0	0	0	0	0	0	0	0	2	0	0	0	0
AAH1	0.79	0.35	0.02	0	0.46	0.26	0	0	0	0	0	0	0	0	0	0	0	0	0	0	0	0	0	0	4	0	0	0	0	1	0	0	0	0	0	0	0	0	0	0	0	0	0	0	0	0	0	0	0
AAP1	0	0	0	0	0	0	0	0	0	0	0	0	0	0	0	0	2.02	1.41	0.5	0	1.75	1.27	0.42	0	0	0	0	0	0	0	0	0	0	0	0	0	0	0	0	0	1	4	6	0	0	2	4	1	0
AAT1	0	0	0	0	0	0	0	0	0	0	0	0	0	0	0	0	1.11	1.1	0	0	0	0	0	0	0	0	0	0	0	0	0	0	0	0	0	0	0	0	0	0	0	0	1	0	0	0	0	0	0
AAT2	0.57	0.33	0	0	0	0	0	0	0	0	0	0	0	0	0	0	0	0	0	0	0.51	0.31	0	0	1	0	0	0	0	0	0	0	0	0	0	0	0	0	0	0	0	0	0	0	0	0	1	0	0
ABD1	1.12	0.76	0.25	0	0	0	0	0	0	0	0	0	0	0	0	0	0	0	0	0	0	0	0	0	0	0	5	0	0	0	0	0	0	0	0	0	0	0	0	0	0	0	0	0	0	0	0	0	0
ABF1	0	0	0	0	0	0	0	0	0	0	0	0	0	0	0	0	0	0	0	0	0	0	0	0	0	0	0	0	0	0	0	0	0	0	0	0	0	0	0	0	0	0	0	0	0	0	0	0	0
ABF2	0.35	0.2	0	0	0	0	0	0	0	0	0	0	0	0	0	0	0.88	0.45	0.01	0	0.46	0.24	0	0	0	0	1	0	0	0	0	0	0	0	0	0	0	0	0	0	3	5	5	0	0	0	4	0	0
ABP1	0	0	0	0	0	0	0	0	0	0	0	0	0	0	0	0	0	0	0	0	0.18	0.1	0	0	0	0	0	0	0	0	0	0	0	0	0	0	0	0	0	0	0	0	0	0	0	1	4	1	0
ABP140	0.73	0.47	0.06	0	0	0	0	0	0	0	0	0	4.53	1.17	0.49	0	2.02	1.02	0.44	0	0	0	0	0	0	0	2	0	0	0	0	0	0	0	0	0	0	0	6	38	1	4	13	0	0	0	0	0	0
ABZ1	1.09	1.08	0	0	0	0	0	0	1.31	1.22	0.25	0	0	0	0	0	0	0	0	0	1.11	1.1	0	0	0	0	1	0	0	0	0	0	3	0	0	0	0	0	0	0	0	0	0	0	0	0	1	0	0
ABZ2	0	0	0	0	0	0	0	0	0	0	0	0	0	0	0	0	1.32	1.23	0.24	0	1.11	1.1	0	0	0	0	0	0	0	0	0	0	0	0	0	0	0	0	0	0	0	2	0	0	0	0	1	0	0
ACC1	0.36	0.09	0	0	0.14	0.06	0	0	0	0	0	0	0.06	0.03	0	0	0.22	0.12	0	0	0.26	0.08	0	0	37	0	7	1	1	3	0	3	0	0	0	0	0	0	9	1	24	8	7	2	17	0	19	0	0
ACE2	1.14	0.98	0	0	0	0	0	0	0	0	0	0	0	0	0	0	2.59	1.61	0.49	0	1.26	1.09	0	0	1	0	0	0	0	0	0	0	0	0	0	0	0	0	0	0	12	0	2	0	1	0	1	0	0
ACF4	0	0	0	0	0	0	0	0	0	0	0	0	0	0	0	0	0	0	0	0	0.95	0.78	0	0	0	0	0	0	0	0	0	0	0	0	0	0	0	0	0	0	0	0	0	0	0	0	0	1	0
ACH1	0	0	0	0	0	0	0	0	1.1	1.09	0	0	0	0	0	0	1.13	1.11	0	0	0	0	0	0	0	0	0	0	0	0	0	0	1	0	0	0	0	0	0	0	1	0	0	0	0	0	0	0	0
ACK1	0	0	0	0	0	0	0	0	1.1	1.09	0	0	0	0	0	0	0	0	0	0	0	0	0	0	0	0	0	0	0	0	0	0	1	0	0	0	0	0	0	0	0	0	0	0	0	0	0	0	0
ACO1	0.39	0.26	0	0	1.2	0.47	0	0	0.93	0.39	0.25	0	0	0	0	0	0.75	0.45	0.13	0	4.15	1.26	0.5	0	0	0	2	0	0	1	0	3	18	0	0	0	0	0	0	0	7	1	2	0	30	13	2	0	1
ACO2	0	0	0	0	0	0	0	0	0	0	0	0	0	0	0	0	0	0	0	0	0.95	0.78	0	0	0	0	0	0	0	0	0	0	0	0	0	0	0	0	0	0	0	0	0	0	0	0	1	0	0
ACP1	0	0	0	0	1.05	0.84	0.18	0	0	0	0	0	0	0	0	0	0.99	0.81	0	0	0	0	0	0	0	0	0	0	0	0	2	0	0	0	0	0	0	0	0	0	0	1	0	0	0	0	0	0	0
ACS1	0	0	0	0	0	0	0	0	0	0	0	0	0	0	0	0	0	0	0	0	0	0	0	0	0	0	0	0	0	0	0	0	0	0	0	0	0	0	0	0	0	0	0	0	0	0	0	0	0
ACS2	0.34	0.19	0	0	0.46	0.2	0	0	0.1	0.06	0	0	0.12	0.07	0	0	0.26	0.16	0	0	0.37	0.18	0	0	5	0	17	8	18	4	13	0	7	0	0	0	0	0	1	7	12	8	7	0	15	1	11	1	0
ACT1	0.94	0.25	0	0	1.4	0.48	0	0	0.5	0.04	0.01	0	0.05	0.02	0	0	1.03	0.67	0	0	0.69	0.32	0	0	84	0	85	104	228	94	18	9	292	0	0	0	0	0	22	5	85	81	142	155	105	11	39	61	4
ADA2	1.09	1.08	0	0	1.29	1.21	0.24	0	0	0	0	1	0	0	0	1	0	0	0	0	1.11	1.1	0	0	0	0	1	0	0	2	0	0	0	0	0	0	0	0	0	0	0	0	0	0	0	0	1	0	0
ADD37	0	0	0	0	0	0	0	0	0	0	0	0	0	0	0	0	0.9	0.62	0	0	1.06	0.66	0.11	0	0	0	0	0	0	0	0	0	0	0	0	0	0	0	0	0	1	1	0	0	2	0	0	0	0
ADD66	1.14	0.98	0	0	0	0	0	0	0	0	0	0	0	0	0	0	0	0	0	0	0	0	0	0	1	0	0	0	0	0	0	0	0	0	0	0	0	0	0	0	0	0	0	0	0	0	0	0	0
ADE1	0.52	0.32	0	0	0	0	0	0	0	0	0	0	0.45	0.29	0	0	0	0	0	0	0.6	0.35	0.02	0	1	0	0	0	0	0	0	0	0	0	0	0	0	0	1	0	0	0	0	0	0	0	4	0	0
ADE12	0.68	0.16	0	0	0.24	0.1	0	0	0	0	0	0	0.18	0.09	0	0	0.36	0.18	0	0	0.46	0.17	0	0	16	0	2	0	0	5	0	0	0	0	0	0	0	0	5	0	4	3	4	1	7	1	2	0	0
ADE13	0	0	0	0	0	0	0	0	0	0	0	0	0	0	0	0	1.1	0.43	0.4	0	1.21	0.48	0.43	0	0	0	0	0	0	0	0	0	0	0	0	0	0	0	0	0	13	1	3	0	7	1	4	0	3
ADE16	0	0	0	0	0	0	0	0	0	0	0	0	0	0	0	0	0.21	0.1	0	0	0	0	0	0	0	0	0	0	0	0	0	0	0	0	0	0	0	0	0	0	2	2	0	0	0	0	0	0	6
ADE17	0.15	0.06	0	0	0.2	0.08	0	0	0	0	0	0	0.35	0.11	0	0	0.45	0.14	0	0	0.29	0.12	0	0	3	0	3	0	2	8	0	0	0	0	0	0	1	1	0	0	28	3	7	0	6	2	7	0	9
ADE2	0.57	0.32	0	0	0	0	0	0	0	0	0	0	0.52	0.3	0.02	0	0.58	0.32	0.02	0	1.06	0.56	0.07	0	1	0	0	0	0	0	0	0	0	0	0	0	0	0	2	0	2	0	0	0	3	1	1	1	0
ADE3	0.39	0.21	0	0	0.66	0.28	0	0	0.18	0.12	0	0	0.52	0.24	0	0	0.54	0.36	0	0	1.31	0.7	0.04	0	4	0	4	0	0	2	1	3	1	0	0	0	0	0	6	11	4	6	4	2	16	2	14	5	1
ADE4	0.71	0.34	0	0	0	0	0	0	0	0	0	0	0	0	0	0	0.88	0.38	0.14	0	0.75	0.37	0	0	4	0	3	0	0	0	0	0	0	0	0	0	0	0	0	0	11	2	0	0	3	2	0	0	0
ADE5_7	1.63	0.35	0.27	0	2.92	0.54	0.27	0	0.16	0.04	0	0	0.06	0.03	0	0	1.47	0.79	0.51	0	1.54	0.49	0.25	0	108	0	48	80	80	434	0	13	43	0	0	0	0	0	13	1	79	114	97	53	145	9	42	43	0
ADE6	1.03	0.42	0	0	0.6	0.25	0	0	0	0	0	0	0	0	0	0	1.88	0.84	0.42	0	2.72	1.02	0.43	0	5	0	4	4	1	6	0	0	0	0	0	0	0	0	0	0	12	12	17	2	11	13	19	1	0
ADE8	1.71	1.4	0.25	0	1.58	1.35	0.25	0	0	0	0	0	0	0	0	0	1.54	1.49	0.24	0	0	0	0	0	3	0	0	0	0	4	0	0	0	0	0	0	0	0	0	0	2	1	1	0	0	0	0	0	0
ADF1	0	0	0	0	0	0	0	0	0	0	0	0	1.07	1.06	0	0	0	0	0	0	0	0	0	0	0	0	0	0	0	0	0	0	0	0	0	0	0	0	1	0	0	0	0	0	0	0	0	0	0
ADH1	0	0	0	0	0.26	0.14	0	0	0	0	0	0	0.04	0.01	0	0	0	0	0	0	0	0	0	0	0	0	0	0	71	101	35	40	0	0	0	0	0	0	125	16	0	0	0	0	0	0	0	0	57
ADH3	0.84	0.21	0	0	0	0	0	0	0	0	0	0	0.25	0.1	0	0	1.65	0.64	0.27	0	0.48	0.18	0	0	23	0	4	1	0	0	0	0	0	0	0	0	0	0	16	0	52	13	31	3	7	0	10	1	0
ADH4	0	0	0	0	0	0	0	0	0	0	0	0	0	0	0	0	0	0	0	0	0	0	0	0	0	0	0	0	0	0	0	0	0	0	0	0	0	0	0	0	0	0	0	0	0	0	0	0	0
ADH5	0.51	0.25	0	0	0	0	0	0	0	0	0	0	0	0	0	0	0	0	0	0	0	0	0	0	1	0	12	5	0	0	0	0	0	0	0	0	0	0	0	0	0	0	0	0	0	0	0	0	1
ADH6	1.5	0.63	0.19	0	2.86	0.77	0.16	0	0	0	0	0	0	0	0	0	2.47	1.38	0.54	0	1.26	0.7	0.18	0	0	0	0	6	0	0	0	5	0	0	0	0	0	0	0	0	3	12	9	1	0	3	4	0	0
ADI1	0	0	0	0	0	0	0	0	0	0	0	0	0	0	0	0	0	0	0	0	0	0	0	0	0	0	0	0	0	0	0	0	0	0	0	0	0	0	0	0	0	0	0	0	0	0	0	0	0
ADK1	0	0	0	0	0.4	0.08	0	0	0	0	0	0	0	0	0	0	0.25	0.13	0	0	0.4	0.15	0	0	0	0	0	0	0	0	0	6	0	0	0	0	0	0	0	0	7	6	4	3	11	6	3	1	15
ADO1	0	0	0	0	0.25	0.12	0	0	0	0	0	0	0	0	0	0	0.38	0.16	0.01	0	0.37	0.15	0	0	0	0	0	0	0	2	0	0	0	0	0	0	0	0	0	0	0	3	4	0	3	0	1	0	5
ADP1	0	0	0	0	0	0	0	0	0	0	0	0	0	0	0	0	0	0	0	0	1.02	0.91	0	0	0	0	0	0	0	0	0	0	0	0	0	0	0	0	0	0	0	0	0	0	0	0	1	0	0
ADR1	1.47	1.3	0.24	0	0	0	0	0	0	0	0	0	1.16	1.13	0	0	1.98	1.92	0.49	0	4.68	3.73	0.75	0	2	0	0	0	0	0	0	0	0	0	0	0	0	0	0	1	3	2	1	1	0	3	14	11	0
ADY2	0	0	0	0	0	0	0	0	0	0	0	0	0	0	0	0	0	0	0	0	1.12	1.1	0	0	0	0	0	0	0	0	0	0	0	0	0	0	0	0	0	0	0	0	0	0	0	0	0	1	0
ADY3	1.24	1.18	0	0	0	0	0	0	1.21	1.16	0.24	0	0	0	0	0	0	0	0	0	0	0	0	0	1	0	0	0	0	0	0	0	2	0	0	0	0	0	0	0	0	0	0	0	0	0	0	0	0
ADY4	0	0	0	0	0	0	0	0	1.31	1.22	0.25	0	0	0	0	0	1.11	1.1	0	0	1.12	1.1	0	0	0	0	0	0	0	0	0	0	3	0	0	0	0	0	0	0	0	0	1	0	0	0	0	1	0
AEP1	0	0	0	0	0	0	0	0	0	0	0	0	0	0	0	0	1.11	1.1	0	0	0	0	0	0	0	0	0	0	0	0	0	0	0	0	0	0	0	0	0	0	0	0	1	0	0	0	0	0	0
AEP2	0	0	0	0	1.84	1.45	0	0	0	0	0	0	0	0	0	0	0	0	0	0	0	0	0	0	0	0	0	0	0	0	0	1	0	0	0	0	0	0	0	0	0	0	0	0	0	0	0	0	0
AEP3	0	0	0	0	1.14	1.12	0	0	0	0	0	0	0	0	0	0	0	0	0	0	0	0	0	0	0	0	0	0	0	1	0	0	0	0	0	0	0	0	0	0	0	0	0	0	0	0	0	0	0
AFG1	0	0	0	0	0	0	0	0	0	0	0	0	0	0	0	0	0	0	0	0	0	0	0	0	0	0	0	0	0	0	0	0	0	0	0	0	0	0	0	0	0	0	0	0	0	0	0	0	0
AFG2	1.31	0.78	0.23	0	1.11	0.57	0.13	0	0	0	0	0	0	0	0	0	1.01	0.62	0.13	0	0	0	0	0	1	0	7	1	3	0	0	0	0	0	0	0	0	0	0	0	3	1	1	0	0	0	0	0	0
AFG3	0	0	0	0	0	0	0	0	0	0	0	0	0	0	0	0	0	0	0	0	0	0	0	0	0	0	0	0	0	0	0	0	0	0	0	0	0	0	0	0	0	0	0	0	0	0	0	0	0
AFI1	0	0	0	0	0	0	0	0	0	0	0	0	0	0	0	0	1.15	1.12	0	0	0	0	0	0	0	0	0	0	0	0	0	0	0	0	0	0	0	0	0	0	0	0	0	1	0	0	0	0	0
AFR1	1.06	0.8	0	0	0	0	0	0	0	0	0	0	0	0	0	0	0	0	0	0	0	0	0	0	0	0	0	1	0	0	0	0	0	0	0	0	0	0	0	0	0	0	0	0	0	0	0	0	0
AFT1	0	0	0	0	0	0	0	0	0	0	0	0	0	0	0	0	0	0	0	0	1.11	1.1	0	0	0	0	0	0	0	0	0	0	0	0	0	0	0	0	0	0	0	0	0	0	0	0	1	0	0
AFT2	0	0	0	0	0	0	0	0	0	0	0	0	0	0	0	0	1.16	1.13	0	0	0	0	0	0	0	0	0	0	0	0	0	0	0	0	0	0	0	0	0	0	0	1	0	0	0	0	0	0	0
AGC1	1.09	1.08	0	0	0	0	0	0	0	0	0	0	0	0	0	0	0	0	0	0	0	0	0	0	0	0	1	0	0	0	0	0	0	0	0	0	0	0	0	0	0	0	0	0	0	0	0	0	0
AGE1	1.18	1.15	0.24	0	0	0	0	0	0	0	0	0	0	0	0	0	0	0	0	0	0	0	0	0	0	0	2	0	0	0	0	0	0	0	0	0	0	0	0	0	0	0	0	0	0	0	0	0	0
AGE2	0	0	0	0	0	0	0	0	0	0	0	0	0	0	0	0	0	0	0	0	0	0	0	0	0	0	0	0	0	0	0	0	0	0	0	0	0	0	0	0	0	0	0	0	0	0	0	0	0
AHA1	0	0	0	0	0.61	0.37	0	0	0	0	0	0	0.68	0.39	0.12	0	0	0	0	0	0.95	0.47	0.06	0	0	0	0	0	0	1	0	0	0	0	0	0	0	0	4	0	0	0	0	0	3	0	0	0	0
AHC1	0	0	0	0	0	0	0	0	0	0	0	0	0	0	0	0	0	0	0	0	0	0	0	0	0	0	0	0	0	0	0	0	0	0	0	0	0	0	0	0	0	0	0	0	0	0	0	0	0
AHC2	0	0	0	0	0	0	0	0	0	0	0	0	0	0	0	0	0.89	0.66	0	0	0	0	0	0	0	0	0	0	0	0	0	0	0	0	0	0	0	0	0	0	0	1	0	0	0	0	0	0	0
AHP1	0	0	0	0	0.72	0.21	0.22	0	0	0	0	0	0	0	0	0	0.18	0.09	0	0	0.28	0.11	0	0	0	0	0	0	0	17	0	2	0	0	0	0	0	0	0	0	0	1	1	0	0	3	1	0	7
AIF1	0.51	0.31	0.01	0	0	0	0	0	0	0	0	0	0	0	0	0	0.5	0.31	0	0	0	0	0	0	0	0	2	0	0	0	0	0	0	0	0	0	0	0	0	0	0	1	0	0	0	0	0	0	0
AIM11	0	0	0	0	0	0	0	0	0	0	0	0	0	0	0	0	1.16	1.13	0	0	0	0	0	0	0	0	0	0	0	0	0	0	0	0	0	0	0	0	0	0	0	1	0	0	0	0	0	0	0
AIM13	0	0	0	0	0	0	0	0	0	0	0	0	0	0	0	0	0	0	0	0	0	0	0	0	0	0	0	0	0	0	0	0	0	0	0	0	0	0	0	0	0	0	0	0	0	0	0	0	0
AIM14	0	0	0	0	0	0	0	0	0	0	0	0	0	0	0	0	0.87	0.59	0	0	0.75	0.52	0	0	0	0	0	0	0	0	0	0	0	0	0	0	0	0	0	0	0	1	1	0	0	0	1	0	0
AIM18	0	0	0	0	0	0	0	0	0	0	0	0	0	0	0	0	0	0	0	0	1.78	1.42	0.25	0	0	0	0	0	0	0	0	0	0	0	0	0	0	0	0	0	0	0	0	0	3	0	0	0	0
AIM2	0	0	0	0	1.25	0.69	0	0	0	0	0	0	0	0	0	0	0.77	0.53	0	0	0.75	0.52	0	0	0	0	0	0	0	0	0	1	0	0	0	0	0	0	0	0	1	0	0	0	0	0	1	0	0
AIM21	0	0	0	0	0	0	0	0	0	0	0	0	0	0	0	0	0	0	0	0	0	0	0	0	0	0	0	0	0	0	0	0	0	0	0	0	0	0	0	0	0	0	0	0	0	0	0	0	0
AIM23	0	0	0	0	0	0	0	0	2.08	1.52	0.24	0	0	0	0	0	1.56	1.43	0.25	0	0	0	0	0	0	0	0	0	0	0	0	0	0	2	0	0	0	0	0	0	3	1	0	0	0	0	0	0	0
AIM29	0	0	0	0	0	0	0	0	0	0	0	0	0	0	0	0	1.53	1.33	0.25	0	0	0	0	0	0	0	0	0	0	0	0	0	0	0	0	0	0	0	0	0	4	0	0	0	0	0	0	0	0
AIM32	0	0	0	0	0	0	0	0	0	0	0	0	0	0	0	0	1.13	1.11	0	0	0	0	0	0	0	0	0	0	0	0	0	0	0	0	0	0	0	0	0	0	1	0	0	0	0	0	0	0	0
AIM34	1.37	1.25	0.25	0	1.12	1.1	0	0	0	0	0	0	0	0	0	0	1.15	1.12	0	0	0	0	0	0	0	0	4	0	0	0	1	0	0	0	0	0	0	0	0	0	0	0	0	1	0	0	0	0	0
AIM36	0	0	0	0	0	0	0	0	0	0	0	0	0	0	0	0	0	0	0	0	0.88	0.59	0	0	0	0	0	0	0	0	0	0	0	0	0	0	0	0	0	0	0	0	0	0	1	0	0	0	0
AIM41	0	0	0	0	0	0	0	0	0	0	0	0	0	0	0	0	0	0	0	0	0.33	0.16	0	0	0	0	0	0	0	0	0	0	0	0	0	0	0	0	0	0	0	0	0	0	1	0	0	0	2
AIM44	0	0	0	0	0	0	0	0	0	0	0	0	0	0	0	0	1.45	1.37	0.24	0	0	0	0	0	0	0	0	0	0	0	0	0	0	0	0	0	0	0	0	0	1	2	0	0	0	0	0	0	0
AIM45	0	0	0	0	0	0	0	0	0	0	0	0	0	0	0	0	0	0	0	0	0.38	0.18	0	0	0	0	0	0	0	0	0	0	0	0	0	0	0	0	0	0	0	0	0	0	0	2	0	0	0
AIM46	0	0	0	0	0	0	0	0	0	0	0	0	0	0	0	0	0	0	0	0	1.22	1.17	0.24	0	0	0	0	0	0	0	0	0	0	0	0	0	0	0	0	0	0	0	0	0	0	0	2	0	0
AIM5	0	0	0	0	0	0	0	0	0	0	0	0	0	0	0	0	0	0	0	0	0	0	0	0	0	0	0	0	0	0	0	0	0	0	0	0	0	0	0	0	0	0	0	0	0	0	0	0	0
AIM6	0.68	0.45	0	0	0	0	0	0	0	0	0	0	0.96	0.55	0.25	0	1.73	0.87	0.44	0	0.76	0.48	0.06	0	0	0	1	0	0	0	0	0	0	0	0	0	0	0	8	0	0	4	10	0	0	0	2	0	0
AIM9	0	0	0	0	0	0	0	0	0	0	0	0	0	0	0	0	0	0	0	0	0.2	0.13	0	0	0	0	0	0	0	0	0	0	0	0	0	0	0	0	0	0	0	0	0	0	1	0	0	0	0
AIP1	1.18	1.15	0.24	0	2.81	1.86	0.25	0	0	0	0	0	0	0	0	0	0	0	0	0	1.11	1.1	0	0	0	0	2	0	6	1	0	0	0	0	0	0	0	0	0	0	0	0	0	0	0	0	1	0	0
AIR1	0	0	0	0	0	0	0	0	0	0	0	0	0	0	0	0	0	0	0	0	0	0	0	0	0	0	0	0	0	0	0	0	0	0	0	0	0	0	0	0	0	0	0	0	0	0	0	0	0
AIR2	1.51	1.42	0.25	1	0	0	0	1	0	0	0	0	1.2	1.16	0.25	0	5.08	4.02	0.75	0	0	0	0	0	1	0	3	0	0	0	0	0	0	0	0	0	0	0	3	0	12	7	12	0	0	0	0	0	0
AKL1	0	0	0	0	0	0	0	0	0	0	0	0	3.23	2.22	0.49	0	14.17	5.19	0.75	0	1.43	1.18	0.25	0	0	0	0	0	0	0	0	0	0	0	0	0	0	1	2	7	91	10	7	0	0	0	4	1	0
AKR1	0	0	0	0	0	0	0	0	0	0	0	0	0	0	0	0	0.95	0.75	0	0	1.43	1.03	0.36	0	0	0	0	0	0	0	0	0	0	0	0	0	0	0	0	0	0	1	0	0	2	0	2	0	0
AKR2	0	0	0	0	0	0	0	0	0	0	0	0	1.27	1.2	0.25	0	0	0	0	0	0	0	0	0	0	0	0	0	0	0	0	0	0	0	0	0	0	0	4	0	0	0	0	0	0	0	0	0	0
ALA1	0.16	0.07	0	0	0.43	0.1	0	0	0	0	0	0	0.12	0.05	0	0	0.57	0.27	0	0	0.35	0.11	0	0	0	0	15	2	23	5	0	0	0	0	0	0	0	1	0	0	4	19	41	10	17	0	8	2	1
ALB1	0	0	0	0	0	0	0	0	0	0	0	0	0.96	0.73	0.19	0	2.06	1.03	0.25	0	0	0	0	0	0	0	0	0	0	0	0	0	0	0	0	0	0	0	3	0	12	0	0	0	0	0	0	0	0
ALD2	0	0	0	0	0	0	0	0	0	0	0	0	0	0	0	0	1.05	0.9	0	0	0	0	0	0	0	0	0	0	0	0	0	0	0	0	0	0	0	0	0	0	0	1	0	0	0	0	0	0	0
ALD3	0	0	0	0	0	0	0	0	0	0	0	0	0	0	0	0	0	0	0	0	0	0	0	0	0	0	0	0	0	0	0	0	0	0	0	0	0	0	0	0	0	0	0	0	0	0	0	0	0
ALD4	0.44	0.28	0	0	0	0	0	0	0	0	0	0	0	0	0	0	0	0	0	0	1.41	0.82	0.16	0	0	0	2	0	0	0	0	0	0	0	0	0	0	0	0	0	0	0	0	0	3	4	7	1	0
ALD5	0.17	0.09	0	0	0.14	0.08	0	0	0.23	0.1	0	0	0.4	0.15	0.15	0	0.21	0.12	0	0	0.22	0.11	0	0	0	0	6	0	0	2	0	0	11	0	0	0	0	0	32	3	1	3	3	0	0	0	8	1	0
ALD6	0.42	0.2	0	0	0.87	0.31	0	0	0.21	0.1	0	0	0.14	0.08	0	0	0.29	0.16	0	0	0.51	0.24	0	0	5	0	5	2	4	2	1	5	6	0	0	0	0	0	1	0	3	3	2	1	6	3	5	0	7
ALE1	0	0	0	0	0	0	0	0	0	0	0	0	0	0	0	0	0	0	0	0	0.97	0.62	0.06	0	0	0	0	0	0	0	0	0	0	0	0	0	0	0	0	0	0	0	0	0	2	0	0	0	0
ALF1	0	0	0	0	1.28	1.21	0	0	0	0	0	0	0	0	0	0	0	0	0	0	0	0	0	0	0	0	0	0	1	0	0	0	0	0	0	0	0	0	0	0	0	0	0	0	0	0	0	0	0
ALG11	0	0	0	0	0	0	0	0	0	0	0	0	0	0	0	0	1.31	1.16	0	0	0	0	0	0	0	0	0	0	0	0	0	0	0	0	0	0	0	0	0	0	0	1	1	1	0	0	0	0	0
ALG12	0	0	0	0	0	0	0	0	0	0	0	0	0	0	0	0	0	0	0	0	1.12	1.1	0	0	0	0	0	0	0	0	0	0	0	0	0	0	0	0	0	0	0	0	0	0	0	0	0	1	0
ALG2	0	0	0	0	0.99	0.71	0.13	0	0	0	0	0	0	0	0	0	0	0	0	0	0	0	0	0	0	0	0	0	0	2	0	0	0	0	0	0	0	0	0	0	0	0	0	0	0	0	0	0	0
ALG5	0	0	0	0	0	0	0	0	0	0	0	0	0	0	0	0	0	0	0	0	0	0	0	0	0	0	0	0	0	0	0	0	0	0	0	0	0	0	0	0	0	0	0	0	0	0	0	0	0
ALG9	0	0	0	0	0	0	0	0	0	0	0	0	0.88	0.7	0	0	0	0	0	0	0	0	0	0	0	0	0	0	0	0	0	0	0	0	0	0	0	0	1	0	0	0	0	0	0	0	0	0	0
ALK1	1.09	1.08	0	0	0	0	0	0	1.1	1.09	0	0	1.16	1.13	0	0	2.24	1.81	0.49	0	1.28	1.21	0	0	0	0	1	0	0	0	0	0	1	0	0	0	0	0	0	1	7	2	0	0	0	1	0	0	0
ALK2	0	0	0	0	0	0	0	0	0	0	0	0	0	0	0	0	1.4	1.27	0.25	0	0	0	0	0	0	0	0	0	0	0	0	0	0	0	0	0	0	0	0	0	3	0	0	0	0	0	0	0	0
ALO1	0	0	0	0	0	0	0	0	0	0	0	0	0	0	0	0	0.21	0.1	0	0	0	0	0	0	0	0	0	0	0	0	0	0	0	0	0	0	0	0	0	0	0	0	1	0	0	0	0	0	0
ALP1	0	0	0	0	0	0	0	0	0	0	0	0	0	0	0	0	0.95	0.75	0	0	0	0	0	0	0	0	0	0	0	0	0	0	0	0	0	0	0	0	0	0	0	1	0	0	0	0	0	0	0
ALR1	0	0	0	0	0	0	0	0	0	0	0	0	1.2	1.16	0.25	0	2.75	2.46	0.73	0	1.12	1.1	0	0	0	0	0	0	0	0	0	0	0	0	0	0	0	0	3	0	8	2	2	1	0	0	0	1	0
ALT1	0.83	0.5	0.02	0	0	0	0	0	0	0	0	0	0	0	0	0	0.76	0.5	0.02	0	0.85	0.51	0.02	0	2	0	0	0	0	0	0	0	0	0	0	0	0	0	0	0	1	0	2	0	2	0	0	0	0
ALY1	0	0	0	0	0	0	0	0	0	0	0	0	0	0	0	0	1.53	1.33	0.25	0	0	0	0	0	0	0	0	0	0	0	0	0	0	0	0	0	0	0	0	0	4	0	0	0	0	0	0	0	0
ALY2	1.2	0.82	0.13	0	0	0	0	0	0	0	0	0	1.4	0.93	0.44	0	2.51	1.66	0.75	0	0	0	0	0	2	0	1	0	0	0	0	0	0	0	0	0	0	0	3	4	6	5	6	0	0	0	0	0	0
AMD1	0.55	0.23	0	0	0	0	0	0	0	0	0	0	0.37	0.19	0	0	0.86	0.47	0	0	0.31	0.17	0	0	4	0	0	0	0	0	0	0	0	0	0	0	0	0	0	2	3	4	6	2	0	0	1	0	0
AME1	1.56	1.41	0.24	0	0	0	0	0	0	0	0	0	1.16	1.13	0	0	3.87	2.98	0.74	0	0	0	0	0	2	0	1	0	0	0	0	0	0	0	0	0	0	0	0	1	2	7	13	0	0	0	0	0	0
AML1	1.24	1.18	0	0	0	0	0	0	0	0	0	0	1.07	1.06	0	0	4.66	3.95	0.75	0	0	0	0	0	1	0	0	0	0	0	0	0	0	0	0	0	0	0	1	0	6	12	7	1	0	0	0	0	0
AMN1	1.24	1.18	0	0	0	0	0	0	1.8	1.43	0	0	0	0	0	0	0	0	0	0	0	0	0	0	1	0	0	0	0	0	0	0	0	0	1	0	0	0	0	0	0	0	0	0	0	0	0	0	0
AMS1	0	0	0	0	0	0	0	0	0	0	0	0	0	0	0	0	1.16	1.13	0	0	0	0	0	0	0	0	0	0	0	0	0	0	0	0	0	0	0	0	0	0	0	1	0	0	0	0	0	0	0
ANB1	9.37	2.63	0.5	0	0	0	0	0	0	0	0	0	24.2	4.11	0.5	0	8.1	6.25	1	0	0	0	0	0	37	0	5	0	0	0	0	0	0	0	0	0	0	0	19	155	13	21	20	3	0	0	0	0	0
ANP1	0	0	0	0	0	0	0	0	0	0	0	0	0	0	0	0	0	0	0	0	0	0	0	0	0	0	0	0	0	0	0	0	0	0	0	0	0	0	0	0	0	0	0	0	0	0	0	0	0
ANT1	0	0	0	0	0	0	0	0	0	0	0	0	1.07	1.06	0	0	0	0	0	0	0	0	0	0	0	0	0	0	0	0	0	0	0	0	0	0	0	0	1	0	0	0	0	0	0	0	0	0	0
APA1	0.53	0.25	0	0	0.69	0.3	0	0	0.37	0.19	0	0	0.42	0.2	0.01	0	0.71	0.35	0	0	0	0	0	0	4	0	3	0	2	9	0	0	0	1	0	0	0	0	11	0	8	2	5	0	0	0	0	0	0
APC1	1	0.9	0	0	1.31	1.12	0	0	0	0	0	0	0	0	0	0	1.16	1.02	0	0	1.5	1.2	0.24	0	0	0	1	0	1	1	0	0	0	0	0	0	0	0	0	0	0	0	1	1	2	0	1	0	0
APC2	0	0	0	0	0	0	0	0	0	0	0	0	0	0	0	0	1.02	0.81	0	0	0.91	0.73	0	0	0	0	0	0	0	0	0	0	0	0	0	0	0	0	0	0	1	0	1	0	0	0	1	0	0
APC4	0	0	0	0	0	0	0	0	0	0	0	0	0	0	0	0	0	0	0	0	1.12	1.1	0	0	0	0	0	0	0	0	0	0	0	0	0	0	0	0	0	0	0	0	0	0	0	0	0	1	0
APC5	0	0	0	0	1.84	1.45	0	0	0	0	0	0	0	0	0	0	1.38	1.32	0.24	0	1.63	1.45	0.24	0	0	0	0	0	0	0	0	1	0	0	0	0	0	0	0	0	2	0	1	0	2	0	1	0	0
APD1	1.12	0.63	0.15	0	0	0	0	0	0	0	0	0	4.95	1.56	0.5	0	5.4	2.84	0.75	0	0.87	0.56	0.15	0	3	0	0	0	0	0	0	0	0	0	0	0	0	0	21	33	14	22	15	1	0	0	3	0	0
APE1	0	0	0	0	0	0	0	0	0	0	0	0	0	0	0	0	0	0	0	0	0	0	0	0	0	0	0	0	0	0	0	0	0	0	0	0	0	0	0	0	0	0	0	0	0	0	0	0	0
APE2	0	0	0	0	0	0	0	0	0	0	0	0	0	0	0	0	1.29	1	0.18	0	2.18	1.49	0.48	0	0	0	0	0	0	0	0	0	0	0	0	0	0	0	0	0	1	2	1	0	4	1	3	0	0
APE3	0	0	0	0	0	0	0	0	0	0	0	0	0	0	0	0	0	0	0	0	0	0	0	0	0	0	0	0	0	0	0	0	0	0	0	0	0	0	0	0	0	0	0	0	0	0	0	0	0
APE4	0	0	0	0	0	0	0	0	0	0	0	0	2.5	1.83	0.25	0	0	0	0	1	1.11	1.1	0	1	0	0	0	0	0	0	0	0	0	0	0	0	0	1	3	0	0	0	0	0	0	0	1	0	0
APJ1	0	0	0	0	0	0	0	0	0	0	0	0	0	0	0	0	0	0	0	0	1.11	1.1	0	0	0	0	0	0	0	0	0	0	0	0	0	0	0	0	0	0	0	0	0	0	0	0	1	0	0
APL1	1.18	1.15	0.24	0	0	0	0	0	1.1	1.09	0	0	0	0	0	0	3.16	2.47	0.5	0	1.22	1.17	0.24	0	0	0	2	0	0	0	0	0	1	0	0	0	0	0	0	0	7	7	1	0	0	0	2	0	0
APL2	5.23	1.92	0.5	0	1.3	0.89	0.25	0	0	0	0	0	3.04	1.65	0.5	0	11.91	7.12	1	0	1.68	1.25	0.36	0	20	0	7	0	0	4	0	0	0	0	0	0	0	0	26	6	65	13	17	6	1	2	2	0	0
APL3	1.09	1.08	0	0	1.28	1.21	0	0	0	0	0	0	0	0	0	0	2.49	2.04	0.49	0	1.22	1.17	0.24	0	0	0	1	0	1	0	0	0	0	0	0	0	0	0	0	0	8	2	1	0	0	0	2	0	0
APL4	2.38	1.69	0.5	0	1.98	1.28	0.25	0	0	0	0	0	5.43	2.67	0.5	0	12.69	5.86	0.75	0	0	0	0	0	4	0	7	0	0	8	0	0	0	0	0	0	0	0	47	11	65	20	9	0	0	0	0	0	0
APL5	2.04	1.48	0.5	0	1.85	1.25	0.25	0	1.02	0.91	0	0	6.76	2.93	0.5	0	6.61	3.83	0.75	0	1.64	1.27	0.25	0	4	0	3	0	0	7	0	0	1	0	0	0	0	0	68	11	31	8	7	0	0	0	6	1	0
APL6	1.05	0.73	0.24	0	1.1	0.75	0.21	0	0.85	0.64	0	0	1.68	1.06	0.5	0	7.5	4.03	0.75	0	1.11	0.8	0.21	0	0	0	4	0	0	3	0	0	1	0	0	0	0	0	6	5	11	14	43	1	0	0	3	1	0
APM1	1.55	1.34	0.25	0	1.72	1.4	0.25	0	0	0	0	0	1.75	1.41	0.25	0	2.22	1.71	0.25	0	0	0	0	0	0	0	6	0	0	5	0	0	0	0	0	0	0	0	11	0	8	1	0	0	0	0	0	0	0
APM2	0	0	0	0	0	0	0	0	0	0	0	0	1.14	1.11	0.24	0	1.67	1.58	0.25	0	0	0	0	0	0	0	0	0	0	0	0	0	0	0	0	0	0	0	2	0	3	1	1	0	0	0	0	0	0
APM3	0.8	0.54	0.09	0	0	0	0	0	0	0	0	0	3.15	1.16	0.49	0	2.8	1.22	0.4	0	0	0	0	0	0	0	2	0	0	0	0	0	0	0	0	0	0	0	6	21	20	1	3	0	0	0	0	0	0
APM4	1.18	1.15	0.24	0	0	0	0	0	0	0	0	0	1.07	1.06	0	0	0	0	0	0	0	0	0	0	0	0	2	0	0	0	0	0	0	0	0	0	0	0	1	0	0	0	0	0	0	0	0	0	0
APN1	1.55	1.34	0.25	0	1.14	1.12	0	0	0	0	0	0	1.07	1.06	0	0	0	0	0	0	0	0	0	0	0	0	6	0	0	1	0	0	0	0	0	0	0	0	1	0	0	0	0	0	0	0	0	0	0
APN2	0	0	0	0	0	0	0	0	0	0	0	0	0	0	0	0	0	0	0	0	1.11	1.1	0	0	0	0	0	0	0	0	0	0	0	0	0	0	0	0	0	0	0	0	0	0	0	0	1	0	0
APP1	0	0	0	0	0	0	0	0	0	0	0	0	0	0	0	0	0	0	0	0	0	0	0	0	0	0	0	0	0	0	0	0	0	0	0	0	0	0	0	0	0	0	0	0	0	0	0	0	0
APQ12	0	0	0	0	0	0	0	0	0	0	0	0	0	0	0	0	0	0	0	0	1.22	1.17	0.24	0	0	0	0	0	0	0	0	0	0	0	0	0	0	0	0	0	0	0	0	0	0	0	2	0	0
APS1	0.84	0.63	0	0	0.99	0.71	0.13	0	0.84	0.64	0	0	0.87	0.65	0.13	0	1.01	0.72	0.13	0	0	0	0	0	0	0	1	0	0	2	0	0	1	0	0	0	0	0	2	0	0	2	0	0	0	0	0	0	0
APS2	1.18	1.15	0.24	0	0	0	0	0	0	0	0	0	0	0	0	0	0	0	0	0	0	0	0	0	0	0	2	0	0	0	0	0	0	0	0	0	0	0	0	0	0	0	0	0	0	0	0	0	0
APS3	4.25	2.79	0.5	0	0	0	0	0	0	0	0	0	3.74	2.54	0.5	0	3.61	2.68	0.5	0	1.11	1.1	0	0	11	0	4	1	0	0	0	0	0	0	0	0	0	0	22	8	8	9	1	0	0	0	1	0	0
APT1	4.23	1.65	0.5	0	0	0	0	0	0	0	0	0	0	0	0	0	1.77	0.85	0.25	0	0	0	0	0	6	0	0	12	0	0	0	0	0	0	0	0	0	0	0	0	11	0	0	0	0	0	0	0	0
AQR1	0	0	0	0	0	0	0	0	0	0	0	0	0	0	0	0	0	0	0	0	1.28	1.21	0	0	0	0	0	0	0	0	0	0	0	0	0	0	0	0	0	0	0	0	0	0	0	1	0	0	0
ARA1	0	0	0	0	0	0	0	0	0	0	0	0	0	0	0	0	1.23	1.18	0.24	0	0	0	0	0	0	0	0	0	0	0	0	0	0	0	0	0	0	0	0	0	0	0	2	0	0	0	0	0	0
ARB1	0.6	0.1	0.25	0	0.43	0.18	0	0	0.18	0.02	0	1	0.43	0.06	0.25	1	0.28	0.13	0	0	0.15	0.07	0	0	28	0	269	5	41	40	29	3	91	0	0	0	0	0	230	49	14	27	47	22	7	11	17	7	0
ARC1	0.84	0.18	0.25	0	0.66	0.13	0.23	0	0	0	0	0	0.6	0.13	0.25	0	2.32	1.31	0.5	0	0.29	0.15	0	0	2	0	82	0	0	42	0	0	0	0	0	0	0	0	79	0	80	26	49	23	1	4	6	0	0
ARC15	0	0	0	0	0	0	0	0	0	0	0	0	0	0	0	0	0	0	0	0	0.76	0.37	0.01	0	0	0	0	0	0	0	0	0	0	0	0	0	0	0	0	0	0	0	0	0	6	0	1	0	1
ARC18	0	0	0	0	1.09	0.67	0.07	0	0	0	0	0	0	0	0	0	0	0	0	0	0.72	0.48	0.04	0	0	0	0	0	2	2	0	0	0	0	0	0	0	0	0	0	0	0	0	0	0	0	2	0	0
ARC19	0.53	0.33	0	0	0	0	0	0	0	0	0	0	0	0	0	0	0	0	0	0	0.74	0.41	0.01	0	0	0	1	0	0	0	0	0	0	0	0	0	0	0	0	0	0	0	0	0	2	0	0	0	0
ARC35	0.98	0.51	0.05	0	0	0	0	0	0	0	0	0	1.1	0.48	0.24	0	2.16	1.32	0.5	0	0.56	0.36	0	0	4	0	2	0	0	0	0	0	0	0	0	0	0	0	0	9	13	5	5	4	0	0	1	1	0
ARC40	0	0	0	0	0	0	0	0	0	0	0	0	0	0	0	0	0	0	0	0	1.41	1.13	0	0	0	0	0	0	0	0	0	0	0	0	0	0	0	0	0	0	0	0	0	0	1	1	1	0	0
ARD1	3.37	1.54	0.25	0	2.78	1.45	0.25	0	0	0	0	0	0	0	0	0	1.48	1.24	0.49	0	1.75	1.38	0.49	0	0	0	29	0	0	14	0	0	0	0	0	0	0	0	0	0	2	0	3	0	0	2	3	0	0
ARE2	0	0	0	0	0	0	0	0	0	0	0	0	0	0	0	0	1.13	1.11	0	0	1.52	1.32	0.24	0	0	0	0	0	0	0	0	0	0	0	0	0	0	0	0	0	1	0	0	0	2	0	0	0	0
ARF1	0.23	0.04	0	0	0.33	0.16	0	0	0.05	0.01	0	0	0.04	0.01	0	0	0.12	0.07	0	0	0.08	0.02	0	0	63	0	14	178	142	264	136	5	125	0	0	0	0	0	141	0	59	42	62	87	59	20	16	0	0
ARF2	0.38	0.07	0	0	0.75	0.32	0	0	0	0	0	0	0.06	0.01	0	0	0.19	0.11	0	0	0.15	0.05	0	0	63	0	11	114	167	227	126	4	0	0	0	0	0	0	101	0	54	38	49	31	47	15	21	0	0
ARF3	1.24	1.18	0	0	1.29	1.21	0.24	0	0	0	0	0	0	0	0	0	1.13	1.11	0	0	0	0	0	0	1	0	0	0	0	2	0	0	0	0	0	0	0	0	0	0	1	0	0	0	0	0	0	0	0
ARG2	0	0	0	0	0	0	0	0	1.63	0.95	0	0	0	0	0	0	0	0	0	0	0.77	0.54	0	0	0	0	0	0	0	0	0	0	0	1	1	0	0	0	0	0	0	0	0	0	0	0	1	0	0
ARG4	0	0	0	0	0	0	0	0	0	0	0	0	0	0	0	0	1.07	0.94	0	0	1.16	0.99	0	0	0	0	0	0	0	0	0	0	0	0	0	0	0	0	0	0	0	1	0	0	1	0	0	0	0
ARG5_6	0	0	0	0	0	0	0	0	0	0	0	0	0	0	0	0	0	0	0	0	0	0	0	0	0	0	0	0	0	0	0	0	0	0	0	0	0	0	0	0	0	0	0	0	0	0	0	0	0
ARG7	0	0	0	0	0	0	0	0	0	0	0	0	0	0	0	0	0	0	0	0	0	0	0	0	0	0	0	0	0	0	0	0	0	0	0	0	0	0	0	0	0	0	0	0	0	0	0	0	0
ARG8	0	0	0	0	0	0	0	0	0	0	0	0	0	0	0	0	1.16	1.13	0	0	0	0	0	0	0	0	0	0	0	0	0	0	0	0	0	0	0	0	0	0	0	1	0	0	0	0	0	0	0
ARI1	3.7	1.66	0.5	0	0	0	0	0	0	0	0	0	0	0	0	0	2.62	1.17	0.25	0	0	0	0	0	12	0	10	0	0	0	0	0	0	0	0	0	0	0	0	0	17	0	1	0	0	0	0	0	0
ARK1	0	0	0	0	0	0	0	0	0	0	0	0	0	0	0	0	0	0	0	0	1.12	1.1	0	0	0	0	0	0	0	0	0	0	0	0	0	0	0	0	0	0	0	0	0	0	0	0	0	1	0
ARL1	3.42	1.36	0.49	0	4.4	1.22	0.45	0	0	0	0	0	0.69	0.44	0.07	0	1.3	0.76	0.3	0	0.98	0.59	0.13	0	15	0	9	1	20	5	0	0	0	0	0	0	0	0	2	0	3	4	1	0	0	1	3	0	0
ARL3	0	0	0	0	0	0	0	0	0	0	0	0	0	0	0	0	1.16	1.13	0	0	1.26	1.2	0	0	0	0	0	0	0	0	0	0	0	0	0	0	0	0	0	0	0	1	0	0	1	0	0	0	0
ARO1	0.66	0.32	0	0	0.6	0.3	0	0	0.36	0.2	0	0	0	0	0	0	2.17	0.89	0.62	0	2.11	0.94	0.26	0	2	0	0	2	2	2	0	0	1	0	0	0	0	0	0	0	13	17	11	0	5	2	30	3	0
ARO10	0.38	0.17	0	0	0	0	0	0	0	0	0	0	0.28	0.13	0	0	1.52	0.59	0.3	0	0.25	0.12	0	0	1	0	5	0	0	0	0	0	0	0	0	0	0	0	4	0	4	14	24	2	0	0	1	0	0
ARO2	0	0	0	0	0	0	0	0	0.18	0.1	0	0	0	0	0	0	0.3	0.16	0	0	0.42	0.17	0	0	0	0	0	0	0	0	0	0	2	0	0	0	0	0	0	0	4	2	2	0	6	0	3	0	5
ARO3	0	0	0	0	1.57	1.03	0	0	0	0	0	0	0	0	0	0	1.08	0.85	0.18	0	0	0	0	0	0	0	0	0	0	0	0	1	0	0	0	0	0	0	0	0	2	0	0	0	0	0	0	0	0
ARO4	0	0	0	0	0.3	0.14	0	0	0.23	0.12	0	0	0	0	0	0	0	0	0	0	0.8	0.19	0.03	0	0	0	0	0	0	0	0	1	4	0	0	0	0	0	0	0	0	0	0	0	15	0	0	0	3
ARO7	0	0	0	0	0	0	0	0	0	0	0	0	0	0	0	0	0	0	0	0	0	0	0	0	0	0	0	0	0	0	0	0	0	0	0	0	0	0	0	0	0	0	0	0	0	0	0	0	0
ARO8	0.15	0.08	0	0	0.31	0.11	0	0	0	0	0	0	0	0	0	0	0.66	0.27	0.11	0	0.92	0.24	0.25	0	1	0	1	0	6	1	0	0	0	0	0	0	0	0	0	0	1	14	19	3	14	0	34	0	8
ARO80	0	0	0	0	0	0	0	0	0	0	0	0	1.07	1.06	0	0	0	0	0	0	1.26	1.2	0	0	0	0	0	0	0	0	0	0	0	0	0	0	0	0	1	0	0	0	0	0	1	0	0	0	0
ARO9	1.28	0.93	0.18	0	2.64	1.18	0.25	0	0.91	0.72	0	0	0	0	0	0	5.64	2.99	0.75	0	2.17	1.58	0.67	0	2	0	1	0	8	0	0	0	1	0	0	0	0	0	0	0	4	14	27	0	2	0	6	4	0
ARP10	0	0	0	0	1.28	1.21	0	0	0	0	0	0	0	0	0	0	0	0	0	0	0	0	0	0	0	0	0	0	1	0	0	0	0	0	0	0	0	0	0	0	0	0	0	0	0	0	0	0	0
ARP2	0.31	0.14	0	0	0.47	0.15	0.07	0	0.35	0.12	0.04	0	0.2	0.11	0	0	1.41	0.71	0.5	0	1.25	0.68	0.17	0	4	0	5	0	0	18	1	0	17	0	0	0	0	0	4	2	5	20	28	20	13	5	14	21	0
ARP3	0.57	0.3	0.06	0	0.67	0.33	0.03	0	0.9	0.32	0.24	0	0.33	0.21	0	0	0.97	0.58	0.03	0	0.68	0.35	0	0	1	0	9	0	1	8	0	0	22	0	0	0	0	0	3	0	7	4	7	1	4	0	4	0	1
ARP4	0	0	0	0	0	0	0	0	0	0	0	0	0	0	0	0	1.51	1.21	0.25	0	0	0	0	0	0	0	0	0	0	0	0	0	0	0	0	0	0	0	0	0	4	0	1	0	0	0	0	0	0
ARP5	1.2	0.86	0.25	0	0	0	0	0	0	0	0	0	2.83	1.27	0	0	1.08	0.81	0.18	0	0	0	0	0	0	0	5	0	0	0	0	0	0	0	0	0	1	0	1	0	0	2	0	0	0	0	0	0	0
ARP8	0	0	0	0	0	0	0	0	0	0	0	0	0	0	0	0	1.61	1.19	0.42	0	1.29	0.89	0.18	0	0	0	0	0	0	0	0	0	0	0	0	0	0	0	0	0	4	2	1	0	0	2	0	0	0
ARP9	0	0	0	0	0.9	0.6	0.11	0	0	0	0	0	0	0	0	0	0.81	0.56	0	0	1.39	0.83	0.28	0	0	0	0	0	0	2	0	0	0	0	0	0	0	0	0	0	0	1	0	0	3	0	2	0	0
ARR1	0	0	0	0	0	0	0	0	0	0	0	0	0	0	0	0	0	0	0	0	0	0	0	0	0	0	0	0	0	0	0	0	0	0	0	0	0	0	0	0	0	0	0	0	0	0	0	0	1
ARR2	0	0	0	0	0	0	0	0	0	0	0	0	1.07	1.06	0	0	1.85	1.76	0.71	0	0	0	0	0	0	0	0	0	0	0	0	0	0	0	0	0	0	0	1	0	0	2	2	2	0	0	0	0	0
ART5	1.42	1.35	0.24	0	0	0	0	0	0	0	0	1	0	0	0	1	11	10.04	1	0	1.11	1.1	0	0	1	0	2	0	0	0	0	0	0	0	0	0	0	0	0	0	8	17	36	14	0	0	1	0	0
ARV1	0	0	0	0	0	0	0	0	1.1	1.09	0	0	0	0	0	0	0	0	0	0	0	0	0	0	0	0	0	0	0	0	0	0	1	0	0	0	0	0	0	0	0	0	0	0	0	0	0	0	0
ARX1	0.39	0.21	0	0	0.52	0.24	0	0	0	0	0	0	0.88	0.33	0.25	0	0.39	0.21	0	0	0.49	0.25	0	0	0	0	3	0	0	5	0	0	0	0	0	0	0	0	26	1	0	1	1	0	2	0	1	0	0
ASC1	0.2	0.09	0	0	0.34	0.15	0	0	0.08	0.05	0	0	0.21	0.08	0.05	0	0.5	0.3	0	0	0.15	0.09	0	0	1	0	16	0	5	14	2	0	1	0	0	0	0	0	27	0	10	8	18	8	1	1	2	3	11
ASE1	1.24	1.18	0	0	1.24	1.18	0.24	0	1.52	1.32	0.25	0	0	0	0	0	1.11	1.1	0	0	1.11	1.1	0	0	1	0	0	0	0	0	2	0	5	0	0	0	0	0	0	0	0	0	1	0	0	0	1	0	0
ASF2	0	0	0	0	0	0	0	0	0	0	0	0	0	0	0	0	0	0	0	0	1.52	1.32	0.24	0	0	0	0	0	0	0	0	0	0	0	0	0	0	0	0	0	0	0	0	0	2	0	0	0	0
ASG1	0.8	0.55	0.24	0	0.88	0.58	0.24	0	0	0	0	0	1.56	0.75	0	0	0.79	0.54	0	0	0	0	0	0	0	0	2	0	0	2	0	0	0	0	0	0	0	1	0	0	0	1	0	0	0	0	0	0	0
ASH1	0	0	0	0	1.28	1.21	0	0	1.21	1.16	0.24	0	0	0	0	0	1.13	1.11	0	0	1.11	1.1	0	0	0	0	0	0	1	0	0	0	2	0	0	0	0	0	0	0	1	0	0	0	0	0	1	0	0
ASI1	1.09	1.08	0	0	0	0	0	0	0	0	0	0	0	0	0	0	0	0	0	0	0	0	0	0	0	0	1	0	0	0	0	0	0	0	0	0	0	0	0	0	0	0	0	0	0	0	0	0	0
ASI2	1.33	1.28	0	0	0	0	0	0	0	0	0	0	0	0	0	0	0	0	0	0	0	0	0	0	1	0	1	0	0	0	0	0	0	0	0	0	0	0	0	0	0	0	0	0	0	0	0	0	0
ASI3	1.1	0.86	0	0	0	0	0	0	0	0	0	0	1.95	1.12	0	0	0	0	0	0	0	0	0	0	0	0	0	1	0	0	0	0	0	0	0	0	0	1	0	0	0	0	0	0	0	0	0	0	0
ASK1	1.01	0.82	0.18	0	0	0	0	0	0	0	0	0	0	0	0	0	0	0	0	0	0	0	0	0	0	0	2	0	0	0	0	0	0	0	0	0	0	0	0	0	0	0	0	0	0	0	0	0	0
ASK10	0	0	0	0	1.18	1.01	0.24	0	0	0	0	0	0	0	0	0	10.57	9.47	1	0	1.52	1.15	0.25	0	0	0	0	0	0	2	0	0	0	0	0	0	0	0	0	0	18	14	24	21	0	0	6	0	0
ASM4	0	0	0	0	0	0	0	0	0	0	0	0	0	0	0	0	0	0	0	0	0	0	0	0	0	0	0	0	0	0	0	0	0	0	0	0	0	0	0	0	0	0	0	0	0	0	0	0	0
ASN1	0	0	0	0	0.21	0.13	0	0	0.3	0.16	0	0	0	0	0	0	0.47	0.27	0	0	0.64	0.23	0	0	0	0	0	0	0	1	0	0	6	0	0	0	0	0	0	0	6	2	4	0	9	0	1	0	1
ASN2	0.34	0.22	0	0	0	0	0	0	0	0	0	0	0	0	0	0	0.65	0.34	0.03	0	0.49	0.29	0	0	1	0	3	0	0	0	0	0	0	0	0	0	0	0	0	0	11	2	1	0	3	1	1	0	1
ASP1	0	0	0	0	0	0	0	0	0	0	0	0	0.25	0.13	0	0	0.31	0.15	0	0	0.67	0.21	0	0	0	0	0	0	0	0	0	0	0	0	0	0	0	0	1	0	0	2	0	0	7	0	0	0	0
AST1	1.09	0.96	0.24	0	0	0	0	0	0	0	0	0	0	0	0	0	1.03	0.92	0	0	0	0	0	0	0	0	2	0	0	0	0	0	0	0	0	0	0	0	0	0	0	0	1	0	0	0	0	0	0
ATC1	0	0	0	0	0	0	0	0	0	0	0	0	0	0	0	0	0	0	0	0	1.28	1.21	0	0	0	0	0	0	0	0	0	0	0	0	0	0	0	0	0	0	0	0	0	0	0	1	0	0	0
ATE1	0	0	0	0	0	0	0	0	0	0	0	0	0	0	0	0	0	0	0	0	0	0	0	0	0	0	0	0	0	0	0	0	0	0	0	0	0	0	0	0	0	0	0	0	0	0	0	0	0
ATF1	0	0	0	0	0	0	0	0	0	0	0	0	0	0	0	0	0	0	0	0	0	0	0	0	0	0	0	0	0	0	0	0	0	0	0	0	0	0	0	0	0	0	0	0	0	0	0	0	0
ATF2	0	0	0	0	0	0	0	0	0	0	0	0	0.32	0.17	0	0	0.43	0.22	0	0	0	0	0	0	0	0	0	0	0	0	0	0	0	0	0	0	0	0	1	0	2	0	0	1	0	0	0	0	0
ATG11	2.15	1.54	0.25	0	1.55	1.34	0.24	0	0	0	0	1	0	0	0	1	0	0	0	0	1.11	1.1	0	0	0	0	0	4	2	0	0	0	0	0	0	0	0	0	0	0	0	0	0	0	0	0	1	0	0
ATG13	0	0	0	0	0	0	0	0	0	0	0	0	0	0	0	0	1.29	1.26	0	0	0	0	0	0	0	0	0	0	0	0	0	0	0	0	0	0	0	0	0	0	1	1	0	0	0	0	0	0	0
ATG14	0	0	0	0	0	0	0	0	0	0	0	0	0	0	0	0	0	0	0	0	1.12	1.1	0	0	0	0	0	0	0	0	0	0	0	0	0	0	0	0	0	0	0	0	0	0	0	0	0	1	0
ATG17	0	0	0	0	0	0	0	0	0	0	0	1	0	0	0	1	0	0	0	0	0	0	0	0	0	0	0	0	0	0	0	0	0	0	0	0	0	0	0	0	0	0	0	0	0	0	0	0	0
ATG18	2.17	0.91	0.25	0	3.52	1.25	0.25	0	0	0	0	0	1.65	0.83	0	0	0	0	0	0	0	0	0	0	0	0	22	0	1	25	0	0	0	0	0	0	0	1	0	0	0	0	0	0	0	0	0	0	0
ATG19	0	0	0	0	0	0	0	0	0	0	0	0	0	0	0	0	1.11	0.85	0	0	0	0	0	0	0	0	0	0	0	0	0	0	0	0	0	0	0	0	0	0	1	1	1	0	0	0	0	0	0
ATG2	0	0	0	0	0	0	0	0	1.1	1.09	0	0	1.07	1.06	0	0	1.11	1.1	0	0	1.12	1.1	0	0	0	0	0	0	0	0	0	0	1	0	0	0	0	0	1	0	0	0	1	0	0	0	0	1	0
ATG20	1.02	0.78	0	0	1.51	0.96	0	0	0	0	0	0	6.88	1.75	0.25	0	2.79	2.08	0.86	0	2.7	1.56	0.5	0	1	0	0	0	0	0	0	1	0	0	0	0	0	0	106	1	2	5	9	2	5	0	9	0	0
ATG21	0	0	0	0	0	0	0	0	0	0	0	0	0	0	0	0	0	0	0	0	1.29	0.94	0.18	0	0	0	0	0	0	0	0	0	0	0	0	0	0	0	0	0	0	0	0	0	2	0	0	0	0
ATG26	0	0	0	0	1.24	1.18	0.24	0	0	0	0	0	1.93	1.47	0.25	0	1.77	1.68	0.49	0	1.22	1.17	0.24	0	0	0	0	0	0	0	2	0	0	0	0	0	0	0	0	6	2	1	3	0	0	0	2	0	0
ATG27	0	0	0	0	0	0	0	0	0	0	0	0	0	0	0	0	0.55	0.29	0	0	0.65	0.32	0.05	0	0	0	0	0	0	0	0	0	0	0	0	0	0	0	0	0	0	0	1	2	0	0	5	1	0
ATG3	0	0	0	0	0	0	0	0	0	0	0	0	0.95	0.75	0	0	0	0	0	0	0	0	0	0	0	0	0	0	0	0	0	0	0	0	0	0	0	0	0	1	0	0	0	0	0	0	0	0	0
ATG34	0	0	0	0	0	0	0	0	3.75	3.16	0.24	0	0	0	0	0	0	0	0	0	0	0	0	0	0	0	0	0	0	0	0	0	0	2	1	1	0	0	0	0	0	0	0	0	0	0	0	0	0
ATG4	0	0	0	0	0	0	0	0	2.4	1.94	0	0	0	0	0	0	0	0	0	0	0	0	0	0	0	0	0	0	0	0	0	0	0	1	0	1	0	0	0	0	0	0	0	0	0	0	0	0	0
ATG5	0	0	0	0	0	0	0	0	0	0	0	0	3.37	1.8	0	0	0	0	0	0	0	0	0	0	0	0	0	0	0	0	0	0	0	0	0	0	1	0	0	0	0	0	0	0	0	0	0	0	0
ATG7	0	0	0	0	0	0	0	0	0	0	0	0	0	0	0	0	1.13	1.11	0	0	1.11	1.1	0	0	0	0	0	0	0	0	0	0	0	0	0	0	0	0	0	0	1	0	0	0	0	0	1	0	0
ATG9	0	0	0	0	1.14	1.12	0	0	0	0	0	0	0	0	0	0	0	0	0	0	0	0	0	0	0	0	0	0	0	1	0	0	0	0	0	0	0	0	0	0	0	0	0	0	0	0	0	0	0
ATH1	0	0	0	0	0	0	0	0	0	0	0	0	1.16	1.13	0	0	0	0	0	0	1.12	1.1	0	0	0	0	0	0	0	0	0	0	0	0	0	0	0	0	0	1	0	0	0	0	0	0	0	1	0
ATM1	0	0	0	0	0	0	0	0	1.48	0.95	0	0	0	0	0	0	0	0	0	0	1.03	0.79	0	0	0	0	0	0	0	0	0	0	0	0	1	0	0	0	0	0	0	0	0	0	1	0	0	0	0
ATP1	0.07	0.03	0	0	0.18	0.05	0	0	0.09	0.01	0	0	0.01	0	0	0	0.05	0.02	0	0	0.21	0.07	0	0	11	0	30	16	65	54	1	2	122	0	0	0	0	0	3	0	7	12	8	17	89	10	52	10	4
ATP10	0	0	0	0	0	0	0	0	0	0	0	0	0	0	0	0	0	0	0	0	0	0	0	0	0	0	0	0	0	0	0	0	0	0	0	0	0	0	0	0	0	0	0	0	0	0	0	0	0
ATP11	0	0	0	0	0	0	0	0	0	0	0	0	0	0	0	0	0	0	0	0	0.99	0.48	0.09	0	0	0	0	0	0	0	0	0	0	0	0	0	0	0	0	0	0	0	0	0	0	3	0	0	0
ATP12	0	0	0	0	0	0	0	0	0	0	0	0	0	0	0	0	0	0	0	0	0	0	0	0	0	0	0	0	0	0	0	0	0	0	0	0	0	0	0	0	0	0	0	0	0	0	0	0	0
ATP14	0	0	0	0	0	0	0	0	0	0	0	0	0	0	0	0	0	0	0	0	0	0	0	0	0	0	0	0	0	0	0	0	0	0	0	0	0	0	0	0	0	0	0	0	0	0	0	0	0
ATP15	0	0	0	0	0	0	0	0	0	0	0	0	0	0	0	0	0	0	0	0	0	0	0	0	0	0	0	0	0	0	0	0	0	0	0	0	0	0	0	0	0	0	0	0	0	0	0	0	4
ATP17	0	0	0	0	0	0	0	0	0	0	0	0	2.29	1.58	0	0	0	0	0	0	0	0	0	0	0	0	0	0	0	0	0	0	0	0	0	0	0	1	0	0	0	0	0	0	0	0	0	0	0
ATP2	0.03	0.02	0	0	0.14	0.06	0	0	0.08	0.03	0	0	0.03	0.02	0	0	0.08	0.04	0	0	0.36	0.12	0	0	0	0	5	0	13	5	0	1	24	0	0	0	0	0	2	0	4	8	5	0	40	7	21	0	4
ATP20	0	0	0	0	0	0	0	0	0	0	0	0	0	0	0	0	0	0	0	0	0	0	0	0	0	0	0	0	0	0	0	0	0	0	0	0	0	0	0	0	0	0	0	0	0	0	0	0	0
ATP21	0	0	0	0	0	0	0	0	0	0	0	0	0	0	0	0	0	0	0	0	0	0	0	0	0	0	0	0	0	0	0	0	0	0	0	0	0	0	0	0	0	0	0	0	0	0	0	0	0
ATP22	0	0	0	0	0	0	0	0	2.41	1.37	0.25	0	2.11	1.31	0	0	0	0	0	0	0	0	0	0	0	0	0	0	0	0	0	0	0	3	0	0	0	1	0	0	0	0	0	0	0	0	0	0	0
ATP23	1.09	1.08	0	0	0	0	0	0	0	0	0	0	0	0	0	0	0	0	0	0	1.12	1.1	0	0	0	0	1	0	0	0	0	0	0	0	0	0	0	0	0	0	0	0	0	0	0	0	0	1	0
ATP25	0	0	0	0	0	0	0	0	1.1	1.09	0	0	1.16	1.13	0	0	1.13	1.11	0	0	1.12	1.1	0	0	0	0	0	0	0	0	0	0	1	0	0	0	0	0	0	1	1	0	0	0	0	0	0	1	0
ATP3	0.07	0.03	0	0	0.11	0.03	0	0	0.04	0.02	0	0	0.05	0.02	0	0	0.04	0.03	0	0	0.2	0.11	0	0	0	0	21	0	0	26	0	0	5	0	0	0	0	0	0	6	1	1	2	1	14	2	8	17	9
ATP4	0	0	0	0	0	0	0	0	0	0	0	0	0	0	0	0	0	0	0	0	0	0	0	0	0	0	0	0	0	0	0	0	0	0	0	0	0	0	0	0	0	0	0	0	0	0	0	0	0
ATP5	0	0	0	0	0.25	0.12	0	0	0	0	0	0	0	0	0	0	0	0	0	0	0.35	0.15	0	0	0	0	0	0	1	0	0	0	0	0	0	0	0	0	0	0	0	0	0	0	3	0	0	0	0
ATP7	0	0	0	0	0	0	0	0	0	0	0	0	0	0	0	0	0	0	0	0	0.31	0.13	0.01	0	0	0	0	0	0	0	0	0	0	0	0	0	0	0	0	0	0	0	0	0	2	0	0	0	6
ATR1	0	0	0	0	0	0	0	0	0	0	0	0	0	0	0	0	0	0	0	0	0	0	0	0	0	0	0	0	0	0	0	0	0	0	0	0	0	0	0	0	0	0	0	0	0	0	0	0	0
ATS1	0	0	0	0	1.42	1.35	0	0	0	0	0	0	0	0	0	0	0	0	0	0	0	0	0	0	0	0	0	0	1	1	0	0	0	0	0	0	0	0	0	0	0	0	0	0	0	0	0	0	0
ATX1	0	0	0	0	0	0	0	0	0	0	0	0	0	0	0	0	1.11	1.1	0	0	0	0	0	0	0	0	0	0	0	0	0	0	0	0	0	0	0	0	0	0	0	0	1	0	0	0	0	0	0
AUS1	0	0	0	0	6.04	2.15	0.25	0	0	0	0	0	1.07	1.06	0	0	0	0	0	0	1.57	1.35	0.24	0	0	0	0	0	0	0	0	6	0	0	0	0	0	0	1	0	0	0	0	0	0	2	0	0	0
AVO1	0	0	0	0	0	0	0	0	0	0	0	0	0	0	0	0	1.67	1.58	0.25	0	1.34	1.29	0.24	0	0	0	0	0	0	0	0	0	0	0	0	0	0	0	0	0	3	1	1	0	0	0	2	1	0
AVO2	0	0	0	0	0	0	0	0	0	0	0	0	0	0	0	0	0.7	0.47	0	0	0	0	0	0	0	0	0	0	0	0	0	0	0	0	0	0	0	0	0	0	0	0	1	0	0	0	0	0	1
AVT2	0	0	0	0	0	0	0	0	0	0	0	0	0	0	0	0	0	0	0	0	0	0	0	0	0	0	0	0	0	0	0	0	0	0	0	0	0	0	0	0	0	0	0	0	0	0	0	0	0
AVT3	0	0	0	0	0	0	0	0	0	0	0	0	0	0	0	0	0	0	0	0	0	0	0	0	0	0	0	0	0	0	0	0	0	0	0	0	0	0	0	0	0	0	0	0	0	0	0	0	0
AVT4	0	0	0	0	1.14	1.12	0	0	0	0	0	0	0	0	0	0	0	0	0	0	0	0	0	0	0	0	0	0	0	1	0	0	0	0	0	0	0	0	0	0	0	0	0	0	0	0	0	0	0
AVT7	0	0	0	0	0	0	0	0	0.39	0.21	0.03	0	0	0	0	0	0	0	0	0	0.34	0.19	0	0	0	0	0	0	0	0	0	0	3	0	0	0	0	0	0	0	0	0	0	0	0	0	0	1	0
AXL1	0	0	0	0	0	0	0	0	0	0	0	0	0	0	0	0	1.15	1.12	0	0	1.79	1.58	0.48	0	0	0	0	0	0	0	0	0	0	0	0	0	0	0	0	0	0	0	0	1	0	2	2	0	0
AXL2	1.37	1.25	0.25	0	0	0	0	0	0	0	0	0	0	0	0	0	1.15	1.12	0	0	1.11	1.1	0	0	0	0	4	0	0	0	0	0	0	0	0	0	0	0	0	0	0	0	0	1	0	0	1	0	0
AYR1	0.73	0.45	0	0	0	0	0	0	0	0	0	0	0	0	0	0	0.94	0.55	0.21	0	0.89	0.54	0.13	0	1	0	0	0	0	0	0	0	0	0	0	0	0	0	0	0	0	3	1	0	0	1	2	0	0
AYT1	0	0	0	0	0	0	0	0	0	0	0	0	0	0	0	0	0	0	0	0	0	0	0	0	0	0	0	0	0	0	0	0	0	0	0	0	0	0	0	0	0	0	0	0	0	0	0	0	0
AZF1	0	0	0	0	0	0	0	0	1.42	1.11	0	0	0	0	0	0	1.16	1	0.24	0	0	0	0	0	0	0	0	0	0	0	0	0	0	1	0	0	0	0	0	0	2	0	0	0	0	0	0	0	0
BAS1	0	0	0	0	0	0	0	0	0	0	0	0	0	0	0	0	0	0	0	0	0	0	0	0	0	0	0	0	0	0	0	0	0	0	0	0	0	0	0	0	0	0	0	0	0	0	0	0	0
BAT1	0	0	0	0	0	0	0	0	0	0	0	0	0	0	0	0	0.47	0.23	0	0	0.6	0.18	0.01	0	0	0	0	0	0	0	0	0	0	0	0	0	0	0	0	0	1	5	5	3	10	0	2	0	5
BAT2	0.2	0.11	0	0	0	0	0	0	0	0	0	0	0.19	0.11	0	0	0.75	0.43	0.01	0	0.8	0.25	0.12	0	0	0	1	0	0	0	0	0	0	0	0	0	0	0	1	0	4	5	8	6	12	0	3	0	4
BBC1	1.74	0.76	0.4	0	0	0	0	0	0	0	0	0	10.26	2.05	0.5	0	35.42	21.91	1	0	1.68	0.93	0.31	0	7	0	5	0	0	0	0	0	0	0	0	0	0	0	168	38	110	102	173	78	3	2	6	0	0
BCD1	0	0	0	0	0	0	0	0	0	0	0	0	0	0	0	0	1.16	1	0.24	0	0	0	0	0	0	0	0	0	0	0	0	0	0	0	0	0	0	0	0	0	2	0	0	0	0	0	0	0	0
BCH1	1.68	0.9	0.25	0	2.64	1.06	0.25	0	0	0	0	0	0	0	0	0	1.37	0.83	0.25	0	0	0	0	0	0	0	13	0	0	17	0	0	0	0	0	0	0	0	0	0	6	0	0	0	0	0	0	0	0
BCH2	1.4	0.93	0.23	0	0	0	0	0	0	0	0	0	0	0	0	0	1.04	0.82	0	0	0.91	0.73	0	0	3	0	0	0	0	0	0	0	0	0	0	0	0	0	0	0	0	0	1	1	0	0	1	0	0
BCK1	0	0	0	0	0	0	0	0	1.1	1.09	0	0	0	0	0	0	1.13	1.11	0	0	0	0	0	0	0	0	0	0	0	0	0	0	1	0	0	0	0	0	0	0	1	0	0	0	0	0	0	0	0
BCK2	0	0	0	0	0	0	0	0	0	0	0	0	0	0	0	0	1.13	1.11	0	0	0	0	0	0	0	0	0	0	0	0	0	0	0	0	0	0	0	0	0	0	1	0	0	0	0	0	0	0	0
BCP1	0	0	0	0	0	0	0	0	0	0	0	0	6.19	2.86	0.5	0	6.61	5.54	1	0	1.02	0.91	0	0	0	0	0	0	0	0	0	0	0	0	0	0	0	0	27	25	5	10	12	17	0	0	1	0	0
BCS1	0	0	0	0	0	0	0	0	0	0	0	0	0	0	0	0	0	0	0	0	1.11	1.1	0	0	0	0	0	0	0	0	0	0	0	0	0	0	0	0	0	0	0	0	0	0	0	0	1	0	0
BCY1	0.38	0.21	0	0	0	0	0	0	0.29	0.18	0	0	0	0	0	0	0	0	0	0	0.29	0.18	0	0	0	0	5	0	0	0	0	0	1	0	0	0	0	0	0	0	0	0	0	0	0	0	1	0	0
BDF1	0.97	0.76	0.18	0	0	0	0	0	0	0	0	0	3.23	1.38	0.43	0	7.25	3.34	0.73	0	1.46	0.94	0.23	0	0	0	2	0	0	0	0	0	0	0	0	0	0	0	2	18	46	1	10	3	3	0	0	0	0
BDF2	1.24	1.18	0	0	0	0	0	0	0	0	0	0	0	0	0	0	3.27	1.98	0.25	0	1.11	1.1	0	0	1	0	0	0	0	0	0	0	0	0	0	0	0	0	0	0	16	1	0	0	0	0	1	0	0
BDH1	1.95	1.48	0.25	0	1.14	1.12	0	0	0	0	0	0	0	0	0	0	1.29	1.26	0	0	1.26	1.2	0	0	4	0	0	0	0	1	0	0	0	0	0	0	0	0	0	0	1	1	0	0	1	0	0	0	0
BDP1	0.91	0.67	0.13	0	0	0	0	0	0	0	0	0	0	0	0	0	0	0	0	0	0	0	0	0	0	0	2	0	0	0	0	0	0	0	0	0	0	0	0	0	0	0	0	0	0	0	0	0	0
BEM1	1.09	1.08	0	0	0	0	0	0	0	0	0	0	1.07	1.06	0	0	0	0	0	0	0	0	0	0	0	0	1	0	0	0	0	0	0	0	0	0	0	0	1	0	0	0	0	0	0	0	0	0	0
BEM2	2.2	0.91	0.39	0	0.92	0.54	0.17	0	0.8	0.46	0	0	1.11	0.61	0.28	0	11.37	2.53	0.67	0	0.83	0.51	0.09	0	4	0	25	0	0	2	4	0	0	1	0	0	0	0	12	2	132	18	5	0	1	0	3	0	0
BEM3	0	0	0	0	0	0	0	0	0	0	0	0	0.98	0.88	0	0	0	0	0	0	0	0	0	0	0	0	0	0	0	0	0	0	0	0	0	0	0	0	1	0	0	0	0	0	0	0	0	0	0
BEM4	1.47	1.3	0.24	0	0	0	0	0	0	0	0	0	0	0	0	0	1.16	1.13	0	0	0	0	0	0	2	0	0	0	0	0	0	0	0	0	0	0	0	0	0	0	0	1	0	0	0	0	0	0	0
BET1	0	0	0	0	0	0	0	0	0	0	0	0	0	0	0	0	0	0	0	0	1.4	1.1	0.24	0	0	0	0	0	0	0	0	0	0	0	0	0	0	0	0	0	0	0	0	0	2	0	0	0	0
BET3	0.98	0.73	0	0	0	0	0	0	1.04	0.76	0.2	0	0	0	0	0	1.01	0.77	0	0	1.09	0.81	0	0	1	0	0	0	0	0	0	0	3	0	0	0	0	0	0	0	0	1	1	0	1	0	1	0	0
BET4	0	0	0	0	0	0	0	0	0	0	0	0	0	0	0	0	1.14	0.61	0.25	0	0.7	0.46	0	0	0	0	0	0	0	0	0	0	0	0	0	0	0	0	0	0	0	5	0	0	0	0	1	0	1
BFA1	0	0	0	0	0	0	0	0	0	0	0	0	0	0	0	0	0	0	0	0	1.4	1.33	0	0	0	0	0	0	0	0	0	0	0	0	0	0	0	0	0	0	0	0	0	0	0	1	0	1	0
BFR1	0.19	0.06	0	0	0.08	0.05	0	0	0.09	0.05	0	0	0.29	0.11	0	0	0.2	0.1	0	0	0.53	0.2	0	0	0	0	32	0	0	0	6	0	0	0	1	0	0	0	38	15	16	5	2	0	28	7	5	1	13
BFR2	1.58	0.61	0.12	0	0.73	0.35	0.07	0	0	0	0	0	1.93	0.73	0.49	0	0.63	0.38	0	0	0.41	0.26	0	0	0	1	8	0	0	7	0	0	0	0	0	0	0	0	31	14	1	3	1	0	0	0	1	0	0
BGL2	0	0	0	0	0	0	0	0	0	0	0	0	0	0	0	0	0.3	0.15	0	0	0.51	0.24	0.01	0	0	0	0	0	0	0	0	0	0	0	0	0	0	0	0	0	0	3	2	1	4	0	4	6	6
BIG1	0	0	0	0	0	0	0	0	0	0	0	0	1.2	1.16	0.25	0	0	0	0	0	0	0	0	0	0	0	0	0	0	0	0	0	0	0	0	0	0	0	3	0	0	0	0	0	0	0	0	0	0
BIM1	2.26	1.18	0.25	0	0	0	0	0	0	0	0	0	0	0	0	0	1.55	1.26	0.22	0	0	0	0	0	7	0	0	0	0	0	0	0	0	0	0	0	0	0	0	0	3	1	1	1	0	0	0	0	0
BIO2	0	0	0	0	0	0	0	0	0	0	0	0	0	0	0	0	1.13	1.11	0	0	0	0	0	0	0	0	0	0	0	0	0	0	0	0	0	0	0	0	0	0	1	0	0	0	0	0	0	0	0
BIR1	0	0	0	0	1.14	1.12	0	0	1.54	1.33	0	0	0	0	0	0	1.32	1.23	0.24	0	0	0	0	0	0	0	0	0	0	1	0	0	0	1	0	0	0	0	0	0	0	2	0	0	0	0	0	0	0
BIT61	0	0	0	0	0	0	0	0	0	0	0	0	1.07	1.06	0	0	0	0	0	0	0	0	0	0	0	0	0	0	0	0	0	0	0	0	0	0	0	0	1	0	0	0	0	0	0	0	0	0	0
BLI1	0	0	0	0	0	0	0	0	0	0	0	0	0	0	0	0	1.59	1.44	0.25	0	0	0	0	0	0	0	0	0	0	0	0	0	0	0	0	0	0	0	0	0	0	3	1	0	0	0	0	0	0
BLM10	0	0	0	0	0	0	0	0	1.91	1.56	0	0	0	0	0	0	1.79	1.69	0.49	0	1.11	1.1	0	0	0	0	0	0	0	0	0	0	1	0	1	0	0	0	0	0	3	1	2	0	0	0	1	0	0
BLS1	0	0	0	0	0	0	0	0	0	0	0	0	0	0	0	0	0	0	0	0	1.11	1.1	0	0	0	0	0	0	0	0	0	0	0	0	0	0	0	0	0	0	0	0	0	0	0	0	1	0	0
BMH1	0	0	0	0	0.6	0.09	0	0	0.05	0.03	0	1	0.21	0.11	0	1	0.42	0.21	0	0	0.46	0.26	0	0	0	0	0	0	0	8	0	17	3	0	0	0	1	1	12	2	39	11	27	4	21	10	17	14	16
BMH2	0.17	0.07	0	0	0.61	0.11	0	0	0	0	0	0	0	0	0	0	0.52	0.24	0	0	0.46	0.2	0	0	6	0	9	0	0	6	0	12	0	0	0	0	0	0	0	0	31	11	26	2	13	10	16	1	13
BMS1	2.15	1.3	0.45	0	1.58	1.07	0.33	0	2.43	1.08	0.25	0	2.74	1.13	0.25	0	4.98	2.57	0.7	0	2.38	1.74	0.48	0	3	0	11	0	2	3	0	0	20	0	0	0	0	0	36	0	30	3	6	1	1	1	9	4	0
BNA1	1.52	0.61	0.23	0	0	0	0	0	0	0	0	0	0	0	0	0	1.02	0.56	0.15	0	0.64	0.4	0	0	7	0	0	0	0	0	0	0	0	0	0	0	0	0	0	0	1	4	0	0	0	0	1	0	0
BNA2	11.42	2.56	0.25	0	0	0	0	0	0	0	0	0	0	0	0	0	1.8	1.7	0.49	0	0	0	0	0	0	4	0	0	0	0	0	0	0	0	0	0	0	0	0	0	1	2	3	0	0	0	0	0	0
BNA3	0.88	0.43	0.05	0	0	0	0	0	0	0	0	0	0.51	0.32	0	0	0.58	0.37	0	0	0.5	0.32	0	0	4	0	0	0	0	0	0	0	0	0	0	0	0	0	2	0	1	1	0	0	0	0	0	1	0
BNA4	0	0	0	0	0	0	0	0	0	0	0	0	0	0	0	0	0	0	0	0	0	0	0	0	0	0	0	0	0	0	0	0	0	0	0	0	0	0	0	0	0	0	0	0	0	0	0	0	0
BNA7	0	0	0	0	0	0	0	0	0	0	0	0	0	0	0	0	1.16	1.13	0	0	0	0	0	0	0	0	0	0	0	0	0	0	0	0	0	0	0	0	0	0	0	1	0	0	0	0	0	0	0
BNI1	0	0	0	0	0	0	0	0	0	0	0	0	1.39	0.64	0	0	2.7	1.35	0.68	0	0.78	0.47	0.1	0	0	0	0	0	0	0	0	0	0	0	0	0	0	1	1	0	15	5	7	0	0	0	3	0	0
BNI5	0	0	0	0	0	0	0	0	0	0	0	0	0	0	0	0	0.76	0.47	0.06	0	0	0	0	0	0	0	0	0	0	0	0	0	0	0	0	0	0	0	0	0	2	0	0	0	0	0	0	0	0
BNR1	0	0	0	0	0	0	0	0	0	0	0	0	1.2	1.16	0.25	0	0	0	0	0	1.33	1.23	0.25	0	0	0	0	0	0	0	0	0	0	0	0	0	0	0	3	0	0	0	0	0	0	0	3	0	0
BOI1	1.75	1.57	0.49	0	0	0	0	0	0	0	0	0	1.38	1.3	0.24	0	6.12	5.64	1	0	1.37	1.31	0	0	2	0	3	0	0	0	0	0	0	0	0	0	0	0	1	2	11	14	6	5	1	0	1	0	0
BOI2	2.74	1.68	0.25	0	0	0	0	0	0	0	0	0	1.53	1.38	0.25	0	1.51	1.39	0.25	0	1.22	1.17	0.24	0	0	0	19	0	0	0	0	0	0	0	0	0	0	0	1	3	3	0	1	0	0	0	2	0	0
BOP2	3.61	1.84	0	0	0	0	0	0	0	0	0	0	0	0	0	0	0	0	0	0	1.28	1.21	0	0	0	1	0	0	0	0	0	0	0	0	0	0	0	0	0	0	0	0	0	0	0	1	0	0	0
BPH1	2.52	1.86	0.25	0	1.85	1.63	0.25	0	1.1	1.09	0	0	1.14	1.11	0.24	0	1.32	1.23	0.24	0	1.11	1.1	0	0	1	0	14	0	1	4	0	0	1	0	0	0	0	0	2	0	0	2	0	0	0	0	1	0	0
BPT1	0	0	0	0	0	0	0	0	0	0	0	0	1.94	0.66	0	0	0	0	0	0	0	0	0	0	0	0	0	0	0	0	0	0	0	0	0	0	1	0	0	0	0	0	0	0	0	0	0	0	0
BRE1	1.16	0.89	0.24	0	0	0	0	0	0	0	0	0	0.98	0.8	0	0	1.21	0.96	0.18	0	1.16	0.93	0	0	0	0	4	0	0	0	0	0	0	0	0	0	0	0	0	1	2	1	0	0	1	0	1	0	0
BRE2	0	0	0	0	0	0	0	0	0	0	0	0	1.14	1.11	0.24	0	2.23	1.93	0.49	0	0	0	0	0	0	0	0	0	0	0	0	0	0	0	0	0	0	0	2	0	6	2	1	0	0	0	0	0	0
BRE4	0	0	0	0	1.14	1.12	0	0	0	0	0	0	2.29	1.58	0	0	1.16	1.13	0	0	1.11	1.1	0	0	0	0	0	0	0	1	0	0	0	0	0	0	0	1	0	0	0	1	0	0	0	0	1	0	0
BRE5	2.02	1.74	0.49	0	1.29	1.21	0.24	0	1.21	1.16	0.24	0	1.38	1.3	0.24	0	1.64	1.46	0.25	0	0	0	0	0	2	0	6	0	0	2	0	0	2	0	0	0	0	0	1	2	4	0	1	0	0	0	0	0	0
BRF1	1.05	0.8	0.23	0	0.94	0.74	0	0	0	0	0	0	0	0	0	0	0	0	0	0	0.91	0.73	0	0	0	0	3	0	0	1	0	0	0	0	0	0	0	0	0	0	0	0	0	0	0	0	1	0	0
BRN1	0	0	0	0	0	0	0	0	0	0	0	0	0	0	0	0	1.16	1.13	0	0	1.34	1.29	0.24	0	0	0	0	0	0	0	0	0	0	0	0	0	0	0	0	0	0	1	0	0	0	0	1	2	0
BRO1	0	0	0	0	0	0	0	0	0	0	0	0	0.57	0.41	0	0	0	0	0	0	0	0	0	0	0	0	0	0	0	0	0	0	0	0	0	0	0	0	1	0	0	0	0	0	0	0	0	0	0
BRR2	0	0	0	0	0	0	0	0	0	0	0	0	1.07	1.06	0	0	0	0	0	0	1.11	1.1	0	0	0	0	0	0	0	0	0	0	0	0	0	0	0	0	1	0	0	0	0	0	0	0	1	0	0
BRX1	1.66	0.97	0.47	0	1.73	1.02	0.42	0	0	0	0	0	8.88	2.29	0.5	0	5.42	3.17	0.99	0	0	0	0	0	4	0	4	0	3	4	0	0	0	0	0	0	0	0	32	59	30	5	5	8	0	0	0	0	0
BSC2	0	0	0	0	0	0	0	0	0	0	0	0	0	0	0	0	1.11	1.1	0	0	0	0	0	0	0	0	0	0	0	0	0	0	0	0	0	0	0	0	0	0	0	0	1	0	0	0	0	0	0
BSD2	0	0	0	0	0	0	0	0	0	0	0	0	0	0	0	0	0	0	0	0	0	0	0	0	0	0	0	0	0	0	0	0	0	0	0	0	0	0	0	0	0	0	0	0	0	0	0	0	0
BSP1	1.27	1.2	0.25	0	0	0	0	0	0	0	0	0	1.07	1.06	0	0	0	0	0	0	0	0	0	0	0	0	3	0	0	0	0	0	0	0	0	0	0	0	1	0	0	0	0	0	0	0	0	0	0
BTS1	0	0	0	0	0	0	0	0	0	0	0	0	0	0	0	0	0	0	0	0	1.11	1.1	0	0	0	0	0	0	0	0	0	0	0	0	0	0	0	0	0	0	0	0	0	0	0	0	1	0	0
BUB2	0	0	0	0	0	0	0	0	0	0	0	0	0	0	0	0	1.57	1.35	0.25	0	0	0	0	0	0	0	0	0	0	0	0	0	0	0	0	0	0	0	0	0	0	0	5	0	0	0	0	0	0
BUD13	0	0	0	0	0	0	0	0	1.1	1.09	0	0	0	0	0	0	1.4	1.27	0.25	0	0	0	0	0	0	0	0	0	0	0	0	0	1	0	0	0	0	0	0	0	3	0	0	0	0	0	0	0	0
BUD14	0	0	0	0	0	0	0	0	0	0	0	0	1.07	1.06	0	0	3.76	3.18	0.75	0	0	0	0	0	0	0	0	0	0	0	0	0	0	0	0	0	0	0	1	0	0	5	8	7	0	0	0	0	0
BUD17	3.61	1.84	0	0	0	0	0	0	0	0	0	0	0	0	0	0	0	0	0	0	0	0	0	0	0	1	0	0	0	0	0	0	0	0	0	0	0	0	0	0	0	0	0	0	0	0	0	0	0
BUD2	1.66	1.5	0.48	0	0	0	0	0	0	0	0	0	1.07	1.06	0	0	1.16	1.13	0	0	1.12	1.1	0	0	2	0	2	0	0	0	0	0	0	0	0	0	0	0	1	0	0	1	0	0	0	0	0	1	0
BUD20	0	0	0	0	0	0	0	0	0	0	0	0	0.78	0.59	0	0	0	0	0	0	0	0	0	0	0	0	0	0	0	0	0	0	0	0	0	0	0	0	0	1	0	0	0	0	0	0	0	0	0
BUD21	0	0	0	0	0	0	0	0	0	0	0	0	2.09	1.52	0.25	0	2.62	2.12	0.49	0	1.11	1.1	0	0	0	0	0	0	0	0	0	0	0	0	0	0	0	0	0	7	0	2	10	1	0	0	1	0	0
BUD22	1.18	1.15	0.24	0	1.29	1.21	0.24	0	0	0	0	0	0	0	0	0	3.36	2.9	0.74	0	0	0	0	0	0	0	2	0	0	2	0	0	0	0	0	0	0	0	0	0	1	5	2	8	0	0	0	0	0
BUD23	1.55	1.34	0.25	0	1.14	1.12	0	0	1.31	1.22	0.25	0	2.23	1.56	0.25	0	1.16	1.13	0	0	1.11	1.1	0	0	0	0	6	0	0	1	0	0	3	0	0	0	0	0	18	0	0	1	0	0	0	0	1	0	0
BUD3	0.63	0.34	0.24	0	0.53	0.3	0	0	0	0	0	0	0.49	0.29	0	0	0.57	0.32	0.18	0	0	0	0	0	0	0	4	0	0	1	0	0	0	0	0	0	0	0	1	0	0	0	2	0	0	0	0	0	2
BUD32	0	0	0	0	0	0	0	0	0	0	0	0	0	0	0	0	1.13	1.11	0	0	0	0	0	0	0	0	0	0	0	0	0	0	0	0	0	0	0	0	0	0	1	0	0	0	0	0	0	0	0
BUD4	1.24	1.18	0	0	0	0	0	0	0	0	0	0	3.58	1.83	0.24	0	1.51	1.39	0.25	0	0	0	0	0	1	0	0	0	0	0	0	0	0	0	0	0	0	2	0	0	3	0	1	0	0	0	0	0	0
BUD6	1.18	1.15	0.24	0	0	0	0	0	0	0	0	0	0	0	0	0	1.31	1.27	0	0	0	0	0	0	0	0	2	0	0	0	0	0	0	0	0	0	0	0	0	0	0	1	0	1	0	0	0	0	0
BUD7	1.09	1.08	0	0	1.28	1.21	0	0	0	0	0	0	0	0	0	0	0	0	0	0	0	0	0	0	0	0	1	0	1	0	0	0	0	0	0	0	0	0	0	0	0	0	0	0	0	0	0	0	0
BUG1	0	0	0	0	0	0	0	0	0	0	0	0	1.16	1.13	0	0	0	0	0	0	0	0	0	0	0	0	0	0	0	0	0	0	0	0	0	0	0	0	0	1	0	0	0	0	0	0	0	0	0
BUL1	1.35	0.91	0.25	0	1.06	0.8	0.18	0	0	0	0	0	0	0	0	0	1.15	0.84	0.23	0	1.34	0.96	0.18	0	0	0	7	0	0	2	0	0	0	0	0	0	0	0	0	0	3	0	0	0	2	0	1	0	0
BUL2	0.81	0.51	0	0	0	0	0	0	0.67	0.43	0	0	0	0	0	0	1.29	0.77	0.44	0	1.1	0.64	0.24	0	1	0	1	0	0	0	0	0	1	0	0	0	0	0	0	0	3	1	5	0	1	0	5	0	0
BUR2	1.37	1.25	0.25	0	0	0	0	0	0	0	0	0	0	0	0	0	0	0	0	0	0	0	0	0	0	0	4	0	0	0	0	0	0	0	0	0	0	0	0	0	0	0	0	0	0	0	0	0	0
BUR6	0	0	0	0	0	0	0	0	0	0	0	0	0	0	0	0	0	0	0	0	0	0	0	0	0	0	0	0	0	0	0	0	0	0	0	0	0	0	0	0	0	0	0	0	0	0	0	0	0
BXI1	0	0	0	0	0	0	0	0	0	0	0	0	0	0	0	0	1.11	1.1	0	0	0	0	0	0	0	0	0	0	0	0	0	0	0	0	0	0	0	0	0	0	0	0	1	0	0	0	0	0	0
BYE1	1.27	1.2	0.25	0	0	0	0	0	1.8	1.43	0	0	0	0	0	0	1.15	1.12	0	0	0	0	0	0	0	0	3	0	0	0	0	0	0	0	1	0	0	0	0	0	0	0	0	1	0	0	0	0	0
BZZ1	0.85	0.52	0.19	0	0	0	0	0	0	0	0	0	0	0	0	0	0	0	0	0	0	0	0	0	0	0	4	0	0	0	0	0	0	0	0	0	0	0	0	0	0	0	0	0	0	0	0	0	0
CAB1	0	0	0	0	0	0	0	0	0	0	0	0	0	0	0	0	0.92	0.73	0	0	0	0	0	0	0	0	0	0	0	0	0	0	0	0	0	0	0	0	0	0	0	0	1	0	0	0	0	0	0
CAB2	0	0	0	0	0	0	0	0	0	0	0	0	0	0	0	0	0	0	0	0	0	0	0	0	0	0	0	0	0	0	0	0	0	0	0	0	0	0	0	0	0	0	0	0	0	0	0	0	0
CAB4	0	0	0	0	0	0	0	0	0	0	0	0	0	0	0	0	1.29	1.26	0	0	0	0	0	0	0	0	0	0	0	0	0	0	0	0	0	0	0	0	0	0	1	1	0	0	0	0	0	0	0
CAB5	0.81	0.53	0	0	0.75	0.5	0	0	0	0	0	0	0	0	0	0	0	0	0	0	0	0	0	0	1	0	0	0	0	1	0	0	0	0	0	0	0	0	0	0	0	0	0	0	0	0	0	0	0
CAC2	0	0	0	0	1.43	1.29	0.25	0	1.1	1.09	0	0	0	0	0	0	0	0	0	0	1.23	1.21	0	0	0	0	0	0	0	3	0	0	1	0	0	0	0	0	0	0	0	0	0	0	0	0	1	1	0
CAD1	0	0	0	0	0	0	0	0	0	0	0	0	1.07	1.06	0	0	0	0	0	0	0	0	0	0	0	0	0	0	0	0	0	0	0	0	0	0	0	0	1	0	0	0	0	0	0	0	0	0	0
CAF120	1.31	1.13	0.24	0	0	0	0	0	0	0	0	0	1.06	0.94	0	0	1.25	1.09	0.24	0	0	0	0	0	1	0	2	0	0	0	0	0	0	0	0	0	0	0	0	1	1	0	2	0	0	0	0	0	0
CAF130	1.18	1.15	0.24	0	1.28	1.21	0	0	0	0	0	0	0	0	0	0	0	0	0	0	0	0	0	0	0	0	2	0	1	0	0	0	0	0	0	0	0	0	0	0	0	0	0	0	0	0	0	0	0
CAF20	0	0	0	0	0	0	0	0	0	0	0	0	10.42	2.05	0.5	0	40.11	8.63	0.81	0	0.95	0.58	0.04	0	0	0	0	0	0	0	0	0	0	0	0	0	0	0	53	93	414	96	3	13	2	0	2	0	0
CAF4	0	0	0	0	0	0	0	0	0	0	0	0	0	0	0	0	1.16	1.13	0	0	0	0	0	0	0	0	0	0	0	0	0	0	0	0	0	0	0	0	0	0	0	1	0	0	0	0	0	0	0
CAF40	0	0	0	0	0	0	0	0	0	0	0	0	0	0	0	0	1.25	1.22	0	0	1.57	1.35	0.24	0	0	0	0	0	0	0	0	0	0	0	0	0	0	0	0	0	1	0	1	0	0	2	0	0	0
CAJ1	0.09	0.05	0	0	0	0	0	0	0	0	0	0	0	0	0	0	0.1	0.05	0	0	0	0	0	0	0	0	1	0	0	0	0	0	0	0	0	0	0	0	0	0	0	1	0	0	0	0	0	0	4
CAK1	0	0	0	0	0	0	0	0	1.86	1.45	0	0	0	0	0	0	0	0	0	0	0	0	0	0	0	0	0	0	0	0	0	0	0	0	0	1	0	0	0	0	0	0	0	0	0	0	0	0	0
CAM1	4.58	0.34	0.25	0	0.35	0.15	0	0	0	0	0	0	0.35	0.13	0	0	0.6	0.27	0	0	0.46	0.19	0	0	0	0	288	1	0	2	0	1	0	0	0	0	0	0	16	0	8	4	8	0	2	4	1	0	0
CAN1	0	0	0	0	0	0	0	0	0	0	0	0	0	0	0	0	0	0	0	0	1.57	1.35	0.24	0	0	0	0	0	0	0	0	0	0	0	0	0	0	0	0	0	0	0	0	0	0	2	0	0	0
CAP1	0	0	0	0	0	0	0	0	0	0	0	0	0	0	0	0	0	0	0	0	0	0	0	0	0	0	0	0	0	0	0	0	0	0	0	0	0	0	0	0	0	0	0	0	0	0	0	0	0
CAP2	0	0	0	0	0.52	0.25	0	0	0	0	0	0	0	0	0	0	0.67	0.34	0	0	0.75	0.31	0	0	0	0	0	0	0	0	0	1	0	0	0	0	0	0	0	0	0	5	5	0	6	0	1	0	0
CAR1	0	0	0	0	0	0	0	0	0	0	0	0	0	0	0	0	0	0	0	0	0	0	0	0	0	0	0	0	0	0	0	0	0	0	0	0	0	0	0	0	0	0	0	0	0	0	0	0	0
CAR2	1.89	0.69	0.25	0	1.67	0.77	0.05	0	0	0	0	0	0	0	0	0	2.66	1.06	0.48	0	5.51	3.28	0.95	0	10	0	0	0	0	2	0	2	0	0	0	0	0	0	0	0	21	6	0	0	5	15	21	8	0
CAT2	0	0	0	0	0	0	0	0	0	0	0	0	0.84	0.66	0	0	0	0	0	0	0	0	0	0	0	0	0	0	0	0	0	0	0	0	0	0	0	0	1	0	0	0	0	0	0	0	0	0	0
CAT5	0	0	0	0	0	0	0	0	0	0	0	0	0	0	0	0	0	0	0	0	0	0	0	0	0	0	0	0	0	0	0	0	0	0	0	0	0	0	0	0	0	0	0	0	0	0	0	0	0
CAT8	0	0	0	0	0	0	0	0	0	0	0	0	0	0	0	0	1.13	1.11	0	0	0	0	0	0	0	0	0	0	0	0	0	0	0	0	0	0	0	0	0	0	1	0	0	0	0	0	0	0	0
CBC2	2.17	1.1	0.25	1	17.35	1.99	0.25	1	0	0	0	0	0	0	0	0	0	0	0	0	1.77	1.09	0.25	0	0	0	18	0	0	0	169	0	0	0	0	0	0	0	0	0	0	0	0	0	4	0	1	0	0
CBF1	0	0	0	0	0	0	0	0	0.46	0.28	0	0	0.76	0.41	0.03	0	0.89	0.47	0.08	0	0.74	0.37	0.01	0	0	0	0	0	0	0	0	0	1	0	0	0	0	0	3	4	5	0	4	0	3	0	0	0	0
CBF2	0	0	0	0	0	0	0	0	0	0	0	0	0	0	0	0	3.52	2.21	0.25	0	1.11	1.1	0	0	0	0	0	0	0	0	0	0	0	0	0	0	0	0	0	0	17	1	1	0	0	0	1	0	0
CBF5	12.29	2.43	0.75	0	8.08	1.29	0.5	0	0.45	0.23	0.03	0	14.02	1.63	0.5	0	70.51	33.63	1	0	2.2	0.85	0.55	0	111	0	23	22	44	71	0	0	3	0	0	0	0	0	166	183	761	151	280	314	0	4	29	9	0
CBK1	1.37	1.25	0.25	0	0	0	0	0	0	0	0	0	1.31	1.22	0.24	0	1.53	1.33	0.25	0	1.22	1.17	0.24	0	0	0	4	0	0	0	0	0	0	0	0	0	0	0	0	2	4	0	0	0	0	0	2	0	0
CBP1	0	0	0	0	0	0	0	0	0	0	0	0	0	0	0	0	0	0	0	0	1.11	1.1	0	0	0	0	0	0	0	0	0	0	0	0	0	0	0	0	0	0	0	0	0	0	0	0	1	0	0
CBP2	0	0	0	0	0	0	0	0	0	0	0	0	1.14	1.11	0.24	0	0	0	0	0	0	0	0	0	0	0	0	0	0	0	0	0	0	0	0	0	0	0	2	0	0	0	0	0	0	0	0	0	0
CBP3	0	0	0	0	0	0	0	0	0	0	0	0	0.98	0.88	0	0	0	0	0	0	1.03	0.91	0	0	0	0	0	0	0	0	0	0	0	0	0	0	0	0	1	0	0	0	0	0	0	0	0	1	0
CBP6	0.3	0.17	0	0	0	0	0	0	0	0	0	0	0	0	0	0	0	0	0	0	0	0	0	0	0	0	0	1	0	0	0	0	0	0	0	0	0	0	0	0	0	0	0	0	0	0	0	0	0
CBR1	0.9	0.32	0.14	0	0.71	0.36	0.02	0	0	0	0	0	0	0	0	0	0.75	0.36	0.1	0	0.65	0.34	0	0	8	0	1	0	1	4	4	0	0	0	0	0	0	0	0	0	7	2	2	0	2	1	3	0	0
CBS1	1.24	1.18	0	0	0	0	0	0	0	0	0	0	0	0	0	0	0	0	0	0	0	0	0	0	1	0	0	0	0	0	0	0	0	0	0	0	0	0	0	0	0	0	0	0	0	0	0	0	0
CCA1	0	0	0	0	0	0	0	0	1.86	1.45	0	0	0	0	0	0	0	0	0	0	0	0	0	0	0	0	0	0	0	0	0	0	0	0	0	1	0	0	0	0	0	0	0	0	0	0	0	0	0
CCC1	0	0	0	0	0	0	0	0	0	0	0	0	0	0	0	0	0	0	0	0	1.13	0.61	0.13	0	0	0	0	0	0	0	0	0	0	0	0	0	0	0	0	0	0	0	0	0	3	0	0	0	0
CCE1	1.47	1.3	0.24	0	0	0	0	0	0	0	0	0	0	0	0	0	0	0	0	0	0	0	0	0	2	0	0	0	0	0	0	0	0	0	0	0	0	0	0	0	0	0	0	0	0	0	0	0	0
CCH1	0	0	0	0	1.55	1.34	0.24	0	0	0	0	0	0	0	0	0	0	0	0	0	0	0	0	0	0	0	0	0	2	0	0	0	0	0	0	0	0	0	0	0	0	0	0	0	0	0	0	0	0
CCL1	0	0	0	0	0	0	0	0	0	0	0	0	0	0	0	0	0	0	0	0	0	0	0	0	0	0	0	0	0	0	0	0	0	0	0	0	0	0	0	0	0	0	0	0	0	0	0	0	0
CCM1	1.09	1.08	0	0	1.29	1.21	0.24	0	0	0	0	0	0	0	0	0	0	0	0	0	0	0	0	0	0	0	1	0	0	2	0	0	0	0	0	0	0	0	0	0	0	0	0	0	0	0	0	0	0
CCP1	0	0	0	0	0	0	0	0	0	0	0	0	0	0	0	0	0.81	0.42	0.04	0	0.94	0.5	0.12	0	0	0	0	0	0	0	0	0	0	0	0	0	0	0	0	0	1	5	3	0	2	0	7	3	0
CCR4	0.48	0.25	0.05	0	0.48	0.26	0	0	0	0	0	0	0.56	0.3	0.07	0	0.95	0.48	0.34	0	0.86	0.33	0.17	0	0	0	3	0	1	0	0	0	0	0	0	0	0	0	3	2	4	2	6	0	5	0	0	0	0
CCS1	0.49	0.3	0	0	0	0	0	0	0	0	0	0	0	0	0	0	1.17	0.68	0.11	0	0.6	0.33	0.02	0	0	0	2	0	0	0	0	0	0	0	0	0	0	0	0	0	1	5	5	2	0	0	4	0	0
CCT2	0.1	0.04	0	0	0.26	0.06	0	0	0.09	0.03	0	0	0.86	0.11	0	0	0.16	0.08	0	0	0.42	0.17	0	0	5	0	4	3	0	0	13	7	18	0	0	0	0	0	135	115	4	9	12	5	20	2	40	22	0
CCT3	1.13	0.34	0	0	0.4	0.19	0	0	0.35	0.08	0	0	1.56	0.26	0.32	0	0.51	0.26	0	0	0.7	0.25	0	0	17	4	18	0	5	7	1	3	41	0	0	0	0	0	207	55	8	14	26	3	18	0	36	9	0
CCT4	0.27	0.08	0	0	0.24	0.07	0	0	0.23	0.05	0	0	0.93	0.16	0.25	0	0.46	0.23	0	0	1.06	0.32	0.17	0	16	0	6	1	0	4	0	4	36	0	0	0	0	0	179	40	8	13	29	14	38	0	47	51	0
CCT5	0.4	0.16	0	0	0.55	0.19	0	0	0.09	0.05	0	0	0.36	0.12	0.01	0	0.47	0.21	0	0	0.54	0.16	0.14	0	8	0	7	5	6	5	0	4	1	0	0	0	0	0	30	9	10	5	19	3	5	0	37	2	0
CCT6	1.07	0.19	0.01	0	1.07	0.32	0	0	0.14	0.07	0	0	2.39	0.39	0.49	0	0.59	0.27	0	0	1.35	0.45	0	0	33	0	5	0	6	5	0	7	2	0	0	0	0	0	145	63	17	6	4	3	21	0	23	23	0
CCT7	0.5	0.18	0	0	0.73	0.19	0	0	0.17	0.06	0	0	1.9	0.23	0.25	0	0.61	0.3	0	0	1.29	0.39	0.18	0	17	0	11	4	2	9	0	9	14	0	0	0	0	0	331	23	5	12	27	14	31	0	57	26	0
CCT8	0.66	0.28	0	0	0.67	0.22	0	0	0.23	0.07	0	0	1.18	0.22	0.25	0	1.07	0.56	0	0	1.71	1.14	0.13	0	22	0	22	14	2	23	0	9	32	0	0	0	0	0	239	30	5	27	55	50	34	24	53	78	0
CCW14	0	0	0	0	1.28	1.21	0	0	0	0	0	0	0	0	0	0	0	0	0	0	0	0	0	0	0	0	0	0	1	0	0	0	0	0	0	0	0	0	0	0	0	0	0	0	0	0	0	0	0
CCZ1	0	0	0	0	0	0	0	0	0	0	0	0	3.57	1.65	0	0	0	0	0	0	0	0	0	0	0	0	0	0	0	0	0	0	0	0	0	0	1	1	0	0	0	0	0	0	0	0	0	0	0
CDC1	1.02	0.78	0	0	0	0	0	0	0	0	0	0	0	0	0	0	0	0	0	0	0	0	0	0	1	0	0	0	0	0	0	0	0	0	0	0	0	0	0	0	0	0	0	0	0	0	0	0	0
CDC10	0.48	0.27	0.02	0	0.41	0.24	0	0	0.65	0.31	0.19	0	0.4	0.24	0	0	3.61	1.78	0.74	0	1.03	0.47	0.21	0	0	0	4	0	0	1	0	0	8	0	0	0	0	0	2	0	3	11	34	21	4	0	8	0	0
CDC11	0	0	0	0	0	0	0	0	0	0	0	0	0	0	0	0	1.27	1.24	0	0	0	0	0	0	0	0	0	0	0	0	0	0	0	0	0	0	0	0	0	0	0	1	1	0	0	0	0	0	0
CDC12	0.67	0.31	0.18	0	0	0	0	0	0	0	0	0	0.46	0.26	0	0	0	0	0	0	0.57	0.3	0	0	0	0	10	0	0	0	0	0	0	0	0	0	0	0	0	2	0	0	0	0	2	0	1	0	0
CDC123	0	0	0	0	0.89	0.6	0	0	0	0	0	0	1.46	0.76	0.23	0	1.58	0.93	0.4	0	0	0	0	0	0	0	0	0	1	0	0	0	0	0	0	0	0	0	0	7	0	5	4	0	0	0	0	0	0
CDC13	0	0	0	0	0	0	0	0	0	0	0	0	2.29	1.58	0	0	1.4	1.27	0.25	0	1.11	1.1	0	0	0	0	0	0	0	0	0	0	0	0	0	0	0	1	0	0	3	0	0	0	0	0	1	0	0
CDC14	1.19	0.61	0.25	0	0	0	0	0	0	0	0	0	0	0	0	0	0.87	0.57	0	0	0.69	0.45	0	0	0	0	10	0	0	0	0	0	0	0	0	0	0	0	0	0	1	1	1	0	0	0	0	1	0
CDC15	0	0	0	0	0	0	0	0	1.1	1.09	0	0	0	0	0	0	0	0	0	0	0	0	0	0	0	0	0	0	0	0	0	0	1	0	0	0	0	0	0	0	0	0	0	0	0	0	0	0	0
CDC16	0.05	0.02	0	0	1.44	0.05	0	0	1.36	0.05	0.25	0	0.05	0.02	0	0	0.35	0.15	0	0	1.74	0.65	0.23	0	2	0	0	0	0	0	0	53	408	0	0	0	0	0	8	0	28	19	18	8	77	13	65	198	0
CDC19	0.9	0.3	0.25	0	0.71	0.39	0	0	0.55	0.01	0.25	0	0.55	0.04	0.25	0	0.81	0.43	0	0	1.04	0.54	0.15	0	96	2	750	387	126	365	286	51	1226	0	0	0	0	0	754	491	207	277	529	367	329	137	356	656	121
CDC20	0	0	0	0	0	0	0	0	0	0	0	0	0	0	0	0	0	0	0	0	1.12	1.1	0	0	0	0	0	0	0	0	0	0	0	0	0	0	0	0	0	0	0	0	0	0	0	0	0	1	0
CDC21	0	0	0	0	0	0	0	0	0	0	0	0	0	0	0	0	0	0	0	0	1.22	1.17	0.24	0	0	0	0	0	0	0	0	0	0	0	0	0	0	0	0	0	0	0	0	0	0	0	2	0	0
CDC23	0.66	0.43	0	0	1.11	0.57	0	0	0	0	0	1	0	0	0	1	0	0	0	0	1.16	0.69	0.07	0	0	0	1	0	0	0	0	1	0	0	0	0	0	0	0	0	0	0	0	0	2	1	1	0	0
CDC24	0	0	0	0	0	0	0	0	0	0	0	0	1.17	1	0.25	0	4.76	2.73	0.74	0	0	0	0	0	0	0	0	0	0	0	0	0	0	0	0	0	0	0	4	0	24	2	6	0	0	0	0	0	0
CDC25	0	0	0	0	0	0	0	0	1.66	1.19	0	0	2.58	1.69	0.5	0	2.86	2.13	0.74	0	1.16	0.99	0	0	0	0	0	0	0	0	0	0	0	0	1	0	0	0	6	9	7	6	2	0	1	0	0	0	0
CDC27	0	0	0	0	1.51	0.96	0	0	0	0	0	0	0	0	0	0	0.95	0.75	0	0	1	0.78	0.18	0	0	0	0	0	0	0	0	1	0	0	0	0	0	0	0	0	0	1	0	0	0	0	2	0	0
CDC28	1.31	0.64	0.42	0	0.38	0.28	0	0	0	0	0	0	1.04	0.47	0	0	1.29	0.82	0.51	0	0.48	0.33	0	0	8	0	17	0	1	0	0	0	0	0	0	0	1	0	0	1	10	8	7	0	2	0	1	0	0
CDC3	2.65	1.66	0.25	0	1.12	1.1	0	0	0	0	0	0	1.07	1.06	0	0	3.26	2.92	0.74	0	1.11	1.1	0	0	0	0	18	0	0	0	1	0	0	0	0	0	0	0	1	0	1	5	9	2	0	0	1	0	0
CDC31	0	0	0	0	0	0	0	0	0	0	0	0	0	0	0	0	2.24	0.81	0.72	0	0	0	0	0	0	0	0	0	0	0	0	0	0	0	0	0	0	0	0	0	0	10	13	29	0	0	0	0	0
CDC33	2.4	0.27	0.35	0	0.39	0.11	0.01	0	0	0	0	0	24.67	1.13	0.5	0	42.11	22.71	1	0	1.62	0.45	0.26	0	100	0	27	0	0	22	2	0	0	0	0	0	0	0	1877	968	998	643	914	910	22	0	90	15	0
CDC34	0	0	0	0	0	0	0	0	0	0	0	0	0	0	0	0	0.46	0.27	0	0	0	0	0	0	0	0	0	0	0	0	0	0	0	0	0	0	0	0	0	0	0	0	1	0	0	0	0	0	0
CDC36	0.61	0.32	0.08	0	0	0	0	0	0	0	0	0	0	0	0	0	0.66	0.37	0	0	0	0	0	0	0	0	6	0	0	0	0	0	0	0	0	0	0	0	0	0	0	2	3	0	0	0	0	0	0
CDC37	0	0	0	0	0	0	0	0	0	0	0	0	0	0	0	0	0	0	0	0	0	0	0	0	0	0	0	0	0	0	0	0	0	0	0	0	0	0	0	0	0	0	0	0	0	0	0	0	0
CDC39	2.19	1.26	0.49	0	1.32	0.81	0.25	0	0	0	0	0	1.24	0.7	0.24	0	2.96	1.67	0.74	0	1.93	1.01	0.38	0	6	0	9	1	2	4	0	0	0	0	0	0	0	0	1	6	10	11	6	0	3	0	12	0	0
CDC4	0	0	0	0	0	0	0	0	1.1	1.09	0	0	0	0	0	0	0	0	0	0	3.45	1.97	0.25	0	0	0	0	0	0	0	0	0	1	0	0	0	0	0	0	0	0	0	0	0	9	0	1	0	0
CDC40	0	0	0	0	0	0	0	0	0	0	0	0	0	0	0	0	2.19	1.55	0.25	0	0	0	0	0	0	0	0	0	0	0	0	0	0	0	0	0	0	0	0	0	9	0	0	0	0	0	0	0	0
CDC42	0.42	0.18	0	0	0.62	0.22	0.05	0	0	0	0	0	0	0	0	0	0.78	0.38	0.09	0	0.31	0.15	0	0	2	0	0	4	3	14	0	0	0	0	0	0	0	0	0	0	5	7	15	2	1	0	6	0	0
CDC45	0	0	0	0	0	0	0	0	0	0	0	0	0	0	0	0	1.16	1.13	0	0	0	0	0	0	0	0	0	0	0	0	0	0	0	0	0	0	0	0	0	0	0	1	0	0	0	0	0	0	0
CDC48	0.12	0.05	0	0	0.17	0.07	0	0	0.13	0.03	0	0	0.04	0.02	0	0	0.12	0.08	0	0	0.24	0.15	0	0	3	0	11	15	25	12	0	1	66	0	0	0	0	0	17	0	7	19	17	4	22	11	31	11	17
CDC5	0	0	0	0	0	0	0	0	0	0	0	0	2.29	1.58	0	0	1.11	1.1	0	0	0	0	0	0	0	0	0	0	0	0	0	0	0	0	0	0	0	1	0	0	0	0	1	0	0	0	0	0	0
CDC53	0.94	0.71	0.15	0	0	0	0	0	0.95	0.72	0.15	0	1.94	1.22	0.48	0	1.55	1.12	0.39	0	2.17	1.26	0.45	0	0	0	2	0	0	0	0	0	2	0	0	0	0	0	10	5	1	3	3	0	5	0	4	0	0
CDC55	1.01	0.74	0.19	0	0	0	0	0	0	0	0	0	0	0	0	0	2.84	1.42	0.44	1	0	0	0	1	0	0	3	0	0	0	0	0	0	0	0	0	0	0	0	0	16	3	0	0	0	0	0	0	0
CDC60	0.4	0.2	0	0	0.12	0.06	0	0	0.06	0.04	0	0	0.1	0.06	0	0	0.4	0.26	0	0	0.35	0.19	0	0	9	0	37	3	0	9	0	0	1	0	0	0	0	0	0	6	14	14	18	2	11	4	13	0	1
CDC7	0	0	0	0	0	0	0	0	0	0	0	0	0	0	0	0	0	0	0	0	1.11	1.1	0	0	0	0	0	0	0	0	0	0	0	0	0	0	0	0	0	0	0	0	0	0	0	0	1	0	0
CDC73	0.8	0.54	0.1	0	0.76	0.49	0.1	0	2.19	1.18	0.17	0	6.57	1.69	0.5	0	4.56	1.54	0.53	0	2.12	0.99	0.5	0	1	0	3	0	0	3	0	0	3	2	0	2	0	0	130	16	47	7	2	0	0	0	10	16	0
CDC9	1.76	1.58	0.24	0	1.14	1.12	0	0	0	0	0	0	0	0	0	0	1.25	1.22	0	0	0	0	0	0	2	0	0	1	0	1	0	0	0	0	0	0	0	0	0	0	1	0	1	0	0	0	0	0	0
CDD1	0	0	0	0	1.14	1.12	0	0	0	0	0	0	0	0	0	0	0	0	0	0	0	0	0	0	0	0	0	0	0	1	0	0	0	0	0	0	0	0	0	0	0	0	0	0	0	0	0	0	0
CDS1	0	0	0	0	0.76	0.52	0	0	0	0	0	0	0	0	0	0	0	0	0	0	0	0	0	0	0	0	0	0	0	0	1	0	0	0	0	0	0	0	0	0	0	0	0	0	0	0	0	0	0
CEF1	0	0	0	0	0	0	0	0	0	0	0	0	4.87	2.02	0.25	0	1.13	1.11	0	0	1.11	1.1	0	0	0	0	0	0	0	0	0	0	0	0	0	0	0	3	0	0	1	0	0	0	0	0	1	0	0
CEG1	0	0	0	0	0	0	0	0	0	0	0	0	0	0	0	0	0	0	0	0	0	0	0	0	0	0	0	0	0	0	0	0	0	0	0	0	0	0	0	0	0	0	0	0	0	0	0	0	0
CEM1	0	0	0	0	0	0	0	0	0	0	0	0	0	0	0	0	1.27	1.24	0	0	0	0	0	0	0	0	0	0	0	0	0	0	0	0	0	0	0	0	0	0	0	1	1	0	0	0	0	0	0
CET1	0	0	0	0	0	0	0	0	0	0	0	0	0	0	0	0	0	0	0	0	0	0	0	0	0	0	0	0	0	0	0	0	0	0	0	0	0	0	0	0	0	0	0	0	0	0	0	0	0
CEX1	0	0	0	0	0.73	0.44	0	0	0	0	0	0	0.61	0.39	0	0	0.72	0.45	0	0	1.77	0.64	0.24	0	0	0	0	0	1	0	0	0	0	0	0	0	0	0	1	0	1	0	1	0	8	0	0	0	0
CFT1	0.93	0.77	0	0	0	0	0	0	11.21	1.88	0.25	1	1.33	1.02	0.25	1	144.11	107.96	1	1	1068.54	672.11	1	1	0	0	1	0	0	0	0	0	118	0	0	0	0	0	6	1	118	305	499	314	189	1638	3436	3094	0
CFT2	0	0	0	0	0	0	0	0	15.98	2.79	0.25	1	2.1	1.78	0.5	1	138.17	117.68	1	1	995.47	820.52	1	1	0	0	0	0	0	0	0	0	145	0	0	0	0	0	7	4	73	221	439	280	225	973	3018	2792	0
CGI121	0.88	0.54	0.25	0	0	0	0	0	0	0	0	0	0	0	0	0	0	0	0	0	0	0	0	0	0	0	4	0	0	0	0	0	0	0	0	0	0	0	0	0	0	0	0	0	0	0	0	0	0
CGR1	0	0	0	0	0	0	0	0	0	0	0	0	0	0	0	0	1.26	1.2	0.24	0	0	0	0	0	0	0	0	0	0	0	0	0	0	0	0	0	0	0	0	0	2	0	0	0	0	0	0	0	0
CHA1	1.31	0.75	0.27	0	0	0	0	0	0	0	0	0	0	0	0	0	1.35	0.88	0.28	0	0	0	0	0	0	0	4	3	0	0	0	0	0	0	0	0	0	0	0	0	1	2	6	1	0	0	0	0	0
CHA4	0	0	0	0	0	0	0	0	0	0	0	0	0	0	0	0	0	0	0	0	0	0	0	0	0	0	0	0	0	0	0	0	0	0	0	0	0	0	0	0	0	0	0	0	0	0	0	0	0
CHC1	0.21	0.11	0	0	0.24	0.12	0	0	0.26	0.11	0	0	0	0	0	0	0.68	0.31	0	0	1.08	0.35	0	0	5	0	3	1	4	1	0	1	6	0	0	2	0	0	0	0	2	23	24	7	29	0	36	11	0
CHD1	6.64	1.89	0.46	0	3.19	1.32	0.25	0	0.84	0.64	0	0	2.12	1.23	0.5	0	3.95	2.36	0.71	0	1.15	0.83	0.13	0	3	0	76	0	1	20	0	0	1	0	0	0	0	0	10	7	3	14	12	1	0	1	2	0	0
CHK1	0	0	0	0	0	0	0	0	0	0	0	0	0	0	0	0	1.39	1.33	0.24	0	1.23	1.21	0	0	0	0	0	0	0	0	0	0	0	0	0	0	0	0	0	0	0	1	2	0	0	0	1	1	0
CHL1	0	0	0	0	0	0	0	0	0	0	0	0	0	0	0	0	1.16	1.13	0	1	0	0	0	1	0	0	0	0	0	0	0	0	0	0	0	0	0	0	0	0	0	1	0	0	0	0	0	0	0
CHO2	3.01	1.26	0	0	0	0	0	0	0	0	0	0	0	0	0	0	0	0	0	0	0	0	0	0	0	1	0	0	0	0	0	0	0	0	0	0	0	0	0	0	0	0	0	0	0	0	0	0	0
CHS1	0	0	0	0	0	0	0	0	0	0	0	0	0	0	0	0	0	0	0	0	0	0	0	0	0	0	0	0	0	0	0	0	0	0	0	0	0	0	0	0	0	0	0	0	0	0	0	0	0
CHS2	0	0	0	0	0.75	0.5	0	0	0	0	0	0	0	0	0	0	0	0	0	0	0	0	0	0	0	0	0	0	0	1	0	0	0	0	0	0	0	0	0	0	0	0	0	0	0	0	0	0	0
CHS3	0	0	0	0	0	0	0	0	1.04	0.76	0.19	0	0	0	0	0	0.9	0.69	0	0	0	0	0	0	0	0	0	0	0	0	0	0	3	0	0	0	0	0	0	0	1	0	0	0	0	0	0	0	0
CHS5	1.97	0.84	0.25	0	1.6	0.78	0.25	0	0	0	0	0	1.03	0.65	0.24	0	1.07	0.74	0.09	0	0	0	0	0	0	0	20	0	0	9	0	0	0	0	0	0	0	0	7	0	2	1	1	0	0	0	0	0	0
CHS6	0	0	0	0	0	0	0	0	1.1	1.09	0	0	0	0	0	0	1.15	1.12	0	0	0	0	0	0	0	0	0	0	0	0	0	0	1	0	0	0	0	0	0	0	0	0	0	1	0	0	0	0	0
CHZ1	0	0	0	0	0	0	0	0	0	0	0	0	0.85	0.52	0.25	0	0	0	0	0	0	0	0	0	0	0	0	0	0	0	0	0	0	0	0	0	0	0	5	0	0	0	0	0	0	0	0	0	1
CIA2	0	0	0	0	0	0	0	0	0	0	0	0	0	0	0	0	0	0	0	0	0	0	0	0	0	0	0	0	0	0	0	0	0	0	0	0	0	0	0	0	0	0	0	0	0	0	0	0	0
CIC1	1.41	0.78	0.25	0	1.42	0.69	0.25	0	0	0	0	0	4.43	1.53	0.5	0	0.73	0.5	0	0	0	0	0	0	1	0	10	0	0	8	0	0	0	0	0	0	0	0	25	26	0	0	1	0	0	0	0	0	0
CIK1	0	0	0	0	0	0	0	0	0	0	0	0	0	0	0	0	1.36	1.09	0.25	0	1.24	1.08	0.24	0	0	0	0	0	0	0	0	0	0	0	0	0	0	0	0	0	0	3	0	0	0	0	1	2	0
CIN1	1.14	0.98	0	0	0	0	0	0	0	0	0	0	1.21	1.02	0.24	0	1.07	0.94	0	0	0	0	0	0	1	0	0	0	0	0	0	0	0	0	0	0	0	0	0	2	0	1	0	0	0	0	0	0	0
CIN2	0	0	0	0	0	0	0	0	0	0	0	0	1.07	1.06	0	0	0	0	0	0	0	0	0	0	0	0	0	0	0	0	0	0	0	0	0	0	0	0	1	0	0	0	0	0	0	0	0	0	0
CIN8	0	0	0	0	0	0	0	0	0	0	0	0	1.07	1.06	0	0	1.11	1.1	0	0	0	0	0	0	0	0	0	0	0	0	0	0	0	0	0	0	0	0	1	0	0	0	1	0	0	0	0	0	0
CIR1	0	0	0	0	0	0	0	0	0	0	0	0	0	0	0	0	0	0	0	0	0	0	0	0	0	0	0	0	0	0	0	0	0	0	0	0	0	0	0	0	0	0	0	0	0	0	0	0	1
CIR2	0	0	0	0	0	0	0	0	0.59	0.36	0.01	0	0	0	0	0	0.62	0.38	0	0	0.55	0.34	0	0	0	0	0	0	0	0	0	0	2	0	0	0	0	0	0	0	0	1	1	0	0	0	0	1	0
CIS3	0	0	0	0	0	0	0	0	0	0	0	0	0	0	0	0	0.42	0.24	0.01	0	0	0	0	0	0	0	0	0	0	0	0	0	0	0	0	0	0	0	0	0	0	0	2	0	0	0	0	0	2
CIT1	0.65	0.41	0	0	0	0	0	0	0	0	0	0	0.57	0.37	0	0	0	0	0	0	1.25	0.63	0.33	0	1	0	0	0	0	0	0	0	0	0	0	0	0	0	1	0	0	0	0	0	0	4	2	0	1
CKA1	2.77	1.37	0.48	0	0	0	0	0	1.04	0.76	0.2	1	2.93	1.54	0.5	1	10.41	3.85	0.75	0	1.68	1.12	0.38	0	9	0	4	0	0	0	0	0	3	0	0	0	0	0	26	6	72	10	9	0	0	2	5	0	0
CKA2	6.08	1.7	0.45	0	1.46	0.9	0	0	0	0	0	0	4.47	1.31	0.25	0	6.77	4.88	1	0	2.53	1.62	0.58	0	27	0	3	0	0	0	0	1	0	0	0	0	0	0	68	0	27	8	13	8	0	3	10	2	0
CKB1	1.39	0.58	0.2	0	0	0	0	0	0	0	0	0	2.13	0.73	0.26	0	4.43	2.09	0.65	0	0.82	0.47	0.01	0	7	0	0	0	0	0	0	0	0	0	0	0	0	0	2	19	37	5	13	2	0	2	0	0	0
CKB2	1.01	0.81	0.18	0	0	0	0	0	2.52	1.22	0.25	0	0	0	0	0	3.23	2.01	0.61	0	0	0	0	0	0	0	2	0	0	0	0	0	19	0	0	0	0	0	0	0	16	1	2	2	0	0	0	0	0
CKI1	1.18	0.59	0.17	0	0	0	0	0	0	0	0	0	0	0	0	0	1.39	0.73	0.35	0	0.74	0.46	0.07	0	4	0	0	0	0	0	0	0	0	0	0	0	0	0	0	0	0	6	3	0	0	0	2	0	0
CKS1	0	0	0	0	0	0	0	0	0	0	0	0	0	0	0	0	0.53	0.33	0	0	0	0	0	0	0	0	0	0	0	0	0	0	0	0	0	0	0	0	0	0	0	0	3	0	0	0	0	0	0
CLA4	1.37	1.25	0.25	0	0	0	0	0	1.72	1.4	0.25	0	1.2	1.16	0.25	0	2.66	2.31	0.74	0	1.34	1.29	0.24	0	0	0	4	0	0	0	0	0	7	0	0	0	0	0	3	0	6	4	2	0	0	0	2	1	0
CLB3	0	0	0	0	0	0	0	0	0	0	0	0	0	0	0	0	1.13	1.11	0	0	0	0	0	0	0	0	0	0	0	0	0	0	0	0	0	0	0	0	0	0	1	0	0	0	0	0	0	0	0
CLB5	0	0	0	0	0	0	0	0	0	0	0	0	0	0	0	0	0	0	0	0	1.11	1.1	0	0	0	0	0	0	0	0	0	0	0	0	0	0	0	0	0	0	0	0	0	0	0	0	1	0	0
CLC1	0	0	0	0	0	0	0	0	0	0	0	0	0	0	0	0	0	0	0	0	0.19	0.08	0	0	0	0	0	0	0	0	0	0	0	0	0	0	0	0	0	0	0	0	0	0	2	0	0	0	10
CLD1	0	0	0	0	0	0	0	0	0	0	0	0	1.07	1.06	0	0	0	0	0	0	0	0	0	0	0	0	0	0	0	0	0	0	0	0	0	0	0	0	1	0	0	0	0	0	0	0	0	0	0
CLN1	0	0	0	0	0	0	0	0	0	0	0	0	0	0	0	0	1.13	1.11	0	0	0	0	0	0	0	0	0	0	0	0	0	0	0	0	0	0	0	0	0	0	1	0	0	0	0	0	0	0	0
CLN2	0	0	0	0	0	0	0	0	0	0	0	0	0	0	0	0	0	0	0	0	1.12	1.1	0	0	0	0	0	0	0	0	0	0	0	0	0	0	0	0	0	0	0	0	0	0	0	0	0	1	0
CLP1	0	0	0	0	0	0	0	0	1418.83	1275.95	1	1	304.65	217.09	1	1	0	0	0	1	0	0	0	1	0	0	0	0	0	0	0	0	2473	649	228	729	14	23	2894	281	0	0	0	0	0	0	0	0	0
CLU1	1.12	0.23	0.25	0	6.66	0.52	0.25	0	0.27	0.11	0	0	4.64	1.57	0.5	0	3.49	1.42	0.69	0	1.27	0.47	0	0	11	0	130	2	5	626	2	3	9	2	0	1	3	2	396	186	211	43	69	43	28	26	15	8	0
CMD1	0	0	0	0	0	0	0	0	0	0	0	0	0.06	0.03	0	0	0.38	0.16	0.02	0	0.61	0.14	0.47	0	0	0	0	0	0	0	0	0	0	0	0	0	0	0	2	0	4	8	9	24	1	0	34	59	21
CMK1	0	0	0	0	0	0	0	0	0	0	0	0	0	0	0	0	0	0	0	0	0	0	0	0	0	0	0	0	0	0	0	0	0	0	0	0	0	0	0	0	0	0	0	0	0	0	0	0	0
CMK2	0.29	0.16	0	0	0	0	0	0	0	0	0	0	0.2	0.12	0	0	0.81	0.45	0.01	0	0.34	0.18	0	0	2	0	4	0	0	0	0	0	0	0	0	0	0	0	4	0	3	15	6	5	2	0	6	0	0
CMP2	0	0	0	0	0	0	0	0	0	0	0	0	0	0	0	0	0.46	0.25	0	0	0.59	0.28	0	0	0	0	0	0	0	0	0	0	0	0	0	0	0	0	0	0	3	0	0	0	3	0	0	0	0
CMS1	0.99	0.54	0.23	0	0	0	0	0	0	0	0	0	0	0	0	0	0.68	0.44	0	0	0	0	0	0	0	0	7	0	0	0	0	0	0	0	0	0	0	0	0	0	1	0	0	0	0	0	0	0	0
CNA1	0	0	0	0	0	0	0	0	0	0	0	0	0	0	0	0	0.42	0.29	0	0	0.51	0.31	0.01	0	0	0	0	0	0	0	0	0	0	0	0	0	0	0	0	0	1	0	1	0	2	0	0	0	1
CNB1	0	0	0	0	0	0	0	0	0	0	0	0	0	0	0	0	0	0	0	0	0	0	0	0	0	0	0	0	0	0	0	0	0	0	0	0	0	0	0	0	0	0	0	0	0	0	0	0	0
CNL1	0	0	0	0	0	0	0	0	0	0	0	0	0	0	0	0	0	0	0	0	0	0	0	0	0	0	0	0	0	0	0	0	0	0	0	0	0	0	0	0	0	0	0	0	0	0	0	0	0
CNN1	0	0	0	0	0	0	0	0	0	0	0	0	0	0	0	0	1.15	1.12	0	0	0	0	0	0	0	0	0	0	0	0	0	0	0	0	0	0	0	0	0	0	0	0	0	1	0	0	0	0	0
CNS1	0	0	0	0	0.88	0.65	0	0	0	0	0	0	0	0	0	0	0	0	0	0	0	0	0	0	0	0	0	0	0	1	0	0	0	0	0	0	0	0	0	0	0	0	0	0	0	0	0	0	0
COA1	0	0	0	0	0	0	0	0	0	0	0	0	0	0	0	0	0	0	0	0	0	0	0	0	0	0	0	0	0	0	0	0	0	0	0	0	0	0	0	0	0	0	0	0	0	0	0	0	0
COF1	0	0	0	0	0.06	0.03	0	0	0	0	0	0	0	0	0	0	0.07	0.04	0	0	0.06	0.03	0	0	0	0	0	0	0	2	0	0	0	0	0	0	0	0	0	0	0	2	1	0	0	0	2	0	11
COG1	0	0	0	0	0	0	0	0	0	0	0	0	1.07	1.06	0	0	0	0	0	0	0	0	0	0	0	0	0	0	0	0	0	0	0	0	0	0	0	0	1	0	0	0	0	0	0	0	0	0	0
COG2	0	0	0	0	0	0	0	0	0	0	0	0	0	0	0	0	1.11	1.1	0	0	0	0	0	0	0	0	0	0	0	0	0	0	0	0	0	0	0	0	0	0	0	0	1	0	0	0	0	0	0
COG3	0.69	0.41	0	0	0	0	0	0	0	0	0	0	0	0	0	0	0.65	0.4	0	0	0.85	0.46	0.15	0	1	0	0	0	0	0	0	0	0	0	0	0	0	0	0	0	0	1	0	0	2	0	0	0	0
COG4	1.24	1.18	0	0	0	0	0	0	1.8	1.43	0	0	0	0	0	0	1.42	1.4	0	0	0	0	0	0	1	0	0	0	0	0	0	0	0	0	1	0	0	0	0	0	0	1	1	1	0	0	0	0	0
COG5	0	0	0	0	0	0	0	0	0	0	0	0	0	0	0	0	0	0	0	0	0	0	0	0	0	0	0	0	0	0	0	0	0	0	0	0	0	0	0	0	0	0	0	0	0	0	0	0	0
COG6	0	0	0	0	0	0	0	0	0	0	0	0	0.98	0.88	0	0	1.02	0.91	0	0	1.6	1.29	0.47	0	0	0	0	0	0	0	0	0	0	0	0	0	0	0	1	0	0	0	1	0	2	0	2	0	0
COG7	0	0	0	0	0	0	0	0	0	0	0	0	0	0	0	0	0	0	0	0	0	0	0	0	0	0	0	0	0	0	0	0	0	0	0	0	0	0	0	0	0	0	0	0	0	0	0	0	0
COG8	0	0	0	0	0	0	0	0	0	0	0	0	0	0	0	0	0.85	0.53	0.18	0	0	0	0	0	0	0	0	0	0	0	0	0	0	0	0	0	0	0	0	0	0	2	0	0	0	0	0	0	0
COP1	1.12	0.31	0	0	0.71	0.2	0	0	0.33	0.1	0	0	0.22	0.11	0	0	1.96	1.01	0.35	0	0.7	0.29	0	0	37	0	12	3	17	12	0	0	24	0	0	0	0	0	10	4	57	30	51	9	4	0	26	21	0
COQ1	1.79	1.32	0.42	0	0	0	0	0	0	0	0	0	0	0	0	0	1.67	1.24	0.48	0	1.18	0.85	0.25	0	1	0	4	2	0	0	0	0	0	0	0	0	0	0	0	0	4	1	3	0	0	0	4	0	0
COQ10	0	0	0	0	1.84	1.45	0	0	0	0	0	0	0	0	0	0	0	0	0	0	0	0	0	0	0	0	0	0	0	0	0	1	0	0	0	0	0	0	0	0	0	0	0	0	0	0	0	0	0
COQ3	0	0	0	0	0	0	0	0	0	0	0	0	0	0	0	0	1.11	1.1	0	0	0	0	0	0	0	0	0	0	0	0	0	0	0	0	0	0	0	0	0	0	0	0	1	0	0	0	0	0	0
COQ5	0	0	0	0	0	0	0	0	0	0	0	0	0	0	0	0	0	0	0	0	0.14	0.07	0	0	0	0	0	0	0	0	0	0	0	0	0	0	0	0	0	0	0	0	0	0	0	0	1	0	0
COQ6	0.68	0.45	0	0	0	0	0	0	0	0	0	0	0	0	0	0	0.99	0.59	0.12	0	0.69	0.45	0	0	0	0	1	0	0	0	0	0	0	0	0	0	0	0	0	0	0	3	1	0	0	0	1	0	0
COQ8	0.65	0.37	0.06	0	0	0	0	0	0	0	0	0	0	0	0	0	0	0	0	0	0	0	0	0	0	0	3	0	0	0	0	0	0	0	0	0	0	0	0	0	0	0	0	0	0	0	0	0	0
COQ9	0	0	0	0	0	0	0	0	0	0	0	0	0	0	0	0	0	0	0	0	1.11	1.1	0	0	0	0	0	0	0	0	0	0	0	0	0	0	0	0	0	0	0	0	0	0	0	0	1	0	0
COR1	0.6	0.4	0.01	0	0.57	0.39	0	0	0	0	0	0	0	0	0	0	0.58	0.39	0	0	0.73	0.45	0.09	0	0	0	2	0	0	0	1	0	0	0	0	0	0	0	0	0	1	0	0	0	0	0	4	0	0
COS10	0	0	0	0	0	0	0	0	0	0	0	0	0	0	0	0	0	0	0	0	1.11	1.1	0	0	0	0	0	0	0	0	0	0	0	0	0	0	0	0	0	0	0	0	0	0	0	0	1	0	0
COS2	0	0	0	0	0	0	0	0	0	0	0	0	0	0	0	0	1.13	1.11	0	0	0	0	0	0	0	0	0	0	0	0	0	0	0	0	0	0	0	0	0	0	1	0	0	0	0	0	0	0	0
COS8	0	0	0	0	0	0	0	0	0	0	0	0	0	0	0	0	0	0	0	0	1.66	1.33	0.24	0	0	0	0	0	0	0	0	0	0	0	0	0	0	0	0	0	0	0	0	0	2	1	0	0	0
COT1	0	0	0	0	0	0	0	0	1.8	1.43	0	0	0	0	0	0	0	0	0	0	0	0	0	0	0	0	0	0	0	0	0	0	0	0	1	0	0	0	0	0	0	0	0	0	0	0	0	0	0
COX13	0	0	0	0	1.14	1.12	0	0	0	0	0	0	0	0	0	0	1.16	1.13	0	0	0	0	0	0	0	0	0	0	0	1	0	0	0	0	0	0	0	0	0	0	0	1	0	0	0	0	0	0	0
COX14	0	0	0	0	0	0	0	0	0	0	0	0	0	0	0	0	0	0	0	0	0	0	0	0	0	0	0	0	0	0	0	0	0	0	0	0	0	0	0	0	0	0	0	0	0	0	0	0	0
COX15	0	0	0	0	0	0	0	0	0	0	0	0	0	0	0	0	1.27	1.24	0	0	0	0	0	0	0	0	0	0	0	0	0	0	0	0	0	0	0	0	0	0	0	1	1	0	0	0	0	0	0
COX2	96.2	4.42	0.25	0	2.68	1.91	0.49	0	0	0	0	0	0	0	0	0	0	0	0	0	0	0	0	0	0	0	1040	0	0	10	2	0	0	0	0	0	0	0	0	0	0	0	0	0	0	0	0	0	0
COX20	1.29	1.21	0	0	0	0	0	0	0	0	0	0	0	0	0	0	0	0	0	0	0	0	0	0	0	0	0	1	0	0	0	0	0	0	0	0	0	0	0	0	0	0	0	0	0	0	0	0	0
COX4	0	0	0	0	0	0	0	0	0	0	0	0	0	0	0	0	0	0	0	0	0	0	0	0	0	0	0	0	0	0	0	0	0	0	0	0	0	0	0	0	0	0	0	0	0	0	0	0	0
COX5B	1.47	1.3	0.24	0	1.29	1.21	0.24	0	0	0	0	0	0	0	0	0	0	0	0	0	0	0	0	0	2	0	0	0	0	2	0	0	0	0	0	0	0	0	0	0	0	0	0	0	0	0	0	0	0
COX6	0	0	0	0	0	0	0	0	0	0	0	0	0	0	0	0	0	0	0	0	0	0	0	0	0	0	0	0	0	0	0	0	0	0	0	0	0	0	0	0	0	0	0	0	0	0	0	0	0
COX9	0	0	0	0	0	0	0	0	0	0	0	0	0	0	0	0	0	0	0	0	0	0	0	0	0	0	0	0	0	0	0	0	0	0	0	0	0	0	0	0	0	0	0	0	0	0	0	0	0
COY1	0	0	0	0	0	0	0	0	1.66	1.19	0	0	0	0	0	0	0	0	0	0	1.02	0.91	0	0	0	0	0	0	0	0	0	0	0	0	1	0	0	0	0	0	0	0	0	0	0	0	1	0	0
CPA1	0	0	0	0	0	0	0	0	0	0	0	0	0	0	0	0	1.48	1.31	0.25	0	1.11	1.1	0	0	0	0	0	0	0	0	0	0	0	0	0	0	0	0	0	0	0	3	0	0	0	0	1	0	0
CPA2	0.4	0.14	0	0	0.15	0.09	0	0	0	0	0	0	0.14	0.09	0	0	0.35	0.21	0	0	0.29	0.16	0	0	10	0	0	0	0	2	0	0	0	0	0	0	0	0	1	1	1	2	9	3	3	0	0	6	0
CPR1	0.71	0.25	0.11	0	8.44	0.41	0.25	0	0.66	0.17	0.25	0	0.26	0.11	0	0	2.22	0.92	0.74	0	4.57	0.88	0.56	0	8	0	5	1	1	0	0	50	23	0	0	0	0	0	0	2	35	17	20	5	32	47	7	0	5
CPR3	0	0	0	0	0	0	0	0	0	0	0	0	0	0	0	0	1.44	1.25	0.24	0	0	0	0	0	0	0	0	0	0	0	0	0	0	0	0	0	0	0	0	0	1	2	1	0	0	0	0	0	0
CPR4	0	0	0	0	0	0	0	0	1.1	1.09	0	0	0	0	0	0	0	0	0	0	0	0	0	0	0	0	0	0	0	0	0	0	1	0	0	0	0	0	0	0	0	0	0	0	0	0	0	0	0
CPR5	0	0	0	0	2.38	1.37	0.25	0	0	0	0	0	0	0	0	0	1.28	1.05	0.25	0	0	0	0	0	0	0	0	0	0	11	0	0	0	0	0	0	0	0	0	0	3	0	0	0	0	0	0	0	0
CPR6	0	0	0	0	0	0	0	0	0	0	0	0	0	0	0	0	0.3	0.16	0	0	0	0	0	0	0	0	0	0	0	0	0	0	0	0	0	0	0	0	0	0	0	1	0	0	0	0	0	0	0
CPR7	0	0	0	0	0	0	0	0	0	0	0	0	0	0	0	0	1.04	0.92	0	0	0	0	0	0	0	0	0	0	0	0	0	0	0	0	0	0	0	0	0	0	1	0	0	0	0	0	0	0	0
CPR8	0	0	0	0	0	0	0	0	0	0	0	0	0	0	0	0	1.02	0.91	0	0	0	0	0	0	0	0	0	0	0	0	0	0	0	0	0	0	0	0	0	0	0	0	1	0	0	0	0	0	0
CPS1	1.22	0.25	0.25	0	0.55	0.15	0	0	0.19	0.1	0	0	10.56	0.93	0.5	0	27.49	10.26	1	0	0.53	0.2	0.12	0	27	0	5	0	0	0	0	3	2	0	0	0	0	0	283	307	56	500	598	133	5	0	10	0	0
CRM1	1.02	0.47	0.03	0	0.5	0.31	0	0	0.76	0.35	0	0	0	0	0	0	0.65	0.42	0.01	0	1.54	0.47	0.24	0	2	0	0	7	2	1	0	0	0	0	2	0	0	0	0	0	6	1	1	1	16	0	1	0	0
CRN1	0	0	0	0	0	0	0	0	0	0	0	0	0	0	0	0	0	0	0	0	0	0	0	0	0	0	0	0	0	0	0	0	0	0	0	0	0	0	0	0	0	0	0	0	0	0	0	0	0
CRP1	0.98	0.51	0.25	0	0.56	0.38	0	0	0	0	0	0	0.62	0.41	0.07	0	0.61	0.42	0	0	0.8	0.49	0.01	0	0	0	11	0	0	1	0	0	0	0	0	0	0	0	4	0	1	0	1	0	2	0	1	0	0
CRT10	0	0	0	0	0	0	0	0	0	0	0	0	0	0	0	0	1.85	1.76	0.71	0	1.11	1.1	0	0	0	0	0	0	0	0	0	0	0	0	0	0	0	0	0	0	0	2	2	2	0	0	1	0	0
CRZ1	0	0	0	0	0	0	0	0	0	0	0	0	0	0	0	0	1.85	1.63	0.49	0	0	0	0	0	0	0	0	0	0	0	0	0	0	0	0	0	0	0	0	0	4	2	0	0	0	0	0	0	0
CSE1	0	0	0	0	0	0	0	0	0	0	0	0	0.69	0.28	0	0	0.34	0.2	0	0	0.92	0.31	0.18	0	0	0	0	0	0	0	0	0	0	0	0	0	0	1	0	0	0	0	0	1	8	0	0	0	0
CSE2	0	0	0	0	0	0	0	0	0	0	0	0	0	0	0	0	0	0	0	0	0	0	0	0	0	0	0	0	0	0	0	0	0	0	0	0	0	0	0	0	0	0	0	0	0	0	0	0	0
CSF1	1.24	1.18	0	0	1.36	1.25	0.25	0	1.1	1.09	0	0	0	0	0	0	0	0	0	0	1.11	1.1	0	0	1	0	0	0	0	0	3	0	1	0	0	0	0	0	0	0	0	0	0	0	0	0	1	0	0
CSI2	0	0	0	0	1.28	1.21	0	0	0	0	0	0	0	0	0	0	0	0	0	0	0	0	0	0	0	0	0	0	1	0	0	0	0	0	0	0	0	0	0	0	0	0	0	0	0	0	0	0	0
CSL4	0	0	0	1	0	0	0	1	0	0	0	0	0	0	0	0	0	0	0	0	0	0	0	0	0	0	0	0	0	0	0	0	0	0	0	0	0	0	0	0	0	0	0	0	0	0	0	0	0
CSM1	0	0	0	0	0	0	0	0	0	0	0	0	0	0	0	0	0	0	0	0	0	0	0	0	0	0	0	0	0	0	0	0	0	0	0	0	0	0	0	0	0	0	0	0	0	0	0	0	0
CSM2	0	0	0	0	0	0	0	0	1.1	1.09	0	0	0	0	0	0	0	0	0	0	0	0	0	0	0	0	0	0	0	0	0	0	1	0	0	0	0	0	0	0	0	0	0	0	0	0	0	0	0
CSM4	0	0	0	0	0	0	0	0	0	0	0	0	0	0	0	0	0	0	0	0	1.22	1.17	0.24	0	0	0	0	0	0	0	0	0	0	0	0	0	0	0	0	0	0	0	0	0	0	0	2	0	0
CSN12	0	0	0	0	1.14	1.12	0	0	0	0	0	0	0	0	0	0	0	0	0	0	1.26	1.2	0	0	0	0	0	0	0	1	0	0	0	0	0	0	0	0	0	0	0	0	0	0	1	0	0	0	0
CSR1	0	0	0	0	0	0	0	0	0.25	0.13	0	0	0.83	0.28	0	0	0.28	0.15	0	0	0	0	0	0	0	0	0	0	0	0	0	0	1	0	0	0	1	0	5	0	1	0	1	0	0	0	0	0	0
CSR2	0	0	0	0	0	0	0	0	0	0	0	0	1.16	1.13	0	0	0	0	0	0	0	0	0	0	0	0	0	0	0	0	0	0	0	0	0	0	0	0	0	1	0	0	0	0	0	0	0	0	0
CST6	0	0	0	0	0	0	0	0	0	0	0	0	0	0	0	0	0.76	0.47	0.07	0	0.74	0.46	0.07	0	0	0	0	0	0	0	0	0	0	0	0	0	0	0	0	0	2	0	0	0	0	0	2	0	0
CTF13	0	0	0	0	0	0	0	0	0	0	0	0	0	0	0	0	1.16	1.13	0	0	0	0	0	0	0	0	0	0	0	0	0	0	0	0	0	0	0	0	0	0	0	1	0	0	0	0	0	0	0
CTF18	2.94	2.01	0.25	0	2.11	1.53	0.25	0	0	0	0	0	0	0	0	0	3.38	2.55	0.74	0	1.39	1.32	0	0	7	0	0	1	4	0	0	0	0	0	0	0	0	0	0	0	13	2	3	0	0	1	1	0	0
CTF19	0	0	0	0	3.62	2.01	0.25	0	0	0	0	0	0	0	0	0	0	0	0	0	0	0	0	0	0	0	0	0	9	0	1	0	0	0	0	0	0	0	0	0	0	0	0	0	0	0	0	0	0
CTF3	0	0	0	0	0	0	0	0	0	0	0	0	0	0	0	0	0	0	0	0	0	0	0	0	0	0	0	0	0	0	0	0	0	0	0	0	0	0	0	0	0	0	0	0	0	0	0	0	0
CTF4	0	0	0	0	0	0	0	0	0	0	0	0	1.39	1.18	0.49	0	1.21	1.02	0.24	0	0	0	0	0	0	0	0	0	0	0	0	0	0	0	0	0	0	0	3	2	0	2	0	0	0	0	0	0	0
CTF8	0	0	0	0	0	0	0	0	0	0	0	0	0	0	0	0	0	0	0	0	0	0	0	0	0	0	0	0	0	0	0	0	0	0	0	0	0	0	0	0	0	0	0	0	0	0	0	0	0
CTI6	0	0	0	0	0	0	0	0	0	0	0	0	0	0	0	0	0	0	0	0	0	0	0	0	0	0	0	0	0	0	0	0	0	0	0	0	0	0	0	0	0	0	0	0	0	0	0	0	0
CTK1	1.18	1.15	0.24	0	0	0	0	0	0	0	0	0	0	0	0	0	0	0	0	0	1.28	1.21	0	0	0	0	2	0	0	0	0	0	0	0	0	0	0	0	0	0	0	0	0	0	0	1	0	0	0
CTK3	1.09	1.08	0	0	0	0	0	0	0	0	0	0	0	0	0	0	0	0	0	0	0	0	0	0	0	0	1	0	0	0	0	0	0	0	0	0	0	0	0	0	0	0	0	0	0	0	0	0	0
CTL1	0	0	0	0	0	0	0	0	0	0	0	0	1.16	1.13	0	0	0	0	0	0	0	0	0	0	0	0	0	0	0	0	0	0	0	0	0	0	0	0	0	1	0	0	0	0	0	0	0	0	0
CTR1	0	0	0	0	0	0	0	0	5.86	2.13	0.25	0	17.79	2.87	0.25	0	0	0	0	0	0	0	0	0	0	0	0	0	0	0	0	0	0	9	0	0	0	13	0	0	0	0	0	0	0	0	0	0	0
CTR86	0	0	0	0	0	0	0	0	0	0	0	0	0	0	0	0	0	0	0	0	0	0	0	0	0	0	0	0	0	0	0	0	0	0	0	0	0	0	0	0	0	0	0	0	0	0	0	0	0
CTR9	2.1	0.98	0.25	0	2.53	1.04	0.25	0	4.05	2.22	0.59	0	58.56	6.31	0.5	0	22.43	9.22	0.96	0	6.19	2.8	0.71	0	0	0	19	0	0	16	0	0	6	2	0	3	0	0	910	87	152	25	33	3	0	3	46	10	0
CUE1	0	0	0	0	0	0	0	0	0	0	0	0	0	0	0	0	0	0	0	0	0	0	0	0	0	0	0	0	0	0	0	0	0	0	0	0	0	0	0	0	0	0	0	0	0	0	0	0	2
CUE2	1.09	1.08	0	0	0	0	0	0	0	0	0	0	0	0	0	0	0	0	0	0	0	0	0	0	0	0	1	0	0	0	0	0	0	0	0	0	0	0	0	0	0	0	0	0	0	0	0	0	0
CUE3	1.09	1.08	0	0	1.43	1.29	0.25	0	0	0	0	0	1.22	1.2	0	0	5.65	5.15	1	0	1.22	1.17	0.24	0	0	0	1	0	0	3	0	0	0	0	0	0	0	0	1	1	13	11	5	4	0	0	2	0	0
CUE4	0	0	0	0	1.14	1.12	0	0	0	0	0	0	0	0	0	0	0	0	0	0	0	0	0	0	0	0	0	0	0	1	0	0	0	0	0	0	0	0	0	0	0	0	0	0	0	0	0	0	0
CUE5	0.54	0.33	0	0	0	0	0	0	0	0	0	0	1.12	0.53	0.29	0	1.39	0.69	0.32	0	0.89	0.53	0.04	0	1	0	0	0	0	0	0	0	0	0	0	0	0	0	5	8	0	5	11	1	1	0	3	4	0
CUL3	1.24	1.18	0	0	0	0	0	0	1.54	1.33	0	0	0	0	0	0	0	0	0	0	1.23	1.21	0	0	1	0	0	0	0	0	0	0	0	1	0	0	0	0	0	0	0	0	0	0	0	0	1	1	0
CUP2	0	0	0	0	0	0	0	0	0	0	0	0	0	0	0	0	2.85	1.7	0.25	0	0	0	0	0	0	0	0	0	0	0	0	0	0	0	0	0	0	0	0	0	14	0	0	0	0	0	0	0	0
CUR1	0	0	0	0	1.14	1.12	0	0	0	0	0	0	1.07	1.06	0	0	0	0	0	0	0	0	0	0	0	0	0	0	0	1	0	0	0	0	0	0	0	0	1	0	0	0	0	0	0	0	0	0	0
CUS1	0	0	0	0	1.14	1.12	0	0	0	0	0	0	0	0	0	0	1.13	1.11	0	0	1.11	1.1	0	0	0	0	0	0	0	1	0	0	0	0	0	0	0	0	0	0	1	0	0	0	0	0	1	0	0
CUS2	0	0	0	0	0	0	0	0	0	0	0	0	0	0	0	0	0	0	0	0	1.12	1.1	0	0	0	0	0	0	0	0	0	0	0	0	0	0	0	0	0	0	0	0	0	0	0	0	0	1	0
CWC22	1.18	1.15	0.24	0	0	0	0	0	0	0	0	0	0	0	0	0	1.16	1.13	0	0	1.11	1.1	0	0	0	0	2	0	0	0	0	0	0	0	0	0	0	0	0	0	0	1	0	0	0	0	1	0	0
CWC24	0	0	0	0	0	0	0	0	1.1	1.09	0	0	0	0	0	0	0	0	0	0	0	0	0	0	0	0	0	0	0	0	0	0	1	0	0	0	0	0	0	0	0	0	0	0	0	0	0	0	0
CWC25	0	0	0	0	0	0	0	0	0	0	0	0	1.07	1.06	0	0	0	0	0	0	0	0	0	0	0	0	0	0	0	0	0	0	0	0	0	0	0	0	1	0	0	0	0	0	0	0	0	0	0
CWH41	0.78	0.5	0	0	0	0	0	0	0	0	0	0	0	0	0	0	0	0	0	0	0	0	0	0	1	0	0	0	0	0	0	0	0	0	0	0	0	0	0	0	0	0	0	0	0	0	0	0	1
CWH43	0	0	0	0	0	0	0	0	0	0	0	0	0	0	0	0	0	0	0	0	0	0	0	0	0	0	0	0	0	0	0	0	0	0	0	0	0	0	0	0	0	0	0	0	0	0	0	0	0
CWP1	0	0	0	0	0	0	0	0	0	0	0	0	0	0	0	0	0	0	0	0	0	0	0	0	0	0	0	0	0	0	0	0	0	0	0	0	0	0	0	0	0	0	0	0	0	0	0	0	1
CYC1	1.95	1.48	0.25	0	74.41	7.08	0.5	0	0	0	0	0	3.64	1.84	0.25	0	3	2.34	0.73	0	1.11	1.1	0	0	4	0	0	0	7	0	0	85	0	0	0	0	0	0	0	17	11	2	2	0	0	0	1	0	0
CYC8	0.85	0.54	0	0	0.84	0.54	0	0	0	0	0	0	0	0	0	0	0.76	0.51	0	0	0.83	0.54	0	0	0	0	0	1	1	0	0	0	0	0	0	0	0	0	0	0	0	1	0	0	1	0	0	0	0
CYK3	1.18	1.15	0.24	0	1.14	1.12	0	0	0	0	0	0	0	0	0	0	0	0	0	0	0	0	0	0	0	0	2	0	0	1	0	0	0	0	0	0	0	0	0	0	0	0	0	0	0	0	0	0	0
CYM1	1.47	1.3	0.24	0	0	0	0	0	0	0	0	0	1.54	1.34	0.25	0	4.62	3.7	0.75	0	0	0	0	0	2	0	0	0	0	0	0	0	0	0	0	0	0	0	8	0	0	7	14	6	0	0	0	0	0
CYR1	2.08	0.59	0.25	0	0	0	0	0	0	0	0	0	0.55	0.33	0	0	1.72	0.71	0.27	0	0.68	0.38	0.06	0	13	0	0	0	0	0	0	0	0	0	0	0	0	0	1	0	15	1	2	0	0	0	3	0	0
CYS3	0	0	0	0	0.35	0.12	0.01	0	0	0	0	0	0.17	0.08	0	0	0.39	0.18	0.01	0	0.35	0.14	0	0	0	0	0	0	5	0	0	0	0	0	0	0	0	0	0	1	5	4	3	0	4	0	3	0	8
CYS4	0.09	0.04	0	0	0.09	0.03	0	0	0.02	0.01	0	0	0.02	0.01	0	0	0.06	0.03	0	0	0.08	0.03	0	0	15	0	9	5	15	5	0	1	3	0	0	0	0	0	0	1	9	6	11	0	11	3	9	0	2
CYT1	0	0	0	0	0	0	0	0	0	0	0	0	0	0	0	0	0	0	0	0	0	0	0	0	0	0	0	0	0	0	0	0	0	0	0	0	0	0	0	0	0	0	0	0	0	0	0	0	0
DAD3	0	0	0	0	0	0	0	0	0	0	0	0	0	0	0	0	0	0	0	0	0	0	0	0	0	0	0	0	0	0	0	0	0	0	0	0	0	0	0	0	0	0	0	0	0	0	0	0	0
DAD4	0	0	0	0	0	0	0	0	0	0	0	0	0	0	0	0	0	0	0	0	1.11	1.1	0	0	0	0	0	0	0	0	0	0	0	0	0	0	0	0	0	0	0	0	0	0	0	0	1	0	0
DAK1	0	0	0	0	0	0	0	0	0	0	0	0	0	0	0	0	0.13	0.08	0	0	0.21	0.12	0	0	0	0	0	0	0	0	0	0	0	0	0	0	0	0	0	0	0	1	0	0	2	0	2	1	1
DAK2	0	0	0	0	0	0	0	0	0	0	0	0	0	0	0	0	1.11	1.1	0	0	0	0	0	0	0	0	0	0	0	0	0	0	0	0	0	0	0	0	0	0	0	0	1	0	0	0	0	0	0
DAL2	0	0	0	0	0	0	0	0	0	0	0	0	0	0	0	0	0	0	0	0	0	0	0	0	0	0	0	0	0	0	0	0	0	0	0	0	0	0	0	0	0	0	0	0	0	0	0	0	0
DAL5	0	0	0	0	0	0	0	0	0	0	0	0	3.37	1.8	0	0	0	0	0	0	0	0	0	0	0	0	0	0	0	0	0	0	0	0	0	0	1	0	0	0	0	0	0	0	0	0	0	0	0
DAL7	0	0	0	0	0	0	0	0	0	0	0	0	0	0	0	0	1.13	1.11	0	0	0	0	0	0	0	0	0	0	0	0	0	0	0	0	0	0	0	0	0	0	1	0	0	0	0	0	0	0	0
DAM1	0.97	0.76	0.18	0	0	0	0	0	0	0	0	0	0	0	0	0	0	0	0	0	0	0	0	0	0	0	2	0	0	0	0	0	0	0	0	0	0	0	0	0	0	0	0	0	0	0	0	0	0
DAP1	0	0	0	0	0	0	0	0	0.63	0.44	0	0	0	0	0	0	0	0	0	0	0.7	0.47	0.03	0	0	0	0	0	0	0	0	0	1	0	0	0	0	0	0	0	0	0	0	0	0	0	2	0	0
DAP2	0	0	0	0	0	0	0	0	0	0	0	0	0	0	0	0	0	0	0	0	2.04	1.51	0.25	0	0	0	0	0	0	0	0	0	0	0	0	0	0	0	0	0	0	0	0	0	4	0	0	0	0
DAS1	0	0	0	0	1.84	1.45	0	0	0	0	0	0	0	0	0	0	0	0	0	0	0	0	0	0	0	0	0	0	0	0	0	1	0	0	0	0	0	0	0	0	0	0	0	0	0	0	0	0	0
DAS2	1.27	1.2	0.25	0	0	0	0	0	0	0	0	0	0	0	0	0	0	0	0	0	0	0	0	0	0	0	3	0	0	0	0	0	0	0	0	0	0	0	0	0	0	0	0	0	0	0	0	0	0
DBF2	1.56	1.16	0.42	0	0.97	0.79	0	0	0	0	0	0	0	0	0	0	1.28	1	0.22	0	1.22	0.91	0.24	0	2	0	4	0	0	1	0	0	0	0	0	0	0	0	0	0	0	1	3	0	0	0	4	0	0
DBF20	0	0	0	0	0	0	0	0	0	0	0	0	0	0	0	0	0	0	0	0	0	0	0	0	0	0	0	0	0	0	0	0	0	0	0	0	0	0	0	0	0	0	0	0	0	0	0	0	0
DBF4	1.09	1.08	0	0	0	0	0	0	0	0	0	0	0	0	0	0	0	0	0	0	0	0	0	0	0	0	1	0	0	0	0	0	0	0	0	0	0	0	0	0	0	0	0	0	0	0	0	0	0
DBP1	0	0	0	0	0	0	0	0	0	0	0	0	0	0	0	0	0	0	0	0	0	0	0	0	0	0	0	0	0	0	0	0	0	0	0	0	0	0	0	0	0	0	0	0	0	0	0	0	0
DBP10	4.22	1.6	0.25	0	3.01	0.92	0.25	0	0.74	0.51	0	0	4.83	1.67	0.5	0	12.14	7	1	0	1.24	0.81	0.24	0	0	1	29	0	0	24	0	0	1	0	0	0	0	0	29	27	71	15	30	12	0	1	4	1	0
DBP2	1.62	0.15	0.25	0	0.55	0.18	0	0	0.79	0.14	0.24	0	0.27	0.08	0	0	0.63	0.25	0	0	0.34	0.12	0	0	3	0	313	1	1	45	15	1	122	1	0	1	0	1	42	0	3	23	40	15	13	4	7	1	0
DBP3	33.62	2.92	0.5	0	5.23	0.81	0.25	0	3.19	0.71	0.25	0	27.14	3.43	0.5	0	247.62	166.71	1	0	26.75	6.86	0.75	0	271	0	70	0	0	70	0	0	56	0	0	0	0	0	397	191	811	804	1077	1111	0	18	168	275	0
DBP5	0.17	0.11	0	0	0.58	0.18	0	0	0	0	0	0	0.32	0.15	0.04	0	0	0	0	0	1.39	0.33	0.24	0	0	0	3	0	12	0	0	0	0	0	0	0	0	0	20	0	0	0	0	0	34	1	2	0	0
DBP6	1.21	0.96	0.18	0	0	0	0	0	0	0	0	0	2.74	1.43	0.47	0	3.52	1.84	0.47	0	1.04	0.83	0.18	0	1	0	2	0	0	0	0	0	0	0	0	0	0	0	3	13	20	1	3	0	0	0	2	0	0
DBP7	1.89	1.61	0.49	0	1.29	1.21	0.24	0	0	0	0	0	0	0	0	0	4.12	2.32	0.5	0	0	0	0	0	3	0	2	0	0	2	0	0	0	0	0	0	0	0	0	0	21	0	3	0	0	0	0	0	0
DBP8	3.35	2.43	0.25	0	1.58	1.35	0.25	0	1.21	1.16	0.24	0	1.16	1.13	0	0	1.9	1.78	0.5	0	1.22	1.17	0.24	0	1	0	20	1	0	4	0	0	2	0	0	0	0	0	0	1	3	1	3	0	0	0	2	0	0
DBP9	10.51	3.64	0.5	0	3.81	2.5	0.5	0	1.72	1.4	0.25	0	5.58	3.04	0.5	0	86.49	44.08	1	0	3	2.17	0.49	0	36	0	11	0	7	6	0	0	7	0	0	0	0	0	49	8	513	31	70	32	0	2	13	0	0
DCP1	0	0	0	0	0	0	0	0	0	0	0	0	0	0	0	0	0	0	0	0	0	0	0	0	0	0	0	0	0	0	0	0	0	0	0	0	0	0	0	0	0	0	0	0	0	0	0	0	0
DCP2	1.31	1.13	0.24	0	1.31	1.13	0	0	0	0	0	0	0	0	0	0	1.07	0.94	0	0	1.4	1.1	0.24	0	1	0	2	0	1	1	0	0	0	0	0	0	0	0	0	0	0	1	0	0	2	0	0	0	0
DCR2	0	0	0	0	0	0	0	0	0	0	0	0	1.07	1.06	0	0	0	0	0	0	0	0	0	0	0	0	0	0	0	0	0	0	0	0	0	0	0	0	1	0	0	0	0	0	0	0	0	0	0
DCS1	1.26	0.93	0.18	0	0	0	0	0	0	0	0	0	0	0	0	0	0.99	0.81	0	0	0.95	0.78	0	0	2	0	0	0	0	0	0	0	0	0	0	0	0	0	0	0	0	1	0	0	0	0	1	0	0
DCW1	0	0	0	0	0	0	0	0	0	0	0	0	0	0	0	0	0	0	0	0	0	0	0	0	0	0	0	0	0	0	0	0	0	0	0	0	0	0	0	0	0	0	0	0	0	0	0	0	0
DDC1	0	0	0	0	0	0	0	0	0	0	0	0	1.07	1.06	0	0	0	0	0	0	0	0	0	0	0	0	0	0	0	0	0	0	0	0	0	0	0	0	1	0	0	0	0	0	0	0	0	0	0
DDI1	0	0	0	0	0	0	0	0	0	0	0	0	0	0	0	0	0	0	0	0	1.52	1.32	0.24	0	0	0	0	0	0	0	0	0	0	0	0	0	0	0	0	0	0	0	0	0	2	0	0	0	0
DDP1	1.37	1.25	0.25	0	1.28	1.21	0	0	0	0	0	0	43.36	9.13	0.5	0	18.55	17.57	1	0	3.58	3.48	0.98	0	0	0	4	0	1	0	0	0	0	0	0	0	0	0	237	169	19	38	30	37	3	2	8	3	0
DED1	1.78	0.14	0.25	0	0.14	0.07	0	0	0.41	0.1	0	0	0.26	0.13	0	0	0.28	0.15	0	0	0.19	0.07	0	0	6	3	1413	0	3	25	33	2	226	5	0	6	2	1	130	30	17	44	74	24	27	13	26	1	1
DED81	1.03	0.27	0.25	0	0.8	0.26	0	0	0.19	0.05	0	0	0.55	0.13	0.25	0	3.13	1.34	0.5	0	0.43	0.21	0	0	15	0	206	11	27	67	0	3	38	0	0	0	1	0	154	1	20	73	264	233	17	3	34	8	2
DEF1	0.82	0.42	0.25	0	0.85	0.39	0.22	0	0	0	0	0	2.07	0.75	0.5	0	1.37	0.46	0.25	0	0.77	0.37	0.25	0	1	0	6	0	3	0	0	0	0	0	0	0	0	0	33	8	15	0	0	0	0	0	6	0	2
DEG1	0	0	0	0	0	0	0	0	1.1	1.09	0	0	0	0	0	0	0	0	0	0	0	0	0	0	0	0	0	0	0	0	0	0	1	0	0	0	0	0	0	0	0	0	0	0	0	0	0	0	0
DEP1	1.24	1.18	0	0	0	0	0	0	0	0	0	0	0	0	0	0	1.16	1.13	0	0	0	0	0	0	1	0	0	0	0	0	0	0	0	0	0	0	0	0	0	0	0	1	0	0	0	0	0	0	0
DER1	0	0	0	0	0	0	0	0	0	0	0	0	3.37	1.8	0	0	0	0	0	0	0	0	0	0	0	0	0	0	0	0	0	0	0	0	0	0	1	0	0	0	0	0	0	0	0	0	0	0	0
DET1	0	0	0	0	0	0	0	0	0	0	0	0	0	0	0	0	1.07	0.94	0	0	1.02	0.91	0	0	0	0	0	0	0	0	0	0	0	0	0	0	0	0	0	0	0	1	0	0	0	0	1	0	0
DFG5	0	0	0	0	0	0	0	0	0	0	0	0	0	0	0	0	1.03	0.92	0	0	1.02	0.91	0	0	0	0	0	0	0	0	0	0	0	0	0	0	0	0	0	0	0	0	1	0	0	0	1	0	0
DFM1	0	0	0	0	0	0	0	0	0	0	0	0	0	0	0	0	0	0	0	0	0.92	0.53	0.13	0	0	0	0	0	0	0	0	0	0	0	0	0	0	0	0	0	0	0	0	0	2	0	0	0	0
DGR2	0	0	0	0	0	0	0	0	0	0	0	0	0	0	0	0	1.13	1.11	0	0	0	0	0	0	0	0	0	0	0	0	0	0	0	0	0	0	0	0	0	0	1	0	0	0	0	0	0	0	0
DHH1	0.86	0.26	0.25	0	0.47	0.17	0	0	0.22	0.11	0	0	0.28	0.13	0.01	0	0.47	0.22	0	0	1.82	0.46	0.25	0	4	0	35	0	0	0	1	2	3	0	0	0	0	0	10	0	6	5	2	0	33	1	6	3	0
DHR2	2.55	1.94	0.5	0	1.98	1.62	0.25	0	1.91	1.56	0	0	0	0	0	0	1.7	1.62	0.48	0	1.11	1.1	0	0	5	0	4	0	3	1	0	0	1	0	1	0	0	0	0	0	2	2	1	0	0	0	1	0	0
DIA1	0	0	0	0	0	0	0	0	0	0	0	0	1.65	1.52	0.49	0	1.69	1.5	0.25	0	0	0	0	0	0	0	0	0	0	0	0	0	0	0	0	0	0	0	5	2	4	1	0	0	0	0	0	0	0
DIA2	0	0	0	0	0	0	0	0	0	0	0	0	0	0	0	0	0	0	0	0	0	0	0	0	0	0	0	0	0	0	0	0	0	0	0	0	0	0	0	0	0	0	0	0	0	0	0	0	0
DIA4	0	0	0	0	0	0	0	0	0	0	0	0	0	0	0	0	0.7	0.45	0	0	0	0	0	0	0	0	0	0	0	0	0	0	0	0	0	0	0	0	0	0	0	1	0	0	0	0	0	0	0
DID2	0	0	0	0	0	0	0	0	0	0	0	0	0	0	0	0	0.52	0.29	0	0	0.59	0.3	0	0	0	0	0	0	0	0	0	0	0	0	0	0	0	0	0	0	0	2	3	0	3	0	1	0	0
DID4	0	0	0	0	0	0	0	0	0	0	0	0	0	0	0	0	0	0	0	0	0.22	0.11	0	0	0	0	0	0	0	0	0	0	0	0	0	0	0	0	0	0	0	0	0	0	1	0	0	0	5
DIG1	0.71	0.42	0.08	0	0	0	0	0	0	0	0	0	0	0	0	0	1.6	0.84	0.36	0	1.06	0.55	0.08	0	0	0	3	0	0	0	0	0	0	0	0	0	0	0	0	0	3	2	10	0	3	0	1	0	0
DIM1	1.88	0.86	0.49	0	0.4	0.23	0	0	0.54	0.27	0.18	0	0	0	0	0	1.37	0.62	0.47	0	0.83	0.41	0.02	0	8	0	21	4	1	0	0	0	7	0	0	0	0	0	0	0	13	8	3	0	1	4	2	0	0
DIP2	1.21	0.86	0.18	0	0	0	0	0	0	0	0	0	2.25	1.31	0.43	0	2.16	1.5	0.66	0	0.91	0.73	0	0	2	0	0	0	0	0	0	0	0	0	0	0	0	0	21	2	7	3	2	0	0	0	1	0	0
DIP5	0	0	0	0	1.87	0.83	0.11	0	3.86	1.04	0.25	0	0	0	0	0	1.52	0.77	0.25	0	2.4	1.45	0.62	0	0	0	0	0	0	0	0	2	44	0	0	0	0	0	0	0	9	0	0	0	4	3	5	0	0
DIS3	0	0	0	1	0	0	0	1	0	0	0	0	0	0	0	0	0.83	0.66	0	0	0.92	0.71	0	0	0	0	0	0	0	0	0	0	0	0	0	0	0	0	0	0	0	1	0	0	0	1	0	0	0
DJP1	0	0	0	0	0	0	0	0	0	0	0	0	0	0	0	0	0	0	0	0	0	0	0	0	0	0	0	0	0	0	0	0	0	0	0	0	0	0	0	0	0	0	0	0	0	0	0	0	0
DLD3	1.13	0.76	0.13	0	4.71	1.94	0.25	0	1.71	0.91	0.25	0	0.82	0.62	0	0	1.48	1	0.25	0	2.56	1.73	0.65	0	2	0	0	0	15	1	0	1	12	0	0	0	0	0	1	0	5	1	1	0	4	3	3	1	0
DLS1	0	0	0	0	0	0	0	0	0	0	0	0	0	0	0	0	1.2	1.06	0	0	0	0	0	0	0	0	0	0	0	0	0	0	0	0	0	0	0	0	0	0	0	1	0	1	0	0	0	0	0
DLT1	0	0	0	0	0	0	0	0	0	0	0	0	0	0	0	0	0	0	0	0	0	0	0	0	0	0	0	0	0	0	0	0	0	0	0	0	0	0	0	0	0	0	0	0	0	0	0	0	0
DMA1	0	0	0	0	0	0	0	0	0	0	0	0	1.31	1.22	0.24	0	1.67	1.58	0.25	0	0	0	0	0	0	0	0	0	0	0	0	0	0	0	0	0	0	0	0	2	3	1	1	0	0	0	0	0	0
DMA2	0.89	0.62	0	0	0	0	0	0	0	0	0	0	0	0	0	0	1.02	0.71	0.1	0	0	0	0	0	1	0	0	0	0	0	0	0	0	0	0	0	0	0	0	0	2	1	0	0	0	0	0	0	0
DMC1	0	0	0	0	0	0	0	0	0	0	0	0	0	0	0	0	2.71	2.21	0.5	0	0	0	0	0	0	0	0	0	0	0	0	0	0	0	0	0	0	0	0	0	1	7	4	0	0	0	0	0	0
DML1	1.09	1.08	0	0	0	0	0	0	1.1	1.09	0	0	0	0	0	0	0	0	0	0	0	0	0	0	0	0	1	0	0	0	0	0	1	0	0	0	0	0	0	0	0	0	0	0	0	0	0	0	0
DNA2	0	0	0	0	0	0	0	0	0	0	0	0	2.29	1.58	0	0	0	0	0	0	0	0	0	0	0	0	0	0	0	0	0	0	0	0	0	0	0	1	0	0	0	0	0	0	0	0	0	0	0
DNF1	0	0	0	0	0	0	0	0	0.38	0.18	0	0	0.25	0.14	0	0	0.32	0.17	0	0	1.37	0.5	0.06	0	0	0	0	0	0	0	0	0	6	0	0	0	0	0	1	0	0	1	2	0	11	6	3	0	0
DNF2	0	0	0	0	0	0	0	0	0	0	0	0	0	0	0	0	0	0	0	0	1.25	0.68	0.11	0	0	0	0	0	0	0	0	0	0	0	0	0	0	0	0	0	0	0	0	0	3	1	3	0	0
DNF3	0	0	0	0	0	0	0	0	0	0	0	0	1.76	0.93	0	0	0.8	0.57	0	0	0.9	0.62	0	0	0	0	0	0	0	0	0	0	0	0	0	0	0	1	0	1	0	0	1	0	1	0	0	0	0
DNM1	1	0.35	0.23	0	1.39	0.39	0.25	0	0.35	0.22	0	0	0	0	0	0	0.61	0.34	0.02	0	1.79	0.53	0.27	0	9	0	0	0	12	0	0	0	1	0	0	0	0	0	0	0	0	4	1	1	16	0	4	0	0
DOA1	0	0	0	0	0	0	0	0	2.08	1.52	0.24	0	0	0	0	0	0	0	0	0	0	0	0	0	0	0	0	0	0	0	0	0	0	2	0	0	0	0	0	0	0	0	0	0	0	0	0	0	0
DOA4	0	0	0	0	0	0	0	0	0	0	0	0	0	0	0	0	0	0	0	0	0	0	0	0	0	0	0	0	0	0	0	0	0	0	0	0	0	0	0	0	0	0	0	0	0	0	0	0	0
DOC1	0	0	0	0	0	0	0	0	0	0	0	0	0	0	0	0	1.13	1.11	0	0	0	0	0	0	0	0	0	0	0	0	0	0	0	0	0	0	0	0	0	0	1	0	0	0	0	0	0	0	0
DOG2	0	0	0	0	0	0	0	0	0	0	0	0	0	0	0	0	1.58	1.13	0.25	0	0.95	0.78	0	0	0	0	0	0	0	0	0	0	0	0	0	0	0	0	0	0	0	1	6	0	0	0	1	0	0
DOM34	0	0	0	0	0	0	0	0	0	0	0	0	0	0	0	0	0	0	0	0	0	0	0	0	0	0	0	0	0	0	0	0	0	0	0	0	0	0	0	0	0	0	0	0	0	0	0	0	0
DOP1	1.69	0.68	0.31	0	0	0	0	0	0	0	0	0	0.62	0.37	0	0	1.07	0.57	0.23	0	1.16	0.6	0.23	0	8	0	3	0	0	0	0	0	0	0	0	0	0	0	0	1	4	3	0	0	2	0	6	0	0
DOS2	0	0	0	0	0	0	0	0	0	0	0	0	0	0	0	0	0.3	0.17	0	0	0	0	0	0	0	0	0	0	0	0	0	0	0	0	0	0	0	0	0	0	0	0	1	0	0	0	0	0	0
DOT1	1.09	1.08	0	0	0	0	0	0	2.62	1.65	0.25	0	0	0	0	0	1.16	1.13	0	0	0	0	0	0	0	0	1	0	0	0	0	0	0	3	0	0	0	0	0	0	0	1	0	0	0	0	0	0	0
DOT5	0	0	0	0	0	0	0	0	0	0	0	0	0.77	0.51	0.04	0	0	0	0	0	0	0	0	0	0	0	0	0	0	0	0	0	0	0	0	0	0	0	0	2	0	0	0	0	0	0	0	0	0
DOT6	1.01	0.82	0.18	0	0	0	0	0	0	0	0	0	0	0	0	0	1.19	0.9	0.23	0	0.95	0.78	0	0	0	0	2	0	0	0	0	0	0	0	0	0	0	0	0	0	3	0	0	0	0	0	1	0	0
DPB11	0	0	0	0	0	0	0	0	0	0	0	0	0	0	0	0	1.13	1.11	0	0	0	0	0	0	0	0	0	0	0	0	0	0	0	0	0	0	0	0	0	0	1	0	0	0	0	0	0	0	0
DPB2	0	0	0	0	0	0	0	0	0	0	0	0	1.06	0.94	0	0	1.02	0.91	0	0	0	0	0	0	0	0	0	0	0	0	0	0	0	0	0	0	0	0	0	1	0	0	1	0	0	0	0	0	0
DPB3	0	0	0	0	1.28	1.21	0	0	0	0	0	0	0	0	0	0	0	0	0	0	0	0	0	0	0	0	0	0	1	0	0	0	0	0	0	0	0	0	0	0	0	0	0	0	0	0	0	0	0
DPB4	0	0	0	0	0	0	0	0	0	0	0	0	0	0	0	0	0	0	0	0	0	0	0	0	0	0	0	0	0	0	0	0	0	0	0	0	0	0	0	0	0	0	0	0	0	0	0	0	0
DPH1	0	0	0	0	1.55	1.34	0.24	0	0	0	0	0	0	0	0	0	0	0	0	0	0	0	0	0	0	0	0	0	2	0	0	0	0	0	0	0	0	0	0	0	0	0	0	0	0	0	0	0	0
DPH2	0	0	0	0	0	0	0	0	0	0	0	0	0	0	0	0	0	0	0	0	1.52	1.32	0.24	0	0	0	0	0	0	0	0	0	0	0	0	0	0	0	0	0	0	0	0	0	2	0	0	0	0
DPH5	0	0	0	0	0	0	0	0	0	0	0	0	0	0	0	0	0	0	0	0	0	0	0	0	0	0	0	0	0	0	0	0	0	0	0	0	0	0	0	0	0	0	0	0	0	0	0	0	0
DPH6	2.14	1.4	0.58	0	1.2	0.85	0.13	0	0.84	0.64	0	0	0	0	0	0	1.54	1.01	0.44	0	0	0	0	0	4	0	3	2	1	2	0	0	1	0	0	0	0	0	0	0	4	3	0	0	0	0	0	0	0
DPL1	1.24	1.18	0	0	0	0	0	0	0	0	0	0	0	0	0	0	0	0	0	0	0	0	0	0	1	0	0	0	0	0	0	0	0	0	0	0	0	0	0	0	0	0	0	0	0	0	0	0	0
DPM1	1.96	0.96	0.42	0	1.27	0.66	0.25	0	0	0	0	0	0	0	0	0	0.72	0.44	0	0	1.9	0.76	0.35	0	5	0	2	4	2	5	0	0	0	0	0	0	0	0	0	0	1	1	0	0	8	0	3	0	0
DPP1	0	0	0	0	0	0	0	0	0	0	0	0	0	0	0	0	0	0	0	0	1.26	1.2	0	0	0	0	0	0	0	0	0	0	0	0	0	0	0	0	0	0	0	0	0	0	1	0	0	0	0
DPS1	0.69	0.12	0.25	0	1.09	0.14	0.25	0	0	0	0	0	0.7	0.11	0.25	0	0.5	0.32	0	0	0.23	0.13	0	0	2	0	194	2	0	194	0	3	0	0	0	0	0	0	256	11	16	30	39	14	10	6	11	2	0
DRE2	0	0	0	0	0	0	0	0	0	0	0	0	0.94	0.59	0.23	0	1.27	0.73	0.21	0	0	0	0	0	0	0	0	0	0	0	0	0	0	0	0	0	0	0	7	1	1	6	1	0	0	0	0	0	0
DRS1	1.12	0.56	0.31	0	1.97	0.68	0.25	0	1.09	0.47	0.25	0	0.99	0.52	0.37	0	1.85	0.89	0.6	0	3.22	1.46	0.75	0	2	0	8	0	1	18	0	0	11	0	0	0	0	0	7	3	12	3	5	0	0	8	15	12	0
DRS2	0	0	0	0	1.41	0.84	0	0	0	0	0	0	0	0	0	0	0	0	0	0	1.16	0.77	0.13	0	0	0	0	0	0	0	0	1	0	0	0	0	0	0	0	0	0	0	0	0	2	0	0	0	0
DSD1	0	0	0	0	0	0	0	0	1.1	1.09	0	0	0	0	0	0	0	0	0	0	0	0	0	0	0	0	0	0	0	0	0	0	1	0	0	0	0	0	0	0	0	0	0	0	0	0	0	0	0
DSE3	0	0	0	0	0	0	0	0	0	0	0	0	0	0	0	0	0	0	0	0	0	0	0	0	0	0	0	0	0	0	0	0	0	0	0	0	0	0	0	0	0	0	0	0	0	0	0	0	0
DSE4	1.18	1.15	0.24	0	0	0	0	0	0	0	0	0	0	0	0	0	0	0	0	0	0	0	0	0	0	0	2	0	0	0	0	0	0	0	0	0	0	0	0	0	0	0	0	0	0	0	0	0	0
DSF2	0	0	0	0	0	0	0	0	0	0	0	0	0	0	0	0	1.26	1.2	0.24	0	1.11	1.1	0	0	0	0	0	0	0	0	0	0	0	0	0	0	0	0	0	0	2	0	0	0	0	0	1	0	0
DSK2	0	0	0	0	0	0	0	0	0	0	0	0	0.37	0.2	0	0	0.45	0.23	0.06	0	0.56	0.27	0.06	0	0	0	0	0	0	0	0	0	0	0	0	0	0	0	1	0	0	2	0	0	2	0	0	1	2
DSL1	0	0	0	0	1.14	1.12	0	0	0	0	0	0	0	0	0	0	0	0	0	0	2.04	1.51	0.25	0	0	0	0	0	0	1	0	0	0	0	0	0	0	0	0	0	0	0	0	0	4	0	0	0	0
DSN1	0	0	0	0	0.76	0.52	0	0	0	0	0	0	0	0	0	0	0	0	0	0	0	0	0	0	0	0	0	0	0	0	1	0	0	0	0	0	0	0	0	0	0	0	0	0	0	0	0	0	0
DSS1	0	0	0	0	0	0	0	0	0.75	0.52	0	0	0	0	0	0	0	0	0	0	0.83	0.56	0.09	0	0	0	0	0	0	0	0	0	1	0	0	0	0	0	0	0	0	0	0	0	0	0	2	0	0
DSS4	1.09	1.08	0	0	0	0	0	0	0	0	0	0	0	0	0	0	0	0	0	0	0	0	0	0	0	0	1	0	0	0	0	0	0	0	0	0	0	0	0	0	0	0	0	0	0	0	0	0	0
DST1	4.32	0.94	0.25	0	0	0	0	0	0	0	0	0	0.77	0.51	0.04	0	2.55	0.9	0.25	0	0.65	0.45	0	0	0	0	69	0	0	0	0	0	0	0	0	0	0	0	0	2	24	1	0	0	0	0	1	0	0
DTD1	1.09	1.08	0	0	0	0	0	0	0	0	0	0	0	0	0	0	0	0	0	0	0	0	0	0	0	0	1	0	0	0	0	0	0	0	0	0	0	0	0	0	0	0	0	0	0	0	0	0	0
DUF1	0	0	0	0	0	0	0	0	0	0	0	0	0	0	0	0	0	0	0	0	0	0	0	0	0	0	0	0	0	0	0	0	0	0	0	0	0	0	0	0	0	0	0	0	0	0	0	0	0
DUG1	0	0	0	0	1.7	1.2	0	0	0	0	0	0	0	0	0	0	2.23	1.78	0.74	0	1.42	1.2	0	0	0	0	0	0	0	0	0	1	0	0	0	0	0	0	0	0	3	5	2	0	1	1	0	0	0
DUG3	0	0	0	0	0	0	0	0	0	0	0	0	0	0	0	0	0	0	0	0	0	0	0	0	0	0	0	0	0	0	0	0	0	0	0	0	0	0	0	0	0	0	0	0	0	0	0	0	0
DUN1	0.84	0.63	0	0	0	0	0	0	0.92	0.68	0.13	0	0	0	0	0	1.57	0.88	0.25	0	0	0	0	0	0	0	1	0	0	0	0	0	2	0	0	0	0	0	0	0	8	0	0	0	0	0	0	0	0
DUO1	0.94	0.72	0.15	0	0	0	0	0	0	0	0	0	0	0	0	0	0	0	0	0	0	0	0	0	0	0	2	0	0	0	0	0	0	0	0	0	0	0	0	0	0	0	0	0	0	0	0	0	0
DUR1_2	0	0	0	0	0	0	0	0	0.71	0.47	0	0	0	0	0	0	3.18	1.99	0.93	0	4.57	2.7	0.93	0	0	0	0	0	0	0	0	0	1	0	0	0	0	0	0	0	9	9	9	2	11	2	17	7	0
DUR3	0	0	0	0	0	0	0	0	0	0	0	0	0	0	0	0	0	0	0	0	0	0	0	0	0	0	0	0	0	0	0	0	0	0	0	0	0	0	0	0	0	0	0	0	0	0	0	0	0
DUS1	0	0	0	0	0	0	0	0	0	0	0	0	0	0	0	0	0	0	0	0	0	0	0	0	0	0	0	0	0	0	0	0	0	0	0	0	0	0	0	0	0	0	0	0	0	0	0	0	0
DUS3	0.72	0.43	0	0	0	0	0	0	0	0	0	0	0	0	0	0	1.32	0.62	0.22	0	0	0	0	0	0	0	0	1	0	0	0	0	0	0	0	0	0	0	0	0	9	1	0	0	0	0	0	0	0
DUS4	1.47	1.3	0.24	0	0	0	0	0	0	0	0	0	0	0	0	0	2.13	1.94	0.72	0	0	0	0	0	2	0	0	0	0	0	0	0	0	0	0	0	0	0	0	0	2	4	2	0	0	0	0	0	0
DXO1	0	0	0	0	0	0	0	0	0	0	0	0	6.87	1.9	0.25	0	0	0	0	0	1.02	0.91	0	0	0	0	0	0	0	0	0	0	0	0	0	0	0	5	0	0	0	0	0	0	0	0	1	0	0
DYN1	1.14	0.98	0	0	0	0	0	0	3.37	2.57	0.49	0	1.06	0.94	0	0	0	0	0	0	1.03	0.91	0	0	1	0	0	0	0	0	0	0	7	2	0	1	0	0	0	1	0	0	0	0	0	0	0	1	0
DYN2	0	0	0	0	0	0	0	0	0	0	0	0	0	0	0	0	0	0	0	0	0	0	0	0	0	0	0	0	0	0	0	0	0	0	0	0	0	0	0	0	0	0	0	0	0	0	0	0	0
DYS1	0	0	0	0	0	0	0	0	0	0	0	0	0	0	0	0	1.95	0.92	0.3	0	1.29	0.51	0.01	0	0	0	0	0	0	0	0	0	0	0	0	0	0	0	0	0	2	13	24	13	11	2	8	0	0
EAF1	0	0	0	0	0	0	0	0	0	0	0	0	0	0	0	0	1.04	0.92	0	0	1.02	0.91	0	0	0	0	0	0	0	0	0	0	0	0	0	0	0	0	0	0	1	0	0	0	0	0	1	0	0
EAF3	0.96	0.49	0.25	0	0	0	0	0	0	0	0	0	0	0	0	0	0.64	0.39	0	0	0	0	0	0	0	0	8	0	0	0	0	0	0	0	0	0	0	0	0	0	0	1	0	0	0	0	0	0	1
EAF5	0.93	0.71	0	0	0	0	0	0	0	0	0	0	0	0	0	0	0	0	0	0	0	0	0	0	0	0	0	1	0	0	0	0	0	0	0	0	0	0	0	0	0	0	0	0	0	0	0	0	0
EAF7	0	0	0	0	0	0	0	0	0	0	0	0	0	0	0	0	0	0	0	0	0	0	0	0	0	0	0	0	0	0	0	0	0	0	0	0	0	0	0	0	0	0	0	0	0	0	0	0	0
EAP1	1.17	1	0.25	0	0	0	0	0	1.92	1.27	0.24	0	2.95	1.64	0.25	0	1.87	1.56	0.5	0	1.36	1.17	0.24	0	0	0	3	0	0	0	0	0	0	2	0	0	0	0	30	1	4	1	3	0	1	0	2	0	0
EAR1	0	0	0	0	0	0	0	0	2.58	1.38	0.15	0	0	0	0	0	0.9	0.69	0	0	0	0	0	0	0	0	0	0	0	0	0	0	0	1	0	2	0	0	0	0	1	0	0	0	0	0	0	0	0
EBP2	1.23	0.7	0.17	0	0	0	0	0	0	0	0	0	1.17	0.65	0.24	0	3.25	2.13	0.79	0	0.76	0.53	0	0	4	0	1	0	0	0	0	0	0	0	0	0	0	0	0	6	13	9	8	2	1	0	0	0	0
EBS1	0	0	0	0	0	0	0	0	0.7	0.46	0	0	0	0	0	0	0.71	0.47	0	0	0	0	0	0	0	0	0	0	0	0	0	0	1	0	0	0	0	0	0	0	1	0	0	0	0	0	0	0	1
ECM1	0	0	0	0	0	0	0	0	0	0	0	0	0	0	0	0	0	0	0	0	0.95	0.78	0	0	0	0	0	0	0	0	0	0	0	0	0	0	0	0	0	0	0	0	0	0	0	0	1	0	0
ECM10	0.07	0.03	0	0	0.12	0.04	0	0	0	0	0	0	0.15	0.04	0	0	0.06	0.02	0	0	0	0	0	0	1	0	4	0	5	2	0	0	0	0	0	0	1	0	0	0	0	1	1	0	0	0	0	0	0
ECM11	0	0	0	0	0	0	0	0	0	0	0	0	1.07	1.06	0	0	1.16	1.13	0	0	0	0	0	0	0	0	0	0	0	0	0	0	0	0	0	0	0	0	1	0	0	1	0	0	0	0	0	0	0
ECM14	0	0	0	0	0	0	0	0	0	0	0	0	4.19	2.42	0.5	0	2.33	1.91	0.5	0	0	0	0	0	0	0	0	0	0	0	0	0	0	0	0	0	0	0	40	3	0	4	6	0	0	0	0	0	0
ECM16	12.53	4.58	0.74	0	4.43	2.53	0.25	0	1.21	1.16	0.24	0	2.17	1.82	0.5	0	4.26	2.71	0.5	0	1.23	1.21	0	0	2	4	7	0	1	21	1	0	2	0	0	0	0	0	8	4	20	1	4	0	0	0	1	1	0
ECM19	0	0	0	0	0	0	0	0	0	0	0	0	0	0	0	0	0	0	0	0	0	0	0	0	0	0	0	0	0	0	0	0	0	0	0	0	0	0	0	0	0	0	0	0	0	0	0	0	0
ECM2	3.79	2.11	0.24	0	1.14	1.12	0	0	0	0	0	0	0	0	0	0	0	0	0	0	0	0	0	0	0	1	2	0	0	1	0	0	0	0	0	0	0	0	0	0	0	0	0	0	0	0	0	0	0
ECM21	0.66	0.38	0.1	0	0	0	0	0	0	0	0	0	1.52	0.69	0.49	0	1.05	0.6	0.19	0	0.79	0.42	0.05	0	0	0	3	0	0	0	0	0	0	0	0	0	0	0	10	8	0	3	2	2	2	0	0	0	0
ECM22	1.09	1.08	0	0	0	0	0	0	0	0	0	0	0	0	0	0	0	0	0	0	0	0	0	0	0	0	1	0	0	0	0	0	0	0	0	0	0	0	0	0	0	0	0	0	0	0	0	0	0
ECM25	1.68	0.8	0.24	0	0	0	0	0	0	0	0	0	0	0	0	0	1.61	0.97	0.36	0	0.77	0.54	0	0	6	0	0	0	0	0	0	0	0	0	0	0	0	0	0	0	7	1	2	0	0	0	1	0	0
ECM29	0.78	0.47	0.09	0	0.78	0.46	0	0	0	0	0	0	1.18	0.62	0.4	0	1.64	0.87	0.58	0	1.73	0.72	0.39	0	1	0	2	0	1	1	0	0	0	0	0	0	0	0	10	3	3	7	4	0	7	0	3	0	0
ECM3	0	0	0	0	0	0	0	0	0	0	0	0	0	0	0	0	0	0	0	0	0	0	0	0	0	0	0	0	0	0	0	0	0	0	0	0	0	0	0	0	0	0	0	0	0	0	0	0	0
ECM30	0	0	0	0	0	0	0	0	0	0	0	0	0	0	0	0	0	0	0	0	1.22	1.17	0.24	0	0	0	0	0	0	0	0	0	0	0	0	0	0	0	0	0	0	0	0	0	0	0	2	0	0
ECM32	1.27	1.2	0.25	0	2.15	1.54	0.25	0	1.31	1.22	0.25	0	0	0	0	0	1.81	1.73	0.71	0	1.26	1.2	0	0	0	0	3	0	0	8	0	0	3	0	0	0	0	0	0	0	2	2	2	0	1	0	0	0	0
ECM33	0	0	0	0	0.21	0.08	0	0	0.11	0.06	0	0	0	0	0	0	0.1	0.06	0	0	0.3	0.1	0	0	0	0	0	0	0	9	0	0	2	0	0	0	0	0	0	0	0	1	0	0	9	0	0	0	2
ECM38	0	0	0	0	0	0	0	0	0	0	0	0	0	0	0	0	1.15	1.12	0	0	0	0	0	0	0	0	0	0	0	0	0	0	0	0	0	0	0	0	0	0	0	0	0	1	0	0	0	0	0
ECM5	0	0	0	0	0	0	0	0	0	0	0	0	0	0	0	0	1.28	1.25	0	0	0	0	0	0	0	0	0	0	0	0	0	0	0	0	0	0	0	0	0	0	1	0	0	1	0	0	0	0	0
EDC1	0	0	0	0	0	0	0	0	0	0	0	0	0	0	0	0	0	0	0	0	1.11	1.1	0	0	0	0	0	0	0	0	0	0	0	0	0	0	0	0	0	0	0	0	0	0	0	0	1	0	0
EDC3	1.39	1.02	0.25	0	0.94	0.74	0	0	0	0	0	0	0.95	0.75	0	0	0.93	0.74	0	0	1.34	0.96	0.18	0	1	0	5	0	0	1	0	0	0	0	0	0	0	0	0	1	1	0	0	0	2	0	1	0	0
EDE1	0	0	0	0	0.34	0.16	0	0	0	0	0	0	1.59	0.34	0.25	0	1.59	0.94	0.29	0	0.7	0.37	0.02	0	0	0	0	0	0	10	0	0	0	0	0	0	0	0	8	64	3	23	32	18	2	0	10	21	1
EDS1	0	0	0	0	1.28	1.21	0	0	0	0	0	0	0	0	0	0	0	0	0	0	0	0	0	0	0	0	0	0	1	0	0	0	0	0	0	0	0	0	0	0	0	0	0	0	0	0	0	0	0
EFB1	0.51	0.07	0.25	0	0.17	0.07	0	0	0	0	0	0	0.76	0.12	0.25	0	0.09	0.04	0	0	0	0	0	0	0	0	89	0	5	4	0	0	0	0	0	0	0	0	170	7	4	0	0	0	0	0	0	0	11
EFG1	0	0	0	0	0	0	0	0	0	0	0	0	0.24	0.12	0	0	0	0	0	0	0	0	0	0	0	0	0	0	0	0	0	0	0	0	0	0	0	0	1	0	0	0	0	0	0	0	0	0	0
EFR3	0	0	0	0	0	0	0	0	0	0	0	0	0	0	0	0	0	0	0	0	0.78	0.41	0.18	0	0	0	0	0	0	0	0	0	0	0	0	0	0	0	0	0	0	0	0	0	2	0	0	0	0
EFT1	0.21	0.06	0	0	0.24	0.13	0	0	0.06	0.01	0	0	0.15	0.09	0	0	0.37	0.26	0	0	0.32	0.22	0	0	131	0	343	21	113	198	32	16	170	0	0	0	3	3	267	110	188	188	325	169	89	97	340	134	35
EGD1	0.78	0.52	0.09	0	3.64	0.95	0.25	0	0	0	0	0	2.96	1.16	0.42	0	0.92	0.58	0.14	0	0	0	0	0	0	0	2	0	0	0	38	0	0	0	0	0	0	0	42	4	3	0	0	0	0	0	0	0	0
EGD2	0	0	0	0	1.02	0.1	0.25	0	0	0	0	0	1.26	0.19	0.49	0	0.1	0.05	0	0	0.16	0.06	0	0	0	0	0	0	0	1	141	0	0	0	0	0	0	0	69	106	5	1	0	0	6	0	2	0	14
EHD3	0	0	0	0	0	0	0	0	0	0	0	0	0	0	0	0	0	0	0	0	0	0	0	0	0	0	0	0	0	0	0	0	0	0	0	0	0	0	0	0	0	0	0	0	0	0	0	0	0
EHT1	0	0	0	0	0	0	0	0	0.24	0.13	0	0	0	0	0	0	0	0	0	0	0	0	0	0	0	0	0	0	0	0	0	0	1	0	0	0	0	0	0	0	0	0	0	0	0	0	0	0	0
EIS1	0.71	0.43	0.1	0	0	0	0	0	0.8	0.46	0	0	0	0	0	0	0.97	0.6	0.06	0	0.87	0.48	0.17	0	0	0	4	0	0	0	0	0	0	1	0	0	0	0	0	0	2	3	1	0	0	0	6	0	0
EKI1	0	0	0	0	0	0	0	0	0	0	0	0	0	0	0	0	1.05	0.9	0	0	0	0	0	0	0	0	0	0	0	0	0	0	0	0	0	0	0	0	0	0	0	1	0	0	0	0	0	0	0
ELA1	0	0	0	0	0	0	0	0	0	0	0	0	0	0	0	0	1.13	1.11	0	0	0	0	0	0	0	0	0	0	0	0	0	0	0	0	0	0	0	0	0	0	1	0	0	0	0	0	0	0	0
ELF1	0	0	0	0	0	0	0	0	0	0	0	0	0	0	0	0	1.13	1.11	0	0	0	0	0	0	0	0	0	0	0	0	0	0	0	0	0	0	0	0	0	0	1	0	0	0	0	0	0	0	0
ELO1	0	0	0	0	0	0	0	0	0	0	0	0	0	0	0	0	0	0	0	0	0	0	0	0	0	0	0	0	0	0	0	0	0	0	0	0	0	0	0	0	0	0	0	0	0	0	0	0	0
ELP2	0	0	0	0	0	0	0	0	0	0	0	0	0.43	0.24	0.01	0	0.49	0.27	0	0	0	0	0	0	0	0	0	0	0	0	0	0	0	0	0	0	0	0	5	0	0	1	3	0	0	0	0	0	0
ELP3	1.31	0.86	0.24	0	1.12	0.84	0.15	0	0.88	0.68	0	0	0.92	0.71	0	0	3.32	1.47	0.25	0	1.91	1.21	0.42	0	0	0	7	0	0	2	1	0	1	0	0	0	0	0	0	1	22	1	1	0	0	3	5	0	0
EMC1	1.17	1	0.25	0	0	0	0	0	0	0	0	0	0	0	0	0	0	0	0	0	0	0	0	0	0	0	3	0	0	0	0	0	0	0	0	0	0	0	0	0	0	0	0	0	0	0	0	0	0
EMC2	0	0	0	0	0	0	0	0	0	0	0	0	0	0	0	0	0	0	0	0	0	0	0	0	0	0	0	0	0	0	0	0	0	0	0	0	0	0	0	0	0	0	0	0	0	0	0	0	0
EMC4	0	0	0	0	0	0	0	0	0	0	0	0	0	0	0	0	0	0	0	0	0.71	0.47	0	0	0	0	0	0	0	0	0	0	0	0	0	0	0	0	0	0	0	0	0	0	0	0	1	0	0
EMG1	0.52	0.32	0	0	0.52	0.32	0	0	0.74	0.38	0.19	0	3.39	0.95	0.48	0	0.78	0.5	0	0	0.45	0.29	0	0	0	0	0	1	0	2	0	0	8	0	0	0	0	0	86	10	1	2	3	1	0	0	1	0	0
EMI1	0	0	0	0	0	0	0	0	0	0	0	0	0	0	0	0	0	0	0	0	0	0	0	0	0	0	0	0	0	0	0	0	0	0	0	0	0	0	0	0	0	0	0	0	0	0	0	0	0
EMI2	0	0	0	0	0	0	0	0	0	0	0	0	0	0	0	0	0	0	0	0	1.74	1.05	0.25	0	0	0	0	0	0	0	0	0	0	0	0	0	0	0	0	0	0	0	0	0	0	1	9	0	0
EMP24	0	0	0	0	0.5	0.24	0.02	0	0	0	0	0	0	0	0	0	0	0	0	0	0.64	0.3	0.01	0	0	0	0	0	0	4	0	0	0	0	0	0	0	0	0	0	0	0	0	0	3	0	2	0	0
EMP46	0	0	0	0	0	0	0	0	0	0	0	0	0	0	0	0	0	0	0	0	1.12	1.1	0	0	0	0	0	0	0	0	0	0	0	0	0	0	0	0	0	0	0	0	0	0	0	0	0	1	0
EMP47	0	0	0	0	0	0	0	0	0	0	0	0	0	0	0	0	0.51	0.34	0	0	1.81	0.58	0.25	0	0	0	0	0	0	0	0	0	0	0	0	0	0	0	0	0	0	1	1	0	13	0	1	0	0
EMP70	0	0	0	0	0	0	0	0	0.63	0.44	0	0	0	0	0	0	0.67	0.46	0	0	0.64	0.44	0	0	0	0	0	0	0	0	0	0	1	0	0	0	0	0	0	0	0	1	0	0	0	0	1	0	0
EMW1	2.18	1.29	0.38	0	1.48	0.9	0.25	0	0.87	0.68	0	0	0	0	0	0	0.92	0.7	0	0	1.2	0.82	0.13	0	5	0	0	2	0	6	0	0	1	0	0	0	0	0	0	0	0	1	0	0	2	0	0	0	0
ENA1	0	0	0	0	0	0	0	0	0.86	0.55	0.15	0	0	0	0	0	0.73	0.49	0	0	1.84	0.76	0.22	0	0	0	0	0	0	0	0	0	3	0	0	0	0	0	0	0	0	0	1	0	7	0	0	0	0
END3	0	0	0	0	0	0	0	0	0	0	0	0	0	0	0	0	0.25	0.13	0	0	0.4	0.18	0	0	0	0	0	0	0	0	0	0	0	0	0	0	0	0	0	0	0	1	0	0	3	0	1	0	0
ENO1	0.21	0.04	0	0	0	0	0	0	0.43	0.08	0.17	0	0	0	0	0	1.17	0.66	0.25	0	2.47	1.11	0.25	0	58	0	83	1	0	0	0	0	330	6	8	0	0	0	0	0	360	127	242	177	599	156	244	273	92
ENO2	0.13	0.03	0	0	0.22	0.07	0	0	0.31	0.04	0	0	0.09	0.02	0	0	0.85	0.48	0	0	1.58	0.73	0.01	0	58	0	91	1	48	106	2	13	479	4	6	0	0	0	148	40	400	164	332	253	624	214	256	338	158
ENP1	2.44	1.41	0.46	0	3.31	1.24	0.4	0	0.84	0.57	0.11	0	5.17	1.36	0.36	0	3.08	1.83	0.64	0	1.31	0.92	0.11	0	2	0	16	2	12	3	0	0	2	0	0	0	0	0	90	2	3	8	14	1	1	1	1	2	0
ENP2	3.88	2.21	0.25	0	2.59	1.65	0.25	0	0	0	0	0	6.96	3.46	0.5	0	1.64	1.56	0.25	0	1.39	1.32	0	0	0	1	3	0	0	11	0	0	0	0	0	0	0	0	26	27	1	1	3	0	0	1	1	0	0
ENT1	0	0	0	0	0.99	0.36	0	0	0	0	0	0	0	0	0	0	0	0	0	0	0	0	0	0	0	0	0	0	0	0	0	2	0	0	0	0	0	0	0	0	0	0	0	0	0	0	0	0	0
ENT2	0	0	0	0	0	0	0	0	0	0	0	0	0	0	0	0	0	0	0	0	0	0	0	0	0	0	0	0	0	0	0	0	0	0	0	0	0	0	0	0	0	0	0	0	0	0	0	0	0
ENT3	0	0	0	0	0	0	0	0	0	0	0	0	0	0	0	0	0.04	0.02	0	0	0.05	0.02	0	0	0	0	0	0	0	0	0	0	0	0	0	0	0	0	0	0	0	1	0	0	0	1	0	0	0
ENT4	0	0	0	0	0	0	0	0	0	0	0	0	1.16	1.13	0	0	0	0	0	0	1.11	1.1	0	0	0	0	0	0	0	0	0	0	0	0	0	0	0	0	0	1	0	0	0	0	0	0	1	0	0
ENT5	1.12	0.76	0.25	0	0	0	0	0	0	0	0	0	0	0	0	0	0	0	0	0	0	0	0	0	0	0	5	0	0	0	0	0	0	0	0	0	0	0	0	0	0	0	0	0	0	0	0	0	0
ENV10	0	0	0	0	0	0	0	0	1.1	1.09	0	0	0	0	0	0	0	0	0	0	0	0	0	0	0	0	0	0	0	0	0	0	1	0	0	0	0	0	0	0	0	0	0	0	0	0	0	0	0
ENV7	0	0	0	0	0	0	0	0	0	0	0	0	0	0	0	0	1.16	1.13	0	0	0	0	0	0	0	0	0	0	0	0	0	0	0	0	0	0	0	0	0	0	0	1	0	0	0	0	0	0	0
ENV9	0	0	0	0	0	0	0	0	0	0	0	0	0	0	0	0	1.11	1.1	0	0	0	0	0	0	0	0	0	0	0	0	0	0	0	0	0	0	0	0	0	0	0	0	1	0	0	0	0	0	0
EPL1	0	0	0	0	0	0	0	0	0	0	0	0	0	0	0	0	0.88	0.58	0.24	0	0	0	0	0	0	0	0	0	0	0	0	0	0	0	0	0	0	0	0	0	0	0	0	2	0	0	0	0	0
EPS1	0	0	0	0	0	0	0	0	0	0	0	0	0	0	0	0	0	0	0	0	1.82	0.77	0.25	0	0	0	0	0	0	0	0	0	0	0	0	0	0	0	0	0	0	0	0	0	7	0	1	0	0
ERB1	0.7	0.34	0	0	1.7	0.56	0.25	0	0.36	0.22	0	0	2.21	0.7	0.47	0	4.07	2.37	0.86	0	0.59	0.31	0	0	4	0	2	0	0	23	0	1	1	0	0	0	0	0	50	15	26	21	27	10	0	2	2	0	0
ERC1	0	0	0	0	0	0	0	0	0	0	0	0	0	0	0	0	0	0	0	0	1.12	1.1	0	0	0	0	0	0	0	0	0	0	0	0	0	0	0	0	0	0	0	0	0	0	0	0	0	1	0
ERF2	0	0	0	0	0	0	0	0	1.1	1.09	0	0	0	0	0	0	0	0	0	0	0	0	0	0	0	0	0	0	0	0	0	0	1	0	0	0	0	0	0	0	0	0	0	0	0	0	0	0	0
ERG1	0.42	0.17	0	0	0.14	0.07	0	0	0.08	0.05	0	0	0	0	0	0	0.55	0.24	0	0	0.33	0.12	0	0	13	0	13	2	0	1	0	1	1	0	0	0	0	0	0	0	7	20	21	1	11	2	1	0	1
ERG10	0	0	0	0	0	0	0	0	0	0	0	0	0	0	0	0	0.23	0.12	0	0	0.48	0.23	0	0	0	0	0	0	0	0	0	0	0	0	0	0	0	0	0	0	1	1	0	0	4	1	4	0	5
ERG11	0.53	0.24	0	0	0	0	0	0	0	0	0	0	0	0	0	0	0.52	0.25	0	0	0.56	0.21	0	0	2	0	5	0	0	0	0	0	0	0	0	0	0	0	0	0	4	1	2	0	4	0	0	0	0
ERG12	0	0	0	0	0	0	0	0	0	0	0	0	0	0	0	0	0	0	0	0	0	0	0	0	0	0	0	0	0	0	0	0	0	0	0	0	0	0	0	0	0	0	0	0	0	0	0	0	0
ERG13	0.6	0.29	0	0	0	0	0	0	0	0	0	0	0	0	0	0	1.15	0.61	0.15	0	0.71	0.24	0	0	5	0	1	3	0	0	0	0	0	0	0	0	0	0	0	0	19	6	3	8	10	0	1	0	0
ERG20	0.52	0.32	0	0	1.12	0.46	0	0	0	0	0	0	0	0	0	0	0.69	0.43	0.02	0	0.89	0.54	0.02	0	1	0	0	0	0	0	0	2	0	0	0	0	0	0	0	0	0	1	3	1	2	1	3	0	0
ERG25	1.09	1.08	0	0	0	0	0	0	0	0	0	0	0	0	0	0	0	0	0	0	0	0	0	0	0	0	1	0	0	0	0	0	0	0	0	0	0	0	0	0	0	0	0	0	0	0	0	0	0
ERG26	0.78	0.47	0.24	0	0.77	0.46	0.15	0	0	0	0	0	0	0	0	0	0.61	0.4	0	0	1.71	0.69	0.25	0	0	0	5	0	0	3	0	0	0	0	0	0	0	0	0	0	1	0	0	0	8	0	1	0	0
ERG27	0	0	0	0	0	0	0	0	0.73	0.46	0.07	0	0	0	0	0	0	0	0	0	0	0	0	0	0	0	0	0	0	0	0	0	3	0	0	0	0	0	0	0	0	0	0	0	0	0	0	0	0
ERG28	0	0	0	0	0	0	0	0	0	0	0	0	0	0	0	0	0	0	0	0	1.4	1.1	0.24	0	0	0	0	0	0	0	0	0	0	0	0	0	0	0	0	0	0	0	0	0	2	0	0	0	0
ERG3	0	0	0	0	1.05	0.93	0	0	0	0	0	0	0	0	0	0	0	0	0	0	0	0	0	0	0	0	0	0	0	1	0	0	0	0	0	0	0	0	0	0	0	0	0	0	0	0	0	0	0
ERG5	0	0	0	0	0	0	0	0	0	0	0	0	0	0	0	0	1.04	0.92	0	0	0	0	0	0	0	0	0	0	0	0	0	0	0	0	0	0	0	0	0	0	1	0	0	0	0	0	0	0	0
ERG6	0.1	0.06	0	0	0	0	0	0	0.1	0.06	0	0	0	0	0	0	0.25	0.12	0	0	0.17	0.09	0	0	0	0	4	0	0	0	0	0	3	0	0	0	0	0	0	0	2	5	10	0	2	0	5	1	0
ERG7	1.28	0.93	0.18	0	0	0	0	0	0	0	0	0	0	0	0	0	0	0	0	0	0	0	0	0	2	0	1	0	0	0	0	0	0	0	0	0	0	0	0	0	0	0	0	0	0	0	0	0	0
ERG8	0	0	0	0	0	0	0	0	0	0	0	0	0	0	0	0	1.05	0.82	0	0	0	0	0	0	0	0	0	0	0	0	0	0	0	0	0	0	0	0	0	0	0	1	1	0	0	0	0	0	0
ERG9	0.66	0.22	0.14	0	0	0	0	0	0	0	0	0	0	0	0	0	0.4	0.19	0	0	0.38	0.18	0	0	7	0	0	0	0	0	0	0	0	0	0	0	0	0	0	0	0	3	1	0	2	0	0	0	0
ERO1	0	0	0	0	0	0	0	0	0	0	0	0	0	0	0	0	0	0	0	0	0	0	0	0	0	0	0	0	0	0	0	0	0	0	0	0	0	0	0	0	0	0	0	0	0	0	0	0	0
ERP1	0.34	0.16	0	0	0	0	0	0	0	0	0	0	0.29	0.14	0	0	0	0	0	0	0.55	0.21	0	0	0	0	3	0	0	0	0	0	0	0	0	0	0	0	1	0	0	0	0	0	4	0	0	0	0
ERP3	0	0	0	0	0	0	0	0	0	0	0	0	0	0	0	0	0	0	0	0	1.25	0.88	0.18	0	0	0	0	0	0	0	0	0	0	0	0	0	0	0	0	0	0	0	0	0	2	0	0	0	0
ERP4	0	0	0	0	0	0	0	0	0	0	0	0	0.98	0.88	0	0	0	0	0	0	0	0	0	0	0	0	0	0	0	0	0	0	0	0	0	0	0	0	1	0	0	0	0	0	0	0	0	0	0
ERV1	0	0	0	0	0	0	0	0	0	0	0	0	0	0	0	0	0	0	0	0	0	0	0	0	0	0	0	0	0	0	0	0	0	0	0	0	0	0	0	0	0	0	0	0	0	0	0	0	0
ERV14	0	0	0	0	0	0	0	0	0	0	0	0	0	0	0	0	0.92	0.73	0	0	1.09	0.82	0.23	0	0	0	0	0	0	0	0	0	0	0	0	0	0	0	0	0	0	0	1	0	0	0	3	0	0
ERV2	0	0	0	0	0	0	0	0	0	0	0	0	0	0	0	0	0	0	0	0	0	0	0	0	0	0	0	0	0	0	0	0	0	0	0	0	0	0	0	0	0	0	0	0	0	0	0	0	0
ERV25	1.05	0.84	0	0	0	0	0	0	0	0	0	0	0	0	0	0	0.99	0.8	0	0	1.96	1.12	0.24	0	1	0	0	0	0	0	0	0	0	0	0	0	0	0	0	0	0	1	0	0	5	0	0	0	0
ERV29	0	0	0	0	0	0	0	0	0	0	0	0	0	0	0	0	0.68	0.38	0.18	0	0.84	0.45	0.18	0	0	0	0	0	0	0	0	0	0	0	0	0	0	0	0	0	0	2	0	0	2	0	1	0	0
ERV41	0	0	0	0	0	0	0	0	0	0	0	0	0	0	0	0	0	0	0	0	0	0	0	0	0	0	0	0	0	0	0	0	0	0	0	0	0	0	0	0	0	0	0	0	0	0	0	0	0
ERV46	0.95	0.67	0	0	0.82	0.58	0	0	0	0	0	0	0	0	0	0	0	0	0	0	1.28	0.74	0.19	0	1	0	1	0	0	1	0	0	0	0	0	0	0	0	0	0	0	0	0	0	3	0	0	0	0
ESBP6	0	0	0	0	0	0	0	0	0	0	0	0	0	0	0	0	1.16	1.13	0	0	0	0	0	0	0	0	0	0	0	0	0	0	0	0	0	0	0	0	0	0	0	1	0	0	0	0	0	0	0
ESC1	0	0	0	0	0	0	0	0	0	0	0	0	0.92	0.62	0.15	0	2.7	1.54	0.57	0	1.06	0.67	0.19	0	0	0	0	0	0	0	0	0	0	0	0	0	0	0	3	1	15	3	2	2	0	0	4	1	0
ESC2	1.24	1.18	0	0	0	0	0	0	0	0	0	0	0	0	0	0	0	0	0	0	0	0	0	0	1	0	0	0	0	0	0	0	0	0	0	0	0	0	0	0	0	0	0	0	0	0	0	0	0
ESC8	0	0	0	0	0	0	0	0	1.21	1.16	0.24	0	0	0	0	0	0	0	0	0	0	0	0	0	0	0	0	0	0	0	0	0	2	0	0	0	0	0	0	0	0	0	0	0	0	0	0	0	0
ESF1	11.93	3.78	0.5	0	3.01	2.02	0.25	0	0	0	0	0	4.29	2.74	0.5	0	29.41	24.67	1	0	1.56	1.42	0.25	0	42	0	11	0	1	12	0	0	0	0	0	0	0	0	21	12	92	53	51	13	0	0	4	1	0
ESF2	0.8	0.54	0.09	0	0	0	0	0	0	0	0	0	3.9	1.35	0.5	0	2.99	1.7	0.74	0	0	0	0	0	0	0	2	0	0	0	0	0	0	0	0	0	0	0	11	26	10	6	10	0	0	0	0	0	0
ESP1	0	0	0	0	0	0	0	0	0	0	0	0	1.14	1.11	0.24	0	1.32	1.23	0.24	0	0	0	0	0	0	0	0	0	0	0	0	0	0	0	0	0	0	0	2	0	0	2	0	0	0	0	0	0	0
ESS1	0	0	0	0	0	0	0	0	0	0	0	0	0	0	0	0	0.93	0.61	0.08	0	0	0	0	0	0	0	0	0	0	0	0	0	0	0	0	0	0	0	0	0	2	1	0	0	0	0	0	0	0
EST2	0	0	0	0	0	0	0	0	0	0	0	0	0	0	0	0	0	0	0	0	0	0	0	0	0	0	0	0	0	0	0	0	0	0	0	0	0	0	0	0	0	0	0	0	0	0	0	0	1
ETR1	0	0	0	0	0	0	0	0	0	0	0	0	0	0	0	0	0	0	0	0	0	0	0	0	0	0	0	0	0	0	0	0	0	0	0	0	0	0	0	0	0	0	0	0	0	0	0	0	1
ETT1	0.59	0.31	0	0	0.46	0.26	0	0	0	0	0	0	0.47	0.27	0	0	3.12	1.65	0.73	0	0	0	0	0	2	0	0	0	0	1	0	0	0	0	0	0	0	0	0	1	5	17	19	8	0	0	0	0	0
EUG1	0	0	0	0	0	0	0	0	0	0	0	0	0	0	0	0	0	0	0	0	0	0	0	0	0	0	0	0	0	0	0	0	0	0	0	0	0	0	0	0	0	0	0	0	0	0	0	0	0
EXG2	0	0	0	0	0	0	0	0	0	0	0	0	0	0	0	0	0	0	0	0	0	0	0	0	0	0	0	0	0	0	0	0	0	0	0	0	0	0	0	0	0	0	0	0	0	0	0	0	0
EXO1	0	0	0	0	0	0	0	0	0	0	0	0	0	0	0	0	0	0	0	0	1.33	1.23	0.25	0	0	0	0	0	0	0	0	0	0	0	0	0	0	0	0	0	0	0	0	0	0	0	3	0	0
EXO70	1.18	1.15	0.24	0	0	0	0	0	0	0	0	0	0	0	0	0	0	0	0	0	1.26	1.2	0	0	0	0	2	0	0	0	0	0	0	0	0	0	0	0	0	0	0	0	0	0	1	0	0	0	0
EXO84	1.09	0.72	0.14	0	0	0	0	0	0	0	0	1	0	0	0	1	0.82	0.6	0	0	0	0	0	0	2	0	0	0	0	0	0	0	0	0	0	0	0	0	0	0	0	0	1	0	0	0	0	0	0
FAA1	0.67	0.24	0	0	0.74	0.15	0	0	0.15	0.06	0	0	0.16	0.07	0	0	0.87	0.48	0	0	1.05	0.35	0	0	20	0	14	9	30	9	0	0	11	0	0	0	0	0	7	5	15	20	32	18	39	2	24	6	0
FAA3	2.59	2.03	0.5	0	0	0	0	0	0	0	0	0	0	0	0	0	4.71	3.61	0.75	0	2.55	2.02	0.5	0	4	0	7	0	0	0	0	0	0	0	0	0	0	0	0	0	19	3	5	1	3	0	7	0	0
FAA4	1.39	0.49	0.13	0	1.22	0.25	0.22	0	0.47	0.13	0.21	0	0.13	0.08	0	0	2.04	1.2	0.56	0	1.56	0.38	0.47	0	27	0	14	13	32	7	0	0	31	0	0	0	0	0	3	0	29	27	56	18	34	0	36	1	0
FAB1	0.86	0.67	0	0	1.01	0.74	0	0	0.87	0.67	0	0	1.81	0.97	0	0	1.03	0.75	0.24	0	1.71	1.09	0.25	0	0	0	1	0	1	0	0	0	1	0	0	0	0	1	0	0	0	0	0	2	0	1	8	0	0
FAD1	0	0	0	0	0	0	0	0	0	0	0	0	0	0	0	0	0	0	0	0	0	0	0	0	0	0	0	0	0	0	0	0	0	0	0	0	0	0	0	0	0	0	0	0	0	0	0	0	0
FAF1	1.47	1.3	0.24	0	0	0	0	0	0	0	0	0	0	0	0	0	1.13	1.11	0	0	0	0	0	0	2	0	0	0	0	0	0	0	0	0	0	0	0	0	0	0	1	0	0	0	0	0	0	0	0
FAL1	0	0	0	0	0	0	0	0	0	0	0	0	0	0	0	0	0	0	0	0	0	0	0	0	0	0	0	0	0	0	0	0	0	0	0	0	0	0	0	0	0	0	0	0	0	0	0	0	0
FAP1	0	0	0	0	0	0	0	0	0	0	0	0	0	0	0	0	1.58	0.98	0.25	0	0	0	0	0	0	0	0	0	0	0	0	0	0	0	0	0	0	0	0	0	7	0	0	0	0	0	0	0	0
FAP7	1.3	0.47	0.21	0	0.83	0.4	0.02	0	0	0	0	0	0	0	0	0	0.84	0.48	0.02	0	0.5	0.3	0	0	8	0	0	0	3	0	0	0	0	0	0	0	0	0	0	0	0	3	2	1	0	0	1	0	0
FAR1	1.09	1.08	0	0	0	0	0	0	1.1	1.09	0	0	0	0	0	0	0	0	0	0	0	0	0	0	0	0	1	0	0	0	0	0	1	0	0	0	0	0	0	0	0	0	0	0	0	0	0	0	0
FAR10	0	0	0	0	0	0	0	0	1.1	1.09	0	0	0	0	0	0	0	0	0	0	0	0	0	0	0	0	0	0	0	0	0	0	1	0	0	0	0	0	0	0	0	0	0	0	0	0	0	0	0
FAR11	0	0	0	0	0	0	0	0	0	0	0	0	0	0	0	0	0	0	0	0	0.8	0.64	0	0	0	0	0	0	0	0	0	0	0	0	0	0	0	0	0	0	0	0	0	0	0	0	0	1	0
FAR3	1.29	1.21	0	0	0	0	0	0	0	0	0	0	0	0	0	0	1.15	1.12	0	0	0	0	0	0	0	0	0	1	0	0	0	0	0	0	0	0	0	0	0	0	0	0	0	1	0	0	0	0	0
FAR7	0	0	0	0	0	0	0	0	0	0	0	0	0	0	0	0	0	0	0	0	0	0	0	0	0	0	0	0	0	0	0	0	0	0	0	0	0	0	0	0	0	0	0	0	0	0	0	0	0
FAR8	0	0	0	0	0	0	0	0	0.75	0.57	0	0	0	0	0	0	0	0	0	0	1.1	0.76	0.08	0	0	0	0	0	0	0	0	0	1	0	0	0	0	0	0	0	0	0	0	0	2	0	1	0	0
FAS1	0.3	0.13	0	0	0.37	0.14	0	0	0.09	0.03	0	0	0	0	0	0	0.63	0.31	0	0	0.94	0.45	0	0	15	0	25	6	5	10	1	8	15	0	0	0	0	0	0	0	49	40	32	5	45	11	88	14	14
FAS2	0.17	0.06	0	0	0.08	0.04	0	0	0.08	0.03	0	0	0.04	0.02	0	0	0.35	0.14	0	0	0.53	0.26	0	0	16	0	7	0	0	8	4	0	16	0	0	0	0	0	2	0	10	29	35	0	25	3	60	15	16
FAT1	0	0	0	0	0	0	0	0	0	0	0	0	0	0	0	0	0	0	0	0	0	0	0	0	0	0	0	0	0	0	0	0	0	0	0	0	0	0	0	0	0	0	0	0	0	0	0	0	0
FAU1	0	0	0	0	1.43	1.29	0.25	0	0	0	0	0	0	0	0	0	2.23	2.06	0.74	0	0	0	0	0	0	0	0	0	0	3	0	0	0	0	0	0	0	0	0	0	0	2	4	3	0	0	0	0	0
FBA1	0.14	0.07	0	0	1.68	0.16	0	0	0.25	0.06	0	0	0.05	0.03	0	0	0.88	0.31	0.15	0	1.23	0.66	0	0	2	0	13	8	1	18	0	68	72	1	0	0	0	0	5	4	186	13	29	8	18	80	114	33	10
FBP26	0	0	0	0	0	0	0	0	0	0	0	0	0	0	0	0	1.32	1.02	0.36	0	0	0	0	0	0	0	0	0	0	0	0	0	0	0	0	0	0	0	0	0	0	2	2	0	0	0	0	0	0
FCF1	0	0	0	0	0	0	0	0	0	0	0	0	0	0	0	0	1.28	1.25	0	0	1.11	1.1	0	0	0	0	0	0	0	0	0	0	0	0	0	0	0	0	0	0	1	0	0	1	0	0	1	0	0
FCF2	1.18	1.15	0.24	0	1.29	1.21	0.24	0	0	0	0	0	1.54	1.34	0.25	0	1.16	1.13	0	0	1.23	1.18	0.24	0	0	0	2	0	0	2	0	0	0	0	0	0	0	0	8	0	0	1	0	0	0	0	0	2	0
FCJ1	0.79	0.51	0	0	0	0	0	0	0	0	0	0	0	0	0	0	0	0	0	0	1.14	0.62	0.23	0	1	0	0	0	0	0	0	0	0	0	0	0	0	0	0	0	0	0	0	0	3	0	0	0	0
FCP1	0	0	0	1	0	0	0	1	0	0	0	0	0	0	0	0	0	0	0	0	0	0	0	0	0	0	0	0	0	0	0	0	0	0	0	0	0	0	0	0	0	0	0	0	0	0	0	0	0
FCY1	0	0	0	0	0	0	0	0	0	0	0	0	0	0	0	0	1.26	1.2	0.24	0	0	0	0	0	0	0	0	0	0	0	0	0	0	0	0	0	0	0	0	0	2	0	0	0	0	0	0	0	0
FCY2	0	0	0	0	0.92	0.63	0.1	0	0.79	0.57	0	0	0	0	0	0	0.95	0.64	0.1	0	6.1	1.47	0.25	0	0	0	0	0	0	2	0	0	1	0	0	0	0	0	0	0	0	2	0	0	28	0	1	1	0
FCY22	0	0	0	0	1.14	0.99	0.24	0	0	0	0	0	0	0	0	0	0	0	0	0	0	0	0	0	0	0	0	0	0	0	2	0	0	0	0	0	0	0	0	0	0	0	0	0	0	0	0	0	0
FDC1	0	0	0	0	0	0	0	0	0	0	0	0	0.88	0.7	0	0	0	0	0	0	0	0	0	0	0	0	0	0	0	0	0	0	0	0	0	0	0	0	1	0	0	0	0	0	0	0	0	0	0
FDH2	0	0	0	0	0	0	0	0	1.8	1.43	0	0	0	0	0	0	0	0	0	0	0	0	0	0	0	0	0	0	0	0	0	0	0	0	1	0	0	0	0	0	0	0	0	0	0	0	0	0	0
FEN1	0.78	0.49	0.04	0	0	0	0	0	0	0	0	0	0	0	0	0	0	0	0	0	1.7	0.73	0.25	0	2	0	0	0	0	0	0	0	0	0	0	0	0	0	0	0	0	0	0	0	8	0	0	1	0
FES1	0	0	0	0	0	0	0	0	0	0	0	0	0	0	0	0	0	0	0	0	0	0	0	0	0	0	0	0	0	0	0	0	0	0	0	0	0	0	0	0	0	0	0	0	0	0	0	0	0
FET3	0	0	0	0	0	0	0	0	0	0	0	0	0	0	0	0	1.43	1.35	0.24	0	0	0	0	0	0	0	0	0	0	0	0	0	0	0	0	0	0	0	0	0	0	2	1	0	0	0	0	0	0
FET4	3.01	0.43	0.25	0	26.71	0.52	0.25	0	3.46	0.31	0.25	0	0.43	0.2	0	0	5.15	2.59	0.97	0	4.01	1.78	0.68	0	53	0	10	0	0	0	0	151	151	0	0	0	0	0	9	3	31	42	77	27	23	29	20	15	0
FET5	0	0	0	0	0.58	0.33	0	0	0	0	0	0	0	0	0	0	0	0	0	0	0.57	0.33	0	0	0	0	0	0	0	2	0	0	0	0	0	0	0	0	0	0	0	0	0	0	1	0	0	0	0
FHL1	1.09	1.08	0	0	0	0	0	0	0	0	0	0	0	0	0	0	1.53	1.33	0.25	0	0	0	0	0	0	0	1	0	0	0	0	0	0	0	0	0	0	0	0	0	4	0	0	0	0	0	0	0	0
FIG4	0	0	0	0	0	0	0	0	0	0	0	0	0	0	0	0	0	0	0	0	1.37	1.31	0	0	0	0	0	0	0	0	0	0	0	0	0	0	0	0	0	0	0	0	0	0	1	0	1	0	0
FIN1	0	0	0	0	0	0	0	0	0	0	0	0	1.07	1.06	0	0	0	0	0	0	0	0	0	0	0	0	0	0	0	0	0	0	0	0	0	0	0	0	1	0	0	0	0	0	0	0	0	0	0
FIP1	0	0	0	0	0	0	0	0	7.77	1.26	0.25	1	0.88	0.63	0.05	1	17.86	9.63	1	1	276.84	139.31	1	1	0	0	0	0	0	0	0	0	108	0	0	0	0	0	1	2	8	23	70	95	36	466	1227	1326	0
FIR1	1.24	1.18	0	0	0	0	0	0	0	0	0	0	0	0	0	0	1.13	1.11	0	0	1.11	1.1	0	0	1	0	0	0	0	0	0	0	0	0	0	0	0	0	0	0	1	0	0	0	0	0	1	0	0
FIS1	0	0	0	0	0	0	0	0	0	0	0	0	0	0	0	0	0	0	0	0	0	0	0	0	0	0	0	0	0	0	0	0	0	0	0	0	0	0	0	0	0	0	0	0	0	0	0	0	0
FKH1	0.9	0.72	0	0	0	0	0	0	0	0	0	0	0	0	0	0	0	0	0	0	0	0	0	0	0	0	1	0	0	0	0	0	0	0	0	0	0	0	0	0	0	0	0	0	0	0	0	0	0
FKH2	0	0	0	0	0	0	0	0	0	0	0	0	0	0	0	0	0	0	0	0	0	0	0	0	0	0	0	0	0	0	0	0	0	0	0	0	0	0	0	0	0	0	0	0	0	0	0	0	0
FKS1	0.23	0.07	0	0	0.96	0.11	0	0	0.81	0.05	0.25	0	0.08	0.03	0	0	0.36	0.17	0	0	1.54	0.44	0	0	19	0	14	1	5	3	0	32	233	0	0	0	0	0	17	2	10	27	24	12	94	59	43	5	0
FKS3	0.62	0.35	0	0	0.54	0.31	0	0	0	0	0	0	0	0	0	0	0	0	0	0	0	0	0	0	1	0	1	0	0	1	0	0	0	0	0	0	0	0	0	0	0	0	0	0	0	0	0	0	0
FLC1	0	0	0	0	0	0	0	0	0	0	0	0	0	0	0	0	1.16	1.13	0	0	0	0	0	0	0	0	0	0	0	0	0	0	0	0	0	0	0	0	0	0	0	1	0	0	0	0	0	0	0
FLC2	0	0	0	0	0	0	0	0	0	0	0	0	0	0	0	0	0	0	0	0	0	0	0	0	0	0	0	0	0	0	0	0	0	0	0	0	0	0	0	0	0	0	0	0	0	0	0	0	0
FLC3	0	0	0	0	0	0	0	0	0	0	0	0	0.89	0.58	0.24	0	0.84	0.56	0.24	0	0	0	0	0	0	0	0	0	0	0	0	0	0	0	0	0	0	0	0	2	0	0	2	0	0	0	0	0	0
FLD1	0	0	0	0	0	0	0	0	1.1	1.09	0	0	0	0	0	0	0	0	0	0	0	0	0	0	0	0	0	0	0	0	0	0	1	0	0	0	0	0	0	0	0	0	0	0	0	0	0	0	0
FLP1	0	0	0	0	0	0	0	0	0	0	0	0	0	0	0	0	1.23	1.18	0.24	0	1.34	1.29	0.24	0	0	0	0	0	0	0	0	0	0	0	0	0	0	0	0	0	0	0	2	0	0	0	2	1	0
FLX1	0	0	0	0	0	0	0	0	0	0	0	0	0	0	0	0	1.16	1.13	0	0	0	0	0	0	0	0	0	0	0	0	0	0	0	0	0	0	0	0	0	0	0	1	0	0	0	0	0	0	0
FMC1	0	0	0	0	0	0	0	0	0	0	0	0	0	0	0	0	0	0	0	0	1	0.78	0.18	0	0	0	0	0	0	0	0	0	0	0	0	0	0	0	0	0	0	0	0	0	0	0	2	0	0
FMN1	0	0	0	0	0	0	0	0	0	0	0	0	0	0	0	0	0	0	0	0	0	0	0	0	0	0	0	0	0	0	0	0	0	0	0	0	0	0	0	0	0	0	0	0	0	0	0	0	0
FMP27	0	0	0	0	0.88	0.65	0	0	0	0	0	0	0	0	0	0	1.41	1	0.34	0	1.56	0.88	0.24	0	0	0	0	0	0	1	0	0	0	0	0	0	0	0	0	0	1	3	2	0	4	0	0	0	0
FMP40	0	0	0	0	0	0	0	0	0	0	0	0	0	0	0	0	0	0	0	0	1.11	1.1	0	0	0	0	0	0	0	0	0	0	0	0	0	0	0	0	0	0	0	0	0	0	0	0	1	0	0
FMP41	0	0	0	0	0	0	0	0	0	0	0	0	0	0	0	0	0	0	0	0	0	0	0	0	0	0	0	0	0	0	0	0	0	0	0	0	0	0	0	0	0	0	0	0	0	0	0	0	0
FMP42	0	0	0	0	0	0	0	0	1.1	1.09	0	0	0	0	0	0	0	0	0	0	1.26	1.2	0	0	0	0	0	0	0	0	0	0	1	0	0	0	0	0	0	0	0	0	0	0	1	0	0	0	0
FMP45	1.24	1.18	0	0	0	0	0	0	0	0	0	0	0	0	0	0	0	0	0	0	0	0	0	0	1	0	0	0	0	0	0	0	0	0	0	0	0	0	0	0	0	0	0	0	0	0	0	0	0
FMP46	0	0	0	0	2.68	1.67	0.24	0	0	0	0	0	0	0	0	0	0	0	0	0	0	0	0	0	0	0	0	0	0	0	0	2	0	0	0	0	0	0	0	0	0	0	0	0	0	0	0	0	0
FMP52	0	0	0	0	0	0	0	0	0	0	0	0	0	0	0	0	0	0	0	0	0	0	0	0	0	0	0	0	0	0	0	0	0	0	0	0	0	0	0	0	0	0	0	0	0	0	0	0	0
FMS1	0	0	0	0	0	0	0	0	0	0	0	0	0	0	0	0	1.17	0.71	0.24	0	0	0	0	0	0	0	0	0	0	0	0	0	0	0	0	0	0	0	0	0	0	2	4	1	0	0	0	0	0
FOB1	1.18	1.15	0.24	0	0	0	0	0	0	0	0	0	0	0	0	0	2.58	2.06	0.49	0	0	0	0	0	0	0	2	0	0	0	0	0	0	0	0	0	0	0	0	0	9	1	2	0	0	0	0	0	0
FOL1	0	0	0	0	0	0	0	0	0	0	0	0	0	0	0	0	0.89	0.66	0	0	0	0	0	0	0	0	0	0	0	0	0	0	0	0	0	0	0	0	0	0	0	1	0	0	0	0	0	0	0
FOL2	1.18	0.44	0.13	0	28.42	0.83	0.25	0	2.15	0.43	0.25	0	10.71	1.59	0.5	0	12.75	7.68	1	0	7.96	4.64	0.8	0	11	0	4	0	0	0	0	112	60	0	0	0	0	0	241	119	63	53	70	113	31	9	73	60	0
FOX2	0	0	0	0	0	0	0	0	0	0	0	0	0	0	0	0	0	0	0	0	1.26	1.2	0	0	0	0	0	0	0	0	0	0	0	0	0	0	0	0	0	0	0	0	0	0	1	0	0	0	0
FPK1	1.18	1.15	0.24	0	0	0	0	0	0	0	0	0	0	0	0	0	1.16	1.13	0	0	1.22	1.17	0.24	0	0	0	2	0	0	0	0	0	0	0	0	0	0	0	0	0	0	1	0	0	0	0	2	0	0
FPR1	0	0	0	0	0.14	0.07	0	0	0	0	0	0	0	0	0	0	0.16	0.09	0	0	0.13	0.07	0	0	0	0	0	0	0	1	0	0	0	0	0	0	0	0	0	0	1	0	2	0	0	0	0	1	0
FPR2	0	0	0	0	0	0	0	0	0	0	0	0	0	0	0	0	0	0	0	0	1.02	0.76	0	0	0	0	0	0	0	0	0	0	0	0	0	0	0	0	0	0	0	0	0	0	0	1	0	0	0
FPR3	46.62	2.51	0.5	0	22.37	1.42	0.25	0	0.57	0.28	0.04	0	19.82	2.09	0.5	0	28.37	16.44	1	0	1.98	0.84	0.31	0	48	0	1307	0	1	424	0	1	6	0	0	0	0	0	258	242	154	120	192	119	10	4	8	0	0
FPR4	39.58	3.76	0.5	0	9.17	2.34	0.41	0	0.86	0.51	0.16	0	9.4	2.17	0.5	0	33.33	20.61	1	0	1.01	0.55	0.2	0	36	0	607	0	4	84	0	1	4	0	0	0	0	0	121	40	132	107	108	46	0	0	6	0	0
FPS1	0	0	0	0	0	0	0	0	0	0	0	0	0	0	0	0	0	0	0	0	0	0	0	0	0	0	0	0	0	0	0	0	0	0	0	0	0	0	0	0	0	0	0	0	0	0	0	0	0
FRA1	0.86	0.63	0.15	0	0.77	0.58	0	0	0	0	0	0	0	0	0	0	0	0	0	0	0	0	0	0	0	0	3	0	0	1	0	0	0	0	0	0	0	0	0	0	0	0	0	0	0	0	0	0	0
FRD1	0	0	0	0	0	0	0	0	0	0	0	0	0	0	0	0	0	0	0	0	0	0	0	0	0	0	0	0	0	0	0	0	0	0	0	0	0	0	0	0	0	0	0	0	0	0	0	0	0
FRE1	0	0	0	0	0	0	0	0	1.72	1.4	0.25	0	0	0	0	0	0	0	0	0	1.22	1.17	0.24	0	0	0	0	0	0	0	0	0	7	0	0	0	0	0	0	0	0	0	0	0	0	0	2	0	0
FRE2	0	0	0	0	1.28	1.21	0	0	0	0	0	0	0	0	0	0	0	0	0	0	1.11	1.1	0	0	0	0	0	0	1	0	0	0	0	0	0	0	0	0	0	0	0	0	0	0	0	0	1	0	0
FRE4	0	0	0	0	0	0	0	0	0	0	0	0	0	0	0	0	0	0	0	0	0	0	0	0	0	0	0	0	0	0	0	0	0	0	0	0	0	0	0	0	0	0	0	0	0	0	0	0	0
FRE5	0	0	0	0	0	0	0	0	0	0	0	0	0	0	0	0	0	0	0	0	1.11	1.1	0	0	0	0	0	0	0	0	0	0	0	0	0	0	0	0	0	0	0	0	0	0	0	0	1	0	0
FRE7	0	0	0	0	0	0	0	0	1.54	1.33	0	0	0	0	0	0	0	0	0	0	0	0	0	0	0	0	0	0	0	0	0	0	0	1	0	0	0	0	0	0	0	0	0	0	0	0	0	0	0
FRE8	0	0	0	0	0	0	0	0	0	0	0	0	0	0	0	0	1.13	1.11	0	0	0	0	0	0	0	0	0	0	0	0	0	0	0	0	0	0	0	0	0	0	1	0	0	0	0	0	0	0	0
FRK1	0	0	0	0	0	0	0	0	0	0	0	0	0	0	0	0	1.83	1.71	0.49	0	1.5	1.42	0.24	0	0	0	0	0	0	0	0	0	0	0	0	0	0	0	0	0	3	2	1	0	0	1	2	0	0
FRQ1	0	0	0	0	0	0	0	0	0	0	0	0	0	0	0	0	0.57	0.3	0	0	0	0	0	0	0	0	0	0	0	0	0	0	0	0	0	0	0	0	0	0	0	2	0	0	0	0	0	0	0
FRS1	0.33	0.15	0	0	0	0	0	0	0	0	0	0	0.32	0.13	0.05	0	0.62	0.25	0	0	0.19	0.1	0	0	1	0	10	0	0	0	0	0	0	0	0	0	0	0	16	0	1	10	11	0	0	0	2	0	0
FRS2	1.04	0.35	0.25	0	0.37	0.22	0	0	0	0	0	0	0	0	0	0	1.05	0.53	0.06	0	2.13	0.98	0.44	0	0	0	24	0	0	1	0	0	0	0	0	0	0	0	0	0	3	8	5	0	13	1	13	4	0
FRT1	0	0	0	0	0	0	0	0	0	0	0	0	0	0	0	0	0	0	0	0	0	0	0	0	0	0	0	0	0	0	0	0	0	0	0	0	0	0	0	0	0	0	0	0	0	0	0	0	0
FRT2	0	0	0	0	1.12	1.1	0	0	0	0	0	0	0	0	0	0	2.74	2.5	0.74	0	4.21	2.48	0.49	0	0	0	0	0	0	0	1	0	0	0	0	0	0	0	0	0	1	3	2	6	0	2	24	0	0
FSF1	0	0	0	0	0	0	0	0	0	0	0	0	0	0	0	0	0	0	0	0	0	0	0	0	0	0	0	0	0	0	0	0	0	0	0	0	0	0	0	0	0	0	0	0	0	0	0	0	0
FSH1	0	0	0	0	0	0	0	0	0	0	0	0	0.93	0.74	0.18	0	0	0	0	0	0	0	0	0	0	0	0	0	0	0	0	0	0	0	0	0	0	0	2	0	0	0	0	0	0	0	0	0	0
FSH3	0	0	0	0	0	0	0	0	0	0	0	0	0	0	0	0	0.72	0.48	0	0	0	0	0	0	0	0	0	0	0	0	0	0	0	0	0	0	0	0	0	0	0	1	1	0	0	0	0	0	0
FTR1	0	0	0	0	3.52	1.82	0.25	0	0	0	0	0	0	0	0	0	1.53	1.33	0.25	0	2.71	1.67	0.25	0	0	0	0	0	0	0	0	3	0	0	0	0	0	0	0	0	4	0	0	0	0	6	0	0	0
FUI1	0	0	0	0	0	0	0	0	0	0	0	0	0	0	0	0	0	0	0	0	1.52	1.32	0.24	0	0	0	0	0	0	0	0	0	0	0	0	0	0	0	0	0	0	0	0	0	2	0	0	0	0
FUM1	0	0	0	0	0	0	0	0	2.17	0.77	0.25	0	0	0	0	0	0.99	0.67	0.07	0	3.89	1.74	0.53	0	0	0	0	0	0	0	0	0	26	0	0	0	0	0	0	0	1	2	2	0	6	13	2	1	0
FUN12	5.23	0.92	0.5	0	10.89	1.39	0.3	0	0.78	0.34	0.21	1	4.26	0.81	0.5	1	8.22	4.41	0.99	0	2.87	0.8	0.5	0	26	0	168	0	1	303	9	1	15	0	1	0	0	0	189	29	125	35	76	24	1	27	31	0	0
FUN14	0	0	0	0	0	0	0	0	0	0	0	0	0	0	0	0	0	0	0	0	0	0	0	0	0	0	0	0	0	0	0	0	0	0	0	0	0	0	0	0	0	0	0	0	0	0	0	0	0
FUN26	0	0	0	0	0	0	0	0	7.02	4.15	0.5	0	0	0	0	0	0	0	0	0	0	0	0	0	0	0	0	0	0	0	0	0	0	5	4	1	0	0	0	0	0	0	0	0	0	0	0	0	0
FUN30	0.88	0.43	0.24	0	0	0	0	0	0	0	0	0	0.52	0.29	0	0	0.56	0.31	0	0	0	0	0	0	1	0	8	0	0	0	0	0	0	0	0	0	0	0	0	1	1	0	1	0	0	0	0	0	0
FUR1	0.58	0.24	0	0	0.33	0.13	0	0	0	0	0	0	0	0	0	0	0.69	0.27	0	0	0.17	0.08	0	0	7	0	9	3	1	8	0	0	0	0	0	0	0	0	0	0	0	10	16	5	1	0	0	0	0
FUS1	0	0	0	0	0	0	0	0	0	0	0	0	0	0	0	0	0	0	0	0	0.91	0.73	0	0	0	0	0	0	0	0	0	0	0	0	0	0	0	0	0	0	0	0	0	0	0	0	1	0	0
FUS2	0	0	0	0	1.14	1.12	0	0	0	0	0	0	1.16	1.13	0	0	0	0	0	0	1.59	1.35	0.25	0	0	0	0	0	0	1	0	0	0	0	0	0	0	0	0	1	0	0	0	0	0	0	0	5	0
FUS3	1.28	0.76	0.23	0	0.96	0.64	0	0	0	0	0	0	0	0	0	0	1.03	0.63	0.19	0	0	0	0	0	3	0	2	0	1	1	0	0	0	0	0	0	0	0	0	0	4	0	0	0	0	0	0	0	0
FYV10	0	0	0	0	0	0	0	0	0	0	0	0	0	0	0	0	1.4	1.27	0.25	0	0	0	0	0	0	0	0	0	0	0	0	0	0	0	0	0	0	0	0	0	3	0	0	0	0	0	0	0	0
FYV4	0	0	0	0	0	0	0	0	0	0	0	0	0	0	0	0	1.13	1.11	0	0	0	0	0	0	0	0	0	0	0	0	0	0	0	0	0	0	0	0	0	0	1	0	0	0	0	0	0	0	0
FYV7	1.24	1.18	0	0	0	0	0	0	0	0	0	0	0	0	0	0	0	0	0	0	0	0	0	0	1	0	0	0	0	0	0	0	0	0	0	0	0	0	0	0	0	0	0	0	0	0	0	0	0
FYV8	0	0	0	0	1.96	1.59	0	0	0	0	0	0	0	0	0	0	3.73	2.57	0.5	0	0	0	0	0	0	0	0	0	0	0	1	1	0	0	0	0	0	0	0	0	16	1	4	0	0	0	0	0	0
FZF1	0	0	0	0	0	0	0	0	0	0	0	0	0	0	0	0	2.19	1.55	0.25	0	0	0	0	0	0	0	0	0	0	0	0	0	0	0	0	0	0	0	0	0	9	0	0	0	0	0	0	0	0
FZO1	0	0	0	0	0	0	0	0	0	0	0	0	0	0	0	0	0	0	0	0	1.11	1.1	0	0	0	0	0	0	0	0	0	0	0	0	0	0	0	0	0	0	0	0	0	0	0	0	1	0	0
GAC1	0	0	0	0	0	0	0	0	0	0	0	0	0	0	0	0	0	0	0	0	0	0	0	0	0	0	0	0	0	0	0	0	0	0	0	0	0	0	0	0	0	0	0	0	0	0	0	0	0
GAD1	0	0	0	0	0	0	0	0	0	0	0	0	0	0	0	0	0	0	0	0	2.21	1.55	0.25	0	0	0	0	0	0	0	0	0	0	0	0	0	0	0	0	0	0	0	0	0	0	0	11	0	0
GAL11	3.82	2.04	0.25	0	0	0	0	0	0	0	0	0	0	0	0	0	0	0	0	0	1.02	0.91	0	0	0	1	6	0	0	0	0	0	0	0	0	0	0	0	0	0	0	0	0	0	0	0	1	0	0
GAL3	0	0	0	0	0	0	0	0	0	0	0	0	0	0	0	0	1.11	1.1	0	0	0	0	0	0	0	0	0	0	0	0	0	0	0	0	0	0	0	0	0	0	0	0	1	0	0	0	0	0	0
GAL4	0	0	0	0	0	0	0	0	1.1	1.09	0	0	0	0	0	0	0	0	0	0	0	0	0	0	0	0	0	0	0	0	0	0	1	0	0	0	0	0	0	0	0	0	0	0	0	0	0	0	0
GAL83	1.24	1.18	0	0	0	0	0	0	0	0	0	0	0	0	0	0	3.05	2.88	0.75	0	1.11	1.1	0	0	1	0	0	0	0	0	0	0	0	0	0	0	0	0	0	0	4	5	5	1	0	0	1	0	0
GAR1	3.51	1.2	0.5	0	1.46	0.44	0.25	0	1.45	0.32	0.25	0	4.66	0.8	0.49	0	15.96	9.03	1	0	1.08	0.5	0.21	0	26	0	50	6	0	26	0	1	44	0	0	0	0	0	202	20	95	86	105	146	0	2	15	8	0
GAS1	0	0	0	0	0	0	0	0	0	0	0	0	0	0	0	0	0.1	0.05	0	0	0	0	0	0	0	0	0	0	0	0	0	0	0	0	0	0	0	0	0	0	0	1	0	0	0	0	0	0	0
GAS3	0	0	0	0	0	0	0	0	0	0	0	0	0	0	0	0	0	0	0	0	0	0	0	0	0	0	0	0	0	0	0	0	0	0	0	0	0	0	0	0	0	0	0	0	0	0	0	0	0
GAS4	1.09	1.08	0	0	0	0	0	0	0	0	0	0	0	0	0	0	0	0	0	0	1.26	1.2	0	0	0	0	1	0	0	0	0	0	0	0	0	0	0	0	0	0	0	0	0	0	1	0	0	0	0
GAS5	0	0	0	0	0	0	0	0	0	0	0	0	0	0	0	0	0	0	0	0	0	0	0	0	0	0	0	0	0	0	0	0	0	0	0	0	0	0	0	0	0	0	0	0	0	0	0	0	0
GAT1	1.37	1.25	0.25	0	0	0	0	0	0	0	0	0	0	0	0	0	1.79	1.43	0.25	0	1.44	1.29	0.25	0	0	0	4	0	0	0	0	0	0	0	0	0	0	0	0	0	6	0	0	0	0	0	4	0	0
GBP2	1.94	0.93	0.25	0	3.09	1.57	0.3	0	0	0	0	0	0	0	0	0	1.51	0.98	0.42	0	1.58	0.91	0.37	0	0	0	20	1	1	14	0	2	0	0	0	0	0	0	0	0	2	3	6	0	3	0	7	0	0
GCD1	0.7	0.41	0	0	0.93	0.51	0.03	0	0	0	0	0	0.89	0.47	0.13	0	1.81	0.75	0.38	0	0.87	0.5	0.08	0	0	0	0	1	2	1	0	0	0	0	0	0	0	0	0	4	14	0	4	0	1	0	3	0	0
GCD10	0	0	0	0	0	0	0	0	1.1	1.09	0	0	0	0	0	0	1.66	1.38	0.25	0	0	0	0	0	0	0	0	0	0	0	0	0	1	0	0	0	0	0	0	0	5	0	0	0	0	0	0	0	0
GCD11	0.96	0.2	0.25	0	2.63	0.24	0.25	0	0.15	0.08	0	0	13.36	1.06	0.5	0	2.92	1.76	0.7	0	0.92	0.48	0	0	2	0	85	0	0	168	2	0	4	0	0	0	0	0	890	437	77	26	67	35	15	4	22	4	0
GCD14	0	0	0	0	0	0	0	0	0	0	0	0	0	0	0	0	0	0	0	0	0	0	0	0	0	0	0	0	0	0	0	0	0	0	0	0	0	0	0	0	0	0	0	0	0	0	0	0	0
GCD2	1.54	0.69	0.37	0	3.71	1.18	0.49	0	0	0	0	0	3.5	1.08	0.5	0	3.78	1.77	0.7	0	0.92	0.51	0.14	0	6	0	5	0	11	20	0	0	0	0	0	0	0	0	20	27	26	7	12	1	0	1	4	0	0
GCD6	1.01	0.42	0.06	0	1.67	0.58	0.3	0	2.42	1.04	0.01	0	1.11	0.44	0.25	0	3.51	1.61	0.74	0	1.33	0.53	0.15	0	5	0	4	0	8	7	0	0	1	3	1	3	0	0	22	2	20	18	18	2	7	0	4	1	0
GCD7	0.68	0.4	0.09	0	1	0.48	0.19	0	0	0	0	0	0.62	0.37	0	0	1.94	1	0.58	0	1.17	0.59	0.18	0	0	0	3	0	0	6	0	0	0	0	0	0	0	0	0	1	9	4	7	0	0	3	3	0	0
GCN1	2.07	0.5	0.25	0	1.01	0.22	0.05	0	0.21	0.06	0	0	0.62	0.15	0.24	0	0.82	0.33	0	0	1.68	0.5	0.25	0	82	0	35	46	54	7	1	1	26	0	0	0	2	0	77	0	30	30	40	1	85	7	36	7	0
GCN2	5.66	2.79	0.5	0	1.87	1.45	0.25	0	1.8	1.43	0	0	0	0	0	0	3.81	3.15	0.75	0	1.4	1.33	0	0	17	0	7	0	0	6	0	0	0	0	1	0	0	0	0	0	10	5	6	0	0	1	0	1	0
GCN20	1.94	0.53	0.5	0	0.73	0.26	0.21	0	0.28	0.12	0	0	1.19	0.27	0.27	0	5.82	3.06	1	0	0.73	0.24	0.25	0	41	0	37	2	7	18	0	0	11	0	0	0	0	0	13	46	135	49	118	25	0	0	11	28	0
GCN3	3.13	1.76	0.25	0	1.58	1.35	0.25	0	0	0	0	0	6.83	3.19	0.5	0	8.49	5.63	0.75	0	1.23	1.21	0	0	9	0	0	0	0	4	0	0	0	0	0	0	0	0	15	31	19	24	10	0	0	0	1	1	0
GCN5	0	0	0	0	1.15	0.71	0.24	0	0	0	0	0	0	0	0	0	0.76	0.52	0	0	0	0	0	0	0	0	0	0	2	1	0	0	0	0	0	0	0	0	0	0	0	0	1	0	0	0	0	0	0
GCR1	0	0	0	0	0.94	0.74	0	0	0	0	0	0	0	0	0	0	0	0	0	0	0	0	0	0	0	0	0	0	0	1	0	0	0	0	0	0	0	0	0	0	0	0	0	0	0	0	0	0	0
GCR2	0	0	0	0	0	0	0	0	0	0	0	0	0	0	0	0	0	0	0	0	0	0	0	0	0	0	0	0	0	0	0	0	0	0	0	0	0	0	0	0	0	0	0	0	0	0	0	0	0
GCS1	0.06	0.03	0	0	0	0	0	0	0	0	0	0	0	0	0	0	0.06	0.03	0	0	0.06	0.03	0	0	0	0	6	0	0	0	0	0	0	0	0	0	0	0	0	0	2	1	1	0	0	0	4	0	0
GCV1	1.58	1.12	0.43	0	0	0	0	0	0	0	0	0	0.95	0.75	0	0	1.04	0.79	0.18	0	1.25	0.88	0.18	0	2	0	5	0	0	0	0	0	0	0	0	0	0	0	0	1	2	0	0	0	2	0	0	0	0
GCV2	0.78	0.52	0.08	0	0.84	0.54	0	0	0	0	0	0	1.5	0.71	0	0	1.1	0.71	0.15	0	1.87	1.09	0.38	0	0	0	2	0	1	0	0	0	0	0	0	0	0	1	0	0	3	1	1	0	3	3	2	0	0
GCV3	0	0	0	0	0	0	0	0	0	0	0	0	0	0	0	0	1.2	0.88	0.13	0	0.94	0.69	0.13	0	0	0	0	0	0	0	0	0	0	0	0	0	0	0	0	0	1	2	1	0	0	0	2	0	0
GCY1	0	0	0	0	1.14	1.12	0	0	0	0	0	0	0	0	0	0	0	0	0	0	0	0	0	0	0	0	0	0	0	1	0	0	0	0	0	0	0	0	0	0	0	0	0	0	0	0	0	0	0
GDA1	0.23	0.11	0	0	0.21	0.11	0	0	0.2	0.11	0	0	0.62	0.18	0	0	0	0	0	0	0	0	0	0	1	0	0	0	0	0	1	0	1	0	0	0	1	0	0	0	0	0	0	0	0	0	0	0	0
GDB1	0	0	0	0	0	0	0	0	0	0	0	0	0	0	0	0	0	0	0	0	0	0	0	0	0	0	0	0	0	0	0	0	0	0	0	0	0	0	0	0	0	0	0	0	0	0	0	0	0
GDE1	5.27	1.53	0.25	0	0	0	0	0	1.31	0.95	0	0	4.83	2.23	0.5	0	20.37	14.97	1	0	1.73	1.22	0.47	0	22	0	0	0	0	0	0	0	0	1	0	0	0	0	46	10	23	48	82	19	0	0	3	6	0
GDH1	0.31	0.12	0.16	0	0.42	0.14	0	0	0	0	0	0	0	0	0	0	0.24	0.11	0	0	0.25	0.1	0.02	0	2	0	11	0	0	5	0	2	0	0	0	0	0	0	0	0	0	2	4	1	0	0	7	2	10
GDH2	0	0	0	0	0	0	0	0	0	0	0	0	0	0	0	0	0.92	0.73	0	0	1.03	0.79	0	0	0	0	0	0	0	0	0	0	0	0	0	0	0	0	0	0	0	0	1	0	1	0	0	0	0
GDI1	0	0	0	0	0.35	0.2	0	0	0	0	0	0	0	0	0	0	0.73	0.34	0.17	0	0.66	0.35	0.09	0	0	0	0	0	0	0	1	0	0	0	0	0	0	0	0	0	0	2	9	0	1	0	7	1	1
GDT1	0	0	0	0	0	0	0	0	0	0	0	0	0	0	0	0	0	0	0	0	0	0	0	0	0	0	0	0	0	0	0	0	0	0	0	0	0	0	0	0	0	0	0	0	0	0	0	0	0
GEA1	1.79	1.03	0.25	0	1.28	0.89	0.18	0	0	0	0	0	0	0	0	0	1.84	1.2	0.43	0	0	0	0	0	5	0	0	0	2	0	0	0	0	0	0	0	0	0	0	0	0	2	8	0	0	0	0	0	0
GEA2	1	0.38	0.24	0	0	0	0	0	0	0	0	0	0.43	0.26	0.01	0	1.62	0.8	0.51	0	0.7	0.38	0.06	0	7	0	0	0	0	0	0	0	0	0	0	0	0	0	2	0	2	10	11	1	2	0	3	0	0
GEF1	0	0	0	0	0	0	0	0	0	0	0	0	1.16	1.13	0	0	0	0	0	0	0	0	0	0	0	0	0	0	0	0	0	0	0	0	0	0	0	0	0	1	0	0	0	0	0	0	0	0	0
GEM1	1.37	1.25	0.25	0	0	0	0	0	0	0	0	1	0	0	0	1	0	0	0	0	0	0	0	0	0	0	4	0	0	0	0	0	0	0	0	0	0	0	0	0	0	0	0	0	0	0	0	0	0
GEP5	0	0	0	0	0	0	0	0	0	0	0	0	0	0	0	0	1.13	1.11	0	0	1.11	1.1	0	0	0	0	0	0	0	0	0	0	0	0	0	0	0	0	0	0	1	0	0	0	0	0	1	0	0
GET1	0	0	0	0	0	0	0	0	0	0	0	0	0	0	0	0	0	0	0	0	0	0	0	0	0	0	0	0	0	0	0	0	0	0	0	0	0	0	0	0	0	0	0	0	0	0	0	0	0
GET2	0	0	0	0	0	0	0	0	0	0	0	0	0	0	0	0	0	0	0	0	1.02	0.91	0	0	0	0	0	0	0	0	0	0	0	0	0	0	0	0	0	0	0	0	0	0	0	0	1	0	0
GET3	0.95	0.38	0.28	0	0.66	0.31	0	0	0	0	0	0	0	0	0	0	1.39	0.65	0.51	0	0.59	0.25	0	0	16	0	12	2	7	8	3	0	0	0	0	0	0	0	0	0	11	22	29	1	9	2	0	1	0
GET4	0.72	0.29	0.2	0	0	0	0	0	0	0	0	0	1.12	0.34	0.25	0	1.11	0.45	0.21	0	0.44	0.23	0	0	0	0	11	0	0	0	0	0	0	0	0	0	0	0	31	0	12	1	3	0	0	0	2	0	0
GEX2	1.29	1.21	0	0	0	0	0	0	0	0	0	0	0	0	0	0	0	0	0	0	0	0	0	0	0	0	0	1	0	0	0	0	0	0	0	0	0	0	0	0	0	0	0	0	0	0	0	0	0
GFA1	0.68	0.21	0	0	0.41	0.16	0	0	0.53	0.05	0.22	0	0.23	0.07	0	0	1.86	0.99	0.25	0	2.48	1.35	0.49	0	45	0	46	15	19	28	1	2	143	0	0	0	0	0	41	20	65	102	167	65	72	38	184	191	0
GFD1	0	0	0	0	0	0	0	0	0	0	0	0	1.07	1.06	0	0	0	0	0	0	0	0	0	0	0	0	0	0	0	0	0	0	0	0	0	0	0	0	1	0	0	0	0	0	0	0	0	0	0
GFD2	0	0	0	0	0	0	0	0	0	0	0	0	1.07	1.06	0	0	0	0	0	0	0	0	0	0	0	0	0	0	0	0	0	0	0	0	0	0	0	0	1	0	0	0	0	0	0	0	0	0	0
GGA1	0	0	0	0	0	0	0	0	0	0	0	0	0.52	0.29	0	0	0.57	0.31	0.01	0	0.68	0.34	0.01	0	0	0	0	0	0	0	0	0	0	0	0	0	0	0	0	1	2	0	0	0	2	0	0	0	0
GGA2	0.62	0.38	0.23	0	0.35	0.26	0	0	0	0	0	0	0.5	0.31	0.24	0	0.42	0.3	0	0	1.81	0.57	0.25	0	1	0	11	0	1	0	0	0	0	0	0	0	0	0	12	0	3	0	1	0	20	0	3	0	1
GGC1	0	0	0	0	0	0	0	0	0	0	0	0	0	0	0	0	0	0	0	0	0	0	0	0	0	0	0	0	0	0	0	0	0	0	0	0	0	0	0	0	0	0	0	0	0	0	0	0	0
GIC2	1.18	1.15	0.24	0	0	0	0	0	0	0	0	0	0	0	0	0	2.03	1.68	0.49	0	2.15	1.65	0.25	0	0	0	2	0	0	0	0	0	0	0	0	0	0	0	0	0	0	5	2	0	4	0	1	0	0
GID8	0	0	0	0	1.05	0.8	0	0	0	0	0	0	0.95	0.75	0	0	1.69	1	0.25	0	0	0	0	0	0	0	0	0	1	0	0	0	0	0	0	0	0	0	0	1	8	0	0	0	0	0	0	0	0
GIM3	0	0	0	0	0.88	0.44	0.18	0	0	0	0	0	0	0	0	0	0	0	0	0	0	0	0	0	0	0	0	0	0	0	7	0	0	0	0	0	0	0	0	0	0	0	0	0	0	0	0	0	0
GIM4	0	0	0	0	0	0	0	0	0	0	0	0	0	0	0	0	0	0	0	0	0	0	0	0	0	0	0	0	0	0	0	0	0	0	0	0	0	0	0	0	0	0	0	0	0	0	0	0	1
GIM5	0	0	0	0	0	0	0	0	0	0	0	0	0	0	0	0	0	0	0	0	0	0	0	0	0	0	0	0	0	0	0	0	0	0	0	0	0	0	0	0	0	0	0	0	0	0	0	0	0
GIN4	1.48	0.89	0.25	0	0.99	0.69	0.1	0	0	0	0	0	0.88	0.62	0	0	4.09	2	0.75	0	1.17	0.76	0.1	0	1	0	9	0	0	1	2	0	0	0	0	0	0	0	1	1	24	6	5	0	2	0	1	0	0
GIP3	0.9	0.72	0	0	0	0	0	0	0	0	0	0	0	0	0	0	0.93	0.74	0	0	0.91	0.73	0	0	0	0	1	0	0	0	0	0	0	0	0	0	0	0	0	0	1	0	0	0	0	0	1	0	0
GIP4	0	0	0	0	0	0	0	0	0	0	0	0	0	0	0	0	1.16	1.13	0	0	0	0	0	0	0	0	0	0	0	0	0	0	0	0	0	0	0	0	0	0	0	1	0	0	0	0	0	0	0
GIR2	0	0	0	0	0	0	0	0	0	0	0	0	0	0	0	0	0	0	0	0	0	0	0	0	0	0	0	0	0	0	0	0	0	0	0	0	0	0	0	0	0	0	0	0	0	0	0	0	0
GIS1	0	0	0	0	0	0	0	0	0	0	0	0	1.04	0.92	0.24	0	2.6	1.53	0.25	0	1.02	0.91	0	0	0	0	0	0	0	0	0	0	0	0	0	0	0	0	2	0	13	0	1	0	0	0	1	0	0
GIS2	0	0	0	0	0	0	0	0	0	0	0	0	0	0	0	0	0	0	0	0	0	0	0	0	0	0	0	0	0	0	0	0	0	0	0	0	0	0	0	0	0	0	0	0	0	0	0	0	0
GIS3	0	0	0	0	0	0	0	0	0	0	0	0	0	0	0	0	0	0	0	0	1.11	1.1	0	0	0	0	0	0	0	0	0	0	0	0	0	0	0	0	0	0	0	0	0	0	0	0	1	0	0
GIS4	0	0	0	0	0	0	0	0	0	0	0	0	0	0	0	0	1.13	1.11	0	0	0	0	0	0	0	0	0	0	0	0	0	0	0	0	0	0	0	0	0	0	1	0	0	0	0	0	0	0	0
GIT1	0	0	0	0	0	0	0	0	0	0	0	0	0	0	0	0	0	0	0	0	0	0	0	0	0	0	0	0	0	0	0	0	0	0	0	0	0	0	0	0	0	0	0	0	0	0	0	0	0
GLC3	0	0	0	0	0	0	0	0	0	0	0	0	0	0	0	0	0	0	0	0	0	0	0	0	0	0	0	0	0	0	0	0	0	0	0	0	0	0	0	0	0	0	0	0	0	0	0	0	0
GLC7	0.59	0.36	0	0	0	0	0	0	0	0	0	0	0.71	0.39	0.22	0	11.77	6.14	0.98	1	130.75	23.54	0.75	1	1	0	1	0	0	0	0	0	0	0	0	0	0	0	9	0	10	37	83	59	0	183	1322	826	0
GLE1	0	0	0	0	0	0	0	0	0	0	0	0	1.07	1.06	0	0	2.19	1.96	0.5	0	0	0	0	0	0	0	0	0	0	0	0	0	0	0	0	0	0	0	1	0	1	3	5	0	0	0	0	0	0
GLE2	0	0	0	0	0	0	0	0	0	0	0	0	0	0	0	0	0	0	0	0	0	0	0	0	0	0	0	0	0	0	0	0	0	0	0	0	0	0	0	0	0	0	0	0	0	0	0	0	0
GLK1	1.31	0.45	0.18	0	1.03	0.35	0	0	0	0	0	0	0	0	0	0	0.55	0.28	0	0	1.25	0.55	0.23	0	9	0	0	1	0	0	0	2	0	0	0	0	0	0	0	0	0	2	1	0	1	2	13	0	0
GLN1	0.49	0.19	0	0	0.48	0.23	0	0	0.18	0.1	0	0	0.18	0.1	0	0	0.7	0.32	0	0	0.62	0.2	0	0	7	0	4	0	3	2	0	1	1	0	0	0	0	0	2	0	7	8	10	0	10	0	1	1	0
GLN3	0	0	0	0	0	0	0	0	1.1	1.09	0	0	0	0	0	0	1.16	1.13	0	0	0	0	0	0	0	0	0	0	0	0	0	0	1	0	0	0	0	0	0	0	0	1	0	0	0	0	0	0	0
GLN4	0.87	0.26	0.24	0	0.22	0.13	0	0	0	0	0	0	0	0	0	0	0.37	0.19	0	0	0.22	0.12	0	0	1	0	35	0	0	1	0	0	0	0	0	0	0	0	0	0	2	3	1	0	0	0	1	0	0
GLO1	0	0	0	0	0	0	0	0	0	0	0	0	2.29	1.58	0	0	1.54	1.49	0.24	0	1.37	1.31	0	0	0	0	0	0	0	0	0	0	0	0	0	0	0	1	0	0	2	1	1	0	1	0	1	0	0
GLO2	0	0	0	0	0	0	0	0	0	0	0	0	0	0	0	0	0	0	0	0	1.34	0.96	0.18	0	0	0	0	0	0	0	0	0	0	0	0	0	0	0	0	0	0	0	0	0	0	2	0	0	0
GLO3	0.76	0.22	0.25	0	0.32	0.16	0	0	0	0	0	0	0	0	0	0	0.26	0.14	0	0	0	0	0	0	0	0	25	0	0	0	3	0	0	0	0	0	0	0	0	0	0	0	1	0	0	0	0	0	0
GLR1	0	0	0	0	0	0	0	0	0	0	0	0	0	0	0	0	0.78	0.51	0.04	0	0.65	0.45	0	0	0	0	0	0	0	0	0	0	0	0	0	0	0	0	0	0	0	2	0	0	0	0	1	0	0
GLT1	0.49	0.19	0	0	0.22	0.07	0	0	0	0	0	0	0.16	0.07	0	0	0.46	0.19	0	0	0.6	0.34	0	0	24	0	32	8	14	4	0	0	0	0	0	0	0	0	14	13	34	17	25	0	19	6	42	19	0
GLY1	0.52	0.19	0	0	0.37	0.18	0	0	0.17	0.1	0	0	0	0	0	0	0.23	0.12	0	0	0.17	0.1	0	0	9	0	0	1	1	2	0	1	1	0	0	0	0	0	0	0	2	0	2	0	0	0	1	0	0
GMC1	3.61	1.84	0	0	0	0	0	0	0	0	0	0	0	0	0	0	0	0	0	0	0	0	0	0	0	1	0	0	0	0	0	0	0	0	0	0	0	0	0	0	0	0	0	0	0	0	0	0	0
GMH1	0	0	0	0	0	0	0	0	0	0	0	0	1.16	1.13	0	0	0	0	0	0	0	0	0	0	0	0	0	0	0	0	0	0	0	0	0	0	0	0	0	1	0	0	0	0	0	0	0	0	0
GND1	1.67	0.38	0.25	0	0.54	0.2	0	0	0	0	0	0	0.36	0.15	0	0	1.15	0.61	0.22	0	1.15	0.46	0.01	0	36	0	0	11	0	4	0	3	0	0	0	0	0	0	2	10	16	13	27	3	17	6	14	0	4
GND2	0	0	0	0	0	0	0	0	0	0	0	0	0.75	0.43	0.1	0	0	0	0	0	0	0	0	0	0	0	0	0	0	0	0	0	0	0	0	0	0	0	4	1	0	0	0	0	0	0	0	0	0
GNP1	0	0	0	0	0	0	0	0	1.11	0.87	0.22	0	0	0	0	0	0	0	0	0	2.49	1.32	0.25	0	0	0	0	0	0	0	0	0	3	0	0	0	0	0	0	0	0	0	0	0	7	0	1	0	0
GNT1	0	0	0	0	0	0	0	0	0	0	0	0	0.21	0.1	0	0	0	0	0	0	0.32	0.14	0	0	0	0	0	0	0	0	0	0	0	0	0	0	0	0	0	1	0	0	0	0	0	2	2	0	0
GOR1	0	0	0	0	0	0	0	0	0	0	0	0	1.14	1.11	0.24	0	0	0	0	0	1.11	1.1	0	0	0	0	0	0	0	0	0	0	0	0	0	0	0	0	2	0	0	0	0	0	0	0	1	0	0
GOS1	0.5	0.26	0	0	0	0	0	0	0	0	0	0	0	0	0	0	0	0	0	0	0.71	0.32	0.01	0	1	0	0	0	0	0	0	0	0	0	0	0	0	0	0	0	0	0	0	0	3	0	0	0	0
GPA1	0	0	0	0	0	0	0	0	0	0	0	0	0	0	0	0	0.53	0.31	0	0	0	0	0	0	0	0	0	0	0	0	0	0	0	0	0	0	0	0	0	0	1	0	0	0	0	0	0	0	0
GPA2	0	0	0	0	0	0	0	0	0	0	0	0	0	0	0	0	1.02	0.91	0	0	1.4	1.1	0.24	0	0	0	0	0	0	0	0	0	0	0	0	0	0	0	0	0	0	0	1	0	2	0	0	0	0
GPB1	0	0	0	0	0	0	0	0	0	0	0	0	0	0	0	0	1.43	1.35	0.24	0	0	0	0	0	0	0	0	0	0	0	0	0	0	0	0	0	0	0	0	0	0	2	1	0	0	0	0	0	0
GPB2	0	0	0	0	1.14	1.12	0	0	0	0	0	0	0	0	0	0	0	0	0	0	0	0	0	0	0	0	0	0	0	1	0	0	0	0	0	0	0	0	0	0	0	0	0	0	0	0	0	0	0
GPD1	0.71	0.12	0	0	0.1	0.04	0	0	0	0	0	0	0.08	0.04	0	0	0.53	0.17	0	0	0.52	0.08	0	0	6	0	0	31	2	0	0	0	0	0	0	0	0	0	4	0	15	11	32	0	27	0	2	0	0
GPD2	1.32	0.3	0.21	0	0	0	0	0	0	0	0	0	3.68	0.54	0.32	0	4.63	2.42	0.95	0	0.91	0.31	0.02	0	16	0	0	0	0	0	0	0	0	0	0	0	0	0	10	75	43	19	35	20	8	0	2	0	0
GPG1	1.24	1.18	0	0	0	0	0	0	0	0	0	0	0	0	0	0	1.26	1.2	0.24	0	0	0	0	0	1	0	0	0	0	0	0	0	0	0	0	0	0	0	0	0	2	0	0	0	0	0	0	0	0
GPH1	0.38	0.19	0	0	0	0	0	0	0.33	0.17	0	0	0	0	0	0	0	0	0	0	0.84	0.34	0.06	0	0	0	0	1	0	0	0	0	1	0	0	0	0	0	0	0	0	0	0	0	4	0	7	0	0
GPI10	0	0	0	0	0	0	0	0	0	0	0	0	0	0	0	0	0	0	0	0	0	0	0	0	0	0	0	0	0	0	0	0	0	0	0	0	0	0	0	0	0	0	0	0	0	0	0	0	0
GPI13	0	0	0	0	0	0	0	0	0	0	0	0	0	0	0	0	0	0	0	0	0	0	0	0	0	0	0	0	0	0	0	0	0	0	0	0	0	0	0	0	0	0	0	0	0	0	0	0	0
GPI15	0	0	0	0	1.14	1.12	0	0	1.21	1.16	0.24	0	2.29	1.58	0	0	0	0	0	0	0	0	0	0	0	0	0	0	0	1	0	0	2	0	0	0	0	1	0	0	0	0	0	0	0	0	0	0	0
GPM1	0.1	0.02	0	0	0.23	0.11	0	0	0.07	0.01	0	0	0.07	0.01	0	0	0.33	0.16	0	0	0.32	0.14	0	0	13	0	46	0	9	31	36	8	43	0	0	0	0	0	66	0	46	30	46	65	13	32	98	19	75
GPN3	0	0	0	0	0	0	0	0	0	0	0	0	0	0	0	0	0	0	0	0	0	0	0	0	0	0	0	0	0	0	0	0	0	0	0	0	0	0	0	0	0	0	0	0	0	0	0	0	0
GPT2	0	0	0	0	0	0	0	0	0	0	0	0	0.65	0.42	0	0	0	0	0	0	1.15	0.62	0.2	0	0	0	0	0	0	0	0	0	0	0	0	0	0	0	1	0	0	0	0	0	3	0	1	0	0
GPX2	0	0	0	0	0	0	0	0	0	0	0	0	0	0	0	0	0	0	0	0	0.91	0.73	0	0	0	0	0	0	0	0	0	0	0	0	0	0	0	0	0	0	0	0	0	0	0	0	1	0	0
GRC3	0	0	0	0	0	0	0	0	0	0	0	0	0	0	0	0	1.72	1.56	0.49	0	0	0	0	0	0	0	0	0	0	0	0	0	0	0	0	0	0	0	0	0	3	2	0	0	0	0	0	0	0
GRE3	1.09	1.08	0	0	0	0	0	0	0	0	0	0	0	0	0	0	1.13	1.11	0	0	0	0	0	0	0	0	1	0	0	0	0	0	0	0	0	0	0	0	0	0	1	0	0	0	0	0	0	0	0
GRH1	1	0.9	0	0	0	0	0	0	0	0	0	0	0	0	0	0	1.04	0.92	0	0	0	0	0	0	0	0	1	0	0	0	0	0	0	0	0	0	0	0	0	0	1	0	0	0	0	0	0	0	0
GRR1	1.24	1.18	0	0	0	0	0	0	0	0	0	0	0	0	0	0	1.52	1.48	0.24	0	1.63	1.45	0.24	0	1	0	0	0	0	0	0	0	0	0	0	0	0	0	0	0	1	1	2	0	2	0	1	0	0
GRS1	0.54	0.16	0	0	0.47	0.1	0	0	0.27	0.02	0	0	0.19	0.03	0	0	1.58	0.78	0.1	0	0.43	0.25	0	0	25	1	359	4	89	70	0	2	200	0	0	0	0	0	188	12	58	171	412	295	48	27	45	75	0
GRS2	0	0	0	0	0	0	0	0	0	0	0	0	0	0	0	0	1.11	1.1	0	0	1.11	1.1	0	0	0	0	0	0	0	0	0	0	0	0	0	0	0	0	0	0	0	0	1	0	0	0	1	0	0
GRX1	0	0	0	0	0	0	0	0	1.1	1.09	0	0	1.07	1.06	0	0	1.93	1.83	0.72	0	3.72	3.09	0.74	0	0	0	0	0	0	0	0	0	1	0	0	0	0	0	1	0	2	2	3	0	0	2	11	8	0
GRX2	0.84	0.62	0	0	0	0	0	0	0	0	0	0	0	0	0	0	0.78	0.59	0	0	1.52	0.88	0.21	0	1	0	0	0	0	0	0	0	0	0	0	0	0	0	0	0	0	0	0	1	0	4	1	0	0
GRX3	0.89	0.62	0	0	0	0	0	0	0	0	0	0	0	0	0	0	0	0	0	0	0	0	0	0	1	0	0	0	0	0	0	0	0	0	0	0	0	0	0	0	0	0	0	0	0	0	0	0	0
GRX4	0	0	0	0	1.18	1	0	0	0	0	0	0	1.42	1.11	0.25	0	2.01	1.58	0.49	0	0	0	0	0	0	0	0	0	1	0	0	0	0	0	0	0	0	0	8	0	0	5	2	1	0	0	0	0	0
GRX5	0	0	0	0	0	0	0	0	0	0	0	0	0	0	0	0	0.9	0.51	0.08	0	0.85	0.47	0.03	0	0	0	0	0	0	0	0	0	0	0	0	0	0	0	0	0	0	3	1	0	2	0	0	0	0
GRX6	0	0	0	0	0	0	0	0	0	0	0	0	0	0	0	0	0	0	0	0	0	0	0	0	0	0	0	0	0	0	0	0	0	0	0	0	0	0	0	0	0	0	0	0	0	0	0	0	0
GRX7	0	0	0	0	0	0	0	0	0	0	0	0	0	0	0	0	0	0	0	0	1	0.5	0.08	0	0	0	0	0	0	0	0	0	0	0	0	0	0	0	0	0	0	0	0	0	3	0	0	0	0
GSC2	0.41	0.09	0	0	1.61	0.13	0	0	0	0	0	0	0.13	0.05	0	0	0.76	0.34	0	0	2.28	0.56	0.01	0	23	0	8	0	3	0	0	31	0	0	0	0	0	0	13	2	11	36	27	12	73	56	31	2	0
GSF2	0.45	0.19	0	0	0	0	0	0	0	0	0	0	0	0	0	0	0	0	0	0	0.35	0.16	0	0	5	0	1	0	0	0	0	0	0	0	0	0	0	0	0	0	0	0	0	0	3	0	0	0	0
GSH1	1.47	1.3	0.24	0	0	0	0	0	0	0	0	0	0	0	0	0	1.59	1.44	0.25	0	0	0	0	0	2	0	0	0	0	0	0	0	0	0	0	0	0	0	0	0	0	3	1	0	0	0	0	0	0
GSP1	1.03	0.31	0.04	0	1.91	0.3	0.25	0	0	0	0	0	0.57	0.12	0.25	0	0.7	0.35	0.23	0	0.25	0.11	0	0	16	0	9	27	78	3	0	2	0	0	0	0	0	0	89	2	34	8	11	7	5	3	1	0	6
GSY1	0	0	0	0	0	0	0	0	0	0	0	0	0	0	0	0	1.18	0.78	0.29	0	1.95	1.26	0.48	0	0	0	0	0	0	0	0	0	0	0	0	0	0	0	0	0	0	2	3	0	2	2	6	0	0
GSY2	0	0	0	0	0	0	0	0	0	0	0	0	0	0	0	0	0	0	0	0	1.43	0.73	0.23	0	0	0	0	0	0	0	0	0	0	0	0	0	0	0	0	0	0	0	0	0	3	2	7	0	0
GTB1	0	0	0	0	0	0	0	0	0	0	0	0	0	0	0	0	0	0	0	0	0	0	0	0	0	0	0	0	0	0	0	0	0	0	0	0	0	0	0	0	0	0	0	0	0	0	0	0	0
GTR2	0	0	0	0	0	0	0	0	0	0	0	0	0	0	0	0	0	0	0	0	0	0	0	0	0	0	0	0	0	0	0	0	0	0	0	0	0	0	0	0	0	0	0	0	0	0	0	0	0
GTS1	0.75	0.46	0.14	0	0	0	0	0	0	0	0	0	3.74	0.98	0.28	0	4.17	2.52	0.88	0	1.07	0.63	0.16	0	0	0	4	0	0	0	0	0	0	0	0	0	0	0	81	2	4	9	21	15	2	0	4	0	0
GTT1	0.64	0.15	0.22	0	0.17	0.09	0	0	0	0	0	0	0	0	0	0	0.14	0.08	0	0	0.16	0.09	0	0	0	0	43	0	0	2	0	0	0	0	0	0	0	0	0	0	0	0	1	0	0	0	2	0	0
GUA1	0.75	0.17	0	0	0.44	0.16	0	0	0.24	0.1	0	0	0.52	0.14	0	0	0.57	0.24	0	0	0.76	0.24	0	0	25	0	5	0	9	0	0	1	13	0	0	0	0	3	3	0	21	5	9	0	20	3	4	0	0
GUD1	0	0	0	0	0	0	0	0	0	0	0	0	0	0	0	0	1.15	1.12	0	0	0	0	0	0	0	0	0	0	0	0	0	0	0	0	0	0	0	0	0	0	0	0	0	1	0	0	0	0	0
GUF1	1.01	0.9	0	0	0	0	0	0	0	0	0	0	0	0	0	0	1.28	1.11	0.24	0	1.53	1.15	0.25	0	0	0	1	0	0	0	0	0	0	0	0	0	0	0	0	0	0	1	2	0	0	0	6	0	0
GUK1	0	0	0	0	0	0	0	0	0	0	0	0	0	0	0	0	0	0	0	0	0	0	0	0	0	0	0	0	0	0	0	0	0	0	0	0	0	0	0	0	0	0	0	0	0	0	0	0	0
GUP1	0	0	0	0	0	0	0	0	0	0	0	0	0	0	0	0	1.16	1.13	0	0	0	0	0	0	0	0	0	0	0	0	0	0	0	0	0	0	0	0	0	0	0	1	0	0	0	0	0	0	0
GUS1	1.18	0.12	0.25	0	1.37	0.33	0.25	0	0.07	0.03	0	0	0.24	0.07	0	0	1.24	0.76	0	0	0.64	0.34	0	0	21	0	526	0	4	371	23	5	12	0	1	0	0	1	126	2	178	84	101	47	40	43	35	15	1
GUT2	0	0	0	0	0	0	0	0	0	0	0	0	0	0	0	0	0	0	0	0	1.04	0.7	0.13	0	0	0	0	0	0	0	0	0	0	0	0	0	0	0	0	0	0	0	0	0	0	1	2	0	0
GVP36	0.08	0.04	0	0	0.05	0.03	0	0	0.42	0.06	0	0	0.04	0.03	0	0	0.08	0.05	0	0	0.41	0.1	0	0	0	0	15	0	0	2	0	0	105	0	0	0	0	0	3	0	2	1	8	0	36	0	8	3	0
GYL1	1.24	1.18	0	0	0	0	0	0	0	0	0	0	0	0	0	0	1.39	1.33	0.24	0	0	0	0	0	1	0	0	0	0	0	0	0	0	0	0	0	0	0	0	0	0	1	2	0	0	0	0	0	0
GYP1	2.09	1.83	0.25	0	0	0	0	0	0	0	0	0	0	0	0	0	1.4	1.27	0.25	0	0	0	0	0	3	0	1	1	0	0	0	0	0	0	0	0	0	0	0	0	3	0	0	0	0	0	0	0	0
GYP5	0	0	0	0	0	0	0	0	0	0	0	0	0	0	0	0	2.39	2.37	0.97	0	0	0	0	0	0	0	0	0	0	0	0	0	0	0	0	0	0	0	0	0	2	3	3	2	0	0	0	0	0
GYP6	0	0	0	0	0	0	0	0	0	0	0	0	1.14	1.11	0.24	0	1.16	1.13	0	0	0	0	0	0	0	0	0	0	0	0	0	0	0	0	0	0	0	0	2	0	0	1	0	0	0	0	0	0	0
GYP7	0	0	0	0	0	0	0	0	0	0	0	0	0	0	0	0	1.22	0.84	0.21	0	0	0	0	0	0	0	0	0	0	0	0	0	0	0	0	0	0	0	0	0	0	3	1	0	0	0	0	0	0
GZF3	0	0	0	0	0	0	0	0	0	0	0	0	0	0	0	0	0	0	0	0	1.12	1.1	0	0	0	0	0	0	0	0	0	0	0	0	0	0	0	0	0	0	0	0	0	0	0	0	0	1	0
HAA1	1.09	1.08	0	0	0	0	0	0	0	0	0	0	0	0	0	0	0	0	0	0	0	0	0	0	0	0	1	0	0	0	0	0	0	0	0	0	0	0	0	0	0	0	0	0	0	0	0	0	0
HAL5	1.18	1.15	0.24	0	0	0	0	0	0	0	0	0	1.31	1.22	0.24	0	3.24	1.78	0.25	0	1.34	1.29	0.24	0	0	0	2	0	0	0	0	0	0	0	0	0	0	0	0	2	17	0	0	0	0	0	1	2	0
HAL9	0	0	0	0	0	0	0	0	0	0	0	0	0	0	0	0	2.08	1.92	0.72	0	0	0	0	0	0	0	0	0	0	0	0	0	0	0	0	0	0	0	0	0	4	2	2	0	0	0	0	0	0
HAP1	2.31	1.45	0.25	0	1.19	1.01	0.24	0	0	0	0	0	0	0	0	0	2.37	1.81	0.5	0	1.43	1.18	0.25	0	6	0	1	0	0	2	0	0	0	0	0	0	0	0	0	0	5	5	1	0	0	0	4	1	0
HAP2	0	0	0	0	0	0	0	0	0	0	0	1	0	0	0	1	1.4	1.27	0.25	0	0	0	0	0	0	0	0	0	0	0	0	0	0	0	0	0	0	0	0	0	3	0	0	0	0	0	0	0	0
HAP5	0	0	0	0	0	0	0	0	0	0	0	0	0	0	0	0	0	0	0	0	0	0	0	0	0	0	0	0	0	0	0	0	0	0	0	0	0	0	0	0	0	0	0	0	0	0	0	0	0
HAS1	3.32	0.89	0.5	0	1.81	0.51	0.25	0	1.05	0.35	0.25	0	1.61	0.59	0.39	0	3.15	1.37	0.58	0	0.34	0.21	0	0	22	0	52	0	0	32	3	0	24	0	0	0	0	0	43	9	48	8	13	2	0	0	1	0	0
HAT1	0	0	0	0	0	0	0	0	0	0	0	0	0	0	0	0	0	0	0	0	0	0	0	0	0	0	0	0	0	0	0	0	0	0	0	0	0	0	0	0	0	0	0	0	0	0	0	0	0
HAT2	1.05	0.8	0.23	0	0	0	0	0	0	0	0	0	0	0	0	0	1.14	0.88	0.18	0	0	0	0	0	0	0	3	0	0	0	0	0	0	0	0	0	0	0	0	0	0	1	2	0	0	0	0	0	0
HBS1	0	0	0	0	0	0	0	0	458.35	63.17	0.75	0	0	0	0	0	0.6	0.39	0	0	0	0	0	0	0	0	0	0	0	0	0	0	0	501	162	530	0	0	0	0	1	0	0	0	0	0	0	0	0
HBT1	0	0	0	0	1.28	1.21	0	0	1.1	1.09	0	0	0	0	0	0	0	0	0	0	0	0	0	0	0	0	0	0	1	0	0	0	1	0	0	0	0	0	0	0	0	0	0	0	0	0	0	0	0
HCA4	1.51	1.15	0.25	0	3.69	2.12	0.25	0	0	0	0	0	2.39	1.71	0.5	0	10.67	9.01	1	0	2.54	1.73	0.49	0	0	0	7	0	0	15	0	1	0	0	0	0	0	0	12	5	34	13	22	10	0	5	2	1	0
HCH1	0	0	0	0	0	0	0	0	0	0	0	0	0	0	0	0	0.77	0.5	0	0	0	0	0	0	0	0	0	0	0	0	0	0	0	0	0	0	0	0	0	0	1	0	1	0	0	0	0	0	0
HCM1	0	0	0	0	0	0	0	0	0	0	0	0	0	0	0	0	0	0	0	0	1.35	1.25	0.25	0	0	0	0	0	0	0	0	0	0	0	0	0	0	0	0	0	0	0	0	0	0	0	0	3	0
HCR1	0.48	0.22	0.02	0	0	0	0	0	0	0	0	0	0.57	0.24	0.19	0	0	0	0	0	0.83	0.28	0.05	0	0	0	5	0	0	0	0	0	0	0	0	0	0	0	11	0	0	0	0	0	6	0	0	0	1
HDA1	0	0	0	0	0	0	0	0	0	0	0	0	0	0	0	0	0	0	0	0	0	0	0	0	0	0	0	0	0	0	0	0	0	0	0	0	0	0	0	0	0	0	0	0	0	0	0	0	0
HDA2	0	0	0	0	0	0	0	0	1.8	1.43	0	0	0	0	0	0	0	0	0	0	0	0	0	0	0	0	0	0	0	0	0	0	0	0	1	0	0	0	0	0	0	0	0	0	0	0	0	0	0
HDA3	1.37	1.25	0.25	0	0	0	0	0	0	0	0	0	0	0	0	0	0	0	0	0	0	0	0	0	0	0	4	0	0	0	0	0	0	0	0	0	0	0	0	0	0	0	0	0	0	0	0	0	0
HEF3	21.06	9.35	0.75	0	0	0	0	0	0	0	0	0	34.12	7.74	0.5	0	33.33	28.45	1	0	15.64	15.06	1	0	12	0	163	8	0	0	0	0	0	0	0	0	0	0	131	156	23	30	95	91	16	13	19	40	0
HEH2	0	0	0	0	0	0	0	0	1.04	0.7	0.25	0	0.79	0.58	0	0	0	0	0	0	0	0	0	0	0	0	0	0	0	0	0	0	4	0	0	0	0	0	1	0	0	0	0	0	0	0	0	0	0
HEK2	0.11	0.05	0	0	0.15	0.06	0	0	0.16	0.06	0	0	0.34	0.07	0.24	0	0	0	0	0	0	0	0	0	1	0	0	0	1	0	4	0	0	0	0	1	0	0	44	0	0	0	0	0	0	0	0	0	0
HEL2	0	0	0	0	0	0	0	0	0	0	0	0	0	0	0	0	0	0	0	0	0	0	0	0	0	0	0	0	0	0	0	0	0	0	0	0	0	0	0	0	0	0	0	0	0	0	0	0	0
HEM1	0	0	0	0	0	0	0	0	0	0	0	0	2.29	1.58	0	0	0	0	0	0	0	0	0	0	0	0	0	0	0	0	0	0	0	0	0	0	0	1	0	0	0	0	0	0	0	0	0	0	0
HEM12	1.18	1.15	0.24	0	0	0	0	0	0	0	0	0	0	0	0	0	0	0	0	0	0	0	0	0	0	0	2	0	0	0	0	0	0	0	0	0	0	0	0	0	0	0	0	0	0	0	0	0	0
HEM13	1.04	0.52	0.11	0	0	0	0	0	0.59	0.38	0	0	0	0	0	0	0.66	0.41	0.02	0	0.65	0.41	0.02	0	4	0	0	0	0	0	0	0	1	0	0	0	0	0	0	0	0	0	2	0	0	0	2	0	0
HEM14	0	0	0	0	0	0	0	0	0	0	0	0	0	0	0	0	0.99	0.8	0	0	1.07	0.85	0	0	0	0	0	0	0	0	0	0	0	0	0	0	0	0	0	0	0	1	0	0	1	0	0	0	0
HEM15	0	0	0	0	0	0	0	0	0	0	0	0	0	0	0	0	0.56	0.29	0.05	0	0.35	0.22	0	0	0	0	0	0	0	0	0	0	0	0	0	0	0	0	0	0	6	0	0	0	0	0	1	0	0
HEM2	0	0	0	0	0	0	0	0	0	0	0	0	0	0	0	0	1.13	1.11	0	0	0	0	0	0	0	0	0	0	0	0	0	0	0	0	0	0	0	0	0	0	1	0	0	0	0	0	0	0	0
HEM3	0	0	0	0	0	0	0	0	1.2	1.01	0.25	0	1.04	0.92	0.24	0	0	0	0	0	0	0	0	0	0	0	0	0	0	0	0	0	3	0	0	0	0	0	2	0	0	0	0	0	0	0	0	0	0
HER1	0.93	0.77	0	0	0	0	0	0	0	0	0	0	0.98	0.8	0	0	0.98	0.8	0	0	0.94	0.78	0	0	0	0	1	0	0	0	0	0	0	0	0	0	0	0	0	1	0	0	0	1	0	0	1	0	0
HER2	0	0	0	0	0	0	0	0	0	0	0	0	0	0	0	0	1.11	1.1	0	0	0	0	0	0	0	0	0	0	0	0	0	0	0	0	0	0	0	0	0	0	0	0	1	0	0	0	0	0	0
HFA1	0.9	0.6	0	0	0	0	0	0	0	0	0	0	0.8	0.56	0	0	0.79	0.55	0	0	0	0	0	0	0	0	0	1	0	0	0	0	0	0	0	0	0	0	0	1	1	0	0	0	0	0	0	0	0
HFD1	1.13	0.76	0.13	0	0.88	0.65	0	0	0	0	0	0	0	0	0	0	0	0	0	0	1.36	0.83	0.21	0	2	0	0	0	0	1	0	0	0	0	0	0	0	0	0	0	0	0	0	0	3	0	0	0	0
HFM1	1.29	1.21	0	0	0	0	0	0	0	0	0	0	0	0	0	0	0	0	0	0	0	0	0	0	0	0	0	1	0	0	0	0	0	0	0	0	0	0	0	0	0	0	0	0	0	0	0	0	0
HGH1	0	0	0	0	0	0	0	0	0	0	0	0	0.35	0.2	0	0	0.38	0.21	0	0	0	0	0	0	0	0	0	0	0	0	0	0	0	0	0	0	0	0	1	0	0	1	0	0	0	0	0	0	0
HHF1	20.45	6.2	0.5	0	103.76	45.06	1	0	10.61	2.51	0.25	0	13.29	6.9	0.5	0	112.36	62.1	1	0	102.49	47.39	1	0	30	0	135	0	17	577	25	14	93	0	0	0	0	1	34	56	7	207	385	222	3	31	372	435	0
HHF2	0	0	0	0	0	0	0	0	0	0	0	0	0	0	0	0	0	0	0	0	0	0	0	0	0	0	0	0	0	0	0	0	0	0	0	0	0	0	0	0	0	0	0	0	0	0	0	0	0
HHO1	1.21	0.62	0.25	0	0	0	0	0	0	0	0	0	0.93	0.55	0.25	0	1.21	0.75	0.49	0	0.81	0.51	0	0	0	0	10	0	0	0	0	0	0	0	0	0	0	0	0	3	4	1	2	0	0	1	0	0	1
HHT1	3.16	2.03	0.25	1	3.7	3.55	0.5	1	4.45	3.02	0.49	0	2.29	1.58	0	0	3.82	3.19	0.75	0	4.48	2.39	0.5	0	1	0	21	0	1	6	6	1	1	3	0	2	0	1	0	0	13	1	3	4	0	11	0	3	0
HHT2	0	0	0	1	0	0	0	1	0	0	0	0	0	0	0	0	0	0	0	0	0	0	0	0	0	0	0	0	0	0	0	0	0	0	0	0	0	0	0	0	0	0	0	0	0	0	0	0	0
HHY1	1.29	1.21	0	0	0	0	0	0	0	0	0	0	0	0	0	0	0	0	0	0	0	0	0	0	0	0	0	1	0	0	0	0	0	0	0	0	0	0	0	0	0	0	0	0	0	0	0	0	0
HIF1	0	0	0	0	0	0	0	0	0	0	0	0	0	0	0	0	1.15	1.02	0	0	0	0	0	0	0	0	0	0	0	0	0	0	0	0	0	0	0	0	0	0	1	0	1	0	0	0	0	0	0
HIP1	0	0	0	0	0	0	0	0	0	0	0	0	0	0	0	0	0	0	0	0	0	0	0	0	0	0	0	0	0	0	0	0	0	0	0	0	0	0	0	0	0	0	0	0	0	0	0	0	0
HIR1	0	0	0	0	0	0	0	0	1.1	1.09	0	0	0	0	0	0	0	0	0	0	1.12	1.1	0	0	0	0	0	0	0	0	0	0	1	0	0	0	0	0	0	0	0	0	0	0	0	0	0	1	0
HIR2	0.93	0.6	0.25	0	0	0	0	0	0	0	0	0	0	0	0	0	0	0	0	0	1.37	0.8	0.49	0	0	0	4	0	0	0	0	0	0	0	0	0	0	0	0	0	0	0	0	0	3	0	0	2	0
HIR3	1.09	1.08	0	0	1.14	1.12	0	0	0	0	0	0	0	0	0	0	0	0	0	0	0	0	0	0	0	0	1	0	0	1	0	0	0	0	0	0	0	0	0	0	0	0	0	0	0	0	0	0	0
HIS1	0	0	0	0	0	0	0	0	0	0	0	0	0	0	0	0	0	0	0	0	0	0	0	0	0	0	0	0	0	0	0	0	0	0	0	0	0	0	0	0	0	0	0	0	0	0	0	0	0
HIS3	1.18	1.15	0.24	0	0	0	0	0	0	0	0	0	0	0	0	0	0	0	0	0	0	0	0	0	0	0	2	0	0	0	0	0	0	0	0	0	0	0	0	0	0	0	0	0	0	0	0	0	0
HIS4	0.14	0.06	0	0	0	0	0	0	0.11	0.05	0	0	1.17	0.18	0.36	0	0.76	0.26	0.33	0	0.37	0.14	0	0	1	0	2	0	0	0	0	0	1	0	0	0	0	0	16	65	3	15	33	2	6	1	9	0	12
HIS5	0	0	0	0	0	0	0	0	0	0	0	0	0	0	0	0	0.73	0.42	0.08	0	0	0	0	0	0	0	0	0	0	0	0	0	0	0	0	0	0	0	0	0	0	0	3	0	0	0	0	0	0
HIT1	0.47	0.27	0	0	0	0	0	0	0	0	0	0	0	0	0	0	0	0	0	0	0	0	0	0	0	0	1	0	0	0	0	0	0	0	0	0	0	0	0	0	0	0	0	0	0	0	0	0	0
HKR1	0	0	0	0	1.84	1.45	0	0	0	0	0	0	0	0	0	0	0	0	0	0	0	0	0	0	0	0	0	0	0	0	0	1	0	0	0	0	0	0	0	0	0	0	0	0	0	0	0	0	0
HLJ1	0	0	0	0	0	0	0	0	0	0	0	0	0	0	0	0	0	0	0	0	1.11	1.1	0	0	0	0	0	0	0	0	0	0	0	0	0	0	0	0	0	0	0	0	0	0	0	0	1	0	0
HMF1	1.14	0.98	0	0	3.38	1.7	0.25	0	0	0	0	0	0	0	0	0	1.53	1.15	0.25	0	0	0	0	0	1	0	0	0	0	1	0	3	0	0	0	0	0	0	0	0	5	0	0	0	0	0	0	0	0
HMG1	0	0	0	0	0	0	0	0	1.66	1.19	0	0	0	0	0	0	0	0	0	0	0	0	0	0	0	0	0	0	0	0	0	0	0	0	1	0	0	0	0	0	0	0	0	0	0	0	0	0	0
HMG2	0	0	0	0	0	0	0	0	0	0	0	0	0	0	0	0	0	0	0	0	0	0	0	0	0	0	0	0	0	0	0	0	0	0	0	0	0	0	0	0	0	0	0	0	0	0	0	0	0
HMI1	0	0	0	0	0	0	0	0	0	0	0	0	0	0	0	0	0	0	0	0	0	0	0	0	0	0	0	0	0	0	0	0	0	0	0	0	0	0	0	0	0	0	0	0	0	0	0	0	0
HMO1	0.49	0.27	0	0	0.64	0.32	0	0	0	0	0	0	0.41	0.23	0	0	4.47	2.06	0.66	0	1.38	0.57	0.2	0	1	0	3	0	0	5	2	0	0	0	0	0	0	0	4	0	56	6	24	11	7	0	12	1	0
HMRA1	0	0	0	0	0	0	0	0	0	0	0	0	0	0	0	0	0	0	0	0	0	0	0	0	0	0	0	0	0	0	0	0	0	0	0	0	0	0	0	0	0	0	0	0	0	0	0	0	0
HMS2	0	0	0	0	0	0	0	0	0	0	0	0	0	0	0	0	1.11	1.1	0	0	0	0	0	0	0	0	0	0	0	0	0	0	0	0	0	0	0	0	0	0	0	0	1	0	0	0	0	0	0
HNM1	0	0	0	0	0	0	0	0	0	0	0	0	0	0	0	0	0	0	0	0	0	0	0	0	0	0	0	0	0	0	0	0	0	0	0	0	0	0	0	0	0	0	0	0	0	0	0	0	0
HNT1	0	0	0	0	0	0	0	0	0	0	0	0	0	0	0	0	0	0	0	0	0	0	0	0	0	0	0	0	0	0	0	0	0	0	0	0	0	0	0	0	0	0	0	0	0	0	0	0	0
HOC1	0	0	0	0	0	0	0	0	0	0	0	0	0.97	0.77	0	0	0.97	0.78	0	0	0	0	0	0	0	0	0	0	0	0	0	0	0	0	0	0	0	0	0	1	0	1	0	0	0	0	0	0	0
HOF1	0	0	0	0	1.38	1.32	0.24	0	0	0	0	0	0	0	0	0	1.11	1.1	0	0	0	0	0	0	0	0	0	0	0	1	2	0	0	0	0	0	0	0	0	0	0	0	1	0	0	0	0	0	0
HOG1	0.49	0.26	0	0	0	0	0	0	0	0	0	0	0.73	0.32	0.25	0	0.61	0.29	0.2	0	0.7	0.34	0.24	0	1	0	0	0	0	0	0	0	0	0	0	0	0	0	12	0	4	0	0	0	2	0	2	0	0
HOM2	0.32	0.14	0	0	0.32	0.07	0	0	0	0	0	0	0.07	0.04	0	0	0.28	0.15	0	0	0.26	0.12	0	0	6	0	16	5	0	30	0	0	0	0	0	0	0	0	0	1	5	8	13	2	5	1	13	2	1
HOM3	0.3	0.18	0	0	0	0	0	0	0	0	0	1	0.29	0.17	0	1	0.32	0.18	0	0	0.45	0.24	0	0	1	0	0	0	0	0	0	0	0	0	0	0	0	0	3	0	0	2	0	0	2	0	3	0	0
HOM6	0.48	0.25	0	0	0	0	0	0	0	0	0	0	0	0	0	0	0.41	0.22	0	0	0.4	0.22	0	0	1	0	1	0	0	0	0	0	0	0	0	0	0	0	0	0	0	0	1	0	0	0	1	0	3
HOP	0	0	0	0	0	0	0	0	0	0	0	0	0	0	0	0	0	0	0	0	0	0	0	0	0	0	0	0	0	0	0	0	0	0	0	0	0	0	0	0	0	0	0	0	0	0	0	0	0
HOR2	0	0	0	0	0	0	0	0	0	0	0	0	0	0	0	0	0	0	0	0	0	0	0	0	0	0	0	0	0	0	0	0	0	0	0	0	0	0	0	0	0	0	0	0	0	0	0	0	2
HOS1	1.09	1.08	0	0	0	0	0	0	0	0	0	0	0	0	0	0	0	0	0	0	0	0	0	0	0	0	1	0	0	0	0	0	0	0	0	0	0	0	0	0	0	0	0	0	0	0	0	0	0
HOS2	0	0	0	0	0	0	0	0	0	0	0	0	0	0	0	0	1.13	1.11	0	0	0	0	0	0	0	0	0	0	0	0	0	0	0	0	0	0	0	0	0	0	1	0	0	0	0	0	0	0	0
HOS3	1.18	1.15	0.24	0	0	0	0	0	0	0	0	0	2.1	1.78	0.5	0	4.54	2.59	0.5	0	1.33	1.23	0.25	0	0	0	2	0	0	0	0	0	0	0	0	0	0	0	7	4	22	4	0	0	0	0	3	0	0
HOS4	0	0	0	0	0	0	0	0	0	0	0	0	0	0	0	0	0	0	0	0	1	0.88	0	0	0	0	0	0	0	0	0	0	0	0	0	0	0	0	0	0	0	0	0	0	0	0	1	0	0
HOT1	0	0	0	0	0	0	0	0	0	0	0	0	0	0	0	0	1.43	1.35	0.24	0	0	0	0	0	0	0	0	0	0	0	0	0	0	0	0	0	0	0	0	0	0	2	1	0	0	0	0	0	0
HPA2	0	0	0	0	0	0	0	0	0	0	0	0	0	0	0	0	0	0	0	0	0	0	0	0	0	0	0	0	0	0	0	0	0	0	0	0	0	0	0	0	0	0	0	0	0	0	0	0	0
HPC2	0	0	0	0	0	0	0	0	0	0	0	0	0	0	0	0	0	0	0	0	0	0	0	0	0	0	0	0	0	0	0	0	0	0	0	0	0	0	0	0	0	0	0	0	0	0	0	0	0
HPM1	2.44	1.38	0.25	0	0	0	0	0	0	0	0	0	0	0	0	0	0	0	0	0	0	0	0	0	7	0	0	0	0	0	0	0	0	0	0	0	0	0	0	0	0	0	0	0	0	0	0	0	0
HPR1	1.09	0.95	0.24	0	1.05	0.93	0	0	0	0	0	0	0	0	0	0	0	0	0	0	1.02	0.91	0	0	0	0	2	0	0	1	0	0	0	0	0	0	0	0	0	0	0	0	0	0	0	0	1	0	0
HPT1	0	0	0	0	0	0	0	0	0	0	0	0	0	0	0	0	0	0	0	0	0	0	0	0	0	0	0	0	0	0	0	0	0	0	0	0	0	0	0	0	0	0	0	0	0	0	0	0	6
HRB1	1.47	1	0.25	0	1.1	0.86	0.18	0	0	0	0	0	2.44	1.53	0.49	0	5.37	3.32	0.75	0	2.64	1.73	0.47	0	0	0	8	0	0	2	0	0	0	0	0	0	0	0	16	5	17	7	17	0	3	0	11	1	0
HRD1	0	0	0	0	0	0	0	0	0	0	0	0	0	0	0	0	0	0	0	0	1.11	1.1	0	0	0	0	0	0	0	0	0	0	0	0	0	0	0	0	0	0	0	0	0	0	0	0	1	0	0
HRD3	0	0	0	0	0	0	0	0	1.86	1.45	0	0	0	0	0	0	0	0	0	0	0	0	0	0	0	0	0	0	0	0	0	0	0	0	0	1	0	0	0	0	0	0	0	0	0	0	0	0	0
HRI1	0	0	0	0	0	0	0	0	0	0	0	0	0	0	0	0	1.32	1.23	0.24	0	1.11	1.1	0	0	0	0	0	0	0	0	0	0	0	0	0	0	0	0	0	0	0	2	0	0	0	0	1	0	0
HRK1	0	0	0	0	0	0	0	0	0	0	0	0	1.07	1.06	0	0	3.88	3.05	0.75	0	1.52	1.32	0.24	0	0	0	0	0	0	0	0	0	0	0	0	0	0	0	1	0	13	3	6	0	2	0	0	0	0
HRP1	0	0	0	0	0	0	0	0	0	0	0	0	0	0	0	0	0.44	0.24	0	0	0.54	0.29	0	0	0	0	0	0	0	0	0	0	0	0	0	0	0	0	0	0	0	2	0	0	0	1	3	0	1
HRQ1	0	0	0	0	0	0	0	0	0	0	0	0	0	0	0	0	0	0	0	0	1.39	1.32	0	0	0	0	0	0	0	0	0	0	0	0	0	0	0	0	0	0	0	0	0	0	0	1	1	0	0
HRR25	1.4	0.77	0.36	0	0	0	0	0	0	0	0	0	0.72	0.46	0	0	1.1	0.69	0.18	0	0	0	0	0	3	0	6	0	0	0	0	0	0	0	0	0	0	0	0	1	2	1	3	0	0	0	0	0	0
HRT1	0	0	0	0	0	0	0	0	0	0	0	0	0	0	0	0	0	0	0	0	0	0	0	0	0	0	0	0	0	0	0	0	0	0	0	0	0	0	0	0	0	0	0	0	0	0	0	0	0
HSC82	0.03	0.01	0	1	0.06	0.02	0	1	0.06	0.01	0	0	0.16	0.01	0	0	0.16	0.11	0	0	0.33	0.13	0	0	2	0	34	2	8	42	13	0	109	0	0	0	0	0	434	1	44	54	68	49	164	6	95	61	17
HSE1	0	0	0	0	0	0	0	0	0	0	0	0	0	0	0	0	0.94	0.57	0.13	0	0.76	0.47	0	0	0	0	0	0	0	0	0	0	0	0	0	0	0	0	0	0	3	1	0	0	1	0	0	0	0
HSF1	2.43	0.87	0	0	0	0	0	0	0	0	0	0	0	0	0	0	1.12	0.65	0.22	0	0	0	0	0	0	1	0	0	0	0	0	0	0	0	0	0	0	0	0	0	5	0	0	0	0	0	0	0	0
HSH155	1.47	1.3	0.24	0	0	0	0	0	0	0	0	0	0	0	0	0	1.23	1.18	0.24	0	1.26	1.2	0	0	2	0	0	0	0	0	0	0	0	0	0	0	0	0	0	0	0	0	2	0	1	0	0	0	0
HSK3	0	0	0	0	0	0	0	0	0	0	0	0	0	0	0	0	0	0	0	0	0	0	0	0	0	0	0	0	0	0	0	0	0	0	0	0	0	0	0	0	0	0	0	0	0	0	0	0	0
HSL1	1.09	0.79	0.13	0	0.99	0.71	0.13	0	0	0	0	0	2.59	1.05	0	0	1.95	1.27	0.49	0	0.94	0.69	0.13	0	1	0	2	0	0	2	0	0	0	0	0	0	1	0	0	0	7	1	4	0	0	0	2	0	0
HSL7	0	0	0	0	0	0	0	0	0	0	0	0	0	0	0	0	0	0	0	0	0	0	0	0	0	0	0	0	0	0	0	0	0	0	0	0	0	0	0	0	0	0	0	0	0	0	0	0	0
HSM3	0	0	0	0	0	0	0	0	0	0	0	0	0	0	0	0	0	0	0	0	0	0	0	0	0	0	0	0	0	0	0	0	0	0	0	0	0	0	0	0	0	0	0	0	0	0	0	0	0
HSP10	0	0	0	0	0	0	0	0	0	0	0	0	0	0	0	0	0	0	0	0	0.24	0.08	0	0	0	0	0	0	0	0	0	0	0	0	0	0	0	0	0	0	0	0	0	0	6	0	1	0	4
HSP104	0.4	0.04	0	0	0.08	0.04	0	0	0	0	0	0	0.18	0.05	0	0	0.25	0.14	0	0	0.48	0.1	0	0	0	0	160	0	0	5	5	1	0	0	0	0	1	0	52	0	12	20	25	9	60	3	13	0	2
HSP12	0	0	0	0	0	0	0	0	0	0	0	0	0	0	0	0	0	0	0	0	0	0	0	0	0	0	0	0	0	0	0	0	0	0	0	0	0	0	0	0	0	0	0	0	0	0	0	0	0
HSP150	0	0	0	0	0	0	0	0	0	0	0	0	0.42	0.24	0	0	0	0	0	0	0	0	0	0	0	0	0	0	0	0	0	0	0	0	0	0	0	0	0	1	0	0	0	0	0	0	0	0	2
HSP26	0.98	0.32	0.25	0	1.69	0.59	0.37	0	0	0	0	0	0	0	0	0	1.85	0.83	0.48	0	5.9	2.8	0.75	0	0	0	33	0	13	16	0	0	0	0	0	0	0	0	0	0	0	20	6	18	22	2	45	102	0
HSP31	0	0	0	0	0	0	0	0	0	0	0	0	0	0	0	0	0	0	0	0	0	0	0	0	0	0	0	0	0	0	0	0	0	0	0	0	0	0	0	0	0	0	0	0	0	0	0	0	0
HSP42	2.32	1.65	0.49	0	1.36	1.08	0.25	0	0	0	0	0	1.12	0.99	0	0	22.13	18.56	1	0	19.49	11.95	1	0	4	0	0	2	0	0	4	0	0	0	0	0	0	0	1	1	33	60	51	22	15	44	28	6	0
HSP60	0.1	0.04	0	0	0.19	0.11	0	0	0.37	0.02	0.1	1	0.02	0.01	0	1	0.17	0.09	0	0	1.18	0.68	0	0	7	0	28	16	4	42	60	5	351	0	0	0	0	0	2	5	8	33	68	16	208	43	162	288	45
HSP78	0	0	0	0	0.15	0.07	0	0	0	0	0	0	0.14	0.07	0	0	0.17	0.08	0	0	0.3	0.1	0	0	0	0	0	0	0	2	0	0	0	0	0	0	0	0	0	1	3	0	0	0	6	0	0	0	0
HSP82	0	0	0	0	0	0	0	0	0	0	0	0	0	0	0	0	0.16	0.1	0	0	0.34	0.13	0	0	0	0	0	0	0	0	0	0	0	0	0	0	0	0	0	0	28	53	68	49	154	6	96	61	15
HST1	1.37	1.25	0.25	0	0	0	0	0	0	0	0	0	0	0	0	0	0	0	0	0	0	0	0	0	0	0	4	0	0	0	0	0	0	0	0	0	0	0	0	0	0	0	0	0	0	0	0	0	0
HST4	0	0	0	0	0	0	0	0	0	0	0	0	0	0	0	0	0	0	0	0	1.12	1.1	0	0	0	0	0	0	0	0	0	0	0	0	0	0	0	0	0	0	0	0	0	0	0	0	0	1	0
HSV2	0	0	0	0	0	0	0	0	0	0	0	0	0	0	0	0	1.06	0.93	0	0	0	0	0	0	0	0	0	0	0	0	0	0	0	0	0	0	0	0	0	0	0	0	0	1	0	0	0	0	0
HTA1	6	2.41	0.25	0	3.51	1.32	0.34	0	1.07	0.38	0	0	0.29	0.16	0	0	3.38	1.98	0.94	0	1.02	0.55	0.25	0	10	2	293	9	9	5	17	19	1	3	5	0	0	0	1	5	24	50	19	47	3	3	4	29	3
HTB1	1.85	0.19	0.25	0	3.34	0.49	0.25	0	0.13	0.05	0	0	0.22	0.11	0	0	0.38	0.21	0	0	0	0	0	0	6	0	501	3	1	535	67	3	15	0	1	0	1	1	14	2	10	24	18	12	0	0	0	0	9
HTB2	0	0	0	0	0	0	0	0	0	0	0	0	0	0	0	0	0	0	0	0	20.17	12.43	0.99	0	0	0	0	0	0	0	0	0	0	0	0	0	0	0	0	0	0	0	0	0	2	27	88	11	0
HTL1	0	0	0	0	0	0	0	0	0	0	0	0	0	0	0	0	0	0	0	0	0	0	0	0	0	0	0	0	0	0	0	0	0	0	0	0	0	0	0	0	0	0	0	0	0	0	0	0	0
HTS1	0.4	0.1	0	0	0.22	0.09	0	0	0	0	0	0	0	0	0	0	0.18	0.08	0	0	0.17	0.07	0	0	0	0	31	0	0	2	7	0	0	0	0	0	0	0	0	0	0	3	2	0	0	2	0	0	0
HTZ1	0.37	0.16	0	0	1.49	0.26	0	0	0	0	0	0	0.1	0.06	0	0	1.71	0.71	0.5	0	0.63	0.27	0.15	0	4	0	4	7	0	2	8	18	0	0	0	0	0	0	0	1	5	56	19	48	0	7	26	13	2
HUA1	0	0	0	0	0	0	0	0	0	0	0	0	0	0	0	0	3.59	2.37	0.5	0	0	0	0	0	0	0	0	0	0	0	0	0	0	0	0	0	0	0	0	0	0	4	17	0	0	0	0	0	0
HUA2	0	0	0	0	1.84	1.45	0	0	0	0	0	0	1.07	1.06	0	0	0	0	0	0	0	0	0	0	0	0	0	0	0	0	0	1	0	0	0	0	0	0	1	0	0	0	0	0	0	0	0	0	0
HUL4	0.84	0.56	0	0	0	0	0	0	0	0	0	0	0.77	0.53	0.24	0	0.78	0.54	0	0	0	0	0	0	1	0	0	0	0	0	0	0	0	0	0	0	0	0	2	0	0	0	0	1	0	0	0	0	0
HUL5	0	0	0	0	1.42	1.35	0	0	0	0	0	0	1.07	1.06	0	0	2.12	1.9	0.5	0	1.11	1.1	0	0	0	0	0	0	1	1	0	0	0	0	0	0	0	0	1	0	1	4	3	0	0	0	1	0	0
HXK1	0.19	0.09	0	0	0	0	0	0	0	0	0	0	0	0	0	0	0.3	0.13	0	0	1.21	0.37	0.22	0	0	0	3	0	0	0	0	0	0	0	0	0	0	0	0	0	0	3	5	0	19	4	10	0	5
HXK2	0	0	0	0	0.52	0.17	0	0	0	0	0	0	0.1	0.07	0	0	0.7	0.41	0	0	0.88	0.32	0	0	0	0	0	0	0	4	0	5	0	0	0	0	0	0	1	0	18	13	17	2	25	5	7	0	4
HXT14	1.55	1.34	0.25	0	0	0	0	0	0	0	0	0	0	0	0	0	0	0	0	0	0	0	0	0	0	0	6	0	0	0	0	0	0	0	0	0	0	0	0	0	0	0	0	0	0	0	0	0	0
HXT16	0	0	0	0	0	0	0	0	0	0	0	0	0	0	0	0	0	0	0	0	1.11	1.1	0	0	0	0	0	0	0	0	0	0	0	0	0	0	0	0	0	0	0	0	0	0	0	0	1	0	0
HXT17	0	0	0	0	0	0	0	0	1.1	1.09	0	0	0	0	0	0	1.15	1.12	0	0	0	0	0	0	0	0	0	0	0	0	0	0	1	0	0	0	0	0	0	0	0	0	0	1	0	0	0	0	0
HXT2	0	0	0	0	0	0	0	0	0	0	0	0	3.1	1.49	0	0	1.42	1.2	0.47	0	1.03	0.91	0	0	0	0	0	0	0	0	0	0	0	0	0	0	1	0	0	0	0	2	2	0	0	0	0	1	0
HXT3	1.19	0.47	0.19	0	1.24	0.53	0.2	0	1.35	0.42	0.25	0	0.43	0.26	0	0	1.35	0.76	0.27	0	1.2	0.43	0.18	0	8	0	3	0	0	10	0	1	25	0	0	0	0	0	0	1	9	4	4	2	8	0	1	0	0
HXT4	1.24	1.18	0	0	0	0	0	0	0	0	0	0	0	0	0	0	0	0	0	0	0	0	0	0	1	0	0	0	0	0	0	0	0	0	0	0	0	0	0	0	0	0	0	0	0	0	0	0	0
HXT6	1.58	1.35	0.24	0	2.88	1.71	0.25	0	0	0	0	0	0	0	0	0	1.77	1.53	0.25	0	0	0	0	0	0	0	0	2	0	13	0	0	0	0	0	0	0	0	0	0	1	4	0	0	0	0	0	0	0
HXT7	0	0	0	0	0	0	0	0	0	0	0	0	0	0	0	0	0	0	0	0	1.27	0.74	0.25	0	0	0	0	0	0	0	0	0	0	0	0	0	0	0	0	0	0	0	0	0	0	0	7	0	0
HYP2	3.37	0.61	0.33	0	2.52	0.27	0	0	0	0	0	0	13.03	0.79	0.5	0	15.49	7.81	1	0	0.8	0.36	0	0	64	0	5	31	1	1	0	21	0	0	0	0	0	0	196	543	247	228	230	139	5	1	12	18	0
HYR1	0	0	0	0	0	0	0	0	0	0	0	0	0	0	0	0	0	0	0	0	0	0	0	0	0	0	0	0	0	0	0	0	0	0	0	0	0	0	0	0	0	0	0	0	0	0	0	0	0
IAH1	1.24	1.18	0	0	0	0	0	0	0	0	0	0	0	0	0	0	0	0	0	0	0	0	0	0	1	0	0	0	0	0	0	0	0	0	0	0	0	0	0	0	0	0	0	0	0	0	0	0	0
IBA57	0	0	0	0	0	0	0	0	0	0	0	0	0	0	0	0	0	0	0	0	1.12	1.1	0	0	0	0	0	0	0	0	0	0	0	0	0	0	0	0	0	0	0	0	0	0	0	0	0	1	0
IBD2	0	0	0	0	0	0	0	0	0	0	0	0	0	0	0	0	1.26	1.2	0.24	0	0	0	0	0	0	0	0	0	0	0	0	0	0	0	0	0	0	0	0	0	2	0	0	0	0	0	0	0	0
ICE2	0	0	0	0	0	0	0	0	1.8	1.43	0	0	0	0	0	0	0	0	0	0	0	0	0	0	0	0	0	0	0	0	0	0	0	0	1	0	0	0	0	0	0	0	0	0	0	0	0	0	0
ICL2	0	0	0	0	0	0	0	0	0	0	0	0	1.47	1.3	0.25	0	1.27	1.24	0	0	0	0	0	0	0	0	0	0	0	0	0	0	0	0	0	0	0	0	0	3	0	1	1	0	0	0	0	0	0
ICS2	0	0	0	0	0	0	0	0	0	0	0	0	0	0	0	0	1.13	0.84	0.24	0	0.88	0.68	0	0	0	0	0	0	0	0	0	0	0	0	0	0	0	0	0	0	2	1	0	0	0	0	1	0	0
IDH1	0.7	0.37	0.17	0	1.77	0.47	0.25	0	2.96	0.55	0.25	0	0.64	0.33	0.24	0	0.5	0.28	0	0	1.73	0.83	0.49	0	1	0	4	0	11	0	0	0	56	0	0	0	0	0	7	0	0	0	0	1	7	2	2	3	0
IDH2	0.63	0.3	0.24	0	3.98	1.01	0.43	0	5.32	0.44	0.25	0	0.63	0.24	0.25	0	1.54	0.93	0.61	0	2.91	1.65	0.75	0	3	0	13	0	54	10	1	1	228	0	0	0	0	0	28	0	5	12	19	9	24	5	20	22	2
IDI1	0.62	0.27	0.01	0	0.31	0.18	0	0	0	0	0	0	0	0	0	0	0.56	0.26	0.09	0	0.33	0.19	0	0	6	0	2	0	1	0	0	0	0	0	0	0	0	0	0	0	9	1	0	0	1	0	1	0	2
IDP1	1.05	0.59	0.36	0	1.19	0.63	0.35	0	0	0	0	0	0	0	0	0	0.94	0.59	0.29	0	0.98	0.57	0.29	0	3	0	3	0	0	2	8	0	0	0	0	0	0	0	0	0	3	1	2	0	2	0	3	0	1
IDP3	0	0	0	0	1.4	1.33	0	0	0	0	0	0	0	0	0	0	0	0	0	0	1.5	1.42	0.24	0	0	0	0	0	1	0	1	0	0	0	0	0	0	0	0	0	0	0	0	0	0	1	2	0	0
IDS2	0	0	0	0	0	0	0	0	0	0	0	0	0	0	0	0	0	0	0	0	0	0	0	0	0	0	0	0	0	0	0	0	0	0	0	0	0	0	0	0	0	0	0	0	0	0	0	0	0
IES1	0	0	0	0	0	0	0	0	0	0	0	0	0	0	0	0	0	0	0	0	0	0	0	0	0	0	0	0	0	0	0	0	0	0	0	0	0	0	0	0	0	0	0	0	0	0	0	0	0
IES2	0	0	0	0	0	0	0	0	0	0	0	0	0	0	0	0	0	0	0	0	1.26	1.2	0	0	0	0	0	0	0	0	0	0	0	0	0	0	0	0	0	0	0	0	0	0	1	0	0	0	0
IFA38	0	0	0	0	0	0	0	0	0	0	0	0	0	0	0	0	0	0	0	0	0	0	0	0	0	0	0	0	0	0	0	0	0	0	0	0	0	0	0	0	0	0	0	0	0	0	0	0	0
IFH1	0	0	0	0	0.81	0.51	0	0	0	0	0	0	2.13	0.76	0	0	1.98	0.82	0.25	0	0	0	0	0	0	0	0	0	1	0	0	0	0	0	0	0	1	0	0	0	15	0	0	1	0	0	0	0	1
IFM1	1.37	1.25	0.25	0	0	0	0	0	0	0	0	0	0	0	0	0	0	0	0	0	0	0	0	0	0	0	4	0	0	0	0	0	0	0	0	0	0	0	0	0	0	0	0	0	0	0	0	0	0
IGD1	0	0	0	0	0	0	0	0	0	0	0	0	0	0	0	0	0	0	0	0	1.28	1.21	0	0	0	0	0	0	0	0	0	0	0	0	0	0	0	0	0	0	0	0	0	0	0	1	0	0	0
IGO1	0	0	0	0	0	0	0	0	0	0	0	0	0	0	0	0	0	0	0	0	0	0	0	0	0	0	0	0	0	0	0	0	0	0	0	0	0	0	0	0	0	0	0	0	0	0	0	0	0
IGO2	1.29	1.21	0	0	0	0	0	0	0	0	0	0	0	0	0	0	0	0	0	0	0	0	0	0	0	0	0	1	0	0	0	0	0	0	0	0	0	0	0	0	0	0	0	0	0	0	0	0	0
IKI3	0.67	0.32	0.01	0	0	0	0	0	0.42	0.22	0	0	0.52	0.26	0.01	0	2.86	1.17	0.66	0	0.82	0.36	0.06	0	2	0	5	0	0	0	0	0	2	0	0	0	0	0	5	1	27	11	15	1	0	2	7	0	0
IKS1	0	0	0	0	0	0	0	0	0	0	0	0	0	0	0	0	0	0	0	0	1.12	1.1	0	0	0	0	0	0	0	0	0	0	0	0	0	0	0	0	0	0	0	0	0	0	0	0	0	1	0
ILS1	1.76	0.38	0.24	0	0.43	0.2	0	0	0.07	0.05	0	0	0.07	0.05	0	0	0.82	0.6	0	0	0.53	0.15	0	0	49	0	2	58	11	4	0	3	2	0	0	0	0	0	2	0	26	20	25	22	26	0	10	0	4
ILV1	0.09	0.03	0	0	0.06	0.02	0	0	0.04	0.01	0	0	0.09	0.03	0	0	0.4	0.18	0	0	0.16	0.06	0	0	5	0	22	0	0	12	0	0	7	0	0	0	0	0	20	13	11	33	43	40	10	0	24	12	0
ILV2	0.16	0.06	0	0	0.1	0.03	0	0	0.17	0.02	0	0	0.15	0.03	0	0	0.09	0.04	0	0	0.17	0.06	0	0	12	0	16	15	15	4	0	0	90	0	0	0	0	0	4	49	12	13	6	0	25	4	12	1	0
ILV3	0.44	0.17	0	0	0.07	0.04	0	0	0.07	0.04	0	0	0.06	0.04	0	0	0.33	0.15	0	0	0.3	0.15	0	0	12	0	5	13	0	2	0	0	3	0	0	0	0	0	1	0	21	11	3	1	9	4	10	0	4
ILV5	0.33	0.15	0	0	0	0	0	0	0.19	0.1	0	0	0	0	0	0	1.03	0.51	0	0	0.82	0.28	0	0	3	0	4	0	0	0	0	0	2	0	0	0	0	0	0	0	10	16	9	4	12	3	2	0	0
ILV6	0.84	0.21	0	0	0.07	0.04	0	0	0.08	0.05	0	0	0.1	0.05	0	0	0.12	0.06	0	0	0.32	0.11	0	0	39	0	4	9	0	1	0	0	3	0	0	0	0	0	0	4	4	1	0	1	11	4	0	0	0
IMA3	0	0	0	0	1.28	1.21	0	0	0	0	0	0	2.29	1.58	0	0	1.13	1.11	0	0	0	0	0	0	0	0	0	0	1	0	0	0	0	0	0	0	0	1	0	0	1	0	0	0	0	0	0	0	0
IMA5	0	0	0	0	1.14	1.12	0	0	0	0	0	0	0	0	0	0	0	0	0	0	1.78	1.42	0.25	0	0	0	0	0	0	1	0	0	0	0	0	0	0	0	0	0	0	0	0	0	3	0	0	0	0
IMD1	0	0	0	0	0	0	0	0	0	0	0	0	8.23	3.13	0.5	0	0	0	0	0	0	0	0	0	0	0	0	0	0	0	0	0	0	0	0	0	0	0	97	4	0	0	0	0	0	0	0	0	0
IMD2	0.26	0.13	0	0	0	0	0	0	0.51	0.15	0.2	1	0	0	0	1	0.45	0.3	0	0	0	0	0	0	5	0	1	0	0	0	0	0	34	0	0	0	0	0	0	0	6	4	8	4	0	0	0	0	3
IMD3	0.35	0.17	0	0	0.86	0.13	0.25	0	0.6	0.12	0.24	1	1.96	0.36	0.5	1	0	0	0	0	0.2	0.1	0	0	6	0	5	4	0	0	75	0	57	0	0	0	0	0	149	74	0	0	0	0	4	0	2	0	5
IMD4	0	0	0	0	0.99	0.18	0.25	0	0.81	0.15	0.25	0	2.45	0.44	0.5	0	0.27	0.14	0	0	0.23	0.12	0	0	0	0	0	0	0	1	61	0	57	0	0	0	0	0	133	70	7	1	2	0	2	0	4	0	1
IMG1	0.98	0.7	0.21	0	0.99	0.71	0.13	0	0	0	0	0	0	0	0	0	0.86	0.64	0	0	1.07	0.78	0	0	0	0	3	0	0	2	0	0	0	0	0	0	0	0	0	0	0	0	1	0	0	1	1	0	0
IMG2	0	0	0	0	0	0	0	0	0	0	0	0	0	0	0	0	0	0	0	0	0	0	0	0	0	0	0	0	0	0	0	0	0	0	0	0	0	0	0	0	0	0	0	0	0	0	0	0	0
IMH1	0.88	0.39	0.24	0	0.79	0.37	0.17	0	0	0	0	0	0	0	0	0	0.52	0.29	0	0	0.56	0.31	0.04	0	0	0	10	0	0	5	0	0	0	0	0	0	0	0	0	0	1	0	0	0	0	0	2	0	1
IML1	0	0	0	0	0.8	0.45	0.21	0	0	0	0	0	0	0	0	0	4.78	2.12	0.75	0	0.99	0.53	0.25	0	0	0	0	0	0	3	0	0	0	0	0	0	0	0	0	0	1	24	24	6	0	0	6	1	1
IML2	0	0	0	0	0	0	0	0	0	0	0	0	0.88	0.7	0	0	1.44	1	0.25	0	1.34	0.96	0.18	0	0	0	0	0	0	0	0	0	0	0	0	0	0	0	1	0	0	4	1	0	2	0	1	0	0
IMP2_P	1.02	0.78	0	0	1.06	0.8	0.18	0	0	0	0	0	0	0	0	0	1.24	0.92	0.23	0	1.11	0.83	0.23	0	1	0	0	0	0	2	0	0	0	0	0	0	0	0	0	0	3	0	1	0	0	0	0	3	0
IMP3	1.69	1.07	0.38	0	0.88	0.65	0	0	0	0	0	0	2.05	1.14	0.38	0	3.99	2.75	0.94	0	1.42	1.03	0.34	0	2	0	8	0	0	1	0	0	0	0	0	0	0	0	20	2	15	4	10	3	0	1	3	2	0
IMP4	0.9	0.6	0	0	0	0	0	0	0	0	0	0	2.48	1.15	0.47	0	2.18	1.21	0.49	0	0	0	0	0	1	0	1	0	0	0	0	0	0	0	0	0	0	0	28	5	7	1	10	0	0	0	0	0	0
INM1	0	0	0	0	0	0	0	0	0	0	0	0	0	0	0	0	0	0	0	0	1.26	1.2	0	0	0	0	0	0	0	0	0	0	0	0	0	0	0	0	0	0	0	0	0	0	1	0	0	0	0
INM2	0	0	0	0	0	0	0	0	0	0	0	0	0	0	0	0	1.15	1.12	0	0	0	0	0	0	0	0	0	0	0	0	0	0	0	0	0	0	0	0	0	0	0	0	0	1	0	0	0	0	0
INO1	0	0	0	0	0	0	0	0	0	0	0	0	0	0	0	0	0	0	0	0	0	0	0	0	0	0	0	0	0	0	0	0	0	0	0	0	0	0	0	0	0	0	0	0	0	0	0	0	1
INO2	0	0	0	0	0	0	0	0	0	0	0	0	0	0	0	0	1.26	1.2	0.24	0	0	0	0	0	0	0	0	0	0	0	0	0	0	0	0	0	0	0	0	0	2	0	0	0	0	0	0	0	0
INO4	0	0	0	0	0	0	0	0	0	0	0	0	0	0	0	0	1.19	1.04	0	0	0	0	0	0	0	0	0	0	0	0	0	0	0	0	0	0	0	0	0	0	1	1	0	0	0	0	0	0	0
INO80	0.59	0.34	0.05	0	0.47	0.28	0	0	0	0	0	0	0	0	0	0	0.47	0.28	0	0	0.94	0.37	0.17	0	1	0	4	0	0	2	0	0	0	0	0	0	0	0	0	0	0	1	1	0	6	0	0	0	0
INP1	0	0	0	0	0	0	0	0	1.8	1.43	0	0	0	0	0	0	0	0	0	0	0	0	0	0	0	0	0	0	0	0	0	0	0	0	1	0	0	0	0	0	0	0	0	0	0	0	0	0	0
INP2	0	0	0	0	0	0	0	0	0	0	0	0	1.06	0.94	0	0	0	0	0	0	0	0	0	0	0	0	0	0	0	0	0	0	0	0	0	0	0	0	0	1	0	0	0	0	0	0	0	0	0
INP51	1.71	1.4	0.25	0	0	0	0	0	0	0	0	0	0	0	0	0	3.58	3.21	0.75	0	1.52	1.32	0.24	0	3	0	0	0	0	0	0	0	0	0	0	0	0	0	0	0	3	7	8	1	2	0	0	0	0
INP52	0.54	0.29	0.04	0	0.68	0.33	0.13	0	0	0	0	0	0	0	0	0	0	0	0	0	0.47	0.26	0	0	0	0	3	0	0	0	5	0	0	0	0	0	0	0	0	0	0	0	0	0	0	0	1	0	0
INP53	0	0	0	0	0	0	0	0	0.7	0.51	0	0	0	0	0	0	0.74	0.53	0	0	0	0	0	0	0	0	0	0	0	0	0	0	1	0	0	0	0	0	0	0	0	1	0	0	0	0	0	0	0
IOC2	0	0	0	0	1.43	1.29	0.25	0	0	0	0	0	0	0	0	0	1.42	1.35	0.24	0	0	0	0	0	0	0	0	0	0	3	0	0	0	0	0	0	0	0	0	0	2	1	0	0	0	0	0	0	0
IOC3	1.27	1.2	0.25	0	1.14	1.12	0	0	0	0	0	0	0	0	0	0	1.25	1.22	0	0	0	0	0	0	0	0	3	0	0	1	0	0	0	0	0	0	0	0	0	0	1	0	1	0	0	0	0	0	0
IOC4	1.18	1.15	0.24	0	1.29	1.21	0.24	0	0	0	0	0	0	0	0	0	0	0	0	0	0	0	0	0	0	0	2	0	0	2	0	0	0	0	0	0	0	0	0	0	0	0	0	0	0	0	0	0	0
IPI1	0	0	0	0	0	0	0	0	0	0	0	0	0	0	0	0	1.36	1.31	0.24	0	0	0	0	0	0	0	0	0	0	0	0	0	0	0	0	0	0	0	0	0	1	0	2	0	0	0	0	0	0
IPI3	0.57	0.32	0.03	0	0	0	0	0	0	0	0	0	0	0	0	0	0.6	0.33	0.01	0	0.43	0.27	0	0	0	0	5	0	0	0	0	0	0	0	0	0	0	0	0	0	4	0	0	0	0	0	1	0	0
IPK1	0	0	0	0	0	0	0	0	0	0	0	0	1.16	1.13	0	0	0	0	0	0	1.11	1.1	0	0	0	0	0	0	0	0	0	0	0	0	0	0	0	0	0	1	0	0	0	0	0	0	1	0	0
IPL1	2.36	0.82	0	0	0	0	0	0	0	0	0	0	0.74	0.5	0.18	0	0	0	0	0	0	0	0	0	0	1	0	0	0	0	0	0	0	0	0	0	0	0	2	0	0	0	0	0	0	0	0	0	0
IPP1	0.19	0.1	0	0	0.2	0.09	0	0	0.15	0.08	0	0	0.18	0.09	0	0	3.46	1.65	0.97	0	0.89	0.43	0.47	0	1	0	3	0	0	4	0	0	2	0	0	0	0	0	6	0	14	39	79	61	8	1	18	14	8
IPT1	0	0	0	0	0	0	0	0	0	0	0	0	0	0	0	0	0	0	0	0	0	0	0	0	0	0	0	0	0	0	0	0	0	0	0	0	0	0	0	0	0	0	0	0	0	0	0	0	0
IQG1	0	0	0	0	0	0	0	0	0	0	0	0	0	0	0	0	1.32	1.23	0.24	0	0	0	0	0	0	0	0	0	0	0	0	0	0	0	0	0	0	0	0	0	0	2	0	0	0	0	0	0	0
IRA1	1.81	1.59	0.24	0	0	0	0	0	0	0	0	0	2.43	1.76	0.24	0	5.06	3.6	0.5	0	3.89	3.4	0.74	0	1	0	0	2	0	0	0	0	0	0	0	0	0	1	2	0	1	15	12	1	3	2	13	1	0
IRA2	0	0	0	0	0	0	0	0	0	0	0	0	0.94	0.7	0	0	1.1	0.79	0.13	0	0.94	0.71	0	0	0	0	0	0	0	0	0	0	0	0	0	0	0	0	1	1	0	2	1	0	0	0	1	1	0
IRC10	0	0	0	0	0	0	0	0	1.01	0.9	0	0	0	0	0	0	0	0	0	0	1.03	0.91	0	0	0	0	0	0	0	0	0	0	1	0	0	0	0	0	0	0	0	0	0	0	0	0	0	1	0
IRC15	1.24	1.18	0	0	0	0	0	0	0	0	0	0	0	0	0	0	0	0	0	0	0	0	0	0	1	0	0	0	0	0	0	0	0	0	0	0	0	0	0	0	0	0	0	0	0	0	0	0	0
IRC2	0	0	0	0	0	0	0	0	0	0	0	0	0	0	0	0	0	0	0	0	0	0	0	0	0	0	0	0	0	0	0	0	0	0	0	0	0	0	0	0	0	0	0	0	0	0	0	0	0
IRC20	0	0	0	0	1.36	1.08	0.25	0	0	0	0	0	2.17	1.39	0	0	0	0	0	0	0	0	0	0	0	0	0	0	0	0	4	0	0	0	0	0	0	1	1	0	0	0	0	0	0	0	0	0	0
IRC24	0	0	0	0	0	0	0	0	0	0	0	0	0	0	0	0	1.16	1.13	0	0	0	0	0	0	0	0	0	0	0	0	0	0	0	0	0	0	0	0	0	0	0	1	0	0	0	0	0	0	0
IRC3	0	0	0	0	0	0	0	0	1.42	1.11	0	0	0	0	0	0	0	0	0	0	0	0	0	0	0	0	0	0	0	0	0	0	0	1	0	0	0	0	0	0	0	0	0	0	0	0	0	0	0
IRC5	0	0	0	0	1.12	1.1	0	0	1.1	1.09	0	0	1.16	1.13	0	0	1.88	1.66	0.5	0	1.26	1.2	0	0	0	0	0	0	0	0	1	0	1	0	0	0	0	0	0	1	3	3	0	0	1	0	0	0	0
IRE1	61.24	1.75	0.25	0	0.94	0.53	0.25	0	0	0	0	0	0	0	0	0	0	0	0	0	0.66	0.43	0	0	0	0	1106	0	0	4	0	0	0	0	0	0	0	0	0	0	0	0	0	0	0	0	1	0	1
IRR1	1.2	0.75	0.24	0	0.87	0.57	0	0	0	0	0	0	0.79	0.54	0	0	2.52	1.49	0.74	0	0	0	0	0	2	0	0	1	1	0	0	0	0	0	0	0	0	0	0	1	2	5	13	1	0	0	0	0	0
IRS4	0	0	0	0	0	0	0	0	0	0	0	0	0	0	0	0	1.66	1.38	0.25	0	0	0	0	0	0	0	0	0	0	0	0	0	0	0	0	0	0	0	0	0	5	0	0	0	0	0	0	0	0
ISA1	1.09	1.08	0	0	2.31	1.58	0.25	0	0	0	0	0	0	0	0	0	0	0	0	0	0	0	0	0	0	0	1	0	0	0	11	0	0	0	0	0	0	0	0	0	0	0	0	0	0	0	0	0	0
ISC1	0	0	0	0	0	0	0	0	0	0	0	0	0	0	0	0	0	0	0	0	0	0	0	0	0	0	0	0	0	0	0	0	0	0	0	0	0	0	0	0	0	0	0	0	0	0	0	0	0
ISC10	1.09	1.08	0	0	0	0	0	0	0	0	0	1	1.07	1.06	0	1	0	0	0	0	0	0	0	0	0	0	1	0	0	0	0	0	0	0	0	0	0	0	1	0	0	0	0	0	0	0	0	0	0
ISD11	0	0	0	0	0	0	0	0	0	0	0	0	0	0	0	0	0.64	0.41	0.01	0	0	0	0	0	0	0	0	0	0	0	0	0	0	0	0	0	0	0	0	0	0	0	2	0	0	0	0	0	0
ISN1	3.7	1.99	0	0	0	0	0	0	0	0	0	0	0	0	0	0	0	0	0	0	0	0	0	0	0	1	1	0	0	0	0	0	0	0	0	0	0	0	0	0	0	0	0	0	0	0	0	0	0
IST1	0	0	0	0	1.24	1.18	0.24	0	0	0	0	0	1.14	1.11	0.24	0	2.83	2.48	0.75	0	0	0	0	0	0	0	0	0	0	0	2	0	0	0	0	0	0	0	2	0	0	3	4	6	0	0	0	0	0
IST2	0	0	0	0	0	0	0	0	0	0	0	0	3.2	1.18	0.43	0	6.76	3.97	0.96	0	0.73	0.49	0	0	0	0	0	0	0	0	0	0	0	0	0	0	0	0	48	4	19	8	8	31	0	0	1	0	0
IST3	0	0	0	0	0	0	0	0	0	0	0	0	0	0	0	0	1.04	0.92	0	0	0	0	0	0	0	0	0	0	0	0	0	0	0	0	0	0	0	0	0	0	1	0	0	0	0	0	0	0	0
ISU1	0	0	0	0	0	0	0	0	0	0	0	0	1.16	1.13	0	0	1.26	1.2	0.24	0	0	0	0	0	0	0	0	0	0	0	0	0	0	0	0	0	0	0	0	1	2	0	0	0	0	0	0	0	0
ISU2	0	0	0	0	0	0	0	0	0	0	0	0	0	0	0	0	0	0	0	0	0	0	0	0	0	0	0	0	0	0	0	0	0	0	0	0	0	0	0	0	0	0	0	0	0	0	0	0	0
ISW1	0.86	0.31	0.24	0	0.95	0.33	0.23	0	0	0	0	0	0.44	0.23	0.03	0	0.64	0.35	0	0	0.5	0.26	0.01	0	0	0	16	0	0	12	0	0	0	0	0	0	0	0	4	0	1	2	2	1	0	0	3	1	0
ISW2	0	0	0	0	0	0	0	0	0	0	0	0	0	0	0	0	0	0	0	0	1.64	1.18	0.25	0	0	0	0	0	0	0	0	0	0	0	0	0	0	0	0	0	0	0	0	0	3	0	0	0	0
ISY1	0	0	0	0	0	0	0	0	0	0	0	0	0	0	0	0	0	0	0	0	1.11	1.1	0	0	0	0	0	0	0	0	0	0	0	0	0	0	0	0	0	0	0	0	0	0	0	0	1	0	0
ITC1	0	0	0	0	0	0	0	0	0	0	0	0	0.98	0.89	0	0	0	0	0	0	0	0	0	0	0	0	0	0	0	0	0	0	0	0	0	0	0	0	1	0	0	0	0	0	0	0	0	0	0
ITR1	0	0	0	0	0	0	0	0	0	0	0	0	0	0	0	0	0	0	0	0	1.33	0.58	0.23	0	0	0	0	0	0	0	0	0	0	0	0	0	0	0	0	0	0	0	0	0	5	0	0	0	0
ITR2	0	0	0	0	0	0	0	0	0	0	0	0	0	0	0	0	0	0	0	0	1.26	1.2	0	0	0	0	0	0	0	0	0	0	0	0	0	0	0	0	0	0	0	0	0	0	1	0	0	0	0
IVY1	0.8	0.44	0.18	0	0	0	0	0	0	0	0	0	0	0	0	0	0.61	0.37	0	0	0	0	0	0	0	0	5	0	0	0	0	0	0	0	0	0	0	0	0	0	0	0	1	0	0	0	0	0	0
IXR1	0	0	0	0	0	0	0	0	0	0	0	0	1.07	1.06	0	0	1.13	1.11	0	0	0	0	0	0	0	0	0	0	0	0	0	0	0	0	0	0	0	0	1	0	1	0	0	0	0	0	0	0	0
IZH2	0	0	0	0	0	0	0	0	0	0	0	0	0	0	0	0	0	0	0	0	0	0	0	0	0	0	0	0	0	0	0	0	0	0	0	0	0	0	0	0	0	0	0	0	0	0	0	0	0
JAC1	0	0	0	0	0	0	0	0	0	0	0	0	0	0	0	0	1.13	1.11	0	0	0	0	0	0	0	0	0	0	0	0	0	0	0	0	0	0	0	0	0	0	1	0	0	0	0	0	0	0	0
JEM1	0	0	0	0	0	0	0	0	0	0	0	0	0	0	0	0	3	1.02	0.49	0	0.8	0.51	0	0	0	0	0	0	0	0	0	0	0	0	0	0	0	0	0	0	26	2	0	0	1	0	0	0	1
JHD1	0	0	0	0	0	0	0	0	0	0	0	0	0	0	0	0	1.13	1.11	0	0	0	0	0	0	0	0	0	0	0	0	0	0	0	0	0	0	0	0	0	0	1	0	0	0	0	0	0	0	0
JIP4	0	0	0	0	0	0	0	0	0	0	0	0	0	0	0	0	1.66	1.38	0.25	0	0	0	0	0	0	0	0	0	0	0	0	0	0	0	0	0	0	0	0	0	4	1	1	0	0	0	0	0	0
JIP5	0	0	0	0	0	0	0	0	1.1	1.09	0	0	1.82	1.44	0.25	0	21.18	16.94	1	0	1.11	1.1	0	0	0	0	0	0	0	0	0	0	1	0	0	0	0	0	12	0	91	18	24	17	0	0	1	0	0
JJJ1	1.42	1.35	0.24	0	0	0	0	0	0	0	0	0	0	0	0	0	3.78	3.19	0.75	0	1.11	1.1	0	0	1	0	2	0	0	0	0	0	0	0	0	0	0	0	0	0	6	6	9	0	0	0	1	0	0
JJJ2	0	0	0	0	0	0	0	0	0	0	0	0	0	0	0	0	1.13	1.11	0	0	0	0	0	0	0	0	0	0	0	0	0	0	0	0	0	0	0	0	0	0	1	0	0	0	0	0	0	0	0
JJJ3	0	0	0	0	0	0	0	0	0	0	0	0	0	0	0	0	0	0	0	0	0	0	0	0	0	0	0	0	0	0	0	0	0	0	0	0	0	0	0	0	0	0	0	0	0	0	0	0	0
JLP2	0	0	0	0	0	0	0	0	0	0	0	0	0	0	0	0	1.16	1.13	0	0	1.11	1.1	0	0	0	0	0	0	0	0	0	0	0	0	0	0	0	0	0	0	0	1	0	0	0	0	1	0	0
JNM1	0	0	0	0	0	0	0	0	0	0	0	0	0.89	0.66	0	0	0	0	0	0	0	0	0	0	0	0	0	0	0	0	0	0	0	0	0	0	0	0	0	1	0	0	0	0	0	0	0	0	0
JSN1	0	0	0	0	0	0	0	0	0	0	0	0	0	0	0	0	0	0	0	0	1.26	0.81	0.17	0	0	0	0	0	0	0	0	0	0	0	0	0	0	0	0	0	0	0	0	0	2	0	1	2	0
KAE1	0	0	0	0	0	0	0	0	0	0	0	0	0	0	0	0	0	0	0	0	1.11	1.1	0	0	0	0	0	0	0	0	0	0	0	0	0	0	0	0	0	0	0	0	0	0	0	0	1	0	0
KAP104	1.47	1.3	0.24	0	0	0	0	0	0	0	0	0	1.07	1.06	0	0	0	0	0	0	3.08	1.75	0.25	0	2	0	0	0	0	0	0	0	0	0	0	0	0	0	1	0	0	0	0	0	8	0	0	0	0
KAP114	1.47	1.3	0.24	0	0	0	0	0	0	0	0	0	0	0	0	0	0	0	0	0	0	0	0	0	2	0	0	0	0	0	0	0	0	0	0	0	0	0	0	0	0	0	0	0	0	0	0	0	0
KAP120	1.24	1.18	0	0	0	0	0	0	0	0	0	0	0	0	0	0	0	0	0	0	0	0	0	0	1	0	0	0	0	0	0	0	0	0	0	0	0	0	0	0	0	0	0	0	0	0	0	0	0
KAP122	1.09	1.08	0	0	1.84	1.62	0.48	0	0	0	0	0	0	0	0	0	4.2	3.97	0.99	0	1.48	1.4	0.24	0	0	0	1	0	2	2	0	0	0	0	0	0	0	0	0	0	9	5	8	2	1	0	2	0	0
KAP123	0.1	0.05	0	0	0.16	0.07	0	0	0	0	0	0	0.1	0.04	0	0	0.26	0.09	0	0	0.97	0.11	0	0	2	0	4	2	4	2	0	2	0	0	0	0	0	0	23	0	30	8	2	0	84	0	12	0	0
KAP95	4.03	1.48	0.47	0	0.6	0.38	0	0	13.98	2.56	0.26	0	4.39	1.2	0.5	0	1.76	0.94	0.49	0	1	0.51	0.23	0	9	0	63	2	1	1	0	0	273	2	0	3	0	0	96	18	5	9	9	0	1	0	10	0	0
KAR2	0.3	0.11	0	0	0.57	0.21	0	0	0	0	0	0	0.26	0.06	0	0	0.52	0.3	0	0	0.5	0.26	0	0	5	1	115	2	2	44	150	5	0	0	0	0	0	0	94	41	37	36	90	35	46	7	50	52	0
KAR3	0	0	0	0	0	0	0	0	0	0	0	0	0	0	0	0	1.13	1.11	0	0	0	0	0	0	0	0	0	0	0	0	0	0	0	0	0	0	0	0	0	0	1	0	0	0	0	0	0	0	0
KAR5	0	0	0	0	0	0	0	0	0	0	0	0	0	0	0	0	0	0	0	0	1.28	1.21	0	0	0	0	0	0	0	0	0	0	0	0	0	0	0	0	0	0	0	0	0	0	0	1	0	0	0
KCC4	0	0	0	0	0	0	0	0	0	0	0	0	1.2	1.01	0.24	0	2.3	1.54	0.49	0	0	0	0	0	0	0	0	0	0	0	0	0	0	0	0	0	0	0	0	2	0	8	2	0	0	0	0	0	0
KCS1	0	0	0	0	0	0	0	0	0	0	0	0	2.72	1.3	0.43	0	3.94	2.4	0.75	0	1.77	1.09	0.25	0	0	0	0	0	0	0	0	0	0	0	0	0	0	0	2	14	5	6	19	0	4	0	1	0	0
KEL1	0	0	0	0	0	0	0	0	0	0	0	0	0	0	0	0	0.34	0.17	0	0	0	0	0	0	0	0	0	0	0	0	0	0	0	0	0	0	0	0	0	0	0	1	0	0	0	0	0	0	0
KEL2	1.71	1.4	0.25	0	2.68	1.67	0.24	0	0	0	0	0	1.16	1.13	0	0	0	0	0	0	0	0	0	0	3	0	0	0	0	0	0	2	0	0	0	0	0	0	0	1	0	0	0	0	0	0	0	0	0
KEL3	2.52	1.33	0.25	0	3.55	1.29	0.25	0	0	0	0	0	5.41	1.46	0.25	0	4.38	2.93	0.75	0	0	0	0	0	1	0	20	0	0	23	0	0	0	0	0	0	0	0	0	36	12	12	6	1	0	0	0	0	0
KES1	0	0	0	0	0.55	0.29	0	0	0	0	0	0	0	0	0	0	0.49	0.27	0	0	0.54	0.28	0	0	0	0	0	0	2	0	0	0	0	0	0	0	0	0	0	0	3	0	0	0	2	0	0	0	0
KEX1	0	0	0	0	1.86	0.82	0.12	0	0	0	0	0	0	0	0	0	0	0	0	0	0.77	0.54	0	0	0	0	0	0	0	0	0	2	0	0	0	0	0	0	0	0	0	0	0	0	0	0	1	0	0
KEX2	0	0	0	0	0	0	0	0	0	0	0	0	0	0	0	0	0	0	0	0	1.12	1.1	0	0	0	0	0	0	0	0	0	0	0	0	0	0	0	0	0	0	0	0	0	0	0	0	0	1	0
KGD1	0.87	0.4	0	0	0.54	0.27	0	0	0.42	0.22	0	0	0	0	0	0	0.63	0.35	0	0	0.39	0.21	0	0	5	0	3	1	2	1	0	0	3	0	0	0	0	0	0	0	2	2	2	1	0	0	2	0	0
KGD2	0	0	0	0	0	0	0	0	0	0	0	0	2.04	0.71	0	0	0	0	0	0	1.14	0.62	0.13	0	0	0	0	0	0	0	0	0	0	0	0	0	1	0	0	0	0	0	0	0	3	0	1	0	0
KIC1	0	0	0	0	0	0	0	0	0	0	0	0	0.88	0.7	0	0	0	0	0	0	0	0	0	0	0	0	0	0	0	0	0	0	0	0	0	0	0	0	1	0	0	0	0	0	0	0	0	0	0
KIN1	0.64	0.27	0.25	0	0	0	0	0	0	0	0	0	0.57	0.26	0.25	0	0.66	0.33	0.2	0	0.43	0.22	0.04	0	0	0	9	0	0	0	0	0	0	0	0	0	0	0	9	0	2	1	4	0	0	0	2	0	0
KIN2	0.66	0.43	0	0	0	0	0	0	0	0	0	0	0.65	0.42	0	0	1.1	0.62	0.2	0	0.67	0.43	0	0	0	0	1	0	0	0	0	0	0	0	0	0	0	0	1	0	5	1	0	0	0	0	1	0	0
KIN28	0	0	0	0	0	0	0	0	0	0	0	0	0	0	0	0	0	0	0	1	1.02	0.91	0	1	0	0	0	0	0	0	0	0	0	0	0	0	0	0	0	0	0	0	0	0	0	0	1	0	0
KIN3	1.09	1.08	0	0	0	0	0	0	0	0	0	0	0	0	0	0	0	0	0	0	0	0	0	0	0	0	1	0	0	0	0	0	0	0	0	0	0	0	0	0	0	0	0	0	0	0	0	0	0
KIN4	1.47	1.3	0.24	0	1.28	1.21	0	0	0	0	0	0	0	0	0	0	2.91	2.27	0.5	0	1.68	1.47	0.24	0	2	0	0	0	1	0	0	0	0	0	0	0	0	0	0	0	10	3	1	0	0	2	1	0	0
KIN82	0	0	0	0	4.32	1.94	0.25	0	0	0	0	0	0	0	0	0	0	0	0	0	0	0	0	0	0	0	0	0	0	23	0	0	0	0	0	0	0	0	0	0	0	0	0	0	0	0	0	0	0
KIP2	0	0	0	0	0	0	0	0	0	0	0	0	0	0	0	0	1.26	1.2	0.24	0	0	0	0	0	0	0	0	0	0	0	0	0	0	0	0	0	0	0	0	0	2	0	0	0	0	0	0	0	0
KIP3	1.73	1.41	0.25	0	1.48	1.31	0.25	0	0	0	0	0	0	0	0	0	1.26	1.2	0.24	0	1.59	1.47	0.25	0	0	0	8	0	0	0	4	0	0	0	0	0	0	0	0	0	2	0	0	0	1	0	3	0	0
KKQ8	1.09	1.08	0	0	0	0	0	0	0	0	0	0	0	0	0	0	1.31	1.27	0	0	0	0	0	0	0	0	1	0	0	0	0	0	0	0	0	0	0	0	0	0	0	1	0	1	0	0	0	0	0
KNS1	0	0	0	0	0	0	0	0	0	0	0	0	2.45	1.78	0	0	0	0	0	0	0	0	0	0	0	0	0	0	0	0	0	0	0	0	0	0	0	1	0	1	0	0	0	0	0	0	0	0	0
KOG1	0	0	0	0	0	0	0	0	1.1	1.09	0	0	0	0	0	0	1.16	1.13	0	0	1.22	1.17	0.24	0	0	0	0	0	0	0	0	0	1	0	0	0	0	0	0	0	0	1	0	0	0	0	2	0	0
KRE2	0	0	0	0	0.75	0.36	0.02	0	0	0	0	0	0	0	0	0	0	0	0	0	1.3	0.38	0.18	0	0	0	0	0	0	4	3	0	0	0	0	0	0	0	0	0	0	0	0	0	9	0	0	0	0
KRE29	0	0	0	0	0	0	0	0	0	0	0	0	1.07	1.06	0	0	0	0	0	0	0	0	0	0	0	0	0	0	0	0	0	0	0	0	0	0	0	0	1	0	0	0	0	0	0	0	0	0	0
KRE33	6.09	2.57	0.5	0	5.8	1.7	0.5	0	3.54	0.56	0.25	0	4.59	1.07	0.5	0	7.22	3.03	0.79	0	2.09	0.71	0.43	0	15	2	47	1	16	51	0	1	71	0	0	0	0	0	53	40	65	24	26	4	0	8	15	0	0
KRE5	0	0	0	0	0	0	0	0	0	0	0	0	0	0	0	0	0	0	0	0	0	0	0	0	0	0	0	0	0	0	0	0	0	0	0	0	0	0	0	0	0	0	0	0	0	0	0	0	0
KRE6	0	0	0	0	0	0	0	0	0	0	0	0	0.19	0.09	0	0	0.21	0.1	0	0	0.42	0.15	0	0	0	0	0	0	0	0	0	0	0	0	0	0	0	0	2	0	0	1	1	0	5	0	2	0	0
KRI1	4.81	1.16	0.33	0	0.85	0.55	0.08	0	1.61	0.73	0.25	0	2.86	1.4	0.4	0	69.55	38.27	1	0	4.57	2.28	0.74	0	26	0	2	0	0	2	0	0	14	0	0	0	0	1	3	12	46	147	251	312	5	0	19	22	0
KRR1	2.17	0.9	0.44	0	0	0	0	0	0	0	0	0	2.96	1.11	0.5	0	1.59	0.83	0.32	0	0	0	0	0	9	0	5	0	0	0	0	0	0	0	0	0	0	0	14	19	9	2	1	0	0	0	0	0	0
KRS1	0.34	0.07	0	0	0.21	0.06	0	0	0.06	0.03	0	0	0.51	0.12	0	0	0.63	0.23	0	0	0.2	0.08	0	0	0	0	61	0	0	21	0	0	1	0	0	0	0	0	29	44	46	15	24	0	9	1	2	0	0
KSP1	0.9	0.3	0.03	0	2.94	0.58	0.09	0	0.59	0.22	0.13	0	3.24	0.62	0.46	0	17.39	8.62	1	0	19.98	3.06	0.5	0	8	0	4	0	4	0	1	10	11	0	0	0	0	0	121	16	111	88	100	145	1	4	326	290	0
KSS1	2.42	1.67	0.48	0	0	0	0	0	0	0	0	0	0	0	0	0	1.74	1.42	0.44	0	1.39	1.03	0.18	0	1	0	5	4	0	0	0	0	0	0	0	0	0	0	0	0	3	1	3	1	2	0	1	0	0
KTI12	0.43	0.2	0	0	0.42	0.2	0	0	0	0	0	0	0	0	0	0	0.45	0.23	0	0	0.45	0.21	0	0	0	0	5	0	0	3	0	0	0	0	0	0	0	0	0	0	1	1	2	0	2	0	0	0	0
KTR1	0	0	0	0	0	0	0	0	0	0	0	0	0	0	0	0	0.31	0.15	0	0	0.64	0.23	0	0	0	0	0	0	0	0	0	0	0	0	0	0	0	0	0	0	0	1	0	2	6	0	4	0	0
KTR3	0	0	0	0	0	0	0	0	0	0	0	0	0	0	0	0	0	0	0	0	0	0	0	0	0	0	0	0	0	0	0	0	0	0	0	0	0	0	0	0	0	0	0	0	0	0	0	0	0
KTR4	0	0	0	0	0	0	0	0	0	0	0	0	0	0	0	0	0	0	0	0	0	0	0	0	0	0	0	0	0	0	0	0	0	0	0	0	0	0	0	0	0	0	0	0	0	0	0	0	0
KTR6	1.24	1.18	0	0	1.55	1.34	0.24	0	0	0	0	0	0	0	0	0	0	0	0	0	0	0	0	0	1	0	0	0	2	0	0	0	0	0	0	0	0	0	0	0	0	0	0	0	0	0	0	0	0
KXD1	0	0	0	0	0	0	0	0	0	0	0	0	0	0	0	0	1.13	0.88	0.11	0	0	0	0	0	0	0	0	0	0	0	0	0	0	0	0	0	0	0	0	0	1	2	1	0	0	0	0	0	0
LAA1	0.95	0.55	0.24	0	0	0	0	0	0	0	0	0	1.25	0.62	0.25	0	2.43	1.27	0.73	0	1.3	0.65	0.33	0	2	0	2	0	0	0	0	0	0	0	0	0	0	0	15	1	6	8	10	0	4	0	2	0	0
LAG1	1.38	1.31	0	0	0	0	0	0	0	0	0	0	0	0	0	0	0	0	0	0	0	0	0	0	0	0	1	1	0	0	0	0	0	0	0	0	0	0	0	0	0	0	0	0	0	0	0	0	0
LAP2	0	0	0	0	1.12	1.1	0	0	0	0	0	0	0	0	0	0	1.41	1.38	0	0	0	0	0	0	0	0	0	0	0	0	1	0	0	0	0	0	0	0	0	0	1	1	1	0	0	0	0	0	0
LAP3	0	0	0	0	0	0	0	0	0	0	0	0	0	0	0	0	0.92	0.73	0	0	0	0	0	0	0	0	0	0	0	0	0	0	0	0	0	0	0	0	0	0	0	0	1	0	0	0	0	0	0
LAP4	0	0	0	0	0	0	0	0	0	0	0	0	0	0	0	0	1.16	1.13	0	0	2	1.67	0.49	0	0	0	0	0	0	0	0	0	0	0	0	0	0	0	0	0	0	1	0	0	3	0	2	0	0
LAS1	0	0	0	0	1.29	1.21	0.24	0	0	0	0	0	0	0	0	0	1.29	1.26	0	0	0	0	0	0	0	0	0	0	0	2	0	0	0	0	0	0	0	0	0	0	1	1	0	0	0	0	0	0	0
LAS17	2.27	1.67	0.25	0	0	0	0	0	0	0	0	0	8.95	3.67	0.5	0	6.54	5.51	0.99	0	1.11	1.1	0	0	5	0	1	0	0	0	0	0	0	0	0	0	0	0	21	42	21	9	9	2	0	0	1	0	0
LAT1	0.17	0.08	0	0	0.22	0.11	0	0	0	0	0	0	0	0	0	0	0.23	0.12	0	0	0.41	0.14	0	0	0	0	9	0	0	4	7	0	0	0	0	0	0	0	0	0	5	3	3	0	11	0	5	0	8
LCB1	0	0	0	0	0	0	0	0	0	0	0	0	0	0	0	0	0	0	0	0	0	0	0	0	0	0	0	0	0	0	0	0	0	0	0	0	0	0	0	0	0	0	0	0	0	0	0	0	0
LCB2	0	0	0	0	0	0	0	0	0	0	0	0	0	0	0	0	0	0	0	0	0.92	0.58	0.06	0	0	0	0	0	0	0	0	0	0	0	0	0	0	0	0	0	0	0	0	0	1	0	2	0	0
LCB4	0.51	0.24	0.02	0	0.37	0.19	0	0	0	0	0	0	0	0	0	0	0.98	0.44	0.28	0	0.77	0.33	0.13	0	2	0	1	0	0	1	0	0	0	0	0	0	0	0	0	0	10	1	2	2	4	0	2	1	0
LCB5	3.49	2.2	0.5	0	0	0	0	0	0	0	0	0	1.14	1.11	0.24	0	3.66	2.74	0.5	0	1.23	1.21	0	0	9	0	4	0	0	0	0	0	0	0	0	0	0	0	2	0	12	1	8	0	0	0	1	1	0
LCD1	0	0	0	0	0	0	0	0	0	0	0	0	0	0	0	0	0.6	0.21	0	0	4.99	2.29	0.5	0	0	0	0	0	0	0	0	0	0	0	0	0	0	0	0	0	14	25	35	0	59	25	235	351	0
LCP5	0.62	0.37	0.02	0	0	0	0	0	0	0	0	0	0	0	0	0	0	0	0	0	0	0	0	0	0	0	2	0	0	0	0	0	0	0	0	0	0	0	0	0	0	0	0	0	0	0	0	0	0
LDB17	1.18	1.15	0.24	0	0	0	0	0	0	0	0	0	0	0	0	0	0	0	0	0	0	0	0	0	0	0	2	0	0	0	0	0	0	0	0	0	0	0	0	0	0	0	0	0	0	0	0	0	0
LDB19	3.93	1.89	0.25	0	1.12	1.1	0	0	0	0	0	0	1.16	1.13	0	0	0	0	0	0	1.11	1.1	0	0	0	0	32	0	0	0	1	0	0	0	0	0	0	0	0	1	0	0	0	0	0	0	1	0	0
LDB7	1.98	1.68	0.5	0	0	0	0	0	0	0	0	0	0	0	0	0	1.26	1.2	0.24	0	0	0	0	0	3	0	3	0	0	0	0	0	0	0	0	0	0	0	0	0	2	0	0	0	0	0	0	0	0
LEM3	0	0	0	0	0	0	0	0	0.97	0.67	0.18	0	0	0	0	0	0.92	0.67	0	0	1.4	0.86	0.18	0	0	0	0	0	0	0	0	0	3	0	0	0	0	0	0	0	1	0	1	0	3	0	1	0	0
LEO1	1.68	1.2	0.25	0	1.32	1.07	0.25	0	1.02	0.91	0	0	20.67	5.25	0.5	0	4.22	3.47	0.99	0	2.91	1.92	0.5	0	0	0	9	0	0	3	0	0	1	0	0	0	0	0	226	39	13	2	7	5	0	0	9	10	0
LEU1	0.05	0.02	0	0	0.22	0.02	0	0	0.11	0.01	0	0	0.15	0.02	0	0	0.34	0.16	0	0	0.4	0.13	0	0	10	0	6	1	0	0	0	22	87	0	0	0	0	0	162	8	49	58	73	35	34	3	75	138	0
LEU2	0	0	0	0	0	0	0	0	0	0	0	0	0.69	0.24	0	0	0	0	0	0	0	0	0	0	0	0	0	0	0	0	0	0	0	0	0	0	0	1	0	0	0	0	0	0	0	0	0	0	4
LEU4	0	0	0	0	0	0	0	0	0	0	0	0	0	0	0	0	0.7	0.5	0	0	1.57	0.84	0.21	0	0	0	0	0	0	0	0	0	0	0	0	0	0	0	0	0	0	1	0	0	5	1	0	0	0
LGE1	0	0	0	0	0	0	0	0	0	0	0	0	0	0	0	0	0	0	0	0	0	0	0	0	0	0	0	0	0	0	0	0	0	0	0	0	0	0	0	0	0	0	0	0	0	0	0	0	0
LHP1	0.58	0.32	0.07	0	0.67	0.32	0.17	0	0	0	0	0	1.46	0.53	0.47	0	2.72	1.33	0.73	0	0.83	0.44	0.03	0	1	0	4	0	0	6	0	0	0	0	0	0	0	0	8	16	8	13	27	2	3	1	2	0	0
LHS1	0	0	0	0	0	0	0	0	0	0	0	0	0	0	0	0	0	0	0	0	0.38	0.23	0	0	0	0	0	0	0	0	0	0	0	0	0	0	0	0	0	0	0	0	0	0	1	0	0	0	0
LIA1	0	0	0	0	0	0	0	0	0	0	0	0	0	0	0	0	2.01	1.19	0.44	0	0.66	0.4	0	0	0	0	0	0	0	0	0	0	0	0	0	0	0	0	0	0	4	6	3	9	1	0	1	0	0
LIP2	0	0	0	0	0	0	0	0	0	0	0	0	0	0	0	0	0	0	0	0	0	0	0	0	0	0	0	0	0	0	0	0	0	0	0	0	0	0	0	0	0	0	0	0	0	0	0	0	0
LIP5	1.12	0.76	0.25	0	0	0	0	0	0	0	0	0	0.89	0.66	0	0	1.4	0.95	0.41	0	0.85	0.64	0	0	0	0	5	0	0	0	0	0	0	0	0	0	0	0	0	1	0	3	3	0	0	0	1	0	0
LOA1	0	0	0	0	0	0	0	0	0	0	0	0	0	0	0	0	0	0	0	0	1.47	0.96	0.25	0	0	0	0	0	0	0	0	0	0	0	0	0	0	0	0	0	0	0	0	0	1	0	6	0	0
LOC1	0	0	0	0	0	0	0	0	0	0	0	0	3.83	1.48	0.25	0	1.86	1.36	0.43	0	1.34	1.04	0.4	0	0	0	0	0	0	0	0	0	0	0	0	0	0	0	1	22	6	1	2	0	0	0	3	2	0
LOH1	0	0	0	0	0	0	0	0	0	0	0	0	0	0	0	0	0	0	0	0	1.11	1.1	0	0	0	0	0	0	0	0	0	0	0	0	0	0	0	0	0	0	0	0	0	0	0	0	1	0	0
LOS1	1.01	0.81	0.18	0	1.09	0.85	0	0	0	0	0	0	0	0	0	0	1.18	0.94	0.18	0	0	0	0	0	0	0	2	0	1	0	0	0	0	0	0	0	0	0	0	0	0	1	2	0	0	0	0	0	0
LPD1	0	0	0	0	0.26	0.15	0	0	0	0	0	0	0	0	0	0	0.32	0.18	0	0	0.35	0.19	0	0	0	0	0	0	0	0	1	0	0	0	0	0	0	0	0	0	1	0	2	0	0	1	2	0	0
LPX1	0	0	0	0	0	0	0	0	0	0	0	1	1.07	1.06	0	1	0	0	0	0	1.26	1.2	0	0	0	0	0	0	0	0	0	0	0	0	0	0	0	0	1	0	0	0	0	0	1	0	0	0	0
LRE1	1.18	1.15	0.24	0	0	0	0	0	0	0	0	0	0	0	0	0	1.16	1.13	0	0	1.26	1.2	0	0	0	0	2	0	0	0	0	0	0	0	0	0	0	0	0	0	0	1	0	0	1	0	0	0	0
LRG1	0	0	0	0	0	0	0	0	0	0	0	0	1.07	1.06	0	0	1.4	1.27	0.25	0	0	0	0	0	0	0	0	0	0	0	0	0	0	0	0	0	0	0	1	0	3	0	0	0	0	0	0	0	0
LRP1	0.29	0.14	0	0	0	0	0	0	0	0	0	0	0	0	0	0	0	0	0	0	0	0	0	0	1	0	0	0	0	0	0	0	0	0	0	0	0	0	0	0	0	0	0	0	0	0	0	0	0
LRS4	0	0	0	0	0	0	0	0	0	0	0	0	0	0	0	0	0	0	0	0	0	0	0	0	0	0	0	0	0	0	0	0	0	0	0	0	0	0	0	0	0	0	0	0	0	0	0	0	0
LSB1	0	0	0	0	1.14	1.12	0	0	0	0	0	0	0	0	0	0	0	0	0	0	0	0	0	0	0	0	0	0	0	1	0	0	0	0	0	0	0	0	0	0	0	0	0	0	0	0	0	0	0
LSB3	2.06	0.99	0.25	0	1.45	0.61	0.28	0	0.42	0.28	0	0	3.01	0.97	0.5	0	1	0.55	0.2	0	1.76	0.8	0.44	0	2	1	25	0	10	0	6	0	3	0	0	0	0	0	65	25	4	9	1	0	12	0	10	2	0
LSB5	0	0	0	0	0	0	0	0	0	0	0	0	0.68	0.29	0.02	0	0.55	0.3	0	0	0	0	0	0	0	0	0	0	0	0	0	0	0	0	0	0	0	0	2	7	1	1	3	1	0	0	0	0	0
LSC1	0.19	0.09	0	0	0.15	0.08	0	0	0	0	0	0	0	0	0	0	0	0	0	0	0.31	0.15	0	0	1	0	4	0	0	2	0	0	0	0	0	0	0	0	0	0	0	0	0	0	3	2	3	0	0
LSC2	0	0	0	0	0	0	0	0	0	0	0	0	0	0	0	0	0.76	0.51	0	0	1	0.6	0.08	0	0	0	0	0	0	0	0	0	0	0	0	0	0	0	0	0	0	1	0	0	2	0	0	0	0
LSG1	2.48	1.04	0.45	0	2.87	1.11	0.34	0	0.54	0.25	0.06	0	3.48	0.53	0.25	0	4.02	0.85	0.31	0	0.52	0.28	0	0	17	0	25	7	11	40	1	1	10	0	0	0	0	0	173	2	93	10	2	0	2	0	4	0	0
LSM1	0	0	0	0	0	0	0	0	0	0	0	0	0	0	0	0	0.81	0.52	0.07	0	0	0	0	0	0	0	0	0	0	0	0	0	0	0	0	0	0	0	0	0	2	0	0	0	0	0	0	0	0
LSM12	1.09	1.08	0	0	0	0	0	0	2.11	1.75	0.25	0	0	0	0	0	1.32	1.23	0.24	0	1.86	1.71	0.48	0	0	0	1	0	0	0	0	0	3	0	1	0	0	0	0	0	0	2	0	0	2	0	2	1	0
LSM2	0.59	0.32	0	0	0.48	0.28	0	0	0	0	0	0	0.4	0.25	0	0	1.23	0.74	0.15	0	0.46	0.28	0	0	0	0	0	2	1	0	0	0	0	0	0	0	0	0	1	0	3	4	8	2	0	0	2	0	0
LSM4	0.24	0.12	0	0	0.25	0.12	0	0	0	0	0	0	0	0	0	0	0	0	0	0	0	0	0	0	0	0	2	0	0	0	2	0	0	0	0	0	0	0	0	0	0	0	0	0	0	0	0	0	5
LSM5	0	0	0	0	0	0	0	0	0.62	0.42	0	1	0	0	0	1	0.69	0.45	0.02	0	0.62	0.42	0	0	0	0	0	0	0	0	0	0	1	0	0	0	0	0	0	0	0	0	2	0	0	0	1	0	0
LSM6	0	0	0	0	0	0	0	0	0	0	0	0	0	0	0	0	1.02	0.68	0.12	0	0.8	0.56	0	0	0	0	0	0	0	0	0	0	0	0	0	0	0	0	0	0	0	3	1	0	1	0	0	0	0
LSM7	0.9	0.72	0	0	0	0	0	0	0	0	0	0	0	0	0	0	0	0	0	0	0	0	0	0	0	0	1	0	0	0	0	0	0	0	0	0	0	0	0	0	0	0	0	0	0	0	0	0	0
LSP1	0.19	0.06	0	0	0.1	0.04	0	0	0	0	0	0	0.69	0.09	0.25	0	0.93	0.52	0	0	0.13	0.07	0	0	21	0	17	0	0	16	0	1	0	0	0	0	0	0	364	11	39	27	83	115	10	2	5	3	3
LST4	0	0	0	0	0	0	0	0	1.85	0.98	0.25	0	0	0	0	0	1	0.74	0.15	0	1.25	0.88	0.22	0	0	0	0	0	0	0	0	0	13	0	0	0	0	0	0	0	2	0	0	0	0	0	1	4	0
LST8	1.09	1.08	0	0	0	0	0	0	0	0	0	0	0	0	0	0	1.71	1.54	0.49	0	1.33	1.23	0.25	0	0	0	1	0	0	0	0	0	0	0	0	0	0	0	0	0	0	3	2	0	0	0	3	0	0
LTO1	0	0	0	0	0	0	0	0	0	0	0	0	0	0	0	0	0	0	0	0	0	0	0	0	0	0	0	0	0	0	0	0	0	0	0	0	0	0	0	0	0	0	0	0	0	0	0	0	0
LTV1	0	0	0	0	1.28	1.21	0	0	0	0	0	0	0	0	0	0	1.99	1.81	0.49	0	2.52	1.85	0.49	0	0	0	0	0	1	0	0	0	0	0	0	0	0	0	0	0	0	1	2	4	5	0	2	0	0
LUC7	0	0	0	0	0	0	0	0	0	0	0	0	0	0	0	0	0	0	0	0	0	0	0	0	0	0	0	0	0	0	0	0	0	0	0	0	0	0	0	0	0	0	0	0	0	0	0	0	0
LYP1	0	0	0	0	0	0	0	0	0	0	0	0	0.96	0.85	0	0	0	0	0	0	0	0	0	0	0	0	0	0	0	0	0	0	0	0	0	0	0	0	1	0	0	0	0	0	0	0	0	0	0
LYS1	0	0	0	0	0	0	0	0	0	0	0	0	0	0	0	0	1.4	1.27	0.25	0	0	0	0	0	0	0	0	0	0	0	0	0	0	0	0	0	0	0	0	0	3	0	0	0	0	0	0	0	0
LYS12	0.18	0.11	0	0	0.22	0.12	0	0	0.19	0.11	0	0	0.61	0.21	0.24	0	0.42	0.19	0	0	0.79	0.31	0	0	1	0	0	0	0	0	4	0	3	0	0	0	0	0	41	2	0	5	9	0	12	3	3	0	1
LYS14	0	0	0	0	0	0	0	0	0	0	0	0	0	0	0	0	2.91	2	0.75	0	0	0	0	0	0	0	0	0	0	0	0	0	0	0	0	0	0	0	0	0	8	5	6	0	0	0	0	0	0
LYS2	0	0	0	0	0	0	0	0	388.72	3.33	0.25	0	0	0	0	0	0.71	0.52	0	0	0.71	0.52	0	0	0	0	0	0	0	0	0	0	0	1122	0	0	0	0	0	0	0	0	1	0	0	0	1	0	0
LYS20	0.21	0.11	0	0	0.43	0.12	0	0	0	0	0	0	0	0	0	0	0.14	0.08	0	0	0.5	0.16	0	0	1	0	10	0	0	0	0	4	0	0	0	0	0	0	0	0	2	1	0	0	14	0	4	0	1
LYS21	0.19	0.1	0	0	0	0	0	0	0	0	0	0	0	0	0	0	0.13	0.08	0	0	0	0	0	0	1	0	10	0	0	0	0	0	0	0	0	0	0	0	0	0	2	1	0	0	0	0	0	0	1
LYS4	0.66	0.37	0	0	0	0	0	0	0	0	0	0	0	0	0	0	0.58	0.34	0	0	0	0	0	0	0	0	0	1	0	0	0	0	0	0	0	0	0	0	0	0	1	0	0	0	0	0	0	0	0
LYS9	0	0	0	0	0	0	0	0	1.72	1.21	0	0	0	0	0	0	0	0	0	0	0	0	0	0	0	0	0	0	0	0	0	0	0	0	0	1	0	0	0	0	0	0	0	0	0	0	0	0	0
MAD1	0	0	0	0	0	0	0	0	0	0	0	0	1.29	1.26	0.24	0	0	0	0	0	0	0	0	0	0	0	0	0	0	0	0	0	0	0	0	0	0	0	2	1	0	0	0	0	0	0	0	0	0
MAE1	0.77	0.24	0	0	0.67	0.14	0	0	0.27	0.06	0	0	0.13	0.05	0	0	0.34	0.15	0	0	0.31	0.12	0	0	23	0	50	29	36	38	2	0	51	1	0	0	0	0	20	6	27	10	17	2	16	2	17	2	0
MAF1	1.09	1.08	0	0	0	0	0	0	0	0	0	0	0	0	0	0	1.43	1.35	0.24	0	1.11	1.1	0	0	0	0	1	0	0	0	0	0	0	0	0	0	0	0	0	0	0	2	1	0	0	0	1	0	0
MAG1	0	0	0	0	0	0	0	0	0	0	0	0	0	0	0	0	1.13	1.11	0	0	0	0	0	0	0	0	0	0	0	0	0	0	0	0	0	0	0	0	0	0	1	0	0	0	0	0	0	0	0
MAG2	0	0	0	0	0	0	0	0	0	0	0	0	0	0	0	0	6.05	2.84	0.49	0	1.11	1.1	0	0	0	0	0	0	0	0	0	0	0	0	0	0	0	0	0	0	35	2	1	0	0	0	1	0	0
MAK10	0	0	0	0	0	0	0	0	1.1	1.09	0	0	0	0	0	0	0	0	0	0	0	0	0	0	0	0	0	0	0	0	0	0	1	0	0	0	0	0	0	0	0	0	0	0	0	0	0	0	0
MAK11	2.65	1.66	0.25	0	2.3	1.58	0.25	0	0	0	0	0	1.07	1.06	0	0	1.51	1.39	0.25	0	1.11	1.1	0	0	0	0	18	0	0	9	0	0	0	0	0	0	0	0	1	0	3	0	1	0	0	0	1	0	0
MAK16	0	0	0	0	1.41	0.93	0.25	0	0	0	0	0	1.1	0.82	0.25	0	2.06	1.66	0.87	0	0	0	0	0	0	0	0	0	0	5	0	0	0	0	0	0	0	0	5	0	3	2	3	3	0	0	0	0	0
MAK21	4.38	0.91	0.5	0	3.04	0.64	0.25	0	0.66	0.32	0.24	0	1.27	0.53	0.42	0	10.58	5.12	1	0	1.48	0.71	0.52	0	36	0	14	0	1	43	0	0	6	0	0	0	0	0	22	4	106	24	37	20	0	3	12	4	0
MAK3	0	0	0	0	0	0	0	0	0	0	0	0	0	0	0	0	0	0	0	0	0	0	0	0	0	0	0	0	0	0	0	0	0	0	0	0	0	0	0	0	0	0	0	0	0	0	0	0	0
MAK31	0	0	0	0	0	0	0	0	0	0	0	0	0	0	0	0	0	0	0	0	0	0	0	0	0	0	0	0	0	0	0	0	0	0	0	0	0	0	0	0	0	0	0	0	0	0	0	0	0
MAK5	4.49	2.09	0.5	0	4.49	1.64	0.25	0	0	0	0	0	1.97	1.06	0.25	0	6.17	3.22	0.86	0	0.91	0.73	0	0	10	0	23	0	1	29	0	0	0	0	0	0	0	0	0	9	36	2	10	2	0	0	1	0	0
MAL13	0	0	0	0	0	0	0	0	0	0	0	0	0	0	0	0	0	0	0	0	1.22	1.17	0.24	0	0	0	0	0	0	0	0	0	0	0	0	0	0	0	0	0	0	0	0	0	0	0	2	0	0
MAL33	0	0	0	0	0	0	0	0	0	0	0	0	0	0	0	0	0	0	0	0	1.11	1.1	0	0	0	0	0	0	0	0	0	0	0	0	0	0	0	0	0	0	0	0	0	0	0	0	1	0	0
MAM1	0	0	0	0	0	0	0	0	0	0	0	0	0	0	0	0	1.13	1.11	0	0	1.57	1.35	0.24	0	0	0	0	0	0	0	0	0	0	0	0	0	0	0	0	0	1	0	0	0	0	2	0	0	0
MAM3	0	0	0	0	0	0	0	0	0	0	0	0	0	0	0	0	0	0	0	0	1.12	1.1	0	0	0	0	0	0	0	0	0	0	0	0	0	0	0	0	0	0	0	0	0	0	0	0	0	1	0
MAM33	0.37	0.18	0	0	0	0	0	0	0	0	0	0	0	0	0	0	0.58	0.29	0	0	0.8	0.3	0	0	2	0	0	0	0	0	0	0	0	0	0	0	0	0	0	0	2	4	0	3	2	6	0	0	0
MAP1	0.72	0.37	0.02	0	0	0	0	0	0	0	0	0	0	0	0	0	2.14	0.69	0.26	0	0.79	0.34	0.02	0	2	0	4	0	0	0	0	0	0	0	0	0	0	0	0	0	29	2	3	0	4	0	0	0	0
MAP2	1.36	0.7	0.25	0	1.33	0.79	0.24	0	0	0	0	0	0.8	0.57	0.05	0	0.79	0.54	0.05	0	0.69	0.49	0	0	0	0	13	0	1	6	0	0	0	0	0	0	0	0	2	1	2	0	0	0	0	0	1	0	0
MAS1	0	0	0	0	0	0	0	0	0	0	0	0	0	0	0	0	0	0	0	0	1.26	1.2	0	0	0	0	0	0	0	0	0	0	0	0	0	0	0	0	0	0	0	0	0	0	1	0	0	0	0
MAS2	0	0	0	0	0	0	0	0	0	0	0	0	0	0	0	0	1.05	0.83	0.18	0	0	0	0	0	0	0	0	0	0	0	0	0	0	0	0	0	0	0	0	0	0	0	2	0	0	0	0	0	0
MBA1	0	0	0	0	0	0	0	0	0	0	0	0	3.37	1.8	0	0	0	0	0	0	1.28	1.21	0	0	0	0	0	0	0	0	0	0	0	0	0	0	1	0	0	0	0	0	0	0	0	1	0	0	0
MBF1	0	0	0	0	1.51	0.39	0.25	0	0	0	0	0	1.97	0.51	0.25	0	0	0	0	0	0	0	0	0	0	0	0	0	0	0	28	0	0	0	0	0	0	0	64	2	0	0	0	0	0	0	0	0	0
MBP1	1.09	0.95	0.24	0	0	0	0	0	0	0	0	0	0	0	0	0	1.44	1.25	0.24	0	0	0	0	0	0	0	2	0	0	0	0	0	0	0	0	0	0	0	0	0	1	2	1	0	0	0	0	0	0
MCA1	0	0	0	0	0	0	0	0	0	0	0	0	0	0	0	0	0	0	0	0	0	0	0	0	0	0	0	0	0	0	0	0	0	0	0	0	0	0	0	0	0	0	0	0	0	0	0	0	1
MCD1	0	0	0	0	0	0	0	0	0	0	0	0	1.06	0.94	0	0	0	0	0	0	0	0	0	0	0	0	0	0	0	0	0	0	0	0	0	0	0	0	0	1	0	0	0	0	0	0	0	0	0
MCH4	0	0	0	0	0	0	0	0	0	0	0	0	1.07	1.06	0	0	0	0	0	0	1.68	1.47	0.24	0	0	0	0	0	0	0	0	0	0	0	0	0	0	0	1	0	0	0	0	0	0	2	1	0	0
MCH5	0	0	0	0	1.14	1.12	0	0	0	0	0	0	0	0	0	0	0	0	0	0	0	0	0	0	0	0	0	0	0	1	0	0	0	0	0	0	0	0	0	0	0	0	0	0	0	0	0	0	0
MCK1	0.68	0.47	0	0	0	0	0	0	0.4	0.3	0	0	0.41	0.31	0	0	0.76	0.57	0.02	0	1.06	0.65	0.12	0	2	0	1	1	0	0	0	0	1	0	0	0	0	0	2	0	3	2	2	1	5	1	3	0	0
MCM1	0	0	0	0	0	0	0	0	0	0	0	0	0	0	0	0	1.25	1.22	0	0	0	0	0	0	0	0	0	0	0	0	0	0	0	0	0	0	0	0	0	0	1	0	1	0	0	0	0	0	0
MCM10	0	0	0	0	0	0	0	0	0	0	0	0	0	0	0	0	0	0	0	0	1.11	1.1	0	0	0	0	0	0	0	0	0	0	0	0	0	0	0	0	0	0	0	0	0	0	0	0	1	0	0
MCM16	0	0	0	0	0	0	0	0	0	0	0	0	0	0	0	0	1.11	1.1	0	0	0	0	0	0	0	0	0	0	0	0	0	0	0	0	0	0	0	0	0	0	0	0	1	0	0	0	0	0	0
MCM2	0	0	0	0	0	0	0	0	0	0	0	0	1.4	0.52	0.05	0	0.43	0.27	0	0	0.43	0.26	0	0	0	0	0	0	0	0	0	0	0	0	0	0	1	0	4	0	0	0	1	0	0	0	1	0	0
MCM22	0	0	0	0	0	0	0	0	0	0	0	0	0	0	0	0	0	0	0	0	0	0	0	0	0	0	0	0	0	0	0	0	0	0	0	0	0	0	0	0	0	0	0	0	0	0	0	0	0
MCM3	1.08	0.4	0.25	0	0.51	0.29	0	0	0	0	0	0	0	0	0	0	0.84	0.46	0.05	0	0.57	0.31	0.04	0	0	0	19	0	0	2	0	0	0	0	0	0	0	0	0	0	1	4	3	0	0	0	4	0	0
MCM4	0.49	0.26	0.05	0	0.5	0.28	0	0	0	0	0	0	0	0	0	0	1.15	0.56	0.3	0	2.08	0.99	0.42	0	0	0	6	0	1	2	0	0	0	0	0	0	0	0	0	0	0	8	9	2	9	1	22	4	0
MCM5	0.37	0.19	0	0	0	0	0	0	0	0	0	0	0	0	0	0	0.32	0.17	0	0	0.39	0.19	0	0	0	0	3	0	0	0	0	0	0	0	0	0	0	0	0	0	0	0	1	0	0	0	3	0	0
MCM6	0.46	0.27	0.01	0	0.48	0.28	0	0	0	0	0	0	0	0	0	0	1.09	0.51	0.28	0	1.17	0.61	0.18	0	0	0	4	0	0	3	0	0	0	0	0	0	0	0	0	0	0	6	11	0	5	1	8	0	0
MCM7	0.7	0.51	0	0	0	0	0	0	0	0	0	0	0	0	0	0	1.06	0.72	0.18	0	0.96	0.67	0.06	0	0	0	1	0	0	0	0	0	0	0	0	0	0	0	0	0	0	2	3	0	0	1	2	0	0
MCR1	0	0	0	0	0	0	0	0	0	0	0	0	0	0	0	0	0	0	0	0	0	0	0	0	0	0	0	0	0	0	0	0	0	0	0	0	0	0	0	0	0	0	0	0	0	0	0	0	0
MCX1	1.07	0.64	0.24	0	0	0	0	0	0	0	0	0	0	0	0	0	1.11	0.65	0.25	0	0.93	0.62	0	0	0	0	0	2	0	0	0	0	0	0	0	0	0	0	0	0	0	4	0	0	1	0	1	0	0
MDE1	1.25	0.95	0	0	0	0	0	0	0	0	0	0	0	0	0	0	1.26	0.99	0.18	0	0	0	0	0	1	0	0	1	0	0	0	0	0	0	0	0	0	0	0	0	2	1	1	0	0	0	0	0	0
MDH1	0	0	0	0	0	0	0	0	0	0	0	0	0	0	0	0	1.03	0.63	0.49	0	0.93	0.59	0.24	0	0	0	0	0	0	0	0	0	0	0	0	0	0	0	0	0	3	0	2	0	1	0	2	0	1
MDH2	0	0	0	0	1.28	1.21	0	0	0	0	0	0	0	0	0	0	1.25	1.22	0	0	0	0	0	0	0	0	0	0	1	0	0	0	0	0	0	0	0	0	0	0	1	0	1	0	0	0	0	0	0
MDH3	0.48	0.31	0	0	0	0	0	0	0	0	0	0	0	0	0	0	0.51	0.32	0	0	1.36	0.73	0.37	0	0	0	1	0	0	0	0	0	0	0	0	0	0	0	0	0	0	1	0	0	4	3	2	0	1
MDJ1	1.89	0.9	0.25	0	2.88	1.03	0.25	0	0	0	0	0	0	0	0	0	2.42	1.54	0.74	0	2.22	1.19	0.43	0	0	0	17	0	0	20	0	0	0	0	0	0	0	0	0	0	8	4	5	0	0	2	13	0	0
MDL1	0.84	0.56	0	0	0	0	0	0	0	0	0	0	0	0	0	0	0	0	0	0	0	0	0	0	1	0	0	0	0	0	0	0	0	0	0	0	0	0	0	0	0	0	0	0	0	0	0	0	0
MDL2	0	0	0	0	0	0	0	0	0	0	0	0	1.16	1.13	0	0	0	0	0	0	0	0	0	0	0	0	0	0	0	0	0	0	0	0	0	0	0	0	0	1	0	0	0	0	0	0	0	0	0
MDM1	0	0	0	0	0	0	0	0	0	0	0	0	0.84	0.66	0	0	0.89	0.69	0	0	0	0	0	0	0	0	0	0	0	0	0	0	0	0	0	0	0	0	1	0	1	0	0	0	0	0	0	0	0
MDM20	1.19	0.78	0.25	0	1.1	0.75	0.21	0	0	0	0	0	0	0	0	0	1.21	0.86	0.27	0	0	0	0	0	0	0	6	0	0	3	0	0	0	0	0	0	0	0	0	0	2	2	0	0	0	0	0	0	0
MDM3	0	0	0	0	0	0	0	0	0	0	0	0	0	0	0	0	0	0	0	0	0	0	0	0	0	0	0	0	0	0	0	0	0	0	0	0	0	0	0	0	0	0	0	0	0	0	0	0	0
MDM30	0	0	0	0	0	0	0	0	1.8	1.43	0	0	0	0	0	0	1.16	1.13	0	0	0	0	0	0	0	0	0	0	0	0	0	0	0	0	1	0	0	0	0	0	0	1	0	0	0	0	0	0	0
MDM32	0	0	0	0	0	0	0	0	0	0	0	0	0	0	0	0	0	0	0	0	0	0	0	0	0	0	0	0	0	0	0	0	0	0	0	0	0	0	0	0	0	0	0	0	0	0	0	0	0
MDM35	0	0	0	0	0	0	0	0	0	0	0	0	0	0	0	0	0	0	0	0	0	0	0	0	0	0	0	0	0	0	0	0	0	0	0	0	0	0	0	0	0	0	0	0	0	0	0	0	0
MDM38	1.09	1.08	0	0	0	0	0	0	0	0	0	0	1.07	1.06	0	0	1.13	1.11	0	0	0	0	0	0	0	0	1	0	0	0	0	0	0	0	0	0	0	0	1	0	1	0	0	0	0	0	0	0	0
MDN1	1.91	0.62	0.32	0	0.41	0.21	0	0	0.34	0.17	0	0	0.28	0.15	0	0	1.98	1	0.66	0	1.17	0.51	0.22	0	19	0	7	4	1	2	0	0	3	0	0	0	0	0	1	0	19	12	12	5	5	3	12	0	0
MDR1	0	0	0	0	0.73	0.45	0.13	0	0	0	0	0	0	0	0	0	0.78	0.47	0.13	0	0	0	0	0	0	0	0	0	0	0	2	0	0	0	0	0	0	0	0	0	0	2	0	0	0	0	0	0	0
MDS3	0.97	0.76	0.18	0	0	0	0	0	0	0	0	0	0	0	0	0	2.59	1.5	0.43	0	1.15	0.88	0	0	0	0	2	0	0	0	0	0	0	0	0	0	0	0	0	0	13	2	1	0	0	1	1	0	0
MDV1	0	0	0	0	0	0	0	0	0	0	0	0	0	0	0	0	0	0	0	0	0	0	0	0	0	0	0	0	0	0	0	0	0	0	0	0	0	0	0	0	0	0	0	0	0	0	0	0	0
MDY2	0.75	0.3	0.22	0	0.37	0.21	0	0	0	0	0	0	0.38	0.22	0	0	0.37	0.21	0	0	0.42	0.23	0	0	0	0	14	0	0	0	1	0	0	0	0	0	0	0	0	1	0	0	1	0	0	1	0	0	0
MEC1	0.01	0.01	0	0	0	0	0	0	0.01	0.01	0	0	0.01	0.01	0	0	0.44	0.18	0	0	3.11	0.99	0.5	0	1	0	0	0	0	0	0	0	3	0	0	0	0	0	2	0	54	121	125	29	43	124	1309	1173	0
MED1	0	0	0	0	0	0	0	0	0	0	0	0	0	0	0	0	1.49	1.41	0.48	0	1.12	1.1	0	0	0	0	0	0	0	0	0	0	0	0	0	0	0	0	0	0	2	0	2	0	0	0	0	1	0
MED11	0	0	0	0	0	0	0	0	0	0	0	0	0	0	0	0	1.1	0.79	0.13	0	0	0	0	0	0	0	0	0	0	0	0	0	0	0	0	0	0	0	0	0	0	2	1	0	0	0	0	0	0
MED2	0	0	0	0	0	0	0	0	0	0	0	0	0	0	0	0	0.96	0.79	0	0	0	0	0	0	0	0	0	0	0	0	0	0	0	0	0	0	0	0	0	0	1	0	0	0	0	0	0	0	0
MED4	0	0	0	0	0	0	0	0	0	0	0	0	0	0	0	0	0	0	0	0	0.91	0.73	0	0	0	0	0	0	0	0	0	0	0	0	0	0	0	0	0	0	0	0	0	0	0	0	1	0	0
MED6	0	0	0	0	0	0	0	0	0	0	0	0	0	0	0	0	0	0	0	0	0	0	0	0	0	0	0	0	0	0	0	0	0	0	0	0	0	0	0	0	0	0	0	0	0	0	0	0	0
MED8	0	0	0	0	0	0	0	0	0	0	0	0	0	0	0	0	0	0	0	0	0	0	0	0	0	0	0	0	0	0	0	0	0	0	0	0	0	0	0	0	0	0	0	0	0	0	0	0	0
MEF1	0	0	0	0	0	0	0	0	0	0	0	0	0	0	0	0	0	0	0	0	0	0	0	0	0	0	0	0	0	0	0	0	0	0	0	0	0	0	0	0	0	0	0	0	0	0	0	0	0
MEH1	0	0	0	0	0	0	0	0	1.01	0.9	0	1	0	0	0	1	0	0	0	0	0	0	0	0	0	0	0	0	0	0	0	0	1	0	0	0	0	0	0	0	0	0	0	0	0	0	0	0	0
MEP1	1.09	1.08	0	0	1.24	1.18	0.24	0	0	0	0	0	0	0	0	0	0	0	0	0	0	0	0	0	0	0	1	0	0	0	2	0	0	0	0	0	0	0	0	0	0	0	0	0	0	0	0	0	0
MES1	0.34	0.11	0	0	0.63	0.13	0	0	0.12	0.06	0	0	0.08	0.05	0	0	0.83	0.37	0	0	0.34	0.15	0	0	2	0	39	0	2	54	0	0	7	0	0	0	0	0	2	0	38	15	34	1	8	6	3	0	0
MET1	0	0	0	0	0	0	0	0	5.32	2.07	0.25	0	2.29	1.58	0	0	1.13	1.11	0	0	0	0	0	0	0	0	0	0	0	0	0	0	0	8	0	0	0	1	0	0	1	0	0	0	0	0	0	0	0
MET10	0	0	0	0	0	0	0	0	0	0	0	0	0	0	0	0	1.22	0.76	0.21	0	0	0	0	0	0	0	0	0	0	0	0	0	0	0	0	0	0	0	0	0	0	1	0	4	0	0	0	0	0
MET12	0.97	0.59	0.08	0	0	0	0	0	0	0	0	0	0.76	0.51	0	0	1.14	0.69	0.24	0	0	0	0	0	2	0	0	0	0	0	0	0	0	0	0	0	0	0	0	1	0	1	5	0	0	0	0	0	0
MET13	0.95	0.69	0	0	0	0	0	0	0	0	0	0	0	0	0	0	0	0	0	0	0	0	0	0	1	0	0	0	0	0	0	0	0	0	0	0	0	0	0	0	0	0	0	0	0	0	0	0	0
MET14	0	0	0	0	0	0	0	0	0	0	0	0	0	0	0	0	1.11	1.1	0	0	0	0	0	0	0	0	0	0	0	0	0	0	0	0	0	0	0	0	0	0	0	0	1	0	0	0	0	0	0
MET18	1.08	0.71	0.25	0	0	0	0	0	0	0	0	0	0	0	0	0	1.7	1.01	0.48	0	0.82	0.6	0	0	0	0	5	0	0	0	0	0	0	0	0	0	0	0	0	0	0	6	3	0	0	0	1	0	0
MET22	0	0	0	0	0	0	0	0	0	0	0	0	0	0	0	0	1.53	1.33	0.25	0	0	0	0	0	0	0	0	0	0	0	0	0	0	0	0	0	0	0	0	0	4	0	0	0	0	0	0	0	0
MET3	0	0	0	0	1.14	1.12	0	0	0	0	0	0	0	0	0	0	1.16	1.13	0	0	0	0	0	0	0	0	0	0	0	1	0	0	0	0	0	0	0	0	0	0	0	1	0	0	0	0	0	0	0
MET32	0	0	0	0	0	0	0	0	0	0	0	0	0	0	0	0	1.73	1.64	0.48	0	0	0	0	0	0	0	0	0	0	0	0	0	0	0	0	0	0	0	0	0	0	2	1	2	0	0	0	0	0
MET4	0.97	0.76	0.18	0	0	0	0	0	0	0	0	0	0.88	0.7	0	0	1.04	0.79	0.18	0	0	0	0	0	0	0	2	0	0	0	0	0	0	0	0	0	0	0	1	0	2	0	0	0	0	0	0	0	0
MET5	0.47	0.22	0.2	0	0.37	0.19	0	0	0	0	0	0	0.34	0.18	0	0	0	0	0	0	0	0	0	0	0	0	5	0	0	1	0	0	0	0	0	0	0	0	1	0	0	0	0	0	0	0	0	0	0
MET6	0.74	0.46	0	0	2.28	1	0.5	0	0	0	0	0	0	0	0	0	1.32	0.78	0.61	0	1.02	0.6	0.25	0	1	0	0	0	5	0	12	0	0	0	0	0	0	0	0	0	5	2	2	0	1	0	4	0	1
MET7	0	0	0	0	0	0	0	0	0	0	0	0	0	0	0	0	0	0	0	0	0	0	0	0	0	0	0	0	0	0	0	0	0	0	0	0	0	0	0	0	0	0	0	0	0	0	0	0	0
MEU1	2.03	1.24	0.49	0	2.36	1.08	0.44	0	0	0	0	0	0	0	0	0	3.97	2.18	0.75	0	1.19	0.79	0.05	0	2	0	7	4	8	4	0	0	0	0	0	0	0	0	0	0	14	10	17	0	2	1	1	0	0
MEX67	1.21	0.49	0.25	0	0	0	0	0	0	0	0	0	0	0	0	0	0.65	0.38	0	0	0	0	0	0	0	0	15	0	0	0	0	0	0	0	0	0	0	0	0	0	0	1	1	0	0	0	0	0	0
MFB1	0	0	0	0	0	0	0	0	0	0	0	0	0	0	0	0	0	0	0	0	1.12	1.1	0	0	0	0	0	0	0	0	0	0	0	0	0	0	0	0	0	0	0	0	0	0	0	0	0	1	0
MFM1	0	0	0	0	0	0	0	0	0	0	0	0	0	0	0	0	0	0	0	0	0	0	0	0	0	0	0	0	0	0	0	0	0	0	0	0	0	0	0	0	0	0	0	0	0	0	0	0	1
MFT1	0	0	0	0	0	0	0	0	0	0	0	0	0	0	0	0	0	0	0	0	0.58	0.35	0	0	0	0	0	0	0	0	0	0	0	0	0	0	0	0	0	0	0	0	0	0	1	0	0	0	1
MGA1	0	0	0	0	0	0	0	0	0	0	0	0	0	0	0	0	0	0	0	0	0	0	0	0	0	0	0	0	0	0	0	0	0	0	0	0	0	0	0	0	0	0	0	0	0	0	0	0	1
MGE1	0	0	0	0	0	0	0	0	0	0	0	0	0	0	0	0	0	0	0	0	0	0	0	0	0	0	0	0	0	0	0	0	0	0	0	0	0	0	0	0	0	0	0	0	0	0	0	0	1
MGM1	0	0	0	0	0	0	0	0	0	0	0	0	0	0	0	0	0	0	0	0	0.74	0.44	0	0	0	0	0	0	0	0	0	0	0	0	0	0	0	0	0	0	0	0	0	0	0	1	0	0	0
MGM101	1.14	0.48	0.14	0	0.83	0.32	0.22	0	0.52	0.27	0.05	0	0	0	0	0	1.78	0.79	0.45	0	0.59	0.32	0	0	8	0	1	2	0	11	0	0	6	0	0	0	0	0	0	0	1	10	22	2	2	0	3	0	0
MGR1	0	0	0	0	0	0	0	0	0	0	0	0	0	0	0	0	0	0	0	0	1.52	1.32	0.24	0	0	0	0	0	0	0	0	0	0	0	0	0	0	0	0	0	0	0	0	0	2	0	0	0	0
MGR3	0	0	0	0	0	0	0	0	0	0	0	0	0	0	0	0	0	0	0	0	0	0	0	0	0	0	0	0	0	0	0	0	0	0	0	0	0	0	0	0	0	0	0	0	0	0	0	0	0
MGS1	1.09	1.08	0	0	0	0	0	0	0	0	0	0	0	0	0	0	0	0	0	0	0	0	0	0	0	0	1	0	0	0	0	0	0	0	0	0	0	0	0	0	0	0	0	0	0	0	0	0	0
MHF1	0	0	0	0	0	0	0	0	0	0	0	0	0	0	0	0	0	0	0	0	0	0	0	0	0	0	0	0	0	0	0	0	0	0	0	0	0	0	0	0	0	0	0	0	0	0	0	0	0
MHO1	0	0	0	0	0	0	0	0	0	0	0	0	0	0	0	0	0	0	0	0	0	0	0	0	0	0	0	0	0	0	0	0	0	0	0	0	0	0	0	0	0	0	0	0	0	0	0	0	0
MHP1	1.5	0.95	0.25	0	1.06	0.8	0.18	0	0	0	0	0	0	0	0	0	1.17	0.9	0.18	0	1.4	1.02	0.25	0	0	0	9	0	0	2	0	0	0	0	0	0	0	0	0	0	2	1	0	0	1	0	4	0	0
MHR1	0	0	0	0	0.94	0.66	0	0	0	0	0	0	0	0	0	0	0.99	0.68	0.18	0	0	0	0	0	0	0	0	0	1	0	0	0	0	0	0	0	0	0	0	0	0	0	3	0	0	0	0	0	0
MIA40	0	0	0	0	0	0	0	0	0	0	0	0	0	0	0	0	0	0	0	0	0	0	0	0	0	0	0	0	0	0	0	0	0	0	0	0	0	0	0	0	0	0	0	0	0	0	0	0	0
MID2	0	0	0	0	0	0	0	0	0	0	0	0	0	0	0	0	0.82	0.6	0	0	0	0	0	0	0	0	0	0	0	0	0	0	0	0	0	0	0	0	0	0	0	0	1	0	0	0	0	0	0
MIG1	0	0	0	0	0	0	0	0	0	0	0	0	0	0	0	0	3.38	1.8	0.25	0	0	0	0	0	0	0	0	0	0	0	0	0	0	0	0	0	0	0	0	0	18	0	0	0	0	0	0	0	0
MIG2	0	0	0	0	0	0	0	0	0	0	0	0	0	0	0	0	1.32	1.23	0.24	0	0	0	0	0	0	0	0	0	0	0	0	0	0	0	0	0	0	0	0	0	0	2	0	0	0	0	0	0	0
MIH1	0	0	0	0	0	0	0	0	0	0	0	0	3.37	1.8	0	0	0	0	0	0	0	0	0	0	0	0	0	0	0	0	0	0	0	0	0	0	1	0	0	0	0	0	0	0	0	0	0	0	0
MIP1	0	0	0	0	0	0	0	0	0	0	0	0	0.98	0.88	0	0	0	0	0	0	0	0	0	0	0	0	0	0	0	0	0	0	0	0	0	0	0	0	1	0	0	0	0	0	0	0	0	0	0
MIR1	0	0	0	0	0	0	0	0	0	0	0	0	0	0	0	0	0	0	0	0	0.95	0.5	0.01	0	0	0	0	0	0	0	0	0	0	0	0	0	0	0	0	0	0	0	0	0	1	3	0	0	0
MIS1	1.03	0.62	0.11	0	1.73	0.7	0.25	0	1.5	0.8	0	0	3.02	0.92	0.31	0	1.28	0.63	0.25	0	1.54	0.78	0.31	0	2	0	2	0	0	0	15	0	0	1	0	1	0	0	2	24	8	0	0	0	0	4	3	0	0
MIT1	0	0	0	0	1.43	1.29	0.25	0	0	0	0	0	0	0	0	0	0	0	0	0	0	0	0	0	0	0	0	0	0	3	0	0	0	0	0	0	0	0	0	0	0	0	0	0	0	0	0	0	0
MKS1	0	0	0	0	0	0	0	0	0	0	0	0	0	0	0	0	0	0	0	0	0	0	0	0	0	0	0	0	0	0	0	0	0	0	0	0	0	0	0	0	0	0	0	0	0	0	0	0	0
MKT1	0.59	0.29	0.25	0	0.31	0.19	0	0	0.8	0.43	0.06	0	0	0	0	0	5.55	2.71	0.88	0	3.99	2.41	0.99	0	1	0	10	0	0	1	0	0	5	1	0	1	0	0	0	0	6	34	65	37	14	9	38	27	0
MLC1	0	0	0	0	0	0	0	0	0	0	0	0	0.33	0.17	0.01	0	0.32	0.17	0	0	1.13	0.45	0.24	0	0	0	0	0	0	0	0	0	0	0	0	0	0	0	8	0	0	3	0	0	6	0	22	2	2
MLC2	0	0	0	0	0	0	0	0	0	0	0	1	0	0	0	1	0	0	0	0	0	0	0	0	0	0	0	0	0	0	0	0	0	0	0	0	0	0	0	0	0	0	0	0	0	0	0	0	0
MLF3	0	0	0	0	0	0	0	0	0	0	0	0	0	0	0	0	0	0	0	0	1.64	1.46	0.24	0	0	0	0	0	0	0	0	0	0	0	0	0	0	0	0	0	0	0	0	0	2	0	0	1	0
MLH2	1.73	1.41	0.25	0	0	0	0	0	0	0	0	0	0	0	0	0	0	0	0	0	1.28	1.21	0	0	0	0	8	0	0	0	0	0	0	0	0	0	0	0	0	0	0	0	0	0	0	1	0	0	0
MLP1	0	0	0	0	0	0	0	0	0.32	0.17	0	0	0	0	0	0	0.32	0.18	0	0	0	0	0	0	0	0	0	0	0	0	0	0	1	0	0	0	0	0	0	0	0	0	1	0	0	0	0	0	0
MLP2	0	0	0	0	0.52	0.29	0.04	0	0.36	0.23	0	0	0	0	0	0	0	0	0	0	0.5	0.31	0	0	0	0	0	0	0	0	5	0	1	0	0	0	0	0	0	0	0	0	0	0	1	1	0	0	0
MMF1	0.3	0.16	0	0	0.38	0.19	0	0	0.5	0.19	0.21	0	0.21	0.13	0	0	0.5	0.29	0	0	0.74	0.32	0.01	0	0	0	6	0	0	0	1	1	15	0	0	0	0	0	1	0	2	2	2	5	8	1	4	0	3
MMM1	0	0	0	0	0	0	0	0	1.1	1.09	0	0	0	0	0	0	0	0	0	0	0	0	0	0	0	0	0	0	0	0	0	0	1	0	0	0	0	0	0	0	0	0	0	0	0	0	0	0	0
MMR1	0	0	0	0	0	0	0	0	0	0	0	0	0	0	0	0	1.02	0.91	0	0	1.13	1	0	0	0	0	0	0	0	0	0	0	0	0	0	0	0	0	0	0	0	0	1	0	0	0	1	1	0
MMS1	0	0	0	0	0	0	0	0	0	0	0	0	0	0	0	0	1.18	0.94	0.18	0	1.09	0.86	0	0	0	0	0	0	0	0	0	0	0	0	0	0	0	0	0	0	0	1	2	0	0	1	0	0	0
MMS2	0	0	0	0	0	0	0	0	0	0	0	0	0	0	0	0	0	0	0	0	0	0	0	0	0	0	0	0	0	0	0	0	0	0	0	0	0	0	0	0	0	0	0	0	0	0	0	0	0
MMS21	0	0	0	0	0	0	0	0	0	0	0	0	0	0	0	0	1.13	1.11	0	0	0	0	0	0	0	0	0	0	0	0	0	0	0	0	0	0	0	0	0	0	1	0	0	0	0	0	0	0	0
MMS22	0	0	0	0	0	0	0	0	0	0	0	0	0	0	0	0	0	0	0	0	0	0	0	0	0	0	0	0	0	0	0	0	0	0	0	0	0	0	0	0	0	0	0	0	0	0	0	0	0
MND1	3.7	1.99	0	0	0	0	0	0	0	0	0	0	0	0	0	0	0	0	0	0	0	0	0	0	0	1	1	0	0	0	0	0	0	0	0	0	0	0	0	0	0	0	0	0	0	0	0	0	0
MNN1	0	0	0	0	0	0	0	0	0	0	0	0	0	0	0	0	0.76	0.51	0	0	1.63	0.87	0.42	0	0	0	0	0	0	0	0	0	0	0	0	0	0	0	0	0	0	1	0	0	4	0	4	0	0
MNN11	0	0	0	0	0	0	0	0	0	0	0	0	0	0	0	0	0	0	0	0	1.16	0.93	0	0	0	0	0	0	0	0	0	0	0	0	0	0	0	0	0	0	0	0	0	0	1	0	1	0	0
MNN2	0	0	0	0	0	0	0	0	0	0	0	0	0	0	0	0	0.33	0.18	0	0	0.49	0.25	0	0	0	0	0	0	0	0	0	0	0	0	0	0	0	0	0	0	0	1	0	0	2	0	2	0	0
MNN4	0	0	0	0	0	0	0	0	0	0	0	0	1.07	1.06	0	0	0	0	0	0	1.11	1.1	0	0	0	0	0	0	0	0	0	0	0	0	0	0	0	0	1	0	0	0	0	0	0	0	1	0	0
MNN5	0	0	0	0	0	0	0	0	0.38	0.23	0	0	0	0	0	0	0.37	0.23	0	0	0.48	0.27	0	0	0	0	0	0	0	0	0	0	2	0	0	0	0	0	0	0	0	1	0	0	2	0	0	0	0
MNN9	0.79	0.51	0	0	0	0	0	0	0	0	0	0	0.72	0.48	0.07	0	0	0	0	0	0.78	0.5	0.07	0	1	0	0	0	0	0	0	0	0	0	0	0	0	0	2	0	0	0	0	0	0	0	2	0	0
MNP1	0.52	0.27	0.02	0	0	0	0	0	0	0	0	0	0	0	0	0	0.81	0.42	0.23	0	1.66	0.58	0.5	0	2	0	0	0	0	0	0	0	0	0	0	0	0	0	0	0	4	4	1	0	0	9	10	0	2
MNR2	0	0	0	0	0	0	0	0	0	0	0	0	0	0	0	0	1.07	0.94	0	0	0	0	0	0	0	0	0	0	0	0	0	0	0	0	0	0	0	0	0	0	0	1	0	0	0	0	0	0	0
MNS1	0	0	0	0	0	0	0	0	2.34	1.91	0	0	0	0	0	0	0	0	0	0	0	0	0	0	0	0	0	0	0	0	0	0	0	1	1	0	0	0	0	0	0	0	0	0	0	0	0	0	0
MNT4	0	0	0	0	1.14	1.12	0	0	0	0	0	0	0	0	0	0	0	0	0	0	0	0	0	0	0	0	0	0	0	1	0	0	0	0	0	0	0	0	0	0	0	0	0	0	0	0	0	0	0
MOB1	0	0	0	0	0	0	0	0	0	0	0	0	0	0	0	0	1.11	1.1	0	0	0	0	0	0	0	0	0	0	0	0	0	0	0	0	0	0	0	0	0	0	0	0	1	0	0	0	0	0	0
MOB2	1.18	1.15	0.24	0	0	0	0	0	0	0	0	0	0	0	0	0	1.7	1.62	0.48	0	1.11	1.1	0	0	0	0	2	0	0	0	0	0	0	0	0	0	0	0	0	0	2	2	1	0	0	0	1	0	0
MOG1	0	0	0	0	0	0	0	0	0	0	0	0	1.07	1.06	0	0	0	0	0	0	0	0	0	0	0	0	0	0	0	0	0	0	0	0	0	0	0	0	1	0	0	0	0	0	0	0	0	0	0
MON2	0	0	0	0	1.24	1.18	0.24	0	0	0	0	0	1.16	1.13	0	0	1.13	1.11	0	0	0	0	0	0	0	0	0	0	0	0	2	0	0	0	0	0	0	0	0	1	1	0	0	0	0	0	0	0	0
MOS1	0	0	0	0	0	0	0	0	0	0	0	0	0	0	0	0	0	0	0	0	0.77	0.54	0	0	0	0	0	0	0	0	0	0	0	0	0	0	0	0	0	0	0	0	0	0	0	0	1	0	0
MOS2	0	0	0	0	1.17	1	0	0	0	0	0	0	0	0	0	0	0	0	0	0	0	0	0	0	0	0	0	0	1	0	0	0	0	0	0	0	0	0	0	0	0	0	0	0	0	0	0	0	0
MOT1	2.89	1.07	0.25	0	0	0	0	0	1.05	0.64	0	0	0	0	0	0	0	0	0	0	0	0	0	0	1	0	33	0	0	0	0	0	0	1	0	0	0	0	0	0	0	0	0	0	0	0	0	0	0
MOT2	0.68	0.35	0.01	0	0	0	0	0	0	0	0	0	1.3	0.43	0.24	0	3.24	1.38	0.7	0	0	0	0	0	2	0	1	0	0	0	0	0	0	0	0	0	0	0	0	13	27	11	9	1	0	0	0	0	0
MOT3	0	0	0	0	0	0	0	0	0	0	0	0	0	0	0	0	3.47	1.55	0.25	0	0	0	0	0	0	0	0	0	0	0	0	0	0	0	0	0	0	0	0	0	21	0	0	0	0	0	0	0	0
MPC54	0	0	0	0	1.05	0.93	0	0	0	0	0	0	0	0	0	0	0	0	0	0	0	0	0	0	0	0	0	0	0	1	0	0	0	0	0	0	0	0	0	0	0	0	0	0	0	0	0	0	0
MPD1	0.78	0.56	0	0	0	0	0	0	0	0	0	0	0	0	0	0	1.89	1.01	0.35	0	0.8	0.57	0	0	0	0	1	0	0	0	0	0	0	0	0	0	0	0	0	0	10	2	0	0	0	0	1	0	0
MPD2	0.27	0.15	0	0	0.31	0.16	0	0	0	0	0	0	0	0	0	0	0.37	0.18	0	0	0.3	0.16	0	0	0	0	1	0	0	0	2	0	0	0	0	0	0	0	0	0	0	3	0	0	0	0	2	0	0
MPE1	0	0	0	0	0	0	0	0	1.62	1.37	0.25	1	0	0	0	1	17.56	16.07	1	1	361.98	338.14	1	1	0	0	0	0	0	0	0	0	6	0	0	0	0	0	0	0	13	36	48	24	179	271	1132	963	0
MPH1	0	0	0	0	0	0	0	0	0	0	0	0	0	0	0	0	1.67	1.58	0.25	0	0	0	0	0	0	0	0	0	0	0	0	0	0	0	0	0	0	0	0	0	3	1	1	0	0	0	0	0	0
MPM1	0.48	0.21	0.19	0	0	0	0	0	0	0	0	0	0	0	0	0	0.38	0.2	0	0	0.71	0.26	0.07	0	0	0	9	0	0	0	0	0	0	0	0	0	0	0	0	0	0	2	1	0	6	0	0	1	0
MPP10	5.17	1.42	0.4	0	0.87	0.63	0.08	0	0	0	0	0	1.84	0.97	0.25	0	4.32	2.48	0.75	0	0	0	0	0	27	0	3	0	0	2	0	0	0	0	0	0	0	0	23	1	18	11	11	0	0	0	0	0	0
MPS1	0	0	0	0	0	0	0	0	0	0	0	0	0	0	0	0	0	0	0	0	0	0	0	0	0	0	0	0	0	0	0	0	0	0	0	0	0	0	0	0	0	0	0	0	0	0	0	0	0
MPT5	0	0	0	0	0	0	0	0	0	0	0	0	0	0	0	0	3.72	2.32	0.5	0	1.11	1.1	0	0	0	0	0	0	0	0	0	0	0	0	0	0	0	0	0	0	17	3	0	0	0	0	1	0	0
MRC1	1.24	1.18	0	0	0	0	0	0	0	0	0	0	1.2	1.16	0.25	0	1.77	1.53	0.25	0	1.55	1.34	0.25	0	1	0	0	0	0	0	0	0	0	0	0	0	0	0	3	0	1	4	0	0	0	0	5	0	0
MRD1	2.55	1.16	0.25	0	1.85	1.28	0.18	0	1.43	1.03	0.18	0	0.99	0.77	0.23	0	1.31	0.96	0.25	0	0	0	0	0	0	0	23	0	0	2	1	1	2	1	0	0	0	0	3	0	1	0	4	0	0	0	0	0	0
MRH1	0.87	0.33	0	0	0	0	0	0	0	0	0	0	0.6	0.22	0	0	1.66	0.64	0.24	0	0	0	0	0	6	0	0	3	0	0	0	0	0	0	0	0	0	0	0	8	23	10	4	1	0	0	0	0	0
MRH4	0	0	0	0	1.14	1.12	0	0	0	0	0	0	0	0	0	0	1.31	1.27	0	0	0	0	0	0	0	0	0	0	0	1	0	0	0	0	0	0	0	0	0	0	0	1	0	1	0	0	0	0	0
MRI1	0	0	0	0	0	0	0	0	0	0	0	0	0	0	0	0	0.33	0.19	0	0	0	0	0	0	0	0	0	0	0	0	0	0	0	0	0	0	0	0	0	0	0	1	0	0	0	0	0	0	0
MRK1	0	0	0	0	0	0	0	0	0	0	0	0	0	0	0	0	0	0	0	0	0	0	0	0	0	0	0	0	0	0	0	0	0	0	0	0	0	0	0	0	0	0	0	0	0	0	0	0	0
MRL1	0.95	0.69	0	0	0	0	0	0	0	0	0	0	0	0	0	0	0	0	0	0	0.85	0.64	0	0	1	0	0	0	0	0	0	0	0	0	0	0	0	0	0	0	0	0	0	0	0	0	1	0	0
MRM1	6.43	2.18	0.25	0	0	0	0	0	0	0	0	0	0	0	0	0	27.15	24.58	1	0	1.11	1.1	0	0	23	0	0	0	0	0	0	0	0	0	0	0	0	0	0	0	45	56	76	17	0	0	1	0	0
MRM2	1.24	1.18	0	0	0	0	0	0	0	0	0	0	0	0	0	0	0	0	0	0	0	0	0	0	1	0	0	0	0	0	0	0	0	0	0	0	0	0	0	0	0	0	0	0	0	0	0	0	0
MRN1	3.57	1.98	0.39	0	1.5	0.76	0.25	0	1.2	0.7	0.25	0	0	0	0	0	1.1	0.73	0.22	0	1.24	0.71	0.17	0	2	1	2	3	0	8	0	0	7	0	0	0	0	0	0	0	2	2	0	0	3	0	0	0	0
MRP1	0	0	0	0	0.39	0.24	0	0	0	0	0	0	0	0	0	0	0.53	0.31	0	0	0.66	0.38	0	0	0	0	0	0	0	1	0	0	0	0	0	0	0	0	0	0	0	2	2	0	2	1	1	0	0
MRP13	0	0	0	0	0	0	0	0	0	0	0	0	0	0	0	0	0	0	0	0	1.11	1.1	0	0	0	0	0	0	0	0	0	0	0	0	0	0	0	0	0	0	0	0	0	0	0	0	1	0	0
MRP17	1.09	1.08	0	0	0	0	0	0	0	0	0	0	0	0	0	0	0	0	0	0	0	0	0	0	0	0	1	0	0	0	0	0	0	0	0	0	0	0	0	0	0	0	0	0	0	0	0	0	0
MRP2	1.09	1.08	0	0	0	0	0	0	0	0	0	0	0	0	0	0	0	0	0	0	0	0	0	0	0	0	1	0	0	0	0	0	0	0	0	0	0	0	0	0	0	0	0	0	0	0	0	0	0
MRP4	1.03	0.67	0	0	1.81	0.91	0.31	0	0	0	0	0	0	0	0	0	1.14	0.71	0.19	0	0	0	0	0	1	0	0	1	5	2	0	0	0	0	0	0	0	0	0	0	4	1	0	0	0	0	0	0	0
MRP49	0	0	0	0	0	0	0	0	0	0	0	0	0	0	0	0	0	0	0	0	0	0	0	0	0	0	0	0	0	0	0	0	0	0	0	0	0	0	0	0	0	0	0	0	0	0	0	0	0
MRP51	0	0	0	0	0	0	0	0	0	0	0	0	0	0	0	0	1.17	0.9	0.18	0	0	0	0	0	0	0	0	0	0	0	0	0	0	0	0	0	0	0	0	0	2	1	0	0	0	0	0	0	0
MRP7	1.47	1.3	0.24	0	0	0	0	0	0	0	0	0	0	0	0	0	1.79	1.43	0.25	0	0	0	0	0	2	0	0	0	0	0	0	0	0	0	0	0	0	0	0	0	6	0	0	0	0	0	0	0	0
MRP8	0.68	0.37	0	0	0.68	0.37	0.04	0	0	0	0	0	0	0	0	0	0	0	0	0	0	0	0	0	2	0	0	0	0	0	4	0	0	0	0	0	0	0	0	0	0	0	0	0	0	0	0	0	0
MRPL1	0	0	0	0	0	0	0	0	1.1	1.09	0	0	0	0	0	0	1.26	1.24	0	0	1.12	1.1	0	0	0	0	0	0	0	0	0	0	1	0	0	0	0	0	0	0	0	0	1	1	0	0	0	1	0
MRPL10	0	0	0	0	0	0	0	0	0	0	0	0	0	0	0	0	1.16	1.13	0	0	0	0	0	0	0	0	0	0	0	0	0	0	0	0	0	0	0	0	0	0	0	1	0	0	0	0	0	0	0
MRPL11	0	0	0	0	0	0	0	0	0	0	0	0	0	0	0	0	1.13	1.11	0	0	1.22	1.17	0.24	0	0	0	0	0	0	0	0	0	0	0	0	0	0	0	0	0	1	0	0	0	0	0	2	0	0
MRPL15	0	0	0	0	0	0	0	0	0	0	0	0	1.08	0.86	0.25	0	1.2	0.98	0	0	0.95	0.78	0	0	0	0	0	0	0	0	0	0	0	0	0	0	0	0	4	0	1	1	1	0	0	0	1	0	0
MRPL17	1.18	1.15	0.24	0	0	0	0	0	0	0	0	0	0	0	0	0	2.46	2.13	0.5	0	1.11	1.1	0	0	0	0	2	0	0	0	0	0	0	0	0	0	0	0	0	0	1	4	6	0	0	0	1	0	0
MRPL19	1.18	1.15	0.24	0	0	0	0	0	0	0	0	0	0	0	0	0	0	0	0	0	0	0	0	0	0	0	2	0	0	0	0	0	0	0	0	0	0	0	0	0	0	0	0	0	0	0	0	0	0
MRPL23	0	0	0	0	0	0	0	0	0	0	0	0	1.31	1.22	0.24	0	0	0	0	0	0	0	0	0	0	0	0	0	0	0	0	0	0	0	0	0	0	0	0	2	0	0	0	0	0	0	0	0	0
MRPL25	0	0	0	0	0	0	0	0	0	0	0	0	1.16	1.13	0	0	1.72	1.69	0.24	0	1.11	1.1	0	0	0	0	0	0	0	0	0	0	0	0	0	0	0	0	0	1	1	2	1	1	0	0	1	0	0
MRPL28	0	0	0	0	0	0	0	0	0	0	0	0	0	0	0	0	1.11	1.1	0	0	1.28	1.21	0	0	0	0	0	0	0	0	0	0	0	0	0	0	0	0	0	0	0	0	1	0	0	1	0	0	0
MRPL3	1.09	1.08	0	0	1.12	1.1	0	0	0	0	0	0	0	0	0	0	0	0	0	0	1.11	1.1	0	0	0	0	1	0	0	0	1	0	0	0	0	0	0	0	0	0	0	0	0	0	0	0	1	0	0
MRPL31	0	0	0	0	0	0	0	0	0	0	0	0	0	0	0	0	1.11	1.1	0	0	0	0	0	0	0	0	0	0	0	0	0	0	0	0	0	0	0	0	0	0	0	0	1	0	0	0	0	0	0
MRPL32	0	0	0	0	0	0	0	0	0	0	0	0	0	0	0	0	7.06	2.45	0.25	0	1.26	1.2	0	0	0	0	0	0	0	0	0	0	0	0	0	0	0	0	0	0	45	0	1	0	1	0	0	0	0
MRPL35	0	0	0	0	1.36	1.25	0.25	0	0	0	0	0	0	0	0	0	1.98	1.71	0.5	0	1.52	1.32	0.24	0	0	0	0	0	0	0	3	0	0	0	0	0	0	0	0	0	0	4	3	0	2	0	0	0	0
MRPL36	0	0	0	0	0	0	0	0	0	0	0	0	0	0	0	0	1.53	1.33	0.25	0	0	0	0	0	0	0	0	0	0	0	0	0	0	0	0	0	0	0	0	0	4	0	0	0	0	0	0	0	0
MRPL4	1.09	1.08	0	0	0	0	0	0	0	0	0	0	0	0	0	0	1.48	1.31	0.25	0	0	0	0	0	0	0	1	0	0	0	0	0	0	0	0	0	0	0	0	0	0	3	0	0	0	0	0	0	0
MRPL40	1.18	1.15	0.24	0	0	0	0	0	0	0	0	0	0	0	0	0	0	0	0	0	1.11	1.1	0	0	0	0	2	0	0	0	0	0	0	0	0	0	0	0	0	0	0	0	0	0	0	0	1	0	0
MRPL49	0	0	0	0	0	0	0	0	0	0	0	0	0	0	0	0	1.26	1.2	0.24	0	0	0	0	0	0	0	0	0	0	0	0	0	0	0	0	0	0	0	0	0	2	0	0	0	0	0	0	0	0
MRPL50	0	0	0	0	0	0	0	0	4.96	2.99	0.49	0	3.37	1.8	0	0	0	0	0	0	0	0	0	0	0	0	0	0	0	0	0	0	2	1	4	0	1	0	0	0	0	0	0	0	0	0	0	0	0
MRPL51	0	0	0	0	0	0	0	0	1.31	1.22	0.25	1	1.2	1.16	0.25	1	1.11	1.1	0	0	0	0	0	0	0	0	0	0	0	0	0	0	3	0	0	0	0	0	3	0	0	0	1	0	0	0	0	0	0
MRPL6	1.47	1.3	0.24	0	0	0	0	0	0	0	0	0	0	0	0	0	0	0	0	0	0	0	0	0	2	0	0	0	0	0	0	0	0	0	0	0	0	0	0	0	0	0	0	0	0	0	0	0	0
MRPL7	0	0	0	0	1.29	1.21	0.24	0	0	0	0	0	0	0	0	0	2.54	2.25	0.75	0	0	0	0	0	0	0	0	0	0	2	0	0	0	0	0	0	0	0	0	0	3	5	3	0	0	0	0	0	0
MRPL8	1.09	1.08	0	0	0	0	0	0	0	0	0	0	0	0	0	0	1.11	1.1	0	0	0	0	0	0	0	0	1	0	0	0	0	0	0	0	0	0	0	0	0	0	0	0	1	0	0	0	0	0	0
MRPL9	1.24	1.18	0	0	0	0	0	0	0	0	0	0	0	0	0	0	2.19	1.55	0.25	0	0	0	0	0	1	0	0	0	0	0	0	0	0	0	0	0	0	0	0	0	9	0	0	0	0	0	0	0	0
MRPS12	0	0	0	0	0	0	0	0	0	0	0	0	3.37	1.8	0	0	0	0	0	0	0	0	0	0	0	0	0	0	0	0	0	0	0	0	0	0	1	0	0	0	0	0	0	0	0	0	0	0	0
MRPS16	0	0	0	0	0.91	0.69	0	0	0	0	0	0	0.91	0.7	0	0	1.23	0.89	0.31	0	0.88	0.68	0	0	0	0	0	0	0	1	0	0	0	0	0	0	0	0	0	1	0	2	2	0	0	0	1	0	0
MRPS17	0.42	0.24	0	0	0	0	0	0	0	0	0	0	0	0	0	0	0	0	0	0	0.59	0.3	0	0	0	0	1	0	0	0	0	0	0	0	0	0	0	0	0	0	0	0	0	0	2	0	0	0	0
MRPS18	0	0	0	0	1.14	1.12	0	0	0	0	0	0	0	0	0	0	1.27	1.24	0	0	0	0	0	0	0	0	0	0	0	1	0	0	0	0	0	0	0	0	0	0	0	1	1	0	0	0	0	0	0
MRPS2	0	0	0	0	0	0	0	0	0	0	0	0	0	0	0	0	0	0	0	0	0	0	0	0	0	0	0	0	0	0	0	0	0	0	0	0	0	0	0	0	0	0	0	0	0	0	0	0	0
MRPS28	1.46	1.3	0.25	0	0	0	0	0	0	0	0	0	0	0	0	0	1.85	1.63	0.49	0	0	0	0	0	0	0	5	0	0	0	0	0	0	0	0	0	0	0	0	0	4	2	0	0	0	0	0	0	0
MRPS35	0.93	0.77	0	0	0	0	0	0	0	0	0	0	0	0	0	0	0.95	0.78	0	0	0.94	0.78	0	0	0	0	1	0	0	0	0	0	0	0	0	0	0	0	0	0	0	0	1	0	0	0	1	0	0
MRPS5	0.9	0.72	0	0	0	0	0	0	0	0	0	0	0	0	0	0	1.05	0.82	0	0	1.25	0.88	0.18	0	0	0	1	0	0	0	0	0	0	0	0	0	0	0	0	0	0	1	1	0	2	0	0	0	0
MRPS8	1.83	1.19	0.25	0	1.06	0.8	0.18	0	0	0	0	0	0	0	0	0	2.24	1.61	0.73	0	0	0	0	0	4	0	0	1	0	2	0	0	0	0	0	0	0	0	0	0	6	3	4	0	0	0	0	0	0
MRPS9	0	0	0	0	0	0	0	0	0	0	0	0	0	0	0	0	0.83	0.61	0	0	0	0	0	0	0	0	0	0	0	0	0	0	0	0	0	0	0	0	0	0	0	0	1	0	0	0	0	0	0
MRS2	0	0	0	0	0	0	0	0	0	0	0	0	0	0	0	0	1.15	1.12	0	0	0	0	0	0	0	0	0	0	0	0	0	0	0	0	0	0	0	0	0	0	0	0	0	1	0	0	0	0	0
MRS6	2.21	0.99	0.31	0	0	0	0	0	0	0	0	0	0	0	0	0	0.97	0.57	0.17	0	0.8	0.51	0	0	8	0	0	2	0	0	0	0	0	0	0	0	0	0	0	0	4	0	0	0	1	0	0	0	0
MRT4	0.35	0.2	0	0	0.41	0.23	0	0	0	0	0	0	0	0	0	0	0.53	0.3	0	0	0.38	0.21	0	0	0	0	2	0	0	1	2	0	0	0	0	0	0	0	0	0	3	1	2	0	0	1	0	0	0
MSA1	0	0	0	0	0	0	0	0	0	0	0	0	0	0	0	0	0	0	0	0	1.37	1.31	0	0	0	0	0	0	0	0	0	0	0	0	0	0	0	0	0	0	0	0	0	0	1	0	1	0	0
MSB1	1.18	1.15	0.24	0	0	0	0	0	0	0	0	0	0	0	0	0	1.26	1.2	0.24	0	0	0	0	0	0	0	2	0	0	0	0	0	0	0	0	0	0	0	0	0	2	0	0	0	0	0	0	0	0
MSB3	1.12	0.83	0.25	0	0	0	0	0	0	0	0	0	0	0	0	0	1.05	0.82	0	0	0	0	0	0	0	0	4	0	0	0	0	0	0	0	0	0	0	0	0	0	0	1	1	0	0	0	0	0	0
MSB4	0	0	0	0	0	0	0	0	0	0	0	0	1.62	1.37	0.25	0	0	0	0	0	0	0	0	0	0	0	0	0	0	0	0	0	0	0	0	0	0	0	0	4	0	0	0	0	0	0	0	0	0
MSC1	0	0	0	0	0	0	0	0	0	0	0	0	0	0	0	0	0	0	0	0	0	0	0	0	0	0	0	0	0	0	0	0	0	0	0	0	0	0	0	0	0	0	0	0	0	0	0	0	0
MSC2	0	0	0	0	0	0	0	0	0	0	0	0	0	0	0	0	0	0	0	0	0	0	0	0	0	0	0	0	0	0	0	0	0	0	0	0	0	0	0	0	0	0	0	0	0	0	0	0	0
MSC6	0	0	0	0	0	0	0	0	0	0	0	0	0	0	0	0	0	0	0	0	0	0	0	0	0	0	0	0	0	0	0	0	0	0	0	0	0	0	0	0	0	0	0	0	0	0	0	0	0
MSC7	1.02	0.64	0.11	0	0	0	0	0	0.77	0.54	0	0	0	0	0	0	0.92	0.61	0.11	0	0.88	0.59	0	0	2	0	0	0	0	0	0	0	1	0	0	0	0	0	0	0	0	2	0	0	1	0	0	0	0
MSE1	0	0	0	0	0	0	0	0	0	0	0	0	1.05	0.93	0.24	0	0	0	0	0	0	0	0	0	0	0	0	0	0	0	0	0	0	0	0	0	0	0	2	0	0	0	0	0	0	0	0	0	0
MSH1	0	0	0	0	0	0	0	0	0	0	0	0	1.35	1.08	0.25	0	1.07	0.94	0	0	0	0	0	0	0	0	0	0	0	0	0	0	0	0	0	0	0	0	0	3	0	1	0	0	0	0	0	0	0
MSH2	2.74	1.22	0.5	0	0	0	0	0	0	0	0	0	2.2	1.03	0.44	0	2.5	1.22	0.49	0	0.95	0.64	0.19	0	10	0	5	0	0	0	0	0	0	0	0	0	0	0	3	12	14	4	0	0	0	0	3	0	0
MSH3	0	0	0	0	0	0	0	0	0	0	0	0	0	0	0	0	0	0	0	0	1.11	1.1	0	0	0	0	0	0	0	0	0	0	0	0	0	0	0	0	0	0	0	0	0	0	0	0	1	0	0
MSH5	0	0	0	0	0	0	0	0	0	0	0	0	0	0	0	0	0	0	0	0	1.11	1.1	0	0	0	0	0	0	0	0	0	0	0	0	0	0	0	0	0	0	0	0	0	0	0	0	1	0	0
MSH6	1.42	0.87	0.25	0	1.12	0.77	0.2	0	0	0	0	0	0.9	0.68	0	0	1.95	1.3	0.52	0	0	0	0	0	0	0	9	0	0	3	0	0	0	0	0	0	0	0	0	1	2	2	8	0	0	0	0	0	0
MSI1	0	0	0	0	0	0	0	0	0	0	0	0	0	0	0	0	0	0	0	0	0	0	0	0	0	0	0	0	0	0	0	0	0	0	0	0	0	0	0	0	0	0	0	0	0	0	0	0	0
MSK1	0	0	0	0	0	0	0	0	0	0	0	0	0	0	0	0	0	0	0	0	1.89	1.56	0.25	0	0	0	0	0	0	0	0	0	0	0	0	0	0	0	0	0	0	0	0	0	3	0	1	0	0
MSL5	1.64	1.37	0.25	0	0	0	0	0	0	0	0	0	1.16	1.13	0	0	1.13	1.11	0	0	0	0	0	0	0	0	7	0	0	0	0	0	0	0	0	0	0	0	0	1	1	0	0	0	0	0	0	0	0
MSN1	0	0	0	0	1.14	1.12	0	0	0	0	0	0	0	0	0	0	0	0	0	0	1.11	1.1	0	0	0	0	0	0	0	1	0	0	0	0	0	0	0	0	0	0	0	0	0	0	0	0	1	0	0
MSN4	0	0	0	0	0	0	0	0	0	0	0	0	0	0	0	0	1.07	0.94	0	0	0	0	0	0	0	0	0	0	0	0	0	0	0	0	0	0	0	0	0	0	0	1	0	0	0	0	0	0	0
MSN5	9.03	2.4	0.25	0	0	0	0	0	0	0	0	0	0	0	0	0	1.29	1.26	0	0	2.98	2.33	0.49	0	34	0	0	0	0	0	0	0	0	0	0	0	0	0	0	0	1	1	0	0	5	2	1	0	0
MSO1	0	0	0	0	1.14	1.12	0	0	0	0	0	0	2.24	1.56	0.25	0	0	0	0	0	0	0	0	0	0	0	0	0	0	1	0	0	0	0	0	0	0	0	0	8	0	0	0	0	0	0	0	0	0
MSP1	0	0	0	0	0.94	0.74	0	0	0	0	0	0	0	0	0	0	0.95	0.75	0	0	1.12	0.87	0	0	0	0	0	0	0	1	0	0	0	0	0	0	0	0	0	0	0	1	0	0	1	0	1	0	0
MSR1	0	0	0	0	0	0	0	0	0	0	0	0	0	0	0	0	1.15	1.12	0	0	0	0	0	0	0	0	0	0	0	0	0	0	0	0	0	0	0	0	0	0	0	0	0	1	0	0	0	0	0
MSS11	0	0	0	0	0	0	0	0	0	0	0	0	0	0	0	0	0	0	0	0	0	0	0	0	0	0	0	0	0	0	0	0	0	0	0	0	0	0	0	0	0	0	0	0	0	0	0	0	0
MSS116	0.48	0.17	0	0	0.29	0.11	0	0	0.17	0.08	0	0	0	0	0	0	0.34	0.15	0	0	0.32	0.12	0	0	6	0	7	0	0	6	0	0	1	0	0	0	0	0	0	0	0	3	2	3	4	0	0	0	0
MSS18	0	0	0	0	0	0	0	0	0	0	0	0	0	0	0	0	0	0	0	0	0	0	0	0	0	0	0	0	0	0	0	0	0	0	0	0	0	0	0	0	0	0	0	0	0	0	0	0	0
MSS4	1.24	1.18	0	0	0	0	0	0	0	0	0	0	1.31	1.22	0.24	0	5.05	3.85	0.75	0	0	0	0	0	1	0	0	0	0	0	0	0	0	0	0	0	0	0	0	2	20	5	4	1	0	0	0	0	0
MSS51	0	0	0	0	0	0	0	0	0	0	0	0	0	0	0	0	0.76	0.51	0	0	0	0	0	0	0	0	0	0	0	0	0	0	0	0	0	0	0	0	0	0	0	1	0	0	0	0	0	0	0
MST1	0	0	0	0	0	0	0	0	0	0	0	0	0	0	0	0	1.15	1.12	0	0	1.11	1.1	0	0	0	0	0	0	0	0	0	0	0	0	0	0	0	0	0	0	0	0	0	1	0	0	1	0	0
MSW1	0	0	0	0	0	0	0	0	0	0	0	0	0	0	0	0	0	0	0	0	0	0	0	0	0	0	0	0	0	0	0	0	0	0	0	0	0	0	0	0	0	0	0	0	0	0	0	0	0
MTC1	0.12	0.07	0	0	0	0	0	0	0	0	0	0	0.13	0.07	0	0	0.15	0.08	0	0	0.2	0.09	0	0	0	0	3	0	0	0	0	0	0	0	0	0	0	0	0	2	0	2	2	0	3	0	2	0	0
MTC4	0	0	0	0	0	0	0	0	0	0	0	0	0	0	0	0	1.98	1.71	0.5	0	0	0	0	0	0	0	0	0	0	0	0	0	0	0	0	0	0	0	0	0	0	4	3	0	0	0	0	0	0
MTC5	0	0	0	0	0.97	0.66	0	0	0.77	0.54	0	0	1.64	0.83	0	0	2.25	1.35	0.65	0	1.25	0.8	0.38	0	0	0	0	0	1	0	1	0	1	0	0	0	0	1	1	0	3	5	9	0	0	0	4	3	0
MTD1	0	0	0	0	0	0	0	0	0	0	0	0	0	0	0	0	1.11	1.1	0	0	2.56	1.64	0.25	0	0	0	0	0	0	0	0	0	0	0	0	0	0	0	0	0	0	0	1	0	6	0	0	0	0
MTF1	0	0	0	0	0	0	0	0	0	0	0	0	0	0	0	0	0	0	0	0	0	0	0	0	0	0	0	0	0	0	0	0	0	0	0	0	0	0	0	0	0	0	0	0	0	0	0	0	0
MTF2	0	0	0	0	0	0	0	0	0	0	0	0	0	0	0	0	1.82	1.56	0.25	0	1.26	1.2	0	0	0	0	0	0	0	0	0	0	0	0	0	0	0	0	0	0	5	1	0	0	1	0	0	0	0
MTG1	1.18	1.15	0.24	0	0	0	0	0	0	0	0	0	0	0	0	0	0	0	0	0	0	0	0	0	0	0	2	0	0	0	0	0	0	0	0	0	0	0	0	0	0	0	0	0	0	0	0	0	0
MTG2	1.09	0.95	0.24	0	0	0	0	0	0	0	0	0	1.06	0.94	0	0	1.04	0.92	0	0	0	0	0	0	0	0	2	0	0	0	0	0	0	0	0	0	0	0	0	1	1	0	0	0	0	0	0	0	0
MTH1	0	0	0	0	1.84	1.45	0	0	0	0	0	0	2.29	1.58	0	0	0	0	0	0	0	0	0	0	0	0	0	0	0	0	0	1	0	0	0	0	0	1	0	0	0	0	0	0	0	0	0	0	0
MTL1	0	0	0	0	0	0	0	0	0	0	0	0	0	0	0	0	0	0	0	0	1.11	1.1	0	0	0	0	0	0	0	0	0	0	0	0	0	0	0	0	0	0	0	0	0	0	0	0	1	0	0
MTM1	1.29	1.21	0	0	0	0	0	0	0	0	0	0	0	0	0	0	1.16	1.13	0	0	0	0	0	0	0	0	0	1	0	0	0	0	0	0	0	0	0	0	0	0	0	1	0	0	0	0	0	0	0
MTO1	1.02	0.78	0	0	0	0	0	0	0	0	0	0	2.77	1.19	0	0	0	0	0	0	0	0	0	0	1	0	0	0	0	0	0	0	0	0	0	0	1	0	0	0	0	0	0	0	0	0	0	0	0
MTQ2	1.24	1.18	0	0	0	0	0	0	0	0	0	0	0	0	0	0	1.39	1.33	0.24	0	0	0	0	0	1	0	0	0	0	0	0	0	0	0	0	0	0	0	0	0	0	1	2	0	0	0	0	0	0
MTR10	1.24	1.18	0	0	1.29	1.21	0.24	0	0	0	0	0	1.14	1.11	0.24	0	2.01	1.71	0.49	0	0	0	0	0	1	0	0	0	0	2	0	0	0	0	0	0	0	0	2	0	0	2	6	0	0	0	0	0	0
MTR2	1.05	0.8	0.23	0	0	0	0	0	0	0	0	0	0	0	0	0	0	0	0	0	0	0	0	0	0	0	3	0	0	0	0	0	0	0	0	0	0	0	0	0	0	0	0	0	0	0	0	0	0
MTR3	0	0	0	0	0	0	0	0	0	0	0	0	1.07	1.06	0	0	0	0	0	0	1.12	1.1	0	0	0	0	0	0	0	0	0	0	0	0	0	0	0	0	1	0	0	0	0	0	0	0	0	1	0
MTR4	0.61	0.24	0.15	1	0.52	0.23	0	1	0	0	0	0	1.37	0.46	0.37	0	0.35	0.18	0	0	0.34	0.18	0	0	0	0	11	0	0	5	0	0	0	0	0	0	0	0	29	10	0	1	0	0	0	0	0	1	0
MTW1	0	0	0	0	0	0	0	0	0	0	0	0	0	0	0	0	0	0	0	0	0	0	0	0	0	0	0	0	0	0	0	0	0	0	0	0	0	0	0	0	0	0	0	0	0	0	0	0	0
MUB1	0	0	0	0	0	0	0	0	0	0	0	0	0	0	0	0	1.16	1.13	0	0	1.11	1.1	0	0	0	0	0	0	0	0	0	0	0	0	0	0	0	0	0	0	0	1	0	0	0	0	1	0	0
MUD2	1.09	1.08	0	0	0	0	0	0	0	0	0	0	0	0	0	0	0	0	0	0	0	0	0	0	0	0	1	0	0	0	0	0	0	0	0	0	0	0	0	0	0	0	0	0	0	0	0	0	0
MUK1	3.61	1.84	0	0	0	0	0	0	0	0	0	0	0	0	0	0	1.4	1.27	0.25	0	0	0	0	0	0	1	0	0	0	0	0	0	0	0	0	0	0	0	0	0	3	0	0	0	0	0	0	0	0
MUM2	0	0	0	0	0	0	0	0	0	0	0	0	0	0	0	0	0.78	0.49	0.06	0	0	0	0	0	0	0	0	0	0	0	0	0	0	0	0	0	0	0	0	0	2	0	0	0	0	0	0	0	0
MUP1	0	0	0	0	0	0	0	0	0	0	0	0	0	0	0	0	0	0	0	0	1.28	1.21	0	0	0	0	0	0	0	0	0	0	0	0	0	0	0	0	0	0	0	0	0	0	0	1	0	0	0
MUS81	0	0	0	0	0	0	0	0	0	0	0	0	0	0	0	0	1.16	1.13	0	0	0	0	0	0	0	0	0	0	0	0	0	0	0	0	0	0	0	0	0	0	0	1	0	0	0	0	0	0	0
MVD1	0	0	0	0	0	0	0	0	0	0	0	0	0	0	0	0	0	0	0	0	0.91	0.73	0	0	0	0	0	0	0	0	0	0	0	0	0	0	0	0	0	0	0	0	0	0	0	0	1	0	0
MVP1	0	0	0	0	0	0	0	0	1.66	1.19	0	0	0	0	0	0	0	0	0	0	0	0	0	0	0	0	0	0	0	0	0	0	0	0	1	0	0	0	0	0	0	0	0	0	0	0	0	0	0
MXR1	0	0	0	0	0	0	0	0	1.01	0.9	0	0	0	0	0	0	2.57	1.75	0.49	0	2.39	1.9	0.49	0	0	0	0	0	0	0	0	0	1	0	0	0	0	0	0	0	1	9	2	0	1	2	7	0	0
MXR2	1.29	1.21	0	0	0	0	0	0	0	0	0	0	0	0	0	0	0	0	0	0	0	0	0	0	0	0	0	1	0	0	0	0	0	0	0	0	0	0	0	0	0	0	0	0	0	0	0	0	0
MYO1	0	0	0	0	0	0	0	0	0	0	0	0	0	0	0	0	0.71	0.52	0	0	0.89	0.62	0	0	0	0	0	0	0	0	0	0	0	0	0	0	0	0	0	0	0	0	1	0	0	1	1	0	0
MYO2	1.53	0.63	0.16	0	1.54	0.59	0.25	0	2.46	0.3	0.25	0	0.23	0.14	0	0	1.73	0.96	0.49	0	1.83	0.9	0.48	0	7	2	16	0	7	39	0	1	136	0	0	0	0	0	6	0	8	24	33	6	22	6	22	3	0
MYO3	2.15	1.74	0.25	0	3.74	1.86	0.25	0	0	0	0	0	1.2	1.16	0.25	0	25.43	24.51	1	0	2.63	1.95	0.5	0	1	0	10	0	0	19	0	0	0	0	0	0	0	0	3	0	49	22	66	46	5	0	3	0	0
MYO4	5.43	2	0.46	0	0	0	0	0	0	0	0	0	0	0	0	0	1.56	1.13	0.39	0	1.49	0.97	0.24	0	2	2	2	0	0	0	0	0	0	0	0	0	0	0	0	0	0	3	3	1	0	0	7	1	0
MYO5	0.71	0.37	0	0	0.61	0.31	0	0	0	0	0	0	0	0	0	0	1.88	0.9	0.38	0	0.81	0.32	0.01	0	5	0	6	2	3	1	0	1	0	0	0	0	0	0	0	0	36	3	14	6	8	0	6	0	0
MZM1	1.29	1.21	0	0	0	0	0	0	0	0	0	0	0	0	0	0	1.13	1.11	0	0	0	0	0	0	0	0	0	1	0	0	0	0	0	0	0	0	0	0	0	0	1	0	0	0	0	0	0	0	0
NAB2	0	0	0	0	0	0	0	0	0	0	0	0	0	0	0	0	1.77	1.22	0.25	0	0	0	0	0	0	0	0	0	0	0	0	0	0	0	0	0	0	0	0	0	7	0	0	0	0	0	0	0	0
NAB3	234.99	79.44	1	1	219.9	85.98	1	1	0	0	0	0	0	0	0	0	1.1	0.83	0.13	0	0.97	0.73	0.13	0	74	74	887	12	352	29	1285	25	0	0	0	0	0	0	0	0	0	1	2	0	0	0	2	0	0
NAB6	1.38	0.57	0.21	1	1.58	0.59	0.3	1	0	0	0	0	0.7	0.29	0	0	0.95	0.49	0.33	0	1.02	0.5	0.27	0	0	1	7	1	1	4	28	0	0	0	0	0	0	1	0	0	5	7	3	0	3	0	12	2	0
NAF1	1.46	1.3	0.25	0	0	0	0	0	0	0	0	0	1.61	1.36	0.25	0	2.72	2.34	0.49	0	0	0	0	0	0	0	5	0	0	0	0	0	0	0	0	0	0	0	9	0	2	1	10	1	0	0	0	0	0
NAM2	0	0	0	0	1.12	1.1	0	0	0	0	0	0	0	0	0	0	0	0	0	0	0	0	0	0	0	0	0	0	0	0	1	0	0	0	0	0	0	0	0	0	0	0	0	0	0	0	0	0	0
NAM7	0.78	0.63	0	0	1.03	0.75	0.18	0	0	0	0	0	2.06	0.99	0.25	0	0.92	0.73	0	0	0	0	0	0	0	0	1	0	0	3	0	0	0	0	0	0	0	0	0	12	0	1	1	0	0	0	0	0	0
NAM8	0	0	0	0	0	0	0	0	0	0	0	0	0	0	0	0	0	0	0	0	0	0	0	0	0	0	0	0	0	0	0	0	0	0	0	0	0	0	0	0	0	0	0	0	0	0	0	0	0
NAM9	0.91	0.67	0.13	0	0	0	0	0	0	0	0	0	0	0	0	0	0.87	0.65	0	0	0	0	0	0	0	0	2	0	0	0	0	0	0	0	0	0	0	0	0	0	1	0	0	0	0	0	0	0	0
NAN1	0.7	0.4	0.02	0	0	0	0	0	0	0	0	0	5.21	2.51	0.29	0	6.63	2.85	0.75	0	0.45	0.26	0	0	1	0	6	1	0	0	0	0	0	0	0	0	3	1	72	7	55	26	60	2	0	0	3	0	0
NAP1	0.25	0.1	0	0	0.4	0.13	0	0	0	0	0	1	0.38	0.11	0.09	1	2.74	1.71	0.71	0	0.21	0.08	0	0	8	0	12	0	5	27	0	0	0	0	0	0	0	0	66	3	60	79	83	83	8	0	1	1	4
NAR1	0	0	0	0	0	0	0	0	0	0	0	0	0	0	0	0	0	0	0	0	0	0	0	0	0	0	0	0	0	0	0	0	0	0	0	0	0	0	0	0	0	0	0	0	0	0	0	0	0
NAS2	0	0	0	0	0	0	0	0	0	0	0	0	0	0	0	0	0	0	0	0	0	0	0	0	0	0	0	0	0	0	0	0	0	0	0	0	0	0	0	0	0	0	0	0	0	0	0	0	0
NAS6	0	0	0	0	0	0	0	0	0	0	0	0	0	0	0	0	0	0	0	0	0	0	0	0	0	0	0	0	0	0	0	0	0	0	0	0	0	0	0	0	0	0	0	0	0	0	0	0	0
NAT1	4.08	0.38	0.25	0	1.47	0.29	0.25	0	0	0	0	0	0.44	0.19	0.24	0	0.5	0.23	0.09	0	0.4	0.2	0	0	0	0	168	0	0	34	0	0	0	0	0	0	0	0	11	0	0	2	6	0	0	1	3	0	0
NAT3	1.18	1.15	0.24	0	0	0	0	0	0	0	0	0	0	0	0	0	0	0	0	0	0	0	0	0	0	0	2	0	0	0	0	0	0	0	0	0	0	0	0	0	0	0	0	0	0	0	0	0	0
NAT4	0	0	0	0	0	0	0	0	0	0	0	0	0	0	0	0	0	0	0	0	0	0	0	0	0	0	0	0	0	0	0	0	0	0	0	0	0	0	0	0	0	0	0	0	0	0	0	0	0
NAT5	3.22	0.71	0.48	0	0.87	0.28	0.19	0	0	0	0	0	0	0	0	0	0.9	0.29	0.25	0	0.32	0.16	0.01	0	11	0	4	37	9	3	0	0	0	0	0	0	0	0	0	0	21	1	0	1	0	0	4	0	0
NBA1	0	0	0	0	0	0	0	0	0	0	0	1	0	0	0	1	0.59	0.35	0	0	0.83	0.45	0.02	0	0	0	0	0	0	0	0	0	0	0	0	0	0	0	0	0	0	1	0	0	2	0	1	0	0
NBL1	0	0	0	0	0	0	0	0	0	0	0	0	0	0	0	0	0	0	0	0	0	0	0	0	0	0	0	0	0	0	0	0	0	0	0	0	0	0	0	0	0	0	0	0	0	0	0	0	0
NBP2	0	0	0	0	0	0	0	0	0	0	0	0	0	0	0	0	0	0	0	0	0	0	0	0	0	0	0	0	0	0	0	0	0	0	0	0	0	0	0	0	0	0	0	0	0	0	0	0	0
NBP35	0.8	0.54	0.13	0	0	0	0	0	0	0	0	0	1.59	0.79	0	0	0.75	0.52	0	0	0	0	0	0	0	0	2	0	0	0	0	0	0	0	0	0	0	1	1	0	0	0	1	0	0	0	0	0	0
NCB2	0	0	0	0	0	0	0	0	0.38	0.21	0	0	0	0	0	0	0	0	0	0	0	0	0	0	0	0	0	0	0	0	0	0	1	0	0	0	0	0	0	0	0	0	0	0	0	0	0	0	0
NCE102	0	0	0	0	0	0	0	0	0.94	0.78	0	0	0	0	0	0	0	0	0	0	3.99	1.83	0.43	0	0	0	0	0	0	0	0	0	1	0	0	0	0	0	0	0	0	0	0	0	12	2	0	0	0
NCL1	0.72	0.22	0	0	0.22	0.13	0	0	0	0	0	0	2.36	0.48	0.49	0	7.83	4.41	1	0	0.25	0.14	0	0	16	0	4	0	1	2	0	0	0	0	0	0	0	0	154	35	183	61	118	52	0	0	5	2	0
NCP1	0.14	0.09	0	0	0.2	0.11	0	0	0	0	0	0	0.16	0.1	0	0	0.36	0.2	0	0	0.28	0.16	0	0	1	0	0	0	0	0	0	1	0	0	0	0	0	0	0	3	1	7	9	0	4	1	2	0	0
NCR1	0	0	0	0	0	0	0	0	0	0	0	0	0	0	0	0	0	0	0	0	0	0	0	0	0	0	0	0	0	0	0	0	0	0	0	0	0	0	0	0	0	0	0	0	0	0	0	0	0
NCS2	0	0	0	0	1.14	1.12	0	0	0	0	0	0	0	0	0	0	0	0	0	0	0	0	0	0	0	0	0	0	0	1	0	0	0	0	0	0	0	0	0	0	0	0	0	0	0	0	0	0	0
NCS6	0	0	0	0	0	0	0	0	0	0	0	0	1.07	1.06	0	0	0	0	0	0	0	0	0	0	0	0	0	0	0	0	0	0	0	0	0	0	0	0	1	0	0	0	0	0	0	0	0	0	0
NDC1	0	0	0	0	0.75	0.5	0	0	0	0	0	0	0	0	0	0	0	0	0	0	0	0	0	0	0	0	0	0	0	1	0	0	0	0	0	0	0	0	0	0	0	0	0	0	0	0	0	0	0
NDE1	0	0	0	0	0	0	0	0	0	0	0	0	0	0	0	0	1.16	1.13	0	0	0	0	0	0	0	0	0	0	0	0	0	0	0	0	0	0	0	0	0	0	0	1	0	0	0	0	0	0	0
NDI1	0	0	0	0	0	0	0	0	0	0	0	0	0	0	0	0	0	0	0	0	0	0	0	0	0	0	0	0	0	0	0	0	0	0	0	0	0	0	0	0	0	0	0	0	0	0	0	0	0
NDT80	0	0	0	0	0	0	0	0	0	0	0	0	0	0	0	0	1.13	1.11	0	0	0	0	0	0	0	0	0	0	0	0	0	0	0	0	0	0	0	0	0	0	1	0	0	0	0	0	0	0	0
NEM1	0	0	0	0	1.14	1.12	0	0	0	0	0	0	0	0	0	0	0	0	0	0	0	0	0	0	0	0	0	0	0	1	0	0	0	0	0	0	0	0	0	0	0	0	0	0	0	0	0	0	0
NEO1	0	0	0	0	0	0	0	0	0	0	0	0	0	0	0	0	0.82	0.59	0	0	0	0	0	0	0	0	0	0	0	0	0	0	0	0	0	0	0	0	0	0	0	0	0	1	0	0	0	0	0
NET1	2.23	0.74	0.37	0	0	0	0	0	0.43	0.3	0	0	4.48	0.75	0.25	0	6.21	4.38	1	0	1.08	0.59	0.26	0	18	0	5	0	0	0	0	0	1	0	0	0	0	0	1	67	28	23	33	25	3	0	9	0	0
NEW1	1.25	0.46	0.25	0	0.52	0.23	0	0	0.28	0.09	0	0	0.68	0.14	0.25	0	0.72	0.37	0	0	0.4	0.19	0	0	24	0	104	9	3	35	1	1	31	0	0	0	0	0	130	2	23	20	30	1	10	2	17	0	0
NFS1	0	0	0	0	0	0	0	0	0	0	0	0	1.8	0.79	0.25	0	1.21	0.78	0.16	0	0.72	0.43	0	0	0	0	0	0	0	0	0	0	0	0	0	0	0	1	26	0	1	3	6	3	2	0	1	0	0
NFT1	1.24	1.18	0	0	1.14	1.12	0	0	0	0	0	0	0	0	0	0	0	0	0	0	0	0	0	0	1	0	0	0	0	1	0	0	0	0	0	0	0	0	0	0	0	0	0	0	0	0	0	0	0
NFU1	0	0	0	0	0	0	0	0	0	0	0	0	0	0	0	0	0	0	0	0	0	0	0	0	0	0	0	0	0	0	0	0	0	0	0	0	0	0	0	0	0	0	0	0	0	0	0	0	0
NGG1	0	0	0	0	0	0	0	0	0	0	0	0	0	0	0	0	0.73	0.54	0	0	0	0	0	0	0	0	0	0	0	0	0	0	0	0	0	0	0	0	0	0	0	0	0	1	0	0	0	0	0
NGL2	1.46	1.3	0.25	0	0	0	0	0	0	0	0	0	0	0	0	0	2.43	1.74	0.25	0	0	0	0	0	0	0	5	0	0	0	0	0	0	0	0	0	0	0	0	0	10	0	1	0	0	0	0	0	0
NGR1	0	0	0	0	0	0	0	0	0	0	0	0	0	0	0	0	0	0	0	0	0	0	0	0	0	0	0	0	0	0	0	0	0	0	0	0	0	0	0	0	0	0	0	0	0	0	0	0	0
NHA1	1.24	1.18	0	0	0	0	0	0	0	0	0	0	1.78	1.42	0.25	0	1.16	1.13	0	0	0	0	0	0	1	0	0	0	0	0	0	0	0	0	0	0	0	0	0	5	0	1	0	0	0	0	0	0	0
NHP2	7.52	3.05	0.5	0	2.59	1.87	0.49	0	0	0	0	0	11.21	2.17	0.25	0	39.31	33.67	1	0	0	0	0	0	23	0	0	6	1	9	2	0	0	0	0	0	0	0	0	72	100	43	62	97	0	0	0	0	0
NHP6A	0	0	0	0	0	0	0	0	0	0	0	0	0	0	0	0	1.13	1.11	0	0	0	0	0	0	0	0	0	0	0	0	0	0	0	0	0	0	0	0	0	0	1	0	0	0	0	0	0	0	0
NHP6AP	0	0	0	0	0	0	0	0	0	0	0	0	0	0	0	0	0	0	0	0	0	0	0	0	0	0	0	0	0	0	0	0	0	0	0	0	0	0	0	0	0	0	0	0	0	0	0	0	2
NHP6B	0	0	0	0	0	0	0	0	0	0	0	0	2.02	1.5	0.25	0	0	0	0	0	0	0	0	0	0	0	0	0	0	0	0	0	0	0	0	0	0	0	15	0	0	0	0	0	0	0	0	0	0
NHP6BP	0	0	0	0	0	0	0	0	0	0	0	0	0	0	0	0	0	0	0	0	0	0	0	0	0	0	0	0	0	0	0	0	0	0	0	0	0	0	0	0	0	0	0	0	0	0	0	0	2
NIC96	0	0	0	0	0	0	0	0	0.34	0.25	0	0	0	0	0	0	0.38	0.27	0	0	0	0	0	0	0	0	0	0	0	0	0	0	1	0	0	0	0	0	0	0	0	0	2	0	0	0	0	0	0
NIF3	0	0	0	0	0	0	0	0	0	0	0	0	0	0	0	0	0	0	0	0	0	0	0	0	0	0	0	0	0	0	0	0	0	0	0	0	0	0	0	0	0	0	0	0	0	0	0	0	0
NIP1	2.71	0.51	0.25	0	0.45	0.26	0	0	0	0	0	0	4.32	0.76	0.5	0	5.19	3.1	0.98	0	1.04	0.64	0.23	0	4	0	148	0	1	8	1	0	0	0	0	0	0	0	291	25	83	20	25	78	5	1	9	20	0
NIP100	0	0	0	0	0	0	0	0	0	0	0	1	1.07	1.06	0	1	0	0	0	0	0	0	0	0	0	0	0	0	0	0	0	0	0	0	0	0	0	0	1	0	0	0	0	0	0	0	0	0	0
NIP7	1.1	0.59	0.24	0	1.05	0.59	0.23	0	0.51	0.34	0	0	2.26	0.76	0.37	0	0.76	0.43	0.12	0	0.92	0.52	0.04	0	2	0	10	0	0	4	6	0	1	0	0	0	0	0	5	23	5	0	0	0	3	0	2	0	0
NIS1	0	0	0	0	1.84	1.45	0	0	0	0	0	0	3.58	1.83	0.24	0	0	0	0	0	0	0	0	0	0	0	0	0	0	0	0	1	0	0	0	0	0	2	0	0	0	0	0	0	0	0	0	0	0
NIT3	0	0	0	0	0	0	0	0	0	0	0	0	0	0	0	0	1.16	1.13	0	0	0	0	0	0	0	0	0	0	0	0	0	0	0	0	0	0	0	0	0	0	0	1	0	0	0	0	0	0	0
NKP1	0	0	0	0	0	0	0	0	0	0	0	1	0	0	0	1	0.77	0.55	0	0	0	0	0	0	0	0	0	0	0	0	0	0	0	0	0	0	0	0	0	0	0	1	1	0	0	0	0	0	0
NKP2	0	0	0	0	0	0	0	0	0	0	0	0	0	0	0	0	0	0	0	0	0	0	0	0	0	0	0	0	0	0	0	0	0	0	0	0	0	0	0	0	0	0	0	0	0	0	0	0	0
NMA1	1.01	0.81	0.18	0	0	0	0	0	0	0	0	0	0.98	0.8	0	0	1.41	1.08	0.4	0	0.94	0.78	0	0	0	0	2	0	0	0	0	0	0	0	0	0	0	0	0	1	0	2	3	0	0	0	1	0	0
NMA111	0	0	0	0	0	0	0	0	0	0	0	0	0	0	0	0	0.75	0.46	0.04	0	0	0	0	0	0	0	0	0	0	0	0	0	0	0	0	0	0	0	0	0	2	0	0	0	0	0	0	0	0
NMD2	1.46	1.3	0.25	0	0	0	0	0	0	0	0	0	0	0	0	0	6.1	3.49	0.74	0	1.11	1.1	0	0	0	0	5	0	0	0	0	0	0	0	0	0	0	0	0	0	31	2	6	0	0	0	1	0	0
NMD3	1.11	0.33	0.19	0	1.37	0.6	0.04	0	0.3	0.18	0	0	0.31	0.2	0	0	2.36	1.52	0.46	0	0.49	0.23	0	0	20	0	0	1	15	4	0	2	6	0	0	0	0	0	8	1	39	20	13	13	6	0	1	0	0
NMD5	3.39	1.65	0.25	0	2.2	1.61	0.24	0	0	0	0	0	0	0	0	0	1.87	1.56	0.25	0	0	0	0	0	11	0	1	0	2	0	0	1	0	0	0	0	0	0	0	0	1	4	1	1	0	0	0	0	0
NMT1	0	0	0	0	0	0	0	0	0	0	0	0	0	0	0	0	0	0	0	0	1	0.74	0	0	0	0	0	0	0	0	0	0	0	0	0	0	0	0	0	0	0	0	0	0	1	0	0	0	0
NNF1	0	0	0	0	0	0	0	0	0	0	0	0	0	0	0	0	0.92	0.61	0.11	0	1.42	0.75	0.21	0	0	0	0	0	0	0	0	0	0	0	0	0	0	0	0	0	0	2	0	0	4	0	0	0	0
NNF2	0	0	0	0	0	0	0	0	0	0	0	0	0	0	0	0	0	0	0	0	0	0	0	0	0	0	0	0	0	0	0	0	0	0	0	0	0	0	0	0	0	0	0	0	0	0	0	0	0
NNK1	0	0	0	0	0	0	0	0	0	0	0	0	1.07	1.06	0	0	0	0	0	0	0	0	0	0	0	0	0	0	0	0	0	0	0	0	0	0	0	0	1	0	0	0	0	0	0	0	0	0	0
NOB1	0.68	0.45	0	0	1.25	0.62	0.25	0	0	0	0	0	2.46	0.98	0.5	0	3.29	1.37	0.55	0	0.93	0.58	0.06	0	0	0	1	0	0	7	0	0	0	0	0	0	0	0	7	16	25	2	6	0	1	0	0	2	0
NOC2	9.85	2.01	0.5	0	2.42	1.21	0.33	0	0	0	0	0	2.11	1.19	0.5	0	24.1	15.52	1	0	1.43	0.94	0.32	0	54	0	9	0	2	14	0	0	0	0	0	0	0	0	13	8	118	41	87	17	0	2	5	0	0
NOC3	2.46	1.11	0.25	0	1.96	1.17	0.38	0	0	0	0	0	1.08	0.74	0.25	0	12.52	9.22	1	0	1.78	0.92	0.25	0	9	0	1	0	2	7	0	0	0	0	0	0	0	0	6	0	36	25	38	15	0	0	12	0	0
NOC4	0	0	0	0	0	0	0	0	0	0	0	0	2.7	1.67	0.25	0	0	0	0	0	1.22	1.17	0.24	0	0	0	0	0	0	0	0	0	0	0	0	0	0	0	25	0	0	0	0	0	0	0	2	0	0
NOG1	1.87	0.54	0.36	0	1.21	0.52	0.04	0	0.94	0.24	0.25	0	1.55	0.4	0.34	0	2.82	1.21	0.69	0	1.09	0.52	0.2	0	24	0	17	1	6	14	0	1	32	0	0	0	0	0	16	32	39	20	28	2	4	1	20	4	0
NOG2	0.63	0.41	0.25	0	0.56	0.37	0	0	0.95	0.41	0.25	0	0.37	0.28	0	0	1.15	0.85	0.31	0	2.4	1.57	0.49	0	1	0	11	0	0	1	0	1	23	0	0	0	0	0	0	2	9	6	7	1	9	6	30	2	0
NOP1	2.19	0.56	0.46	0	4.35	1.28	0.49	0	1.02	0.21	0.24	0	10	0.81	0.5	0	7.83	3.82	0.99	1	4.27	2	0.5	1	41	0	51	5	56	90	4	4	58	0	1	0	0	0	482	276	88	69	128	145	24	14	87	102	0
NOP10	1.95	1.48	0.25	0	1.83	1.44	0.25	0	0	0	0	0	8.91	2.39	0.25	0	11.15	10.82	1	0	1.11	1.1	0	0	4	0	0	0	3	0	0	0	0	0	0	0	0	0	0	51	28	16	17	13	0	0	1	0	0
NOP12	1.08	0.66	0.24	0	1.1	0.56	0.24	0	0.97	0.57	0	0	0.9	0.56	0.1	0	0.97	0.58	0.21	0	0.57	0.4	0	0	2	0	7	0	0	8	0	0	1	0	1	0	0	0	2	4	6	0	1	0	0	0	1	0	0
NOP13	0.35	0.2	0	0	0.42	0.23	0	0	0.69	0.29	0.14	0	0.35	0.2	0	0	0.44	0.24	0	0	0	0	0	0	0	0	1	0	0	2	0	0	11	0	0	0	0	0	1	0	1	0	2	0	0	0	0	0	0
NOP14	1.97	0.81	0.25	0	0.69	0.44	0	0	0	0	0	0	3.5	1.27	0.5	0	1.13	0.66	0.26	0	0.74	0.46	0.07	0	1	0	22	0	0	1	0	0	0	0	0	0	0	0	43	12	3	3	0	0	0	0	2	0	0
NOP15	0.86	0.59	0	0	0	0	0	0	0	0	0	0	2.95	1.07	0.25	0	20.99	13.84	1	0	1.7	0.91	0.34	0	1	0	0	0	0	0	0	0	0	0	0	0	0	0	45	1	31	30	90	66	0	0	11	2	0
NOP16	0	0	0	0	0	0	0	0	0	0	0	0	1.16	1.13	0	0	1.26	1.2	0.24	0	1.22	1.17	0.24	0	0	0	0	0	0	0	0	0	0	0	0	0	0	0	0	1	2	0	0	0	0	0	2	0	0
NOP19	0	0	0	0	0	0	0	0	0	0	0	0	0	0	0	0	0	0	0	0	0	0	0	0	0	0	0	0	0	0	0	0	0	0	0	0	0	0	0	0	0	0	0	0	0	0	0	0	0
NOP2	1.36	0.37	0.25	0	1.56	0.39	0.25	0	0	0	0	0	2.18	0.42	0.25	0	1.97	0.8	0.33	0	0.5	0.27	0	0	0	0	33	0	0	25	0	0	0	0	0	0	0	0	0	35	22	7	7	0	1	0	2	0	0
NOP4	2.1	0.8	0.25	0	2.46	0.84	0.25	0	1	0.6	0.24	0	0	0	0	0	1.2	0.71	0.24	0	0.92	0.6	0	0	0	0	24	0	0	19	0	0	5	0	0	0	0	0	0	0	5	1	0	0	0	1	1	0	0
NOP53	1.37	1.25	0.25	0	0	0	0	0	0	0	0	0	1.31	1.22	0.24	0	3.95	3.68	0.99	0	1.95	1.78	0.25	0	0	0	4	0	0	0	0	0	0	0	0	0	0	0	0	2	10	4	6	2	0	1	5	1	0
NOP56	5.95	1.52	0.67	0	6.51	1.57	0.5	0	4.1	0.87	0.25	1	8.32	0.83	0.5	1	32.7	17.82	1	0	9.49	2.99	0.7	0	96	0	115	36	72	146	0	8	253	2	2	1	0	0	434	205	298	383	572	521	3	38	273	243	0
NOP58	4.55	1.3	0.75	0	3.21	0.86	0.25	0	2.08	0.94	0.25	0	8.43	2.07	0.5	0	19.83	11.82	1	0	3.98	1.8	0.5	0	69	0	207	56	16	154	0	11	148	5	3	3	1	1	825	233	322	314	397	595	11	22	75	234	0
NOP6	0	0	0	0	0	0	0	0	0	0	0	0	1.16	1.13	0	0	1.92	1.47	0.25	0	0	0	0	0	0	0	0	0	0	0	0	0	0	0	0	0	0	0	0	1	7	0	0	0	0	0	0	0	0
NOP7	2.61	1.09	0.46	0	2.29	0.72	0.25	0	0	0	0	0	8.77	2.09	0.5	0	9.12	5.36	0.96	0	0.97	0.53	0.21	0	7	0	23	0	0	22	0	0	0	0	0	0	0	0	106	50	28	30	53	7	0	0	7	0	0
NOP8	3.78	2.99	0.74	0	2.01	1.5	0.25	0	0	0	0	0	1.51	1.42	0.49	0	10.61	10.28	1	0	1.22	1.17	0.24	0	7	0	6	2	0	7	0	0	0	0	0	0	0	0	3	2	23	9	20	19	0	0	2	0	0
NOP9	3.25	1.95	0.5	0	1.18	1.01	0.24	0	0	0	0	0	2.36	1.36	0.25	0	13.55	5.87	0.75	0	0	0	0	0	8	0	7	0	0	2	0	0	0	0	0	0	0	0	23	0	83	5	16	1	0	0	0	0	0
NOT3	0.45	0.21	0	0	0.84	0.35	0.01	0	0	0	0	0	1.05	0.35	0.26	0	0.59	0.3	0	0	0.43	0.2	0	0	1	0	8	0	1	11	0	1	0	0	0	0	0	0	26	12	3	5	2	1	0	2	3	0	0
NOT5	0.74	0.4	0.16	0	0.58	0.35	0	0	0	0	0	0	1.54	0.54	0.25	0	0.79	0.44	0.06	0	0	0	0	0	0	0	5	0	0	1	0	0	0	0	0	0	0	0	0	13	3	1	0	0	0	0	0	0	0
NPA3	0.46	0.26	0	0	0.71	0.35	0.02	0	0.44	0.25	0	0	0.81	0.33	0.24	0	2.58	1.18	0.55	0	0.52	0.28	0	0	0	0	3	0	0	5	2	0	2	0	0	0	0	0	18	0	1	7	24	14	0	0	4	0	0
NPC2	0	0	0	0	1.84	1.45	0	0	3.07	1.74	0.25	0	1.82	1.44	0.25	0	0	0	0	0	0	0	0	0	0	0	0	0	0	0	0	1	20	0	0	0	0	0	12	0	0	0	0	0	0	0	0	0	0
NPL3	0.36	0.08	0	1	0.4	0.07	0	1	0.56	0.26	0	0	0.17	0.07	0	0	0.22	0.11	0	0	0.69	0.32	0	0	0	2	59	0	3	0	93	0	51	8	8	1	0	1	31	7	13	12	15	4	28	6	27	77	2
NPL4	0	0	0	0	0	0	0	0	0	0	0	1	0	0	0	1	0.81	0.58	0	0	0	0	0	0	0	0	0	0	0	0	0	0	0	0	0	0	0	0	0	0	1	0	0	0	0	0	0	0	0
NPL6	0.25	0.14	0	0	0	0	0	0	0	0	0	0	0	0	0	0	0.46	0.27	0	0	0.27	0.16	0	0	0	0	3	0	0	0	0	0	0	0	0	0	0	0	0	0	3	2	4	1	0	1	1	0	0
NPP1	0	0	0	0	0	0	0	0	0	0	0	0	0	0	0	0	0	0	0	0	0.75	0.52	0	0	0	0	0	0	0	0	0	0	0	0	0	0	0	0	0	0	0	0	0	0	0	0	1	0	0
NPR1	1.12	0.62	0.42	0	0	0	0	0	0	0	0	0	0.93	0.5	0.25	0	0.86	0.52	0.36	0	0	0	0	0	0	0	4	2	0	0	0	0	0	0	0	0	0	0	0	4	2	0	2	0	0	0	0	0	0
NPR2	1.02	0.78	0	0	0.94	0.74	0	0	0	0	0	0	0	0	0	0	3.25	2.47	0.93	0	1.46	1.01	0.25	0	1	0	0	0	0	1	0	0	0	0	0	0	0	0	0	0	2	5	10	5	0	0	6	1	0
NPR3	0	0	0	0	0	0	0	0	0	0	0	0	0	0	0	0	1.45	1.12	0.25	0	1.63	1.18	0.25	0	0	0	0	0	0	0	0	0	0	0	0	0	0	0	0	0	0	0	5	0	0	0	7	0	0
NPT1	0	0	0	0	0	0	0	0	1.8	1.24	0.22	0	0	0	0	0	1.63	1.25	0.42	0	1.32	0.95	0.24	0	0	0	0	0	0	0	0	0	3	0	1	0	0	0	0	0	4	1	2	0	0	0	5	0	0
NQM1	0	0	0	0	0	0	0	0	0	0	0	0	0	0	0	0	0	0	0	1	1.26	1.2	0	1	0	0	0	0	0	0	0	0	0	0	0	0	0	0	0	0	0	0	0	0	1	0	0	0	0
NRD1	2150.76	1330.74	1	1	1955.35	1209.23	1	1	0	0	0	0	0	0	0	0	0	0	0	0	0	0	0	0	783	551	6583	1374	1375	2060	2221	1709	0	0	0	0	0	0	0	0	0	0	0	0	0	0	0	0	0
NRD1-TAP	0	0	0	0	0	0	0	0	0	0	0	0	0	0	0	0	1.25	1.22	0	0	1.11	1.1	0	0	0	0	0	0	0	0	0	0	0	0	0	0	0	0	0	0	1	0	1	0	0	0	1	0	0
NRK1	0	0	0	0	0	0	0	0	0	0	0	0	0	0	0	0	0	0	0	0	0	0	0	0	0	0	0	0	0	0	0	0	0	0	0	0	0	0	0	0	0	0	0	0	0	0	0	0	0
NRM1	0	0	0	0	1.28	1.21	0	0	0	0	0	0	0	0	0	0	0	0	0	0	0	0	0	0	0	0	0	0	1	0	0	0	0	0	0	0	0	0	0	0	0	0	0	0	0	0	0	0	0
NRP1	0.98	0.65	0.24	0	0.92	0.63	0.1	0	0	0	0	0	1.64	0.82	0	0	0.95	0.64	0.1	0	0.8	0.57	0	0	0	0	4	0	0	2	0	0	0	0	0	0	0	1	0	0	0	2	0	0	0	0	1	0	0
NSA1	0	0	0	0	0	0	0	0	0	0	0	0	1.95	0.81	0.29	0	0.98	0.57	0.22	0	0	0	0	0	0	0	0	0	0	0	0	0	0	0	0	0	0	0	2	14	5	0	0	0	0	0	0	0	0
NSA2	0.97	0.44	0.09	0	0.65	0.36	0.01	0	1.17	0.48	0.25	0	0.54	0.32	0	0	3.48	1.09	0.38	0	0	0	0	0	4	0	0	0	0	2	0	0	13	0	0	0	0	0	1	0	38	3	4	0	0	0	0	0	0
NSE3	0	0	0	0	0	0	0	0	0	0	0	0	0	0	0	0	0	0	0	0	0	0	0	0	0	0	0	0	0	0	0	0	0	0	0	0	0	0	0	0	0	0	0	0	0	0	0	0	0
NSE4	0	0	0	0	0	0	0	0	0	0	0	0	0	0	0	0	0	0	0	0	0	0	0	0	0	0	0	0	0	0	0	0	0	0	0	0	0	0	0	0	0	0	0	0	0	0	0	0	0
NSE5	0	0	0	0	0	0	0	0	0	0	0	0	0	0	0	0	0	0	0	0	0	0	0	0	0	0	0	0	0	0	0	0	0	0	0	0	0	0	0	0	0	0	0	0	0	0	0	0	0
NSI1	0	0	0	0	0	0	0	0	0	0	0	0	0	0	0	0	0	0	0	0	0	0	0	0	0	0	0	0	0	0	0	0	0	0	0	0	0	0	0	0	0	0	0	0	0	0	0	0	0
NSL1	0	0	0	0	0	0	0	0	0	0	0	1	0	0	0	1	0	0	0	0	0	0	0	0	0	0	0	0	0	0	0	0	0	0	0	0	0	0	0	0	0	0	0	0	0	0	0	0	0
NSP1	0	0	0	0	0.2	0.11	0	0	0.22	0.11	0	0	0	0	0	0	1.91	0.88	0.37	0	0.87	0.35	0	0	0	0	0	0	0	2	0	0	4	0	0	0	0	0	0	0	3	29	34	17	11	0	11	5	0
NSR1	5.56	1.25	0.75	0	1.19	0.27	0.25	0	0.21	0.07	0	0	1.3	0.23	0.44	0	4.97	2.5	1	0	0.85	0.41	0.24	0	110	0	155	71	1	59	0	4	13	0	0	0	0	0	142	24	126	86	133	56	9	7	30	7	0
NST1	1.19	0.69	0.17	0	1.2	0.7	0.23	0	0	0	0	0	0	0	0	0	2.77	1.62	0.71	0	0	0	0	0	3	0	0	0	0	5	0	0	0	0	0	0	0	0	0	0	9	4	10	0	0	0	0	0	0
NTA1	0	0	0	0	0	0	0	0	0	0	0	0	0	0	0	0	1.16	1.13	0	0	0	0	0	0	0	0	0	0	0	0	0	0	0	0	0	0	0	0	0	0	0	1	0	0	0	0	0	0	0
NTE1	0	0	0	0	0	0	0	0	0	0	0	0	0	0	0	0	0	0	0	0	0.82	0.6	0	0	0	0	0	0	0	0	0	0	0	0	0	0	0	0	0	0	0	0	0	0	0	0	1	0	0
NTF2	0.74	0.56	0	0	0	0	0	0	0	0	0	0	0	0	0	0	0	0	0	0	0	0	0	0	0	0	1	0	0	0	0	0	0	0	0	0	0	0	0	0	0	0	0	0	0	0	0	0	0
NTH1	0.44	0.21	0	0	0	0	0	0	0	0	0	0	0	0	0	0	0.62	0.28	0	0	0.58	0.27	0.01	0	0	0	4	0	0	0	0	0	0	0	0	0	0	0	0	0	0	3	4	0	0	1	5	0	0
NTH2	0	0	0	0	0	0	0	0	0	0	0	0	0	0	0	0	1.78	1.59	0.49	0	2.58	1.98	0.5	0	0	0	0	0	0	0	0	0	0	0	0	0	0	0	0	0	0	2	4	0	0	4	4	0	0
NTO1	0	0	0	0	0	0	0	0	0	0	0	0	0	0	0	0	0	0	0	0	1.11	1.1	0	0	0	0	0	0	0	0	0	0	0	0	0	0	0	0	0	0	0	0	0	0	0	0	1	0	0
NUC1	0	0	0	0	0	0	0	0	0	0	0	0	0	0	0	0	0	0	0	0	0.69	0.45	0	0	0	0	0	0	0	0	0	0	0	0	0	0	0	0	0	0	0	0	0	0	0	0	1	0	0
NUF2	1.24	1.18	0	0	0	0	0	0	0	0	0	0	0	0	0	0	0	0	0	0	0	0	0	0	1	0	0	0	0	0	0	0	0	0	0	0	0	0	0	0	0	0	0	0	0	0	0	0	0
NUG1	1.47	0.62	0.2	0	2.69	0.53	0.25	0	0.35	0.16	0	0	0.6	0.19	0.02	0	3.59	1.32	0.48	0	1.19	0.42	0.24	0	8	0	23	11	11	75	0	0	9	0	0	0	0	0	0	15	99	14	26	4	0	6	33	2	0
NUM1	0.51	0.35	0	0	0.81	0.45	0.2	0	0	0	0	0	0.79	0.47	0.15	0	0.96	0.6	0.22	0	0.76	0.48	0.07	0	0	0	1	0	0	5	0	0	0	0	0	0	0	0	1	4	4	1	3	0	0	1	3	0	0
NUP1	0	0	0	0	0	0	0	0	0	0	0	0	0	0	0	0	0	0	0	0	1.12	0.6	0.25	0	0	0	0	0	0	0	0	0	0	0	0	0	0	0	0	0	0	0	0	0	3	0	0	0	1
NUP100	0	0	0	0	0	0	0	0	0.22	0.08	0	0	0.26	0.08	0	0	0	0	0	0	0	0	0	0	0	0	0	0	0	0	0	0	1	0	1	0	0	1	0	0	0	0	0	0	0	0	0	0	13
NUP116	0.3	0.15	0.12	0	0	0	0	0	0	0	0	0	0	0	0	0	0	0	0	0	0	0	0	0	0	0	2	0	0	0	0	0	0	0	0	0	0	0	0	0	0	0	0	0	0	0	0	0	5
NUP120	1.45	0.99	0.22	0	0	0	0	0	0	0	0	0	0	0	0	0	1.22	0.96	0.18	0	0.94	0.78	0	0	3	0	0	0	0	0	0	0	0	0	0	0	0	0	0	0	0	2	1	0	0	0	1	0	0
NUP133	0.64	0.39	0	0	0	0	0	0	0	0	0	0	0	0	0	0	0.91	0.52	0.07	0	0	0	0	0	0	0	0	1	0	0	0	0	0	0	0	0	0	0	0	0	0	3	3	0	0	0	0	0	0
NUP145	1.09	0.6	0.13	0	0	0	0	0	0	0	0	0	0	0	0	0	0	0	0	0	0.97	0.57	0.07	0	3	0	0	0	0	0	0	0	0	0	0	0	0	0	0	0	0	0	0	0	2	0	0	0	0
NUP157	0.97	0.63	0.08	0	0	0	0	0	0	0	0	1	0.7	0.48	0	1	0	0	0	0	1.18	0.72	0.08	0	0	0	2	1	0	0	0	0	0	0	0	0	0	0	1	0	0	0	0	0	2	1	0	0	0
NUP159	0	0	0	0	0	0	0	0	0	0	0	0	0	0	0	0	0	0	0	0	1.06	0.71	0.18	0	0	0	0	0	0	0	0	0	0	0	0	0	0	0	0	0	0	0	0	0	2	0	3	0	0
NUP170	0.81	0.53	0	0	0	0	0	0	1.01	0.6	0	0	0	0	0	0	0	0	0	0	0	0	0	0	1	0	0	0	0	0	0	0	0	1	0	0	0	0	0	0	0	0	0	0	0	0	0	0	0
NUP188	0.97	0.59	0.08	0	0	0	0	0	0	0	0	0	0	0	0	0	0.81	0.53	0.08	0	2.36	0.83	0.25	0	2	0	0	0	0	0	0	0	0	0	0	0	0	0	0	0	0	0	2	0	10	0	0	0	0
NUP192	2.23	1.79	0.25	0	1.55	1.34	0.24	0	0	0	0	0	1.07	1.06	0	0	1.95	1.83	0.72	0	1.37	1.31	0	0	4	0	0	1	2	0	0	0	0	0	0	0	0	0	1	0	3	2	2	0	1	0	1	0	0
NUP2	0	0	0	0	0	0	0	0	0	0	0	0	0.69	0.36	0.02	0	0.88	0.46	0.05	0	0	0	0	0	0	0	0	0	0	0	0	0	0	0	0	0	0	0	0	3	1	4	1	0	0	0	0	0	0
NUP42	0	0	0	0	0	0	0	0	0	0	0	0	0	0	0	0	1.22	0.67	0.25	0	0	0	0	0	0	0	0	0	0	0	0	0	0	0	0	0	0	0	0	0	1	5	0	0	0	0	0	0	1
NUP49	0	0	0	0	0	0	0	0	0	0	0	0	0	0	0	0	0	0	0	0	0.3	0.16	0	0	0	0	0	0	0	0	0	0	0	0	0	0	0	0	0	0	0	0	0	0	2	0	0	0	0
NUP57	0.25	0.15	0	0	0.23	0.15	0	0	0	0	0	0	0	0	0	0	0	0	0	0	0.32	0.18	0	0	0	0	2	0	0	0	1	0	0	0	0	0	0	0	0	0	0	0	0	0	2	0	0	0	2
NUP60	0	0	0	0	0	0	0	0	0	0	0	0	0	0	0	0	0	0	0	0	0	0	0	0	0	0	0	0	0	0	0	0	0	0	0	0	0	0	0	0	0	0	0	0	0	0	0	0	0
NUP82	0	0	0	0	0	0	0	0	0	0	0	0	0	0	0	0	0	0	0	0	1.17	0.73	0.11	0	0	0	0	0	0	0	0	0	0	0	0	0	0	0	0	0	0	0	0	0	0	2	1	0	0
NUP84	1.14	0.98	0	0	0	0	0	0	1.01	0.9	0	0	2.11	1.31	0	0	1.04	0.92	0	0	1.4	1.1	0.24	0	1	0	0	0	0	0	0	0	1	0	0	0	0	1	0	0	1	0	0	0	2	0	0	0	0
NUP85	1.71	1.4	0.25	0	0	0	0	0	0	0	0	0	0	0	0	0	1.59	1.44	0.25	0	0	0	0	0	3	0	0	0	0	0	0	0	0	0	0	0	0	0	0	0	0	3	1	0	0	0	0	0	0
NUR1	37.47	3.48	0.25	0	0	0	0	0	0	0	0	0	0	0	0	0	0	0	0	0	0	0	0	0	0	14	0	0	0	0	0	0	0	0	0	0	0	0	0	0	0	0	0	0	0	0	0	0	0
NUS1	0	0	0	0	0.92	0.7	0	0	0	0	0	0	0	0	0	0	1.02	0.82	0	0	0.91	0.7	0	0	0	0	0	0	1	0	0	0	0	0	0	0	0	0	0	0	0	1	1	1	1	0	0	0	0
NUT1	0	0	0	0	0	0	0	0	0	0	0	0	0	0	0	0	0.54	0.36	0	0	0.53	0.35	0	0	0	0	0	0	0	0	0	0	0	0	0	0	0	0	0	0	1	0	0	0	0	0	1	0	0
NUT2	0	0	0	0	0	0	0	0	0	0	0	0	0	0	0	0	0	0	0	0	0	0	0	0	0	0	0	0	0	0	0	0	0	0	0	0	0	0	0	0	0	0	0	0	0	0	0	0	0
NVJ2	0	0	0	0	0	0	0	0	0	0	0	0	0	0	0	0	0	0	0	0	0	0	0	0	0	0	0	0	0	0	0	0	0	0	0	0	0	0	0	0	0	0	0	0	0	0	0	0	0
OAC1	0	0	0	0	0	0	0	0	0	0	0	0	0	0	0	0	0	0	0	0	0.64	0.34	0	0	0	0	0	0	0	0	0	0	0	0	0	0	0	0	0	0	0	0	0	0	2	1	1	0	0
OAF1	0	0	0	0	0	0	0	0	0	0	0	0	0	0	0	0	0	0	0	0	0	0	0	0	0	0	0	0	0	0	0	0	0	0	0	0	0	0	0	0	0	0	0	0	0	0	0	0	1
OAF3	0	0	0	0	0	0	0	0	0.99	0.77	0.18	0	0	0	0	0	0.93	0.74	0	0	0	0	0	0	0	0	0	0	0	0	0	0	2	0	0	0	0	0	0	0	1	0	0	0	0	0	0	0	0
OCA1	1.45	0.94	0.34	0	2.26	1.18	0.38	0	0	0	0	0	0	0	0	0	1.57	1.03	0.45	0	1.98	1.32	0.47	0	3	0	2	0	6	2	0	0	0	0	0	0	0	0	0	0	0	3	5	0	3	2	0	2	0
OCA4	0	0	0	0	0	0	0	0	0	0	0	0	0	0	0	0	1.13	1.11	0	0	0	0	0	0	0	0	0	0	0	0	0	0	0	0	0	0	0	0	0	0	1	0	0	0	0	0	0	0	0
OCA5	1.24	1.18	0	0	0	0	0	0	0	0	0	0	0	0	0	0	0	0	0	0	0	0	0	0	1	0	0	0	0	0	0	0	0	0	0	0	0	0	0	0	0	0	0	0	0	0	0	0	0
OCA6	1.37	1.25	0.25	0	0	0	0	0	0	0	0	0	0	0	0	0	1.23	1.18	0.24	0	1.28	1.21	0	0	0	0	4	0	0	0	0	0	0	0	0	0	0	0	0	0	0	0	2	0	0	1	0	0	0
OCH1	0	0	0	0	0	0	0	0	0	0	0	0	0	0	0	0	0	0	0	0	0	0	0	0	0	0	0	0	0	0	0	0	0	0	0	0	0	0	0	0	0	0	0	0	0	0	0	0	0
OGG1	0	0	0	0	1.14	1.12	0	0	0	0	0	0	0	0	0	0	0	0	0	0	0	0	0	0	0	0	0	0	0	1	0	0	0	0	0	0	0	0	0	0	0	0	0	0	0	0	0	0	0
OKP1	0	0	0	0	0	0	0	0	0	0	0	0	0	0	0	0	3.88	3.68	0.99	0	0	0	0	0	0	0	0	0	0	0	0	0	0	0	0	0	0	0	0	0	5	7	7	2	0	0	0	0	0
OLA1	0.14	0.05	0	0	0.34	0.11	0	0	0.24	0.03	0	0	0.13	0.02	0	0	0.16	0.08	0	0	0.18	0.05	0	0	13	0	20	2	19	0	34	6	95	0	0	0	0	0	69	0	14	9	22	3	13	12	2	0	1
OLE1	0	0	0	0	1.02	0.75	0.13	0	0	0	0	0	0	0	0	0	1.23	0.89	0.2	0	1.41	0.88	0.2	0	0	0	0	0	0	2	0	0	0	0	0	0	0	0	0	0	3	1	0	0	3	0	0	0	0
OM45	0	0	0	0	0	0	0	0	0	0	0	0	0	0	0	0	0	0	0	0	0	0	0	0	0	0	0	0	0	0	0	0	0	0	0	0	0	0	0	0	0	0	0	0	0	0	0	0	0
OMA1	0	0	0	0	0	0	0	0	0	0	0	0	1.07	1.06	0	0	0	0	0	0	0	0	0	0	0	0	0	0	0	0	0	0	0	0	0	0	0	0	1	0	0	0	0	0	0	0	0	0	0
OPI1	0.9	0.72	0	0	0	0	0	0	0	0	0	0	0	0	0	0	1.05	0.82	0	0	0	0	0	0	0	0	1	0	0	0	0	0	0	0	0	0	0	0	0	0	0	1	1	0	0	0	0	0	0
OPI10	0	0	0	0	0	0	0	0	0	0	0	0	0	0	0	0	0	0	0	0	0	0	0	0	0	0	0	0	0	0	0	0	0	0	0	0	0	0	0	0	0	0	0	0	0	0	0	0	0
OPI3	0	0	0	0	0	0	0	0	0	0	0	0	1.07	1.06	0	0	0	0	0	0	0	0	0	0	0	0	0	0	0	0	0	0	0	0	0	0	0	0	1	0	0	0	0	0	0	0	0	0	0
OPT1	0	0	0	0	0	0	0	0	0	0	0	0	0	0	0	0	1.16	1.13	0	0	0	0	0	0	0	0	0	0	0	0	0	0	0	0	0	0	0	0	0	0	0	1	0	0	0	0	0	0	0
OPT2	0	0	0	0	1.14	1.12	0	0	0	0	0	0	0	0	0	0	0	0	0	0	0	0	0	0	0	0	0	0	0	1	0	0	0	0	0	0	0	0	0	0	0	0	0	0	0	0	0	0	0
OPY1	0	0	0	0	0	0	0	0	1.53	0.96	0	0	0.95	0.75	0	0	0	0	0	0	0	0	0	0	0	0	0	0	0	0	0	0	0	0	0	1	0	0	0	1	0	0	0	0	0	0	0	0	0
ORC1	1	0.62	0.24	0	1.07	0.64	0.25	0	0	0	0	0	0.77	0.53	0.24	0	0.79	0.54	0	0	0	0	0	0	2	0	0	0	0	4	0	0	0	0	0	0	0	0	2	0	0	1	0	0	0	0	0	0	0
ORC2	0	0	0	0	0	0	0	0	0	0	0	0	0	0	0	0	1.13	1.11	0	0	0	0	0	0	0	0	0	0	0	0	0	0	0	0	0	0	0	0	0	0	1	0	0	0	0	0	0	0	0
ORC3	0	0	0	0	0	0	0	0	0	0	0	0	0	0	0	0	1.45	1.37	0.24	0	0	0	0	0	0	0	0	0	0	0	0	0	0	0	0	0	0	0	0	0	1	2	0	0	0	0	0	0	0
ORC4	0	0	0	0	0	0	0	0	1.91	1.56	0	0	0	0	0	0	1.64	1.46	0.25	0	0	0	0	0	0	0	0	0	0	0	0	0	1	0	1	0	0	0	0	0	4	0	1	0	0	0	0	0	0
ORC5	0	0	0	0	0	0	0	0	0	0	0	0	0	0	0	0	1.16	1.13	0	0	0	0	0	0	0	0	0	0	0	0	0	0	0	0	0	0	0	0	0	0	0	1	0	0	0	0	0	0	0
ORC6	0	0	0	0	0	0	0	0	0	0	0	0	0	0	0	0	1.16	1.13	0	0	1.11	1.1	0	0	0	0	0	0	0	0	0	0	0	0	0	0	0	0	0	0	0	1	0	0	0	0	1	0	0
OSH2	1.21	0.92	0.18	0	0	0	0	0	0	0	0	0	10.35	4.14	0.72	0	4.3	2.18	0.73	0	1.15	0.88	0	0	0	0	2	1	0	0	0	0	0	0	0	0	4	1	3	4	25	3	4	0	0	1	0	1	0
OSH3	3.22	1.34	0.25	0	0.94	0.74	0	0	0	0	0	0	1.2	0.86	0.23	0	12.49	6.56	0.93	0	0	0	0	0	12	0	1	0	0	1	0	0	0	0	0	0	0	0	0	3	59	29	13	2	0	0	0	0	0
OSH6	0	0	0	0	0	0	0	0	0	0	0	0	0	0	0	0	0.19	0.1	0	0	0	0	0	0	0	0	0	0	0	0	0	0	0	0	0	0	0	0	0	0	4	0	0	0	0	0	0	0	0
OSH7	0	0	0	0	0	0	0	0	0.16	0.1	0	0	0.32	0.15	0	0	0	0	0	0	0	0	0	0	0	0	0	0	0	0	0	0	2	0	0	0	0	1	3	0	0	0	0	0	0	0	0	0	0
OSM1	0	0	0	0	0	0	0	0	0	0	0	0	0.7	0.48	0	0	0	0	0	0	0	0	0	0	0	0	0	0	0	0	0	0	0	0	0	0	0	0	1	0	0	0	0	0	0	0	0	0	0
OST1	0	0	0	0	0	0	0	0	0	0	0	0	0	0	0	0	0	0	0	0	0	0	0	0	0	0	0	0	0	0	0	0	0	0	0	0	0	0	0	0	0	0	0	0	0	0	0	0	0
OST2	0.84	0.63	0	0	0	0	0	0	0	0	0	0	0	0	0	0	0	0	0	0	1.16	0.77	0.13	0	0	0	1	0	0	0	0	0	0	0	0	0	0	0	0	0	0	0	0	0	2	0	0	0	0
OST3	0	0	0	0	0	0	0	0	0	0	0	0	0	0	0	0	0	0	0	0	0.83	0.54	0	0	0	0	0	0	0	0	0	0	0	0	0	0	0	0	0	0	0	0	0	0	1	0	0	0	0
OTU2	1.4	0.77	0.24	0	1.13	0.7	0.24	0	0	0	0	0	0	0	0	0	1.26	0.79	0.24	0	0.8	0.57	0	0	4	0	0	0	0	4	0	0	0	0	0	0	0	0	0	0	0	4	1	0	0	0	0	1	0
OXP1	0	0	0	0	0	0	0	0	0	0	0	0	0	0	0	0	1.45	0.77	0.32	0	1.35	0.78	0.23	0	0	0	0	0	0	0	0	0	0	0	0	0	0	0	0	0	0	6	1	3	2	1	5	0	0
OYE2	0	0	0	0	0	0	0	0	0	0	0	0	0	0	0	0	1.55	0.82	0.56	0	1.01	0.51	0.17	0	0	0	0	0	0	0	0	0	0	0	0	0	0	0	0	0	5	4	7	0	3	0	0	2	0
PAA1	3	0.77	0.44	0	3.09	0.89	0.24	0	0.34	0.18	0	0	0	0	0	0	2.11	0.82	0.51	0	1.01	0.44	0.18	0	16	0	2	20	22	4	0	4	2	0	0	0	0	0	0	0	11	14	25	0	2	2	14	0	0
PAB1	0.51	0.1	0	1	1.7	0.13	0.25	1	0.11	0.02	0	1	0.08	0.04	0	1	0.18	0.12	0	0	0.09	0.06	0	0	0	12	67	3	0	7	1053	5	74	0	0	0	1	0	4	15	40	14	27	15	7	4	9	17	23
PAC10	0	0	0	0	0	0	0	0	0	0	0	0	0	0	0	0	0	0	0	0	0	0	0	0	0	0	0	0	0	0	0	0	0	0	0	0	0	0	0	0	0	0	0	0	0	0	0	0	0
PAC11	0	0	0	0	1.14	1.12	0	0	1.54	1.33	0	0	0	0	0	0	0	0	0	0	0	0	0	0	0	0	0	0	0	1	0	0	0	1	0	0	0	0	0	0	0	0	0	0	0	0	0	0	0
PAC2	1.14	0.98	0	0	0	0	0	0	0	0	0	0	0.98	0.89	0	0	1.03	0.92	0	0	2.76	1.44	0.25	0	1	0	0	0	0	0	0	0	0	0	0	0	0	0	1	0	0	0	1	0	0	7	0	0	0
PAF1	2.94	1.47	0.25	1	1.19	1.01	0.24	1	0	0	0	0	26.3	6.03	0.5	0	8.15	6.9	1	0	4.02	2.25	0.5	0	0	0	24	0	0	2	0	0	0	0	0	0	0	0	277	56	20	10	8	18	0	0	21	9	0
PAH1	0	0	0	0	0.56	0.38	0	0	0	0	0	0	0	0	0	0	0	0	0	0	0.63	0.41	0	0	0	0	0	0	0	1	0	0	0	0	0	0	0	0	0	0	0	0	0	0	0	1	0	0	0
PAL1	0	0	0	0	0	0	0	0	0	0	0	0	1.85	0.91	0.25	0	7.29	4.7	0.99	0	1.47	0.81	0.25	0	0	0	0	0	0	0	0	0	0	0	0	0	0	0	22	1	34	8	14	14	0	0	9	1	0
PAM1	0	0	0	0	1.09	0.86	0	0	0	0	0	0	0.91	0.76	0	0	0	0	0	0	0	0	0	0	0	0	0	0	1	0	0	0	0	0	0	0	0	0	1	0	0	0	0	0	0	0	0	0	0
PAM16	0	0	0	0	0	0	0	0	0	0	0	0	0	0	0	0	0	0	0	0	0	0	0	0	0	0	0	0	0	0	0	0	0	0	0	0	0	0	0	0	0	0	0	0	0	0	0	0	0
PAM17	0	0	0	0	0	0	0	0	0	0	0	0	0	0	0	0	0	0	0	0	0	0	0	0	0	0	0	0	0	0	0	0	0	0	0	0	0	0	0	0	0	0	0	0	0	0	0	0	0
PAM18	0	0	0	0	0	0	0	0	0	0	0	0	0	0	0	0	0	0	0	0	0.92	0.52	0.07	0	0	0	0	0	0	0	0	0	0	0	0	0	0	0	0	0	0	0	0	0	2	0	0	0	0
PAN1	0.12	0.06	0	0	0.13	0.06	0	0	0	0	0	0	0	0	0	0	0.15	0.07	0	0	0.29	0.11	0	0	0	0	2	0	0	0	2	0	0	0	0	0	0	0	0	0	0	3	0	0	5	0	3	1	0
PAN2	0	0	0	0	0	0	0	0	1.53	1.02	0	0	0	0	0	0	0	0	0	0	0	0	0	0	0	0	0	0	0	0	0	0	0	0	1	0	0	0	0	0	0	0	0	0	0	0	0	0	0
PAN3	0	0	0	0	0	0	0	0	0	0	0	0	0	0	0	0	0	0	0	0	0.99	0.71	0	0	0	0	0	0	0	0	0	0	0	0	0	0	0	0	0	0	0	0	0	0	0	1	0	0	0
PAN5	0	0	0	0	0	0	0	0	0	0	0	0	2.77	1.19	0	0	0	0	0	0	0.91	0.73	0	0	0	0	0	0	0	0	0	0	0	0	0	0	1	0	0	0	0	0	0	0	0	0	1	0	0
PAN6	0	0	0	0	0	0	0	0	0	0	0	0	0	0	0	0	0	0	0	0	0	0	0	0	0	0	0	0	0	0	0	0	0	0	0	0	0	0	0	0	0	0	0	0	0	0	0	0	0
PAP1	1.52	1.24	0.47	0	0	0	0	0	7.85	1.96	0.25	1	4.4	2.21	0.5	1	46.99	25.53	1	1	531.21	284.67	1	1	2	0	2	0	0	0	0	0	73	0	0	0	0	0	10	20	5	117	190	60	32	768	1203	1858	0
PAP2	1.92	1.47	0.25	1	1.41	1.34	0.24	1	0	0	0	0	0	0	0	0	10.28	8.46	1	0	0	0	0	0	0	0	10	0	0	2	1	0	0	0	0	0	0	0	0	0	39	9	17	5	0	0	0	0	0
PAR32	0.86	0.67	0	0	0	0	0	0	0	0	0	0	0	0	0	0	1.1	0.82	0.15	0	1.84	1.13	0.22	0	0	0	1	0	0	0	0	0	0	0	0	0	0	0	0	0	0	1	2	0	4	1	0	0	0
PAT1	0.91	0.57	0.23	0	0.79	0.49	0.02	0	0	0	0	1	0.98	0.54	0.23	1	0.99	0.67	0.12	0	0	0	0	0	1	0	6	0	2	0	0	0	0	0	0	0	0	0	0	6	3	2	2	0	0	0	0	0	0
PAU18	0	0	0	0	1.12	1.1	0	0	0	0	0	0	0	0	0	0	0	0	0	0	0	0	0	0	0	0	0	0	0	0	1	0	0	0	0	0	0	0	0	0	0	0	0	0	0	0	0	0	0
PBA1	0	0	0	0	0.59	0.4	0	0	0	0	0	0	0	0	0	0	0	0	0	0	0	0	0	0	0	0	0	0	0	1	0	0	0	0	0	0	0	0	0	0	0	0	0	0	0	0	0	0	0
PBI2	0.81	0.53	0	0	0	0	0	0	0	0	0	0	0	0	0	0	1.1	0.71	0.15	0	2.66	1.16	0.33	0	1	0	0	0	0	0	0	0	0	0	0	0	0	0	0	0	3	1	1	0	1	9	2	0	0
PBP1	0.84	0.35	0.25	0	0.78	0.36	0.36	0	2.36	0.97	0.29	0	0.47	0.24	0.03	0	2.01	1.1	0.9	0	3.43	1.28	0.75	0	1	0	15	0	0	5	6	0	29	3	0	2	0	0	0	3	11	5	8	14	9	0	24	40	0
PBP2	1.33	1.28	0	0	1.83	1.44	0.25	0	0	0	0	0	0	0	0	0	1.93	1.9	0.49	0	1.22	1.17	0.24	0	1	0	1	0	3	0	0	0	0	0	0	0	0	0	0	0	1	1	3	2	0	0	2	0	0
PBP4	0.36	0.19	0	0	0	0	0	0	0	0	0	0	0	0	0	0	0.38	0.19	0	0	0.62	0.3	0.15	0	0	0	1	0	0	0	0	0	0	0	0	0	0	0	0	0	1	0	0	0	2	0	1	2	3
PBS2	0.8	0.51	0.25	0	0	0	0	0	0.7	0.46	0	0	0	0	0	0	0.73	0.48	0	0	0	0	0	0	0	0	3	0	0	0	0	0	1	0	0	0	0	0	0	0	0	0	0	1	0	0	0	0	1
PBY1	0	0	0	0	0	0	0	0	0	0	0	0	2.85	1.31	0.25	0	0.98	0.73	0	0	0	0	0	0	0	0	0	0	0	0	0	0	0	0	0	0	1	0	5	0	0	1	1	0	0	0	0	0	0
PCA1	0	0	0	0	0	0	0	0	0	0	0	0	0	0	0	0	0	0	0	0	0	0	0	0	0	0	0	0	0	0	0	0	0	0	0	0	0	0	0	0	0	0	0	0	0	0	0	0	0
PCC1	0	0	0	0	0	0	0	0	0	0	0	0	0	0	0	0	0	0	0	0	0	0	0	0	0	0	0	0	0	0	0	0	0	0	0	0	0	0	0	0	0	0	0	0	0	0	0	0	0
PCD1	0	0	0	0	0	0	0	0	2.61	1.65	0.24	0	0	0	0	0	1.32	1.23	0.24	0	0	0	0	0	0	0	0	0	0	0	0	0	0	0	2	0	0	0	0	0	0	2	0	0	0	0	0	0	0
PCF11	0	0	0	0	0	0	0	0	1929.19	1845.99	1	1	398.43	319.04	1	1	0	0	0	1	0	0	0	1	0	0	0	0	0	0	0	0	3158	878	503	839	29	64	3128	212	0	0	0	0	0	0	0	0	0
PCH2	0	0	0	0	0	0	0	0	1.1	1.09	0	0	0	0	0	0	0	0	0	0	0	0	0	0	0	0	0	0	0	0	0	0	1	0	0	0	0	0	0	0	0	0	0	0	0	0	0	0	0
PCI8	0	0	0	0	0	0	0	0	0	0	0	0	0	0	0	0	0.93	0.74	0	0	0	0	0	0	0	0	0	0	0	0	0	0	0	0	0	0	0	0	0	0	1	0	0	0	0	0	0	0	0
PCK1	0	0	0	0	0	0	0	0	0	0	0	0	0	0	0	0	0	0	0	0	1.23	1.18	0.24	0	0	0	0	0	0	0	0	0	0	0	0	0	0	0	0	0	0	0	0	0	0	0	0	2	0
PCL2	0	0	0	0	1.14	1.12	0	0	0	0	0	0	0	0	0	0	0	0	0	0	1.11	1.1	0	0	0	0	0	0	0	1	0	0	0	0	0	0	0	0	0	0	0	0	0	0	0	0	1	0	0
PCL6	0	0	0	0	0	0	0	0	0	0	0	0	0.95	0.75	0	0	0	0	0	0	0	0	0	0	0	0	0	0	0	0	0	0	0	0	0	0	0	0	0	1	0	0	0	0	0	0	0	0	0
PCL7	0	0	0	0	0	0	0	0	0	0	0	0	2.29	1.58	0	0	0	0	0	0	0	0	0	0	0	0	0	0	0	0	0	0	0	0	0	0	0	1	0	0	0	0	0	0	0	0	0	0	0
PCL9	0	0	0	0	0	0	0	0	0	0	0	0	0	0	0	0	1.13	1.11	0	0	0	0	0	0	0	0	0	0	0	0	0	0	0	0	0	0	0	0	0	0	1	0	0	0	0	0	0	0	0
PCM1	0	0	0	0	0	0	0	0	0	0	0	0	0	0	0	0	1.16	0.99	0.24	0	0	0	0	0	0	0	0	0	0	0	0	0	0	0	0	0	0	0	0	0	2	0	0	0	0	0	0	0	0
PCS60	0	0	0	0	0	0	0	0	0	0	0	0	0	0	0	0	0	0	0	0	0	0	0	0	0	0	0	0	0	0	0	0	0	0	0	0	0	0	0	0	0	0	0	0	0	0	0	0	0
PCT1	1.37	0.87	0.25	0	0	0	0	0	0	0	0	0	1.17	0.81	0.25	0	3.81	2.32	0.74	0	0	0	0	0	0	0	8	0	0	0	0	0	0	0	0	0	0	0	7	0	1	9	17	2	0	0	0	0	0
PDA1	1.4	0.41	0.06	0	1.19	0.44	0	0	0.13	0.08	0	0	0.13	0.07	0	0	0.45	0.21	0	0	0.42	0.21	0	0	36	0	14	4	5	19	0	6	1	0	0	0	0	0	1	0	8	3	11	0	4	4	4	0	0
PDB1	0.66	0.13	0	0	0.49	0.09	0	0	0.09	0.05	0	0	0.1	0.05	0	0	0.47	0.25	0	0	0.77	0.31	0	0	29	0	6	0	0	36	0	0	1	0	0	0	0	0	4	0	16	6	10	5	21	6	11	3	0
PDC1	0.5	0.09	0	0	1.11	0.33	0.25	0	0.04	0.01	0	0	0.05	0.01	0	0	0.15	0.1	0	0	0.22	0.1	0	0	112	0	120	331	301	1251	15	39	102	0	0	0	0	0	177	1	108	38	71	75	137	37	91	19	71
PDC2	1.13	0.9	0	0	0	0	0	0	0	0	0	0	0	0	0	0	1.51	1.08	0.24	0	0.95	0.78	0	0	1	0	1	0	0	0	0	0	0	0	0	0	0	0	0	0	1	4	0	0	0	0	0	1	0
PDC5	0.5	0.12	0	0	0	0	0	0	0.36	0.14	0	0	0	0	0	0	0.25	0.13	0	0	0	0	0	0	2	0	11	34	0	0	0	0	41	2	0	3	0	0	0	0	7	3	5	21	0	0	0	0	5
PDC6	0	0	0	0	1.02	0.25	0	0	0	0	0	0	0	0	0	0	0	0	0	0	0.72	0.13	0	0	0	0	0	0	94	20	1	25	0	0	0	0	0	0	0	0	0	0	0	0	122	7	14	1	3
PDI1	0.07	0.03	0	0	0.06	0.03	0	0	0	0	0	0	0.14	0.04	0	0	0.59	0.34	0	0	0.14	0.07	0	0	6	0	3	0	2	0	0	1	0	0	0	0	0	0	0	29	12	61	59	26	5	0	20	8	4
PDR1	0.9	0.72	0	0	1.28	0.89	0.18	0	0	0	0	0	0	0	0	0	1.47	1.12	0.41	0	0	0	0	0	0	0	1	0	2	0	0	0	0	0	0	0	0	0	0	0	1	2	3	0	0	0	0	0	0
PDR11	0	0	0	0	0	0	0	0	0	0	0	0	0	0	0	0	0	0	0	0	0	0	0	0	0	0	0	0	0	0	0	0	0	0	0	0	0	0	0	0	0	0	0	0	0	0	0	0	0
PDR12	0	0	0	0	0	0	0	0	0.67	0.34	0	0	0	0	0	0	0.61	0.36	0	0	0.68	0.35	0	0	0	0	0	0	0	0	0	0	0	1	0	0	0	0	0	0	1	1	1	0	0	2	0	0	0
PDR16	0	0	0	0	0	0	0	0	0.3	0.11	0	0	0.23	0.1	0	0	0	0	0	0	0.19	0.09	0	0	0	0	0	0	0	0	0	0	10	0	0	0	0	0	9	0	0	0	0	0	0	1	0	0	0
PDR17	0	0	0	0	0	0	0	0	0	0	0	0	0	0	0	0	0.32	0.16	0	0	0	0	0	0	0	0	0	0	0	0	0	0	0	0	0	0	0	0	0	0	4	0	0	0	0	0	0	0	0
PDR18	0	0	0	0	0	0	0	0	0	0	0	0	0	0	0	0	0	0	0	0	1.52	1.32	0.24	0	0	0	0	0	0	0	0	0	0	0	0	0	0	0	0	0	0	0	0	0	2	0	0	0	0
PDR3	0	0	0	0	0	0	0	0	0	0	0	0	0	0	0	0	1.11	1.1	0	0	1.11	1.1	0	0	0	0	0	0	0	0	0	0	0	0	0	0	0	0	0	0	0	0	1	0	0	0	1	0	0
PDR5	0.19	0.06	0	0	2.94	0.27	0	0	1.46	0.11	0.25	0	0.21	0.06	0	0	0.22	0.11	0	0	1.81	0.34	0	0	6	0	0	0	3	6	0	42	173	0	0	0	0	0	25	0	5	3	4	2	53	28	6	0	0
PDR8	0	0	0	0	0	0	0	0	1.1	1.09	0	0	0	0	0	0	0	0	0	0	0	0	0	0	0	0	0	0	0	0	0	0	1	0	0	0	0	0	0	0	0	0	0	0	0	0	0	0	0
PDS5	1.59	0.72	0.25	0	0	0	0	0	0.72	0.49	0	0	28.3	4.15	0.5	0	15.22	10.23	1	0	4.63	1.77	0.5	0	6	0	0	0	0	0	0	0	1	0	0	0	0	0	336	124	54	30	53	28	1	0	41	11	0
PDX1	0	0	0	0	0	0	0	0	0	0	0	0	0	0	0	0	0.94	0.59	0.06	0	0	0	0	0	0	0	0	0	0	0	0	0	0	0	0	0	0	0	0	0	1	2	1	0	0	0	0	0	0
PDX3	0	0	0	0	0	0	0	0	0	0	0	0	0.2	0.11	0	0	0	0	0	0	0.48	0.2	0	0	0	0	0	0	0	0	0	0	0	0	0	0	0	0	1	0	0	0	0	0	5	0	3	0	0
PEA2	0	0	0	0	0	0	0	0	0	0	0	0	0	0	0	0	0	0	0	0	0.82	0.6	0	0	0	0	0	0	0	0	0	0	0	0	0	0	0	0	0	0	0	0	0	0	0	0	1	0	0
PEP1	0	0	0	0	0	0	0	0	0	0	0	0	0	0	0	0	0.18	0.09	0	0	0.3	0.14	0	0	0	0	0	0	0	0	0	0	0	0	0	0	0	0	0	0	0	2	1	0	2	0	7	1	0
PEP12	0	0	0	0	1.51	0.96	0	0	0	0	0	0	0	0	0	0	0.95	0.75	0	0	1.25	0.88	0.18	0	0	0	0	0	0	0	0	1	0	0	0	0	0	0	0	0	0	1	0	0	2	0	0	0	0
PEP3	1.18	1.15	0.24	0	1.14	1.12	0	0	0	0	0	0	1.16	1.13	0	0	2.88	2.53	0.5	0	0	0	0	0	0	0	2	0	0	1	0	0	0	0	0	0	0	0	0	1	5	6	1	1	0	0	0	0	0
PEP4	0.13	0.06	0	0	0.27	0.1	0	0	0	0	0	0	0	0	0	0	0.19	0.09	0	0	0.22	0.1	0	0	1	0	3	0	0	3	0	2	0	0	0	0	0	0	0	0	0	3	5	1	1	0	5	6	4
PEP5	1	0.9	0	0	1.05	0.93	0	0	0	0	0	0	1.17	1	0.25	0	2.72	1.55	0.25	0	0	0	0	0	0	0	1	0	0	1	0	0	0	0	0	0	0	0	4	0	14	0	1	0	0	0	0	0	0
PEP7	0	0	0	0	0	0	0	0	0	0	0	0	0	0	0	0	0	0	0	0	1.12	1.1	0	0	0	0	0	0	0	0	0	0	0	0	0	0	0	0	0	0	0	0	0	0	0	0	0	1	0
PEP8	0	0	0	0	0	0	0	0	0	0	0	0	0	0	0	0	0	0	0	0	0	0	0	0	0	0	0	0	0	0	0	0	0	0	0	0	0	0	0	0	0	0	0	0	0	0	0	0	0
PET10	0	0	0	0	0	0	0	0	0	0	0	0	0	0	0	0	0	0	0	0	1.11	1.1	0	0	0	0	0	0	0	0	0	0	0	0	0	0	0	0	0	0	0	0	0	0	0	0	1	0	0
PET100	0	0	0	0	0	0	0	0	0	0	0	0	1.2	1.16	0.25	0	0	0	0	0	1.23	1.21	0	0	0	0	0	0	0	0	0	0	0	0	0	0	0	0	3	0	0	0	0	0	0	0	1	1	0
PET111	0	0	0	0	0	0	0	0	0	0	0	0	0	0	0	0	0	0	0	0	0	0	0	0	0	0	0	0	0	0	0	0	0	0	0	0	0	0	0	0	0	0	0	0	0	0	0	0	0
PET122	1.09	1.08	0	0	0	0	0	0	0	0	0	0	0	0	0	0	0	0	0	0	0	0	0	0	0	0	1	0	0	0	0	0	0	0	0	0	0	0	0	0	0	0	0	0	0	0	0	0	0
PET123	0.39	0.21	0	0	0	0	0	0	0	0	0	0	0	0	0	0	0.86	0.33	0.19	0	0.39	0.21	0	0	0	0	1	0	0	0	0	0	0	0	0	0	0	0	0	0	10	0	1	0	0	0	1	0	0
PET127	0	0	0	0	0.8	0.56	0	0	0	0	0	0	0	0	0	0	0	0	0	0	0	0	0	0	0	0	0	0	0	1	0	0	0	0	0	0	0	0	0	0	0	0	0	0	0	0	0	0	0
PET130	0	0	0	0	1.14	1.12	0	0	0	0	0	0	2.36	1.67	0	0	0	0	0	0	0	0	0	0	0	0	0	0	0	1	0	0	0	0	0	0	0	1	1	0	0	0	0	0	0	0	0	0	0
PET54	1.18	1.15	0.24	0	1.29	1.21	0.24	0	0	0	0	0	0	0	0	0	1.27	1.24	0	0	0	0	0	0	0	0	2	0	0	2	0	0	0	0	0	0	0	0	0	0	0	1	1	0	0	0	0	0	0
PET9	0.16	0.09	0	0	0.28	0.13	0	0	0	0	0	0	0	0	0	0	0	0	0	0	0.27	0.14	0	0	0	0	3	0	0	2	8	0	0	0	0	0	0	0	0	0	0	0	0	0	3	1	1	0	2
PEX1	0.65	0.41	0	0	0	0	0	0	0	0	0	0	0	0	0	0	0.91	0.57	0.13	0	1.03	0.59	0.27	0	0	0	1	0	0	0	0	0	0	0	0	0	0	0	0	0	2	1	1	0	2	0	2	0	0
PEX11	0	0	0	0	0	0	0	0	0	0	0	0	0	0	0	0	0	0	0	0	0	0	0	0	0	0	0	0	0	0	0	0	0	0	0	0	0	0	0	0	0	0	0	0	0	0	0	0	0
PEX13	1.05	0.84	0	0	0	0	0	0	0	0	0	0	0	0	0	0	0	0	0	0	1.13	0.88	0.23	0	1	0	0	0	0	0	0	0	0	0	0	0	0	0	0	0	0	0	0	0	0	0	3	0	0
PEX15	0	0	0	0	0	0	0	0	0	0	0	0	0	0	0	0	1.11	1.1	0	0	0	0	0	0	0	0	0	0	0	0	0	0	0	0	0	0	0	0	0	0	0	0	1	0	0	0	0	0	0
PEX19	0	0	0	0	0	0	0	0	0	0	0	0	0	0	0	0	1.16	0.75	0.29	0	0	0	0	0	0	0	0	0	0	0	0	0	0	0	0	0	0	0	0	0	0	2	3	0	0	0	0	0	0
PEX25	3.02	1.27	0	0	0	0	0	0	0	0	0	0	0	0	0	0	0	0	0	0	0	0	0	0	0	1	0	0	0	0	0	0	0	0	0	0	0	0	0	0	0	0	0	0	0	0	0	0	0
PEX3	0	0	0	0	0	0	0	0	0	0	0	0	0	0	0	0	1.11	1.1	0	0	0	0	0	0	0	0	0	0	0	0	0	0	0	0	0	0	0	0	0	0	0	0	1	0	0	0	0	0	0
PEX30	0.7	0.44	0.04	0	0.76	0.46	0.04	0	0	0	0	0	0	0	0	0	0	0	0	0	0	0	0	0	0	0	2	0	0	2	0	0	0	0	0	0	0	0	0	0	0	0	0	0	0	0	0	0	0
PEX5	0	0	0	0	1.43	1.29	0.25	0	0	0	0	0	0	0	0	0	0	0	0	0	1.28	1.21	0	0	0	0	0	0	0	3	0	0	0	0	0	0	0	0	0	0	0	0	0	0	0	1	0	0	0
PEX6	0	0	0	0	0.43	0.23	0	0	0	0	0	0	0	0	0	0	0.43	0.23	0	0	0.61	0.29	0.09	0	0	0	0	0	0	0	1	0	0	0	0	0	0	0	0	0	0	0	1	0	0	2	0	0	0
PEX8	0	0	0	0	0	0	0	0	0	0	0	1	0.98	0.89	0	1	0	0	0	0	0	0	0	0	0	0	0	0	0	0	0	0	0	0	0	0	0	0	1	0	0	0	0	0	0	0	0	0	0
PFA3	0	0	0	0	0	0	0	0	0	0	0	0	0	0	0	0	0.95	0.75	0	0	0	0	0	0	0	0	0	0	0	0	0	0	0	0	0	0	0	0	0	0	0	1	0	0	0	0	0	0	0
PFA5	0	0	0	0	0	0	0	0	0	0	0	0	0	0	0	0	1.15	1.12	0	0	0	0	0	0	0	0	0	0	0	0	0	0	0	0	0	0	0	0	0	0	0	0	0	1	0	0	0	0	0
PFD1	0	0	0	1	0	0	0	1	0	0	0	0	0	0	0	0	0	0	0	0	0	0	0	0	0	0	0	0	0	0	0	0	0	0	0	0	0	0	0	0	0	0	0	0	0	0	0	0	0
PFF1	0	0	0	0	0	0	0	0	0	0	0	0	0	0	0	0	0	0	0	0	0	0	0	0	0	0	0	0	0	0	0	0	0	0	0	0	0	0	0	0	0	0	0	0	0	0	0	0	0
PFK1	0.63	0.21	0	0	0.94	0.49	0	0	0.15	0.05	0	0	0.82	0.15	0	0	1.44	0.75	0.22	0	0.97	0.51	0	0	25	0	16	21	19	28	15	11	24	0	0	0	0	0	82	78	117	47	42	26	33	8	62	28	1
PFK2	0.56	0.19	0	0	0.87	0.42	0	0	0.25	0.06	0	0	0.12	0.05	0	0	0.54	0.24	0	0	1.14	0.6	0	0	19	0	10	17	19	32	7	7	39	0	0	0	0	0	3	8	31	24	14	2	36	11	59	26	0
PFK26	0.09	0.01	0	0	1.1	0.02	0	0	0.73	0.02	0.25	0	0.34	0.04	0	0	1.2	0.48	0	0	6.85	2.91	0.75	0	32	0	0	0	0	0	0	131	706	0	0	0	0	0	400	40	63	141	290	374	651	190	1912	2177	0
PFS2	0	0	0	0	0	0	0	0	3.58	1.83	0.25	0	1.22	1.2	0	0	55.04	46.09	1	1	253.58	202.95	1	1	0	0	0	0	0	0	0	0	25	0	0	0	0	0	1	1	32	158	93	93	52	354	694	529	0
PFY1	0	0	0	0	0.93	0.71	0.11	0	0	0	0	0	0	0	0	0	0	0	0	0	2.08	1.27	0.41	0	0	0	0	0	0	2	0	0	0	0	0	0	0	0	0	0	0	0	0	0	4	3	0	0	0
PGA1	1.09	1.08	0	0	0	0	0	0	0	0	0	0	0	0	0	0	0	0	0	0	0	0	0	0	0	0	1	0	0	0	0	0	0	0	0	0	0	0	0	0	0	0	0	0	0	0	0	0	0
PGA2	0	0	0	0	0	0	0	0	0	0	0	0	0	0	0	0	0	0	0	0	1.52	1.32	0.24	0	0	0	0	0	0	0	0	0	0	0	0	0	0	0	0	0	0	0	0	0	2	0	0	0	0
PGA3	0	0	0	0	0	0	0	0	0	0	0	0	0	0	0	0	0	0	0	0	0	0	0	0	0	0	0	0	0	0	0	0	0	0	0	0	0	0	0	0	0	0	0	0	0	0	0	0	0
PGC1	1.18	1.15	0.24	0	0	0	0	0	0	0	0	0	0	0	0	0	1.73	1.52	0.25	0	2.37	1.86	0.5	0	0	0	2	0	0	0	0	0	0	0	0	0	0	0	0	0	0	1	5	0	4	0	3	0	0
PGD1	0	0	0	0	0	0	0	0	0	0	0	0	0	0	0	0	0	0	0	0	0	0	0	0	0	0	0	0	0	0	0	0	0	0	0	0	0	0	0	0	0	0	0	0	0	0	0	0	0
PGI1	0.13	0.05	0	0	0.07	0.02	0	0	0	0	0	0	0	0	0	0	0.16	0.05	0	0	0.14	0.04	0	0	4	0	7	3	0	5	0	0	0	0	0	0	0	0	0	0	19	2	3	0	0	0	20	4	37
PGK1	0.09	0.04	0	0	0.33	0.11	0	0	0.29	0.04	0.09	0	5.62	0.25	0.5	0	1.77	1.04	0.87	0	1.35	0.8	0.32	0	9	0	25	1	14	49	0	10	152	0	2	0	0	0	1831	1444	154	164	243	232	63	88	218	151	56
PGM1	0.9	0.4	0.24	0	2.01	0.52	0.24	0	0	0	0	0	0	0	0	0	2.18	1	0.75	0	0.92	0.45	0.4	0	4	0	0	0	0	0	0	4	0	0	0	0	0	0	0	0	8	11	8	0	3	0	2	0	2
PGM2	0	0	0	0	0	0	0	0	0	0	0	0	0	0	0	0	0	0	0	0	1.45	1.36	0.25	0	0	0	0	0	0	0	0	0	0	0	0	0	0	0	0	0	0	0	0	0	0	0	3	1	0
PGM3	0	0	0	0	1.12	1.1	0	0	0	0	0	0	0	0	0	0	0	0	0	0	0	0	0	0	0	0	0	0	0	0	1	0	0	0	0	0	0	0	0	0	0	0	0	0	0	0	0	0	0
[truncated: 1,961 more rows]
[truncated: 6 more columns]
