# Supplementary material for: RNA Polymerase II CTD phosphatase Rtr1 fine-tunes transcription termination
Source: PLoS Genet. 2020 Mar 18;16(3):e1008317. doi: 10.1371/journal.pgen.1008317 (PMC7105142; doi:10.1371/journal.pgen.1008317)
Supplement: S3 Table — Table with fold-change, p-value, and false discovery rate (FDR) calculated by edgeR. Sum, average, and individual biological replicate (Rep n) normalized read counts for WT and RTR1 deletion data [75]. (XLSX) [file pgen.1008317.s003.xlsx]

## Sheet: Table_S3_Fox_et_al
	Class	Transcript Name	RTR1 KO_vs_WT_log2_FoldChange	RTR1 KO_vs_WT_PValue	RTR1 KO_vs_WT_FDR	Sum WT	Average WT	Rep 1 WT	Rep 2 WT	Rep 3 WT	Rep 4 WT	Sum RTR1 KO	Average RTR1 KO	Rep 1 RTR1 KO	Rep 2 RTR1 KO	Rep 3 RTR1 KO	Rep 4 RTR1 KO
	ORF-T	YAL001C	-0.237037	0.00285392	0.0118356	10736	2684	2084	2660	2653	3339	9273	2318.25	1566	2808	1953	2946
	ORF-T	YAL002W	-0.220204	0.00255467	0.0108321	6410	1602.5	1439	1770	1483	1718	5589	1397.25	1031	1713	1219	1626
	ORF-T	YAL003W	0.0481152	0.522997	0.651217	205346	51336.5	56326	55630	49932	43458	213049	53262.2	62885	56005	50716	43443
	ORF-T	YAL005C	0.27891	0.00157208	0.00722622	150008	37502	28244	36032	36460	49272	184835	46208.8	31894	54879	38267	59795
	ORF-T	YAL007C	-0.0139207	0.85114	0.902899	19760	4940	4627	4702	5145	5286	19523	4880.75	5139	4963	4861	4560
	ORF-T	YAL008W	-0.242555	0.0179438	0.051254	2647	661.75	399	661	688	899	2256	564	332	674	481	769
	ORF-T	YAL009W	0.0331711	0.690873	0.787494	2581	645.25	604	702	638	637	2657	664.25	557	784	631	685
	ORF-T	YAL010C	-0.0817317	0.31382	0.453597	4553	1138.25	958	1133	1131	1331	4330	1082.5	839	1205	1020	1266
	ORF-T	YAL011W	-0.213617	0.0162443	0.0473369	2835	708.75	661	685	622	867	2464	616	524	725	490	725
	ORF-T	YAL012W	0.450403	4.43527e-06	5.08113e-05	30377	7594.25	7222	10090	5688	7377	41383	10345.8	9458	13838	8441	9646
	ORF-T	YAL013W	-0.172733	0.197349	0.32269	1770	442.5	353	461	427	529	1606	401.5	298	522	302	484
	ORF-T	YAL014C	-0.0675928	0.390387	0.529054	4640	1160	1057	1042	1199	1342	4461	1115.25	868	1188	1050	1355
	ORF-T	YAL015C	-0.200627	0.0301573	0.076955	3220	805	616	712	857	1035	2816	704	488	798	642	888
	ORF-T	YAL016W	0.222433	0.000719253	0.00383259	33278	8319.5	7352	7554	8529	9843	38972	9743	7892	10328	9255	11497
	ORF-T	YAL017W	0.243567	0.0003956	0.00232161	18983	4745.75	3268	5002	4846	5867	23061	5765.25	3346	7310	5081	7324
	ORF-T	YAL019W	-0.263761	0.00030907	0.00190643	20744	5186	6170	5827	3740	5007	17418	4354.5	5414	5211	3071	3722
	ORF-T	YAL020C	-0.261309	0.029641	0.0759102	829	207.25	154	209	205	261	697	174.25	129	200	147	221
	ORF-T	YAL021C	-0.0918465	0.203755	0.330507	16114	4028.5	4015	4543	3147	4409	15301	3825.25	3442	4913	2827	4119
	ORF-T	YAL022C	0.158137	0.0112254	0.0352203	10438	2609.5	2518	2573	2524	2823	11676	2919	2943	3175	2559	2999
	ORF-T	YAL023C	0.0981138	0.169086	0.286104	48727	12181.8	12854	12929	10446	12498	52321	13080.2	14130	14950	10957	12284
	ORF-T	YAL024C	-0.286185	0.000118597	0.000846396	8768	2192	2364	2402	1829	2173	7245	1811.25	1954	2227	1462	1602
	ORF-T	YAL025C	-0.719432	5.90377e-07	8.5862e-06	2613	653.25	654	606	548	805	1648	412	521	450	225	452
	ORF-T	YAL026C	-0.0432356	0.511957	0.641692	29338	7334.5	7196	7420	6822	7900	28546	7136.5	7068	8156	6299	7023
	ORF-T	YAL026C-A	-0.237146	0.00718689	0.0246352	2633	658.25	608	586	627	812	2231	557.75	539	629	481	582
	ORF-T	YAL027W	-0.176068	0.0930221	0.18479	2244	561	468	528	525	723	2011	502.75	364	490	447	710
	ORF-T	YAL028W	-0.0702562	0.517601	0.646148	2945	736.25	416	808	724	997	2987	746.75	287	944	628	1128
	ORF-T	YAL029C	-0.0231024	0.738101	0.824286	28304	7076	7448	7166	6102	7588	28077	7019.25	7048	7902	5381	7746
	ORF-T	YAL030W	0.235938	0.0101529	0.0323901	3395	848.75	610	807	942	1036	3976	994	813	1134	926	1103
	ORF-T	YAL031C	0.0535233	0.472217	0.606507	6435	1608.75	1300	1646	1529	1960	6796	1699	1181	2107	1464	2044
	ORF-T	YAL032C	-0.0966666	0.258878	0.394602	4075	1018.75	972	996	924	1183	3877	969.25	749	1138	758	1232
	ORF-T	YAL033W	-0.310967	1.03079e-05	0.000105508	5065	1266.25	1348	1151	1309	1257	4082	1020.5	1094	993	951	1044
	ORF-T	YAL034C	0.324212	0.00690859	0.0238472	3702	925.5	774	1023	815	1090	4911	1227.75	613	1439	1084	1775
	ORF-T	YAL034W-A	-0.451073	0.000172486	0.00116417	1179	294.75	303	264	281	331	868	217	171	230	198	269
	ORF-T	YAL035W	0.0123693	0.853205	0.904022	63351	15837.8	17672	16996	12411	16272	64223	16055.8	16554	19522	12126	16021
	ORF-T	YAL036C	-0.28004	0.000659739	0.00356133	9607	2401.75	2440	2367	2221	2579	8004	2001	2313	2001	1556	2134
	ORF-T	YAL037C-B	-0.649094	0.0199198	0.055779	211	52.75	39	101	41	30	131	32.75	38	40	20	33
	ORF-T	YAL037W	-0.32035	0.00611307	0.0216735	623	155.75	121	155	179	168	506	126.5	84	173	125	124
	ORF-T	YAL038W	-0.036537	0.537483	0.662207	1254778	313694	300465	315858	285018	353437	1233335	308334	278655	350073	250792	353815
	ORF-T	YAL039C	0.0662772	0.547369	0.671413	3373	843.25	711	787	778	1097	3671	917.75	613	1040	620	1398
	ORF-T	YAL040C	0.0223381	0.80593	0.87305	10952	2738	3445	3174	2313	2020	11001	2750.25	2947	3101	2359	2594
	ORF-T	YAL041W	-0.178038	0.0107018	0.0338876	13623	3405.75	3396	3453	3232	3542	12069	3017.25	3060	3309	2672	3028
	ORF-T	YAL042W	0.0726821	0.272457	0.409136	25170	6292.5	5871	6069	6115	7115	26521	6630.25	6176	7154	5909	7282
	ORF-T	YAL043C	-0.135883	0.048246	0.111116	7877	1969.25	2134	2201	1524	2018	7224	1806	1796	2220	1328	1880
	ORF-T	YAL044C	-0.15916	0.358636	0.498613	14221	3555.25	2489	2633	3496	5603	12940	3235	2002	3432	2286	5220
	ORF-T	YAL044W-A	0.266203	0.000650712	0.00351912	3357	839.25	745	839	820	953	4055	1013.75	910	1119	861	1165
	ORF-T	YAL046C	-0.0746315	0.424669	0.56247	1801	450.25	386	459	493	463	1716	429	376	514	381	445
	ORF-T	YAL047C	-0.0747511	0.328346	0.467769	4478	1119.5	1086	1035	1116	1241	4282	1070.5	919	1162	946	1255
	ORF-T	YAL048C	-0.156601	0.0494162	0.113183	4565	1141.25	1071	1066	1091	1337	4152	1038	839	1174	824	1315
	ORF-T	YAL049C	-0.058828	0.375592	0.514502	6284	1571	1295	1494	1735	1760	6030	1507.5	1297	1668	1405	1660
	ORF-T	YAL051W	-0.134594	0.0473708	0.109567	9183	2295.75	2265	2324	2054	2540	8477	2119.25	1804	2523	1677	2473
	ORF-T	YAL053W	-0.0516376	0.463039	0.599271	34714	8678.5	7415	8109	8577	10613	33792	8448	6632	9659	7209	10292
	ORF-T	YAL054C	-0.0955844	0.406165	0.54364	581	145.25	124	119	144	194	546	136.5	91	142	129	184
	ORF-T	YAL055W	-0.0514102	0.73612	0.822949	884	221	166	174	233	311	881	220.25	106	266	196	313
	ORF-T	YAL056W	0.00838366	0.909159	0.943784	13311	3327.75	3038	2950	3402	3921	13492	3373	2566	3613	3163	4150
	ORF-T	YAL058W	0.0052665	0.939126	0.963593	4813	1203.25	1305	1079	1093	1336	4845	1211.25	1189	1223	1002	1431
	ORF-T	YAL059W	-0.305248	8.8679e-05	0.000656142	8417	2104.25	2865	1779	1685	2088	6901	1725.25	2553	1390	1270	1688
	ORF-T	YAL060W	0.113647	0.336812	0.47699	14067	3516.75	2504	2964	3579	5020	16173	4043.25	1830	4394	3512	6437
	ORF-T	YAL061W	0.607336	9.20621e-05	0.00067683	6541	1635.25	668	1625	1769	2479	11410	2852.5	729	3154	1747	5780
	ORF-T	YAL062W	-0.166537	0.362793	0.502945	2795	698.75	585	495	682	1033	2594	648.5	434	554	401	1205
	ORF-T	YAL063C	0.497165	0.0125064	0.0383385	514	128.5	78	109	123	204	751	187.75	84	220	139	308
	ORF-T	YAL064W-B	0.0648086	0.778303	0.853475	122	30.5	22	33	30	37	128	32	32	32	21	43
	ORF-T	YAL067C	-0.696324	0.0021967	0.00950802	254	63.5	43	72	64	75	168	42	14	66	34	54
	ORF-T	YAR002C-A	0.0143681	0.839678	0.894782	27165	6791.25	6213	6340	7307	7305	27343	6835.75	7017	6670	6807	6849
	ORF-T	YAR002W	-0.0116419	0.863385	0.911846	12067	3016.75	3411	2621	2751	3284	11976	2994	3484	2922	2529	3041
	ORF-T	YAR003W	-0.581183	2.0733e-10	6.95597e-09	3068	767	664	763	797	844	2065	516.25	431	597	450	587
	ORF-T	YAR007C	-0.133065	0.0453539	0.10577	11188	2797	2283	3182	2643	3080	10309	2577.25	1964	3345	2321	2679
	ORF-T	YAR008W	-0.552759	1.47054e-06	1.93733e-05	981	245.25	218	264	245	254	671	167.75	163	182	150	176
	ORF-T	YAR014C	-0.0560683	0.428236	0.5658	13099	3274.75	3504	2825	2953	3817	12590	3147.5	3162	3392	2639	3397
	ORF-T	YAR015W	-0.221672	0.0669064	0.143063	34388	8597	7121	7879	8419	10969	30144	7536	5007	8713	6458	9966
	ORF-T	YAR018C	-0.246194	0.00813682	0.027127	4091	1022.75	817	981	1127	1166	3424	856	865	891	830	838
	ORF-T	YAR019C	-0.0073932	0.926931	0.956263	3775	943.75	724	1058	853	1140	3822	955.5	656	1247	778	1141
	ORF-T	YAR020C	-0.547725	0.0199445	0.0558235	273	68.25	56	51	77	89	187	46.75	24	55	41	67
	ORF-T	YAR023C	-0.996676	1.08907e-05	0.000110759	153	38.25	36	39	38	40	77	19.25	15	29	13	20
	ORF-T	YAR027W	0.0892855	0.20532	0.332508	9180	2295	1627	2295	2725	2533	9821	2455.25	1624	2772	2711	2714
	ORF-T	YAR028W	0.291798	0.000390262	0.00229773	4349	1087.25	979	1059	1178	1133	5318	1329.5	1216	1413	1337	1352
	ORF-T	YAR029W	-0.538892	0.00305859	0.0124844	723	180.75	152	156	194	221	503	125.75	117	109	95	182
	ORF-T	YAR030C	-0.458453	0.0381249	0.0925714	138	34.5	26	43	32	37	101	25.25	16	30	25	30
	ORF-T	YAR031W	-0.338643	0.0029072	0.011986	2277	569.25	540	468	519	750	1795	448.75	382	466	414	533
	ORF-T	YAR033W	0.0531233	0.616418	0.730121	1999	499.75	434	443	525	597	2069	517.25	494	544	436	595
	ORF-T	YAR035W	0.140462	0.48263	0.616572	519	129.75	104	124	117	174	634	158.5	62	155	105	312
	ORF-T	YAR042W	-0.12805	0.0832204	0.16957	16509	4127.25	3579	4416	3395	5119	15432	3858	2867	4827	2858	4880
	ORF-T	YAR050W	0.0230551	0.842935	0.896821	683	170.75	186	172	149	176	701	175.25	164	228	143	166
	ORF-T	YAR070C	0.574498	0.339275	0.479569	10	2.5	4	0	1	5	15	3.75	2	4	1	8
	ORF-T	YAR071W	0.627131	9.50566e-06	9.83285e-05	2849	712.25	711	604	663	871	4446	1111.5	1043	1311	732	1360
	ORF-T	YAR073W	-0.835006	0.00276485	0.0115291	111	27.75	23	35	32	21	62	15.5	9	21	17	15
	ORF-T	YAR073W_uORF	-0.656775	0.11704	0.219021	35	8.75	5	11	11	8	22	5.5	4	8	6	4
	ORF-T	YAR075W	-1.86292	6.11941e-05	0.00048113	38	9.5	12	7	13	6	10	2.5	2	5	1	2
	ORF-T	YBL001C	0.258198	9.66426e-05	0.000705597	7116	1779	1561	1502	2042	2011	8486	2121.5	1800	2048	2210	2428
	ORF-T	YBL002W	-0.433705	1.74755e-09	4.598e-08	55019	13754.8	13349	14106	12617	14947	40718	10179.5	10079	10695	9152	10792
	ORF-T	YBL003C	-0.186334	0.0072877	0.0249319	39867	9966.75	9290	10018	9875	10684	35085	8771.25	8254	9766	8201	8864
	ORF-T	YBL004W	-0.229553	0.00163587	0.00747608	51425	12856.2	17625	13095	8984	11721	44412	11103	15634	11795	7062	9921
	ORF-T	YBL005W	-0.210128	0.0824142	0.168251	12977	3244.25	3322	2860	2684	4111	11431	2857.75	2334	3282	1923	3892
	ORF-T	YBL006C	-0.0484404	0.577725	0.69745	10688	2672	2357	2269	2883	3179	10425	2606.25	1966	2819	2320	3320
	ORF-T	YBL007C	0.134163	0.0382445	0.0927552	43636	10909	8708	12804	9861	12263	48685	12171.2	8662	16288	10486	13249
	ORF-T	YBL008W	-0.215365	0.0135919	0.0409281	4407	1101.75	1166	1057	948	1236	3825	956.25	1001	1059	706	1059
	ORF-T	YBL008W-A	0.122711	0.490613	0.622942	134	33.5	37	35	29	33	147	36.75	41	45	23	38
	ORF-T	YBL009W	-0.361386	0.000102187	0.000740386	6284	1571	1716	1540	1378	1650	4949	1237.25	1610	1245	990	1104
	ORF-T	YBL010C	-0.304005	0.00937807	0.0304565	1317	329.25	280	351	312	374	1066	266.5	256	287	241	282
	ORF-T	YBL011W	0.0105913	0.878043	0.922792	23050	5762.5	6279	5873	5148	5750	23289	5822.25	5729	6651	5121	5788
	ORF-T	YBL013W	0.0951893	0.536753	0.661699	639	159.75	160	190	107	182	674	168.5	142	175	155	202
	ORF-T	YBL014C	-0.260678	0.000387929	0.0022866	7985	1996.25	2467	1812	1783	1923	6773	1693.25	2283	1682	1202	1606
	ORF-T	YBL015W	0.67651	3.12085e-14	2.04013e-12	4170	1042.5	699	1241	990	1240	6914	1728.5	921	2104	1526	2363
	ORF-T	YBL016W	-0.0118244	0.894479	0.933799	6263	1565.75	1785	1490	1363	1625	6222	1555.5	1659	1624	1281	1658
	ORF-T	YBL017C	-0.131775	0.0563277	0.125083	42173	10543.2	9387	11833	9924	11029	38867	9716.75	8913	11896	7797	10261
	ORF-T	YBL018C	-0.225851	0.00984282	0.0316421	3572	893	1031	822	859	860	3085	771.25	1008	709	686	682
	ORF-T	YBL019W	-0.090055	0.371632	0.510828	2575	643.75	480	561	722	812	2448	612	392	725	567	764
	ORF-T	YBL020W	-0.0962364	0.10906	0.208016	11263	2815.75	3011	2589	2692	2971	10543	2635.75	2879	2603	2358	2703
	ORF-T	YBL021C	-0.131521	0.140637	0.250746	2052	513	487	477	484	604	1885	471.25	394	517	410	564
	ORF-T	YBL022C	0.0738831	0.310371	0.450599	35328	8832	7716	9182	7831	10599	37584	9396	7389	11197	7726	11272
	ORF-T	YBL023C	-0.400507	3.434e-08	6.73106e-07	10221	2555.25	2506	2369	2492	2854	7749	1937.25	2008	2108	1748	1885
	ORF-T	YBL024W	-0.0859518	0.178216	0.298368	34083	8520.75	10208	8100	7210	8565	32214	8053.5	9763	8244	6475	7732
	ORF-T	YBL025W	-0.453113	0.000166268	0.00113062	1130	282.5	248	232	299	351	825	206.25	187	207	179	252
	ORF-T	YBL026W	-0.165786	0.0309387	0.0785516	13552	3388	3566	2842	3730	3414	12040	3010	3393	2700	3080	2867
	ORF-T	YBL027W	-0.00680127	0.925741	0.955424	230235	57558.8	57013	58536	57862	56824	229111	57277.8	62425	57934	54654	54098
	ORF-T	YBL028C	-0.537794	1.19333e-12	6.00549e-11	12868	3217	4565	2943	2608	2752	9026	2256.5	3551	1973	1761	1741
	ORF-T	YBL029C-A	0.56514	1.56036e-06	2.03167e-05	2070	517.5	376	546	518	630	3154	788.5	440	915	875	924
	ORF-T	YBL029W	-0.215503	0.136327	0.244899	851	212.75	181	223	197	250	738	184.5	131	193	201	213
	ORF-T	YBL030C	0.359447	1.69468e-06	2.18202e-05	20672	5168	4539	5222	5181	5730	26673	6668.25	5294	7658	6511	7210
	ORF-T	YBL031W	-0.238317	0.0225044	0.0614559	2655	663.75	640	662	663	690	2247	561.75	583	599	543	522
	ORF-T	YBL032W	-0.226252	0.00111092	0.00547774	22408	5602	5210	5468	5447	6283	19150	4787.5	4617	5315	4391	4827
	ORF-T	YBL033C	0.11983	0.114358	0.215177	6821	1705.25	1410	1519	1602	2290	7553	1888.25	1289	2082	1522	2660
	ORF-T	YBL034C	-0.2477	0.000150295	0.00103533	6924	1731	1739	1962	1474	1749	5889	1472.25	1463	1821	1124	1481
	ORF-T	YBL035C	-0.411581	3.73146e-07	5.70837e-06	3965	991.25	894	1099	940	1032	3012	753	707	937	608	760
	ORF-T	YBL036C	-0.292417	0.000747266	0.00395527	4700	1175	1103	1194	1218	1185	3859	964.75	1059	1032	840	928
	ORF-T	YBL037W	0.0923692	0.171805	0.289508	6730	1682.5	1539	1720	1463	2008	7276	1819	1456	2220	1434	2166
	ORF-T	YBL038W	0.105677	0.199487	0.325347	6446	1611.5	1461	1412	1604	1969	6981	1745.25	1342	1848	1645	2146
	ORF-T	YBL039C	-0.0202389	0.76624	0.844997	44096	11024	13308	10029	9526	11233	43476	10869	13316	10432	9470	10258
	ORF-T	YBL039W-B	-0.383478	0.00147662	0.00689487	1762	440.5	373	393	506	490	1377	344.25	225	417	342	393
	ORF-T	YBL040C	0.0773265	0.310809	0.45089	9166	2291.5	1797	2075	2625	2669	9581	2395.25	2104	2633	2436	2408
	ORF-T	YBL041W	0.140755	0.0410961	0.0980585	15014	3753.5	3039	3345	3923	4707	16568	4142	3236	4648	3802	4882
	ORF-T	YBL042C	0.663445	1.98553e-18	2.28913e-16	10842	2710.5	2832	2813	2662	2535	17247	4311.75	4893	4505	4055	3794
	ORF-T	YBL043W	1.11866	0.000194661	0.00129386	1523	380.75	199	262	591	471	3441	860.25	333	699	601	1808
	ORF-T	YBL045C	0.539367	1.07857e-07	1.88148e-06	13216	3304	2442	3788	3435	3551	19408	4852	3267	5867	5261	5013
	ORF-T	YBL046W	-0.155447	0.199242	0.325114	1858	464.5	348	450	507	553	1691	422.75	357	508	300	526
	ORF-T	YBL047C	0.180942	0.0058397	0.0209059	45933	11483.2	10044	12896	9954	13039	52599	13149.8	11380	16852	10346	14021
	ORF-T	YBL048W	0.39851	0.0503378	0.114755	306	76.5	62	70	81	93	424	106	52	119	76	177
	ORF-T	YBL049W	1.04818	7.22204e-06	7.74903e-05	693	173.25	58	128	215	292	1422	355.5	120	363	294	645
	ORF-T	YBL050W	0.111652	0.12457	0.228923	7898	1974.5	1414	1780	2193	2511	8591	2147.75	1462	2403	1918	2808
	ORF-T	YBL051C	0.0495673	0.532219	0.65816	20007	5001.75	5074	5245	4127	5561	20877	5219.25	4628	6229	4197	5823
	ORF-T	YBL052C	-0.572299	4.02274e-16	3.24945e-14	7725	1931.25	1988	1838	1828	2071	5219	1304.75	1254	1518	1117	1330
	ORF-T	YBL054W	-0.154685	0.049315	0.113033	9530	2382.5	3500	1957	1816	2257	8753	2188.25	3516	1806	1407	2024
	ORF-T	YBL055C	-0.0987235	0.139949	0.249791	9644	2411	2408	2202	2346	2688	9036	2259	2210	2368	1879	2579
	ORF-T	YBL056W	0.0104051	0.870154	0.917315	38681	9670.25	8656	9209	9885	10931	39037	9759.25	8502	10335	9129	11071
	ORF-T	YBL057C	-0.0214126	0.732933	0.820569	8025	2006.25	1901	1799	2116	2209	7896	1974	1888	1974	1888	2146
	ORF-T	YBL058W	0.0991606	0.132031	0.239065	23782	5945.5	4473	5764	6274	7271	25477	6369.25	4839	7213	6039	7386
	ORF-T	YBL059C-A	0.0322715	0.71512	0.806984	4967	1241.75	1114	1012	1328	1513	5076	1269	1037	1300	1223	1516
	ORF-T	YBL059W	-0.102742	0.374327	0.513379	1320	330	249	313	352	406	1237	309.25	224	330	273	410
	ORF-T	YBL060W	-0.136678	0.178484	0.298659	2228	557	492	560	541	635	2059	514.75	435	593	392	639
	ORF-T	YBL061C	0.0741993	0.319511	0.458858	12811	3202.75	3184	2668	3195	3764	13553	3388.25	3237	3336	2769	4211
	ORF-T	YBL063W	-0.370692	1.78794e-05	0.000169593	4905	1226.25	1062	1588	1083	1172	3850	962.5	824	1352	731	943
	ORF-T	YBL064C	0.414215	4.59245e-07	6.89248e-06	6660	1665	983	1672	1859	2146	9219	2304.75	1038	2606	2209	3366
	ORF-T	YBL066C	-0.187367	0.0861273	0.174039	2512	628	622	778	529	583	2232	558	634	720	431	447
	ORF-T	YBL067C	-0.163654	0.00809416	0.0270052	18466	4616.5	4419	4633	4389	5025	16533	4133.25	3900	4541	3693	4399
	ORF-T	YBL068W	0.0704861	0.262657	0.398686	6735	1683.75	1873	1466	1572	1824	7072	1768	1843	1673	1541	2015
	ORF-T	YBL068W-A	0.351716	0.00184684	0.00826159	951	237.75	231	254	207	259	1224	306	287	342	232	363
	ORF-T	YBL069W	0.272517	0.00239017	0.0102302	3403	850.75	836	889	699	979	4129	1032.25	992	1135	804	1198
	ORF-T	YBL071C-B	0.0807179	0.403173	0.541132	5722	1430.5	1649	1493	1242	1338	6060	1515	1656	1672	1432	1300
	ORF-T	YBL071W-A	-0.148338	0.258188	0.393883	1758	439.5	519	430	428	381	1602	400.5	511	369	287	435
	ORF-T	YBL072C	0.118803	0.126814	0.231871	110517	27629.2	28803	29308	26914	25492	120191	30047.8	33084	32252	29076	25779
	ORF-T	YBL074C	-0.088878	0.351791	0.492325	1616	404	378	404	400	434	1534	383.5	344	477	331	382
	ORF-T	YBL075C	-0.307872	0.000783663	0.00411358	2468	617	575	571	588	734	2002	500.5	441	560	437	564
	ORF-T	YBL076C	0.0444829	0.471583	0.605877	233215	58303.8	58462	58805	52658	63290	240552	60138	59184	66067	54279	61022
	ORF-T	YBL078C	0.226214	0.00863909	0.0284648	5312	1328	680	1199	1569	1864	6307	1576.75	696	1728	1711	2172
	ORF-T	YBL079W	-0.272738	7.66521e-05	0.0005776	28399	7099.75	7888	7539	5640	7332	23634	5908.5	6261	6944	4446	5983
	ORF-T	YBL080C	0.0638709	0.465162	0.601023	2519	629.75	433	610	652	824	2647	661.75	443	744	606	854
	ORF-T	YBL081W	-0.140673	0.143792	0.255081	3231	807.75	1088	886	601	656	2934	733.5	931	857	518	628
	ORF-T	YBL082C	0.249334	0.000181898	0.00121669	5044	1261	1421	1280	1067	1276	6028	1507	1623	1639	1149	1617
	ORF-T	YBL083C	0.142795	0.0926682	0.184261	2222	555.5	611	580	484	547	2479	619.75	658	726	447	648
	ORF-T	YBL084C	0.112506	0.121259	0.224301	4793	1198.25	1134	1219	1154	1286	5210	1302.5	1253	1457	1087	1413
	ORF-T	YBL085W	-0.301361	1.06297e-05	0.000108365	17689	4422.25	4148	4424	4100	5017	14456	3614	3266	4233	2991	3966
	ORF-T	YBL086C	0.263969	0.00150397	0.00699171	4922	1230.5	842	1311	1306	1463	6158	1539.5	814	1821	1347	2176
	ORF-T	YBL087C	-0.111417	0.163538	0.279476	70571	17642.8	18658	18321	17940	15652	65595	16398.8	18613	17366	16234	13382
	ORF-T	YBL088C	-0.316123	1.68601e-05	0.000161009	10917	2729.25	2726	2860	2400	2931	8903	2225.75	1766	2767	1806	2564
	ORF-T	YBL089W	-0.0598143	0.447471	0.58395	3448	862	705	835	866	1042	3313	828.25	678	967	770	898
	ORF-T	YBL090W	-0.0557551	0.514384	0.643927	6868	1717	1646	1417	1764	2041	6614	1653.5	1447	1628	1489	2050
	ORF-T	YBL091C	0.00901635	0.903856	0.939797	15401	3850.25	2971	3715	3969	4746	15584	3896	3040	4585	3282	4677
	ORF-T	YBL091C-A	0.287307	0.00223068	0.00961901	2121	530.25	366	533	553	669	2621	655.25	407	736	611	867
	ORF-T	YBL092W	0.0141026	0.850967	0.902791	234931	58732.8	58798	61192	61422	53519	237269	59317.2	64615	62572	57969	52113
	ORF-T	YBL093C	-0.221736	0.0129479	0.0394345	9928	2482	2715	2151	2262	2800	8519	2129.75	2173	2164	1780	2402
	ORF-T	YBL095W	-0.0511317	0.574506	0.69449	1829	457.25	343	513	492	481	1789	447.25	303	559	404	523
	ORF-T	YBL097W	-0.709074	7.48204e-06	7.99387e-05	1297	324.25	225	461	315	296	800	200	165	290	155	190
	ORF-T	YBL098W	-0.781542	2.7549e-18	3.14753e-16	2874	718.5	560	756	813	745	1665	416.25	371	448	400	446
	ORF-T	YBL099W	0.443999	1.17927e-08	2.55214e-07	52701	13175.2	11317	13958	12339	15087	72274	18068.5	13808	20610	17454	20402
	ORF-T	YBL101C	-0.311834	3.43686e-05	0.000296303	11904	2976	1997	3460	2816	3631	9909	2477.25	1378	3351	2019	3161
	ORF-T	YBL102W	-0.0202142	0.778685	0.853672	11162	2790.5	2175	2639	3040	3308	10995	2748.75	2224	3070	2535	3166
	ORF-T	YBL103C	-0.291689	0.000265955	0.00169234	7501	1875.25	1553	1711	1916	2321	6148	1537	1191	1664	1448	1845
	ORF-T	YBL104C	-0.220528	0.00116194	0.00568506	5972	1493	1550	1603	1333	1486	5157	1289.25	1160	1524	1098	1375
	ORF-T	YBL105C	-0.168373	0.0224961	0.0614464	15148	3787	3512	4240	3435	3961	13657	3414.25	3070	4387	2693	3507
	ORF-T	YBL106C	-0.986299	7.4345e-23	1.47319e-20	4535	1133.75	1087	1095	946	1407	2298	574.5	498	665	464	671
	ORF-T	YBL107C	-0.0444234	0.742012	0.826688	1856	464	374	393	445	644	1831	457.75	309	528	336	658
	ORF-T	YBL108C-A	-4.33789	6.25843e-59	9.92117e-56	1781	445.25	187	163	241	1190	112	28	3	12	3	94
	ORF-T	YBL113C	-0.775073	0.00298879	0.0122507	868	217	177	284	187	220	523	130.75	51	191	114	167
	ORF-T	YBR001C	0.284088	0.00402867	0.0155705	3804	951	696	1008	937	1163	4819	1204.75	627	1448	1057	1687
	ORF-T	YBR002C	-0.26458	0.00156658	0.00720926	3695	923.75	1064	805	858	968	3101	775.25	951	747	581	822
	ORF-T	YBR003W	0.0888473	0.150937	0.264098	9827	2456.75	1982	2362	2562	2921	10520	2630	1905	2884	2654	3077
	ORF-T	YBR004C	-0.436932	2.39184e-07	3.83481e-06	10540	2635	2602	2357	2652	2929	7801	1950.25	1850	1992	1696	2263
	ORF-T	YBR005W	-0.510195	3.68643e-07	5.65313e-06	8080	2020	1345	2402	2213	2120	6012	1503	640	2039	1539	1794
	ORF-T	YBR006W	0.754331	9.43738e-11	3.4591e-09	4087	1021.75	569	1055	1154	1309	7214	1803.5	766	2363	1965	2120
	ORF-T	YBR007C	-0.184753	0.0166067	0.0481386	5687	1421.75	1396	1377	1351	1563	5038	1259.5	1271	1438	1009	1320
	ORF-T	YBR008C	-0.170719	0.103957	0.200668	2019	504.75	623	472	393	531	1794	448.5	499	477	322	496
	ORF-T	YBR009C	-0.204334	0.00185494	0.00828323	63597	15899.2	17233	15673	14350	16341	55383	13845.8	14312	15241	11610	14220
	ORF-T	YBR010W	-0.0110996	0.860816	0.910042	68778	17194.5	17444	15230	17629	18475	68231	17057.8	17397	16579	15672	18583
	ORF-T	YBR011C	0.0101567	0.896784	0.935281	140616	35154	31359	39109	32248	37900	141264	35316	34707	40747	30881	34929
	ORF-T	YBR012C	-1.05082	9.87231e-09	2.20424e-07	1529	382.25	379	366	339	445	752	188	132	198	131	291
	ORF-T	YBR013C	-0.0107761	0.919618	0.951331	1117	279.25	210	235	331	341	1100	275	231	278	259	332
	ORF-T	YBR014C	0.0212681	0.739136	0.824973	6449	1612.25	1386	1513	1733	1817	6533	1633.25	1443	1743	1637	1710
	ORF-T	YBR015C	0.00941853	0.886948	0.928382	29227	7306.75	7265	7123	6807	8032	29436	7359	6935	8002	6852	7647
	ORF-T	YBR016W	-0.107091	0.272437	0.409136	5503	1375.75	1039	1423	1436	1605	5207	1301.75	865	1668	1142	1532
	ORF-T	YBR017C	-0.0103201	0.877719	0.922605	22787	5696.75	6171	5595	4863	6158	22646	5661.5	6033	6241	4729	5643
	ORF-T	YBR018C	0.353492	0.0194271	0.0547135	400	100	68	91	117	124	519	129.75	73	165	126	155
	ORF-T	YBR019C	-0.417684	0.019699	0.0552949	329	82.25	78	72	89	90	248	62	39	68	55	86
	ORF-T	YBR020W	-0.235088	0.210807	0.338884	330	82.5	67	119	67	77	281	70.25	52	97	67	65
	ORF-T	YBR021W	0.0481908	0.715162	0.806984	1065	266.25	276	307	252	230	1110	277.5	299	323	214	274
	ORF-T	YBR022W	-0.336242	9.91295e-05	0.000721203	3184	796	677	772	868	867	2540	635	488	730	614	708
	ORF-T	YBR023C	-0.293004	3.52858e-05	0.000302975	20877	5219.25	5584	5305	4583	5405	17114	4278.5	4603	4886	3498	4127
	ORF-T	YBR024W	0.00289973	0.976368	0.987193	3659	914.75	571	854	972	1262	3688	922	556	1004	834	1294
	ORF-T	YBR025C	-0.122263	0.0820848	0.167766	84840	21210	20854	22171	20128	21687	77994	19498.5	20091	21376	18073	18454
	ORF-T	YBR026C	0.0049232	0.939839	0.964046	10891	2722.75	1848	2557	2903	3583	11001	2750.25	1732	3083	2655	3531
	ORF-T	YBR027C	0.000959891	0.988407	0.99438	8472	2118	1469	2023	2218	2762	8523	2130.75	1378	2394	2078	2673
	ORF-T	YBR028C	-0.115089	0.0999921	0.195282	7986	1996.5	2178	1730	1775	2303	7360	1840	1878	1985	1577	1920
	ORF-T	YBR029C	-0.0576664	0.447768	0.584217	13994	3498.5	4308	3298	2967	3421	13457	3364.25	4127	3455	2821	3054
	ORF-T	YBR030W	-0.0484849	0.491163	0.62333	5681	1420.25	1952	1329	1091	1309	5485	1371.25	1820	1328	1031	1306
	ORF-T	YBR031W	-0.0788561	0.272353	0.409136	144489	36122.2	34810	38123	34956	36600	137213	34303.2	34990	36895	29938	35390
	ORF-T	YBR033W	0.387818	0.0112521	0.0352867	938	234.5	167	198	275	298	1319	329.75	130	367	311	511
	ORF-T	YBR034C	-0.149552	0.0501069	0.114435	33141	8285.25	11356	6597	6883	8305	30013	7503.25	10608	6540	5683	7182
	ORF-T	YBR035C	0.273689	3.69499e-05	0.000315768	14130	3532.5	2885	3422	3811	4012	17009	4252.25	3693	4659	4256	4401
	ORF-T	YBR036C	-0.0410777	0.544619	0.66888	22018	5504.5	4446	5138	5890	6544	21468	5367	4209	5945	4860	6454
	ORF-T	YBR037C	-0.197236	0.0448426	0.104944	2378	594.5	369	535	670	804	2082	520.5	315	601	478	688
	ORF-T	YBR038W	-0.0477223	0.684338	0.782083	3592	898	758	1291	757	786	3482	870.5	932	1184	670	696
	ORF-T	YBR039W	0.475438	1.43728e-09	3.91151e-08	20067	5016.75	4207	5080	4935	5845	27871	6967.75	5846	7642	7141	7242
	ORF-T	YBR040W	-1.99471	1.7152e-11	7.01684e-10	156	39	48	30	40	38	39	9.75	6	9	19	5
	ORF-T	YBR041W	-0.0749468	0.260091	0.39569	12120	3030	2616	2972	3180	3352	11534	2883.5	2405	3355	2869	2905
	ORF-T	YBR042C	-0.138567	0.0805288	0.165334	5798	1449.5	1524	1446	1495	1333	5284	1321	1577	1322	1266	1119
	ORF-T	YBR043C	-0.0810082	0.305744	0.445326	6042	1510.5	1474	1367	1444	1757	5737	1434.25	1279	1573	1228	1657
	ORF-T	YBR044C	-0.18593	0.0234357	0.0635474	6225	1556.25	1459	1424	1466	1876	5525	1381.25	1070	1529	1225	1701
	ORF-T	YBR045C	-0.785668	2.89736e-06	3.49268e-05	251	62.75	44	62	71	74	147	36.75	23	55	32	37
	ORF-T	YBR046C	0.304025	0.0130752	0.0397268	1809	452.25	225	471	458	655	2342	585.5	223	742	459	918
	ORF-T	YBR047W	0.0209524	0.924715	0.954675	1806	451.5	250	343	466	747	1911	477.75	217	487	319	888
	ORF-T	YBR048W	0.160927	0.0501883	0.114518	87200	21800	22171	21931	22121	20977	97522	24380.5	27216	24354	23798	22154
	ORF-T	YBR049C	-0.152683	0.0215294	0.0594074	12215	3053.75	3035	3106	2803	3271	11094	2773.5	2779	3148	2171	2996
	ORF-T	YBR050C	0.767314	7.53559e-06	8.04191e-05	1670	417.5	182	339	495	654	3180	795	161	765	771	1483
	ORF-T	YBR052C	0.404009	1.09923e-09	3.10477e-08	11765	2941.25	1875	2819	3294	3777	15731	3932.75	2262	4499	3992	4978
	ORF-T	YBR053C	0.235689	0.0263933	0.0697044	5105	1276.25	645	1045	1410	2005	6047	1511.75	730	1638	1307	2372
	ORF-T	YBR054W	1.48027	1.828e-20	2.82716e-18	2971	742.75	346	932	960	733	9381	2345.25	684	3466	3631	1600
	ORF-T	YBR055C	-0.193321	0.00453045	0.0170642	10121	2530.25	2801	2279	2280	2761	8849	2212.25	2169	2296	1904	2480
	ORF-T	YBR056C-B	-0.225226	0.552347	0.675557	35	8.75	7	9	11	8	30	7.5	7	5	5	13
	ORF-T	YBR056W	0.0394924	0.608728	0.723717	14295	3573.75	1817	3491	4182	4805	15274	3818.5	1472	4372	4062	5368
	ORF-T	YBR056W-A	-1.06627	3.82366e-17	3.70165e-15	5023	1255.75	815	1495	1460	1253	2584	646	236	973	702	673
	ORF-T	YBR057C	-0.335994	1.50389e-06	1.97028e-05	10029	2507.25	2387	2212	2483	2947	7962	1990.5	1694	2044	1916	2308
	ORF-T	YBR058C	0.0523275	0.426393	0.564058	14104	3526	3693	3362	3261	3788	14650	3662.5	3566	3836	3252	3996
	ORF-T	YBR058C-A	-0.0151323	0.822258	0.884458	7099	1774.75	1696	1467	1902	2034	6999	1749.75	1589	1717	1772	1921
	ORF-T	YBR059C	-0.0890229	0.211983	0.340257	16700	4175	3573	4483	4020	4624	15820	3955	3412	4760	3346	4302
	ORF-T	YBR060C	-0.209255	0.00121527	0.00590047	6830	1707.5	1826	1647	1604	1753	5925	1481.25	1579	1576	1264	1506
	ORF-T	YBR061C	0.00334274	0.962057	0.977885	6394	1598.5	1847	1518	1389	1640	6449	1612.25	2023	1548	1282	1596
	ORF-T	YBR062C	-0.065207	0.559206	0.681385	2538	634.5	521	531	637	849	2476	619	378	727	558	813
	ORF-T	YBR063C	-0.382767	5.55579e-05	0.000444253	3523	880.75	929	848	813	933	2716	679	733	700	567	716
	ORF-T	YBR065C	-0.359984	0.00126056	0.00607616	3784	946	1048	773	898	1065	2944	736	761	741	652	790
	ORF-T	YBR066C	-0.788404	1.01549e-16	9.18522e-15	5641	1410.25	1264	1259	1238	1880	3266	816.5	793	959	619	895
	ORF-T	YBR067C	0.266291	0.00118125	0.00577064	57819	14454.8	13465	14786	13348	16220	69752	17438	16592	17495	15532	20133
	ORF-T	YBR068C	0.0993724	0.177667	0.297526	48050	12012.5	10108	11680	11969	14293	52146	13036.5	10756	13041	10798	17551
	ORF-T	YBR069C	0.338329	4.77567e-07	7.12529e-06	44957	11239.2	13858	10209	10000	10890	56941	14235.2	16824	13837	11251	15029
	ORF-T	YBR070C	-0.0975331	0.252829	0.388511	2290	572.5	487	585	590	628	2142	535.5	495	593	491	563
	ORF-T	YBR071W	-0.737018	4.09099e-20	5.82942e-18	7281	1820.25	1243	1775	2016	2247	4338	1084.5	797	1284	1097	1160
	ORF-T	YBR072C-A	-0.403307	0.0753063	0.157078	123	30.75	42	15	27	39	92	23	21	22	27	22
	ORF-T	YBR072W	0.753008	7.23149e-06	7.7523e-05	3847	961.75	359	758	1052	1678	6892	1723	435	1744	1476	3237
	ORF-T	YBR073W	-0.215378	0.0010724	0.00532375	21391	5347.75	5013	5586	5024	5768	18482	4620.5	4069	5375	4342	4696
	ORF-T	YBR074W	0.0313477	0.621723	0.734074	18294	4573.5	5075	4194	4238	4787	18716	4679	5192	4870	4055	4599
	ORF-T	YBR076C-A	-0.136336	0.190141	0.313286	1827	456.75	365	410	488	564	1696	424	264	462	400	570
	ORF-T	YBR076W	-0.399523	0.0375528	0.0913396	196	49	36	43	56	61	151	37.75	16	36	60	39
	ORF-T	YBR077C	-0.105152	0.236697	0.369953	4704	1176	966	1098	1203	1437	4409	1102.25	830	1210	977	1392
	ORF-T	YBR078W	-0.265982	0.0043287	0.0164213	155912	38978	38388	35860	40104	41560	130352	32588	40131	31293	29330	29598
	ORF-T	YBR079C	-0.215383	0.00156172	0.00719686	59466	14866.5	17516	16129	11623	14198	52040	13010	16209	14777	8652	12402
	ORF-T	YBR080C	0.0444041	0.504319	0.634879	21629	5407.25	4602	5055	5449	6523	22307	5576.75	4613	6057	5350	6287
	ORF-T	YBR081C	-0.158055	0.0218524	0.0601284	10606	2651.5	2386	2637	2486	3097	9565	2391.25	2154	2772	1978	2661
	ORF-T	YBR082C	0.228915	0.0037907	0.0148421	35177	8794.25	7281	8824	9344	9728	40985	10246.2	9421	11071	9988	10505
	ORF-T	YBR083W	-0.0226135	0.852522	0.90368	6208	1552	1432	1718	1484	1574	6130	1532.5	1396	1812	1390	1532
	ORF-T	YBR084C-A	-0.091072	0.241606	0.37568	174436	43609	45698	42544	44466	41728	164352	41088	48915	39838	39024	36575
	ORF-T	YBR084W	-0.0554628	0.497836	0.62884	41411	10352.8	11895	10921	8962	9633	39747	9936.75	10681	10475	9098	9493
	ORF-T	YBR085C-A	-0.0300803	0.656714	0.760242	16412	4103	1989	4489	5263	4671	16344	4086	1760	5144	4833	4607
	ORF-T	YBR085W	-1.25418	4.71469e-15	3.32176e-13	2185	546.25	566	394	460	765	923	230.75	220	206	147	350
	ORF-T	YBR086C	-0.0559662	0.403031	0.541043	38251	9562.75	9597	10177	8315	10162	37034	9258.5	8192	11073	7875	9894
	ORF-T	YBR087W	-0.104347	0.101781	0.197459	6991	1747.75	1716	1679	1710	1886	6511	1627.75	1527	1714	1560	1710
	ORF-T	YBR088C	-0.476455	9.83977e-08	1.73317e-06	11919	2979.75	2859	3185	2837	3038	8591	2147.75	2207	2502	2002	1880
	ORF-T	YBR089C-A	0.0941204	0.170492	0.287639	10475	2618.75	2099	2434	2653	3289	11333	2833.25	1992	2990	2521	3830
	ORF-T	YBR090C	0.122189	0.10178	0.197459	7399	1849.75	1473	1721	1776	2429	8179	2044.75	1375	2164	1795	2845
	ORF-T	YBR091C	-0.139486	0.193657	0.317738	1707	426.75	434	382	405	486	1566	391.5	490	397	292	387
	ORF-T	YBR092C	-0.185572	0.106863	0.204924	26165	6541.25	7465	7339	5723	5638	23145	5786.25	7301	5846	5718	4280
	ORF-T	YBR093C	0.843672	1.37544e-16	1.20671e-14	4955	1238.75	1238	984	1130	1603	9023	2255.75	2096	2642	1490	2795
	ORF-T	YBR094W	0.0998265	0.160892	0.276443	9278	2319.5	2199	2184	2136	2759	10010	2502.5	2189	2720	2049	3052
	ORF-T	YBR095C	0.056587	0.441545	0.578359	8145	2036.25	1934	1800	2186	2225	8468	2117	2019	1991	1980	2478
	ORF-T	YBR096W	0.0418738	0.614427	0.72857	11507	2876.75	2439	2728	3369	2971	11730	2932.5	2906	2912	3103	2809
	ORF-T	YBR097W	-0.138312	0.0345291	0.0855771	8626	2156.5	1870	2135	2145	2476	7884	1971	1556	2326	1909	2093
	ORF-T	YBR098W	-0.332534	0.000269617	0.00171135	3192	798	750	756	733	953	2548	637	534	741	579	694
	ORF-T	YBR099C	-0.631593	0.000620054	0.00339091	224	56	62	50	63	49	145	36.25	52	29	35	29
	ORF-T	YBR101C	-0.342634	1.03682e-05	0.000105954	12308	3077	2718	3137	3542	2911	9692	2423	2231	2521	2340	2600
	ORF-T	YBR102C	0.0749745	0.278082	0.41485	8710	2177.5	2108	2045	2049	2508	9245	2311.25	1999	2547	1938	2761
	ORF-T	YBR103W	-0.0411457	0.681855	0.780024	3736	934	789	810	924	1213	3679	919.75	706	1058	700	1215
	ORF-T	YBR104W	-0.46099	6.86354e-06	7.4396e-05	4087	1021.75	1119	939	1027	1002	3032	758	1060	665	573	734
	ORF-T	YBR105C	0.523533	8.49939e-06	8.94517e-05	12542	3135.5	3247	2538	2807	3950	18392	4598	3855	3936	3444	7157
	ORF-T	YBR106W	0.114604	0.093071	0.18483	58106	14526.5	14673	13960	14541	14932	63008	15752	16383	16637	15136	14852
	ORF-T	YBR107C	0.00480994	0.958335	0.975567	2448	612	532	587	649	680	2482	620.5	471	732	573	706
	ORF-T	YBR108W	0.0775152	0.397424	0.536013	4060	1015	617	1186	954	1303	4467	1116.75	551	1671	894	1351
	ORF-T	YBR109C	0.0742396	0.273803	0.410446	26118	6529.5	6055	6190	6372	7501	27538	6884.5	6389	7277	6164	7708
	ORF-T	YBR109W-A	0.0526243	0.785941	0.858384	476	119	106	97	121	152	510	127.5	94	122	80	214
	ORF-T	YBR110W	-0.0846705	0.28454	0.421705	9338	2334.5	1984	2057	2401	2896	8854	2213.5	1819	2310	1846	2879
	ORF-T	YBR111C	0.130786	0.0687632	0.146122	11799	2949.75	2292	2960	3175	3372	12980	3245	2386	3632	3288	3674
	ORF-T	YBR111W-A	-0.124014	0.160704	0.276196	3644	911	915	866	973	890	3350	837.5	789	918	840	803
	ORF-T	YBR112C	-0.149832	0.0656448	0.140864	13915	3478.75	3385	5001	2214	3315	12692	3173	2520	4941	2114	3117
	ORF-T	YBR114W	-0.190788	0.0418906	0.0996168	4689	1172.25	1117	1318	1028	1226	4196	1049	853	1158	775	1410
	ORF-T	YBR115C	-0.159254	0.012925	0.0393837	18497	4624.25	4212	5467	3580	5238	16791	4197.75	3874	5523	2901	4493
	ORF-T	YBR117C	0.774744	0.000319935	0.00196074	184	46	36	43	36	69	333	83.25	37	97	58	141
	ORF-T	YBR118W	0.187121	0.00566789	0.0204554	457315	114329	114096	118368	105269	119582	522034	130508	123714	147150	120671	130499
	ORF-T	YBR119W	-0.260079	0.00201184	0.00885292	3589	897.25	838	792	950	1009	3027	756.75	576	765	730	956
	ORF-T	YBR120C	0.029183	0.750083	0.832099	2795	698.75	606	619	756	814	2891	722.75	495	835	735	826
	ORF-T	YBR121C	0.0316192	0.615788	0.729548	130412	32603	31406	31250	30202	37554	133203	33300.8	31717	35701	30394	35391
	ORF-T	YBR121C-A	0.0432692	0.514998	0.644436	41662	10415.5	10276	10085	9539	11762	42912	10728	10418	11354	9779	11361
	ORF-T	YBR122C	0.036315	0.686487	0.783833	9848	2462	2302	2060	2711	2775	10112	2528	2255	2523	2186	3148
	ORF-T	YBR123C	-0.0518733	0.427738	0.565296	6178	1544.5	1406	1468	1474	1830	5984	1496	1262	1712	1354	1656
	ORF-T	YBR125C	-0.0515207	0.478965	0.613125	6884	1721	1656	1478	1777	1973	6649	1662.25	1513	1770	1500	1866
	ORF-T	YBR126C	0.46707	1.27157e-09	3.51329e-08	32588	8147	4461	8891	8546	10690	47364	11841	4892	15026	10622	16824
	ORF-T	YBR126W-A	0.390723	5.23469e-09	1.23395e-07	7517	1879.25	1248	1873	2183	2213	9996	2499	1469	2865	2448	3214
	ORF-T	YBR126W-B	0.384953	7.24192e-09	1.6608e-07	7632	1908	1271	1910	2214	2237	10114	2528.5	1480	2902	2492	3240
	ORF-T	YBR127C	0.144485	0.0237661	0.0642768	131640	32910	30693	33457	30729	36761	145493	36373.2	34708	40116	33262	37407
	ORF-T	YBR128C	0.172514	0.0609029	0.132869	8599	2149.75	2027	1948	1934	2690	9655	2413.75	2158	2629	2265	2603
	ORF-T	YBR129C	-0.432215	2.7135e-11	1.06541e-09	7813	1953.25	1734	1809	2099	2171	5779	1444.75	1289	1542	1497	1451
	ORF-T	YBR130C	-0.0485183	0.505956	0.636561	11053	2763.25	2837	2642	2743	2831	10708	2677	3115	2613	2491	2489
	ORF-T	YBR131W	-0.260309	0.00313502	0.0127471	3288	822	862	720	793	913	2755	688.75	734	747	571	703
	ORF-T	YBR132C	0.370808	2.50628e-05	0.000226225	9651	2412.75	1271	2320	2722	3338	13150	3287.5	1275	3637	3019	5219
	ORF-T	YBR133C	-0.0629361	0.37081	0.510267	10061	2515.25	2458	2579	2340	2684	9706	2426.5	2471	2838	2017	2380
	ORF-T	YBR135W	0.0848407	0.326483	0.466255	3541	885.25	873	943	777	948	3760	940	974	1042	827	917
	ORF-T	YBR136W	-0.22759	0.000649169	0.00351227	10776	2694	2647	2903	2291	2935	9283	2320.75	2035	2845	1872	2531
	ORF-T	YBR137W	-0.00576503	0.943016	0.965786	5909	1477.25	1042	1389	1527	1951	5973	1493.25	919	1577	1372	2105
	ORF-T	YBR138C	-0.00994818	0.923232	0.953545	3362	840.5	591	751	889	1131	3352	838	518	1043	849	942
	ORF-T	YBR139W	0.365065	4.40546e-07	6.6354e-06	13599	3399.75	1626	3244	3912	4817	17394	4348.5	2135	5075	4414	5770
	ORF-T	YBR140C	-0.165714	0.0260391	0.068941	24465	6116.25	5967	6868	5044	6586	22079	5519.75	4985	6928	4107	6059
	ORF-T	YBR141C	-0.1053	0.263045	0.399095	2490	622.5	801	540	519	630	2336	584	780	522	405	629
	ORF-T	YBR142W	-0.152691	0.0263717	0.0696664	21970	5492.5	7290	4911	4224	5545	19858	4964.5	6578	4525	3522	5233
	ORF-T	YBR143C	-0.157143	0.0177339	0.0507563	66566	16641.5	17496	15593	15628	17849	59835	14958.8	16858	14992	13008	14977
	ORF-T	YBR144C	-0.401736	0.138673	0.247977	75	18.75	18	16	19	22	57	14.25	11	15	11	20
	ORF-T	YBR145W	-0.528715	6.84642e-05	0.000527499	9231	2307.75	1465	1973	2262	3531	6800	1700	680	1977	1458	2685
	ORF-T	YBR146W	-0.0249981	0.765518	0.844373	14803	3700.75	3700	3031	3599	4473	14565	3641.25	3326	3685	3096	4458
	ORF-T	YBR147W	0.195565	0.21444	0.343202	920	230	80	253	278	309	1120	280	59	311	303	447
	ORF-T	YBR148W	-0.864059	1.62854e-11	6.68388e-10	734	183.5	150	172	213	199	407	101.75	76	114	83	134
	ORF-T	YBR149W	0.430225	3.55177e-08	6.92977e-07	25341	6335.25	3879	5995	6823	8644	34593	8648.25	4749	10031	8203	11610
	ORF-T	YBR150C	-0.175451	0.0262469	0.0694042	9722	2430.5	2123	2334	2377	2888	8808	2202	1513	2744	1896	2655
	ORF-T	YBR151W	0.111714	0.0931507	0.184931	10725	2681.25	2002	2540	2967	3216	11639	2909.75	2088	3109	2806	3636
	ORF-T	YBR152W	-0.442744	0.00033288	0.00202474	1995	498.75	531	430	449	585	1472	368	372	396	303	401
	ORF-T	YBR153W	-0.337919	0.000134245	0.000945303	3655	913.75	992	823	878	962	2907	726.75	637	787	629	854
	ORF-T	YBR154C	-0.0259267	0.707558	0.800969	20667	5166.75	6019	4564	4625	5459	20309	5077.25	6023	4681	4358	5247
	ORF-T	YBR155W	-0.173899	0.0552016	0.123078	5681	1420.25	1694	1166	1236	1585	5055	1263.75	1574	1253	965	1263
	ORF-T	YBR156C	-0.252549	0.00577192	0.0207305	3822	955.5	1025	935	797	1065	3217	804.25	802	935	656	824
	ORF-T	YBR157C	0.549979	1.9161e-09	5.03106e-08	4520	1130	1037	978	1154	1351	6667	1666.75	1415	1801	1426	2025
	ORF-T	YBR158W	0.0710164	0.363468	0.503606	45265	11316.2	14225	8606	10870	11564	47177	11794.2	13502	11132	10191	12352
	ORF-T	YBR159W	-0.0424706	0.588305	0.706756	11573	2893.25	2506	2739	3109	3219	11194	2798.5	2805	3065	2658	2666
	ORF-T	YBR160W	-0.15836	0.0127954	0.0390656	7565	1891.25	1787	1816	1773	2189	6799	1699.75	1469	1928	1555	1847
	ORF-T	YBR161W	-0.292704	0.000176858	0.00118988	4159	1039.75	798	1058	1165	1138	3388	847	705	962	829	892
	ORF-T	YBR162C	-0.482408	3.12495e-06	3.72469e-05	53882	13470.5	11401	12637	14397	15447	38704	9676	10303	10238	7864	10299
	ORF-T	YBR162W-A	-0.298838	0.000304752	0.00188991	8448	2112	2128	2069	2145	2106	6892	1723	1813	1914	1537	1628
	ORF-T	YBR163W	-0.227359	0.000226382	0.0014723	6366	1591.5	1639	1548	1548	1631	5449	1362.25	1391	1452	1224	1382
	ORF-T	YBR164C	-0.233856	0.00216496	0.00940276	5774	1443.5	1307	1377	1507	1583	4915	1228.75	1209	1321	1100	1285
	ORF-T	YBR165W	-0.0223001	0.799351	0.868074	4512	1128	1096	905	1227	1284	4425	1106.25	1106	1154	972	1193
	ORF-T	YBR166C	-0.107957	0.141693	0.252163	5315	1328.75	1134	1299	1321	1561	4941	1235.25	1111	1320	1076	1434
	ORF-T	YBR167C	-0.263153	0.00431089	0.0163638	2245	561.25	530	522	601	592	1886	471.5	392	484	430	580
	ORF-T	YBR168W	-0.227871	0.00481651	0.0179867	3657	914.25	773	864	934	1086	3142	785.5	600	885	753	904
	ORF-T	YBR169C	0.456459	2.31447e-09	5.96587e-08	7500	1875	943	2069	2010	2478	10695	2673.75	1066	3462	2589	3578
	ORF-T	YBR170C	0.0027123	0.970473	0.983187	8379	2094.75	1554	2156	2193	2476	8459	2114.75	1488	2426	2000	2545
	ORF-T	YBR171W	0.0165652	0.809599	0.875885	9589	2397.25	2243	2129	2546	2671	9664	2416	2534	2416	2367	2347
	ORF-T	YBR172C	-0.208094	0.00655689	0.0228692	15757	3939.25	4461	3583	3480	4233	13749	3437.25	3860	3458	2545	3886
	ORF-T	YBR173C	0.0415675	0.560727	0.682844	10964	2741	2387	2624	2815	3138	11420	2855	2086	3351	2705	3278
	ORF-T	YBR175W	-0.288073	0.0010999	0.00542973	3123	780.75	723	738	809	853	2566	641.5	608	752	583	623
	ORF-T	YBR176W	0.0466425	0.614313	0.728513	2736	684	619	639	649	829	2825	706.25	649	745	660	771
	ORF-T	YBR177C	0.132625	0.0684766	0.145659	6657	1664.25	1374	1763	1598	1922	7326	1831.5	1444	2215	1743	1924
	ORF-T	YBR179C	0.0670576	0.361988	0.501993	7756	1939	1687	1812	1839	2418	8180	2045	1630	2235	1761	2554
	ORF-T	YBR181C	0.0413185	0.599042	0.715353	125707	31426.8	32261	33214	30340	29892	129529	32382.2	35570	34369	30642	28948
	ORF-T	YBR182C	-0.945718	1.24127e-10	4.44681e-09	1339	334.75	320	308	331	380	717	179.25	125	200	128	264
	ORF-T	YBR182C-A	0.708598	0.0924223	0.183916	20	5	5	9	3	3	33	8.25	9	5	11	8
	ORF-T	YBR183W	0.881209	4.83421e-22	9.15037e-20	2564	641	364	631	798	771	4911	1227.75	496	1393	1489	1533
	ORF-T	YBR184W	-0.422973	0.00237156	0.0101574	612	153	139	151	171	151	462	115.5	82	136	101	143
	ORF-T	YBR185C	0.0633324	0.483575	0.616921	5645	1411.25	1373	1236	1380	1656	5956	1489	1115	1661	1380	1800
	ORF-T	YBR187W	-0.342958	1.54641e-06	2.01765e-05	10024	2506	2433	2434	2572	2585	7908	1977	1938	2067	1845	2058
	ORF-T	YBR188C	0.0332658	0.71993	0.810723	2474	618.5	516	557	646	755	2524	631	574	655	567	728
	ORF-T	YBR189W	-0.117997	0.151969	0.265502	229383	57345.8	61418	61107	55936	50922	211811	52952.8	62538	54043	50579	44651
	ORF-T	YBR190W	0.141666	0.122493	0.225891	13145	3286.25	3610	3271	3083	3181	14553	3638.25	3790	4118	3440	3205
	ORF-T	YBR191W	0.037792	0.585351	0.704116	152448	38112	37589	37971	39206	37682	156578	39144.5	41878	40607	37887	36206
	ORF-T	YBR191W-A	0.154972	0.0608035	0.132721	17780	4445	4735	4665	4594	3786	19859	4964.75	5828	5238	4691	4102
	ORF-T	YBR192W	-0.568182	3.73793e-08	7.24839e-07	2864	716	671	833	636	724	1947	486.75	543	523	382	499
	ORF-T	YBR193C	-0.101406	0.228772	0.360408	3865	966.25	825	941	916	1183	3624	906	731	975	787	1131
	ORF-T	YBR194W	-0.0597767	0.499698	0.630376	1913	478.25	393	491	522	507	1844	461	365	527	434	518
	ORF-T	YBR195C	-0.174255	0.0711787	0.150198	3691	922.75	1075	829	854	933	3271	817.75	927	815	708	821
	ORF-T	YBR196C	0.0577581	0.392053	0.530573	358309	89577.2	86888	92696	79307	99418	375455	93863.8	85142	109937	78369	102007
	ORF-T	YBR196C-A	0.0574887	0.57894	0.698302	18999	4749.75	4929	4460	4394	5216	19876	4969	4720	5570	4276	5310
	ORF-T	YBR196C-B	-0.369698	0.00930699	0.0302567	366	91.5	112	85	74	95	284	71	70	93	62	59
	ORF-T	YBR197C	-0.257786	0.0145032	0.0431253	2739	684.75	746	635	605	753	2308	577	575	653	429	651
	ORF-T	YBR198C	-0.139622	0.0702911	0.148721	7830	1957.5	2189	2073	1489	2079	7156	1789	1727	2138	1308	1983
	ORF-T	YBR199W	0.144286	0.0239985	0.0647276	21081	5270.25	4133	5134	5710	6104	23225	5806.25	4749	6367	5731	6378
	ORF-T	YBR200W	0.0444984	0.475653	0.609562	10031	2507.75	2386	2407	2444	2794	10380	2595	2382	2842	2300	2856
	ORF-T	YBR201C-A	-0.0881654	0.512821	0.642393	1409	352.25	296	337	389	387	1332	333	263	344	334	391
	ORF-T	YBR201W	-0.160167	0.0580126	0.127884	3715	928.75	758	845	1045	1067	3340	835	622	883	843	992
	ORF-T	YBR202W	-0.397757	6.33689e-08	1.18882e-06	13566	3391.5	3466	3548	2945	3607	10384	2596	2749	3170	2063	2402
	ORF-T	YBR203W	0.416903	0.000533539	0.00297552	8685	2171.25	1445	1823	2496	2921	12486	3121.5	1281	3276	2820	5109
	ORF-T	YBR204C	-0.0785109	0.305207	0.44485	5045	1261.25	879	1150	1435	1581	4824	1206	740	1336	1232	1516
	ORF-T	YBR205W	0.0290127	0.682316	0.780265	18094	4523.5	4452	4448	4470	4724	18477	4619.25	4889	4838	4201	4549
	ORF-T	YBR206W	-0.0172383	0.838289	0.894332	6106	1526.5	1388	1552	1543	1623	6029	1507.25	1579	1606	1362	1482
	ORF-T	YBR207W	-0.00173038	0.989564	0.994977	13346	3336.5	2928	2717	3217	4484	13569	3392.25	2455	3441	2552	5121
	ORF-T	YBR208C	0.532522	7.64504e-05	0.000576423	13664	3416	2591	3377	3213	4483	21144	5286	3061	8322	3466	6295
	ORF-T	YBR210W	-0.185491	0.0155863	0.045894	3931	982.75	1007	832	1002	1090	3449	862.25	829	862	861	897
	ORF-T	YBR211C	0.018546	0.813665	0.878652	4805	1201.25	1094	1111	1238	1362	4867	1216.75	1125	1320	1087	1335
	ORF-T	YBR212W	0.272273	0.000886395	0.00454192	13564	3391	3037	3685	3026	3816	16663	4165.75	3055	5018	3519	5071
	ORF-T	YBR213W	0.0753584	0.540884	0.665389	866	216.5	238	186	212	230	923	230.75	191	251	193	288
	ORF-T	YBR214W	0.356091	0.0039096	0.0152231	9503	2375.75	1240	2633	2255	3375	13244	3311	1156	4329	2729	5030
	ORF-T	YBR215W	-0.0932448	0.248623	0.383576	5315	1328.75	1305	1222	1279	1509	5015	1253.75	1148	1396	1022	1449
	ORF-T	YBR216C	0.00253446	0.967991	0.981536	6691	1672.75	1433	1716	1599	1943	6745	1686.25	1331	1940	1548	1926
	ORF-T	YBR217W	-0.199439	0.0541948	0.121366	2115	528.75	534	466	525	590	1849	462.25	406	443	417	583
	ORF-T	YBR218C	0.142998	0.059334	0.130163	44382	11095.5	9795	13374	9178	12035	49170	12292.5	10260	15421	10442	13047
	ORF-T	YBR219C	-0.187586	0.0860255	0.173916	1694	423.5	386	443	408	457	1494	373.5	373	376	326	419
	ORF-T	YBR220C	-0.160814	0.0270142	0.0709305	5800	1450	1399	1458	1368	1575	5214	1303.5	1315	1378	1098	1423
	ORF-T	YBR221C	0.135672	0.028932	0.07441	68775	17193.8	16122	16971	16513	19169	75735	18933.8	17200	20772	17369	20394
	ORF-T	YBR222C	-0.0121831	0.87048	0.917506	16787	4196.75	3517	4081	4258	4931	16842	4210.5	3181	4959	3696	5006
	ORF-T	YBR223C	-0.149976	0.0710444	0.150039	3711	927.75	779	911	932	1089	3406	851.5	565	995	794	1052
	ORF-T	YBR224W	0.0295487	0.85176	0.903254	397	99.25	79	101	96	121	409	102.25	87	128	75	119
	ORF-T	YBR225W	-0.0290577	0.714752	0.806665	7212	1803	1495	1948	1680	2089	7173	1793.25	1264	2156	1655	2098
	ORF-T	YBR226C	-0.124157	0.465787	0.601417	295	73.75	76	71	67	81	271	67.75	81	66	51	73
	ORF-T	YBR227C	-0.0587392	0.45006	0.586223	4977	1244.25	1113	1184	1171	1509	4795	1198.75	1035	1229	1055	1476
	ORF-T	YBR228W	-0.160787	0.145522	0.257215	1639	409.75	404	350	428	457	1477	369.25	321	386	297	473
	ORF-T	YBR229C	0.184753	0.00400451	0.0155058	18748	4687	4179	4658	4740	5171	21344	5336	4820	6116	5025	5383
	ORF-T	YBR230C	0.420292	2.20121e-05	0.000202142	4312	1078	659	1130	1269	1254	5949	1487.25	715	1818	1688	1728
	ORF-T	YBR230W-A	0.591932	1.97911e-06	2.5074e-05	768	192	124	174	243	227	1149	287.25	199	329	279	342
	ORF-T	YBR231C	-0.612817	9.22789e-05	0.00067803	696	174	122	214	170	190	455	113.75	107	137	101	110
	ORF-T	YBR233W	0.0270103	0.795941	0.865557	2552	638	554	648	591	759	2612	653	526	796	610	680
	ORF-T	YBR233W-A	-0.289414	0.0261369	0.06917	1810	452.5	422	350	494	544	1474	368.5	315	390	363	406
	ORF-T	YBR234C	0.208585	0.00170191	0.00771946	19154	4788.5	4037	4421	4814	5882	22144	5536	4593	6007	5038	6506
	ORF-T	YBR235W	-0.227305	0.00760334	0.0257203	7345	1836.25	1620	2218	1646	1861	6345	1586.25	1594	1964	1179	1608
	ORF-T	YBR236C	0.198077	0.000982086	0.00493456	8323	2080.75	1867	1983	2108	2365	9583	2395.75	2050	2464	2223	2846
	ORF-T	YBR237W	-0.172417	0.0339985	0.0847091	4910	1227.5	1118	1145	1252	1395	4413	1103.25	881	1355	923	1254
	ORF-T	YBR238C	0.143422	0.132361	0.239527	22326	5581.5	7508	4965	3848	6005	24484	6121	7089	6248	4246	6901
	ORF-T	YBR239C	-0.300715	0.00284704	0.0118187	2720	680	718	617	601	784	2219	554.75	573	649	459	538
	ORF-T	YBR241C	0.245868	0.0210887	0.0584712	2692	673	415	738	641	898	3295	823.75	389	1023	732	1151
	ORF-T	YBR242W	-0.115458	0.103085	0.199378	5406	1351.5	1579	1308	1182	1337	5000	1250	1469	1293	1072	1166
	ORF-T	YBR243C	0.096693	0.237952	0.371548	4571	1142.75	1098	1098	1203	1172	4906	1226.5	1268	1430	1102	1106
	ORF-T	YBR244W	-0.461496	9.00911e-08	1.61147e-06	7895	1973.75	2165	1992	1938	1800	5801	1450.25	1844	1535	1337	1085
	ORF-T	YBR245C	-0.0843576	0.193168	0.317202	18459	4614.75	4656	4938	3972	4893	17515	4378.75	4192	5158	3548	4617
	ORF-T	YBR246W	-0.125857	0.0786355	0.162419	7223	1805.75	1915	1558	1571	2179	6600	1650	1594	1682	1452	1872
	ORF-T	YBR247C	-0.106296	0.12908	0.234836	13428	3357	4706	2838	2704	3180	12666	3166.5	4755	2712	2184	3015
	ORF-T	YBR248C	-0.306242	0.000229645	0.00148818	10286	2571.5	2162	2858	2219	3047	8348	2087	1874	2369	1644	2461
	ORF-T	YBR249C	-0.00114363	0.986458	0.993391	52020	13005	13085	13534	11560	13841	52090	13022.5	12745	14561	11399	13385
	ORF-T	YBR250W	-0.657678	0.000121708	0.000866651	337	84.25	93	57	81	106	212	53	39	59	45	69
	ORF-T	YBR251W	0.0734612	0.380722	0.519956	5087	1271.75	1086	1107	1332	1562	5368	1342	1081	1438	1181	1668
	ORF-T	YBR252W	-0.158838	0.0189455	0.0536504	6061	1515.25	1698	1546	1400	1417	5438	1359.5	1494	1464	1232	1248
	ORF-T	YBR253W	-0.0211137	0.811453	0.876936	2928	732	638	671	774	845	2893	723.25	628	809	633	823
	ORF-T	YBR254C	-0.13656	0.0510003	0.115766	3877	969.25	974	939	996	968	3531	882.75	853	935	846	897
	ORF-T	YBR255C-A	0.0427289	0.720025	0.810723	1276	319	251	295	345	385	1329	332.25	245	386	261	437
	ORF-T	YBR255W	-0.18977	0.038144	0.0925822	3260	815	606	793	886	975	2879	719.75	538	852	620	869
	ORF-T	YBR256C	0.154766	0.0262902	0.0695044	13124	3281	2464	3032	3402	4226	14554	3638.5	2801	3674	3608	4471
	ORF-T	YBR257W	0.0948136	0.253379	0.389026	3730	932.5	1079	751	901	999	3986	996.5	1128	898	809	1151
	ORF-T	YBR258C	-0.562483	3.0234e-05	0.000266084	737	184.25	145	163	191	238	501	125.25	99	118	111	173
	ORF-T	YBR259W	-0.232484	0.00198991	0.00876963	5145	1286.25	1373	1115	1201	1456	4383	1095.75	1111	1105	917	1250
	ORF-T	YBR260C	0.0843444	0.216127	0.345317	8022	2005.5	1789	1972	2003	2258	8563	2140.75	1779	2494	1912	2378
	ORF-T	YBR261C	0.0178697	0.790796	0.861735	6701	1675.25	1641	1696	1532	1832	6800	1700	1780	1766	1466	1788
	ORF-T	YBR262C	0.00164586	0.987521	0.993892	4958	1239.5	1256	1027	1138	1537	5010	1252.5	958	1329	1051	1672
	ORF-T	YBR263W	0.159341	0.0222167	0.0608667	41408	10352	10819	11153	8947	10489	46333	11583.2	11810	13453	10053	11017
	ORF-T	YBR264C	-0.200669	0.0599926	0.131381	1935	483.75	390	466	471	608	1695	423.75	372	461	324	538
	ORF-T	YBR265W	-0.635568	5.94371e-19	7.53781e-17	11230	2807.5	2805	2575	2647	3203	7224	1806	1800	1985	1720	1719
	ORF-T	YBR267W	-0.120935	0.131546	0.238474	8354	2088.5	2914	1562	1656	2222	7757	1939.25	2767	1667	1230	2093
	ORF-T	YBR268W	-0.151636	0.156463	0.270889	2698	674.5	685	588	656	769	2450	612.5	513	684	481	772
	ORF-T	YBR269C	0.388751	3.98643e-05	0.000335473	3801	950.25	706	845	1039	1211	5036	1259	812	1386	1170	1668
	ORF-T	YBR270C	-0.174648	0.148862	0.261623	1499	374.75	362	317	398	422	1338	334.5	258	357	332	391
	ORF-T	YBR271W	-0.412142	1.52938e-05	0.000147945	2680	670	842	670	575	593	2046	511.5	735	465	392	454
	ORF-T	YBR272C	-0.233135	0.0139961	0.0419002	2921	730.25	549	717	756	899	2494	623.5	480	671	554	789
	ORF-T	YBR273C	0.0491939	0.549234	0.673042	7661	1915.25	1536	1664	1977	2484	8057	2014.25	1315	2249	1846	2647
	ORF-T	YBR274W	-0.147964	0.0250125	0.0668754	6140	1535	1433	1449	1536	1722	5545	1386.25	1258	1466	1336	1485
	ORF-T	YBR275C	-0.440218	4.67018e-09	1.11121e-07	8124	2031	1968	2384	1682	2090	6076	1519	1378	1984	1114	1600
	ORF-T	YBR276C	-0.0505239	0.447191	0.58369	12148	3037	2667	3272	2879	3330	11793	2948.25	2674	3321	2516	3282
	ORF-T	YBR277C	-1.21915	0.0015002	0.00697929	54	13.5	14	15	9	16	23	5.75	7	3	4	9
	ORF-T	YBR278W	-0.168324	0.04849	0.11152	2921	730.25	647	645	771	858	2617	654.25	515	700	596	806
	ORF-T	YBR279W	0.029893	0.673973	0.774074	13694	3423.5	3398	2862	3470	3964	13974	3493.5	3183	3535	3217	4039
	ORF-T	YBR280C	0.110725	0.227771	0.359546	2596	649	327	748	756	765	2912	728	283	936	721	972
	ORF-T	YBR281C	0.28825	0.000477082	0.00272049	5636	1409	1214	1626	1305	1491	6977	1744.25	1288	2332	1634	1723
	ORF-T	YBR282W	-0.141306	0.143349	0.254472	3506	876.5	868	754	856	1028	3205	801.25	637	902	714	952
	ORF-T	YBR283C	-0.00617304	0.930175	0.958219	48230	12057.5	11170	12142	12331	12587	48069	12017.2	12084	13027	11164	11794
	ORF-T	YBR284W	-0.00910407	0.933662	0.96055	1361	340.25	209	360	375	417	1395	348.75	163	440	364	428
	ORF-T	YBR285W	0.36501	0.0372917	0.0908439	423	105.75	50	107	132	134	583	145.75	31	168	173	211
	ORF-T	YBR286W	0.247328	6.2011e-05	0.000486347	111375	27843.8	23048	26265	28377	33685	132535	33133.8	26363	34517	31525	40130
	ORF-T	YBR287W	0.0542472	0.497166	0.628369	30067	7516.75	5962	7534	8494	8077	31622	7905.5	5476	8629	8304	9213
	ORF-T	YBR288C	-0.167723	0.0071478	0.0245516	10435	2608.75	2608	2390	2614	2823	9277	2319.25	2319	2334	2303	2321
	ORF-T	YBR289W	-0.0685627	0.350678	0.491306	6595	1648.75	1436	1839	1504	1816	6370	1592.5	1219	2022	1400	1729
	ORF-T	YBR290W	-0.155379	0.0835602	0.170098	7199	1799.75	1382	1445	2041	2331	6444	1611	1197	1598	1564	2085
	ORF-T	YBR291C	-0.312789	0.00736386	0.0251292	1616	404	416	334	396	470	1307	326.75	279	382	284	362
	ORF-T	YBR292C	-0.713394	0.00181507	0.00814244	207	51.75	55	40	46	66	126	31.5	23	39	28	36
	ORF-T	YBR293W	-0.0881359	0.314103	0.453807	3670	917.5	973	843	824	1030	3460	865	750	894	822	994
	ORF-T	YBR294W	1.22528	7.63825e-07	1.09086e-05	239	59.75	21	55	80	83	589	147.25	38	149	150	252
	ORF-T	YBR295W	-0.204193	0.150125	0.263114	7796	1949	1548	1801	1694	2753	7086	1771.5	1148	1904	1057	2977
	ORF-T	YBR296C	0.517345	0.0152635	0.0450691	17995	4498.75	2432	4863	4935	5765	29271	7317.75	2044	8510	4762	13955
	ORF-T	YBR296C-A	0.175324	0.628325	0.738363	42	10.5	10	16	10	6	48	12	7	14	18	9
	ORF-T	YBR297W	-0.00975933	0.920126	0.951509	6312	1578	1022	1466	1999	1825	6369	1592.25	892	1696	1670	2111
	ORF-T	YBR298C	0.398609	5.45827e-07	8.03037e-06	4902	1225.5	767	1318	1418	1399	6619	1654.75	869	2017	1617	2116
	ORF-T	YBR298C-A	-1.27249	0.0131508	0.0398705	25	6.25	11	5	6	3	10	2.5	4	1	5	0
	ORF-T	YBR299W	0.347214	0.00734082	0.0250663	445	111.25	65	105	128	147	575	143.75	67	147	155	206
	ORF-T	YBR301W	-2.53352	1.51105e-09	4.08595e-08	2312	578	232	241	298	1541	431	107.75	29	59	33	310
	ORF-T	YBR302C	0.01125	0.935946	0.961885	505	126.25	98	120	140	147	513	128.25	89	110	160	154
	ORF-T	YCL001W	-0.0799682	0.217784	0.347194	9631	2407.75	2168	2218	2424	2821	9091	2272.75	2039	2392	2291	2369
	ORF-T	YCL001W-A	-0.773427	6.76556e-05	0.00052222	177	44.25	45	30	49	53	103	25.75	22	29	18	34
	ORF-T	YCL001W-B	-0.699051	0.00162881	0.00745185	137	34.25	22	35	34	46	85	21.25	13	30	14	28
	ORF-T	YCL002C	-0.210785	0.00234132	0.0100449	5652	1413	1555	1306	1371	1420	4887	1221.75	1277	1303	1101	1206
	ORF-T	YCL004W	-0.0815984	0.365809	0.505468	3136	784	728	833	759	816	2992	748	602	845	665	880
	ORF-T	YCL005W	-0.0612763	0.51604	0.644897	2914	728.5	697	634	735	848	2817	704.25	622	721	571	903
	ORF-T	YCL005W-A	0.0213933	0.751687	0.833368	10477	2619.25	2521	2630	2799	2527	10632	2658	2797	2722	2574	2539
	ORF-T	YCL007C	-1.01182	0.000645681	0.00349787	73	18.25	18	23	17	15	36	9	14	5	8	9
	ORF-T	YCL008C	-0.111492	0.238865	0.372514	3260	815	733	900	664	963	3065	766.25	609	918	571	967
	ORF-T	YCL009C	-0.031678	0.684093	0.781874	24106	6026.5	6239	6715	5000	6152	23630	5907.5	6678	6492	4788	5672
	ORF-T	YCL010C	-0.367403	1.43464e-05	0.00014017	3845	961.25	862	983	882	1118	3030	757.5	577	920	600	933
	ORF-T	YCL011C	-0.282133	0.000337815	0.00204404	12087	3021.75	2551	2884	2971	3681	10041	2510.25	1992	2853	2097	3099
	ORF-T	YCL012C	-0.0295986	0.788979	0.860272	2031	507.75	442	421	552	616	1987	496.75	414	517	463	593
	ORF-T	YCL014W	0.052446	0.530677	0.657037	9525	2381.25	2506	2597	2131	2291	10035	2508.75	3036	2790	1920	2289
	ORF-T	YCL016C	-0.0579292	0.509249	0.639182	2716	679	652	608	684	772	2618	654.5	606	637	567	808
	ORF-T	YCL017C	0.191145	0.00754057	0.0255775	17085	4271.25	3915	4067	3939	5164	19661	4915.25	4090	5580	4088	5903
	ORF-T	YCL021W-A	-0.167904	0.129084	0.234836	2936	734	746	1055	574	561	2588	647	695	785	497	611
	ORF-T	YCL024W	-0.562093	3.15476e-10	1.01032e-08	4831	1207.75	1018	1397	1130	1286	3344	836	625	1225	749	745
	ORF-T	YCL025C	1.0179	6.83065e-21	1.13982e-18	9317	2329.25	1344	2097	2967	2909	18591	4647.75	2712	5816	5259	4804
	ORF-T	YCL026C-A	-0.799023	0.000777359	0.00408726	177	44.25	48	34	46	49	102	25.5	19	26	16	41
	ORF-T	YCL026C-B	-0.211325	0.150244	0.263212	748	187	125	180	163	280	666	166.5	94	223	114	235
	ORF-T	YCL027W	-0.735753	1.97567e-07	3.24552e-06	3038	759.5	732	766	843	697	1832	458	474	563	428	367
	ORF-T	YCL028W	0.0168772	0.842306	0.896227	6635	1658.75	1431	1876	1389	1939	6793	1698.25	1377	2056	1309	2051
	ORF-T	YCL029C	-0.144421	0.0935612	0.185542	5795	1448.75	1456	1443	1228	1668	5302	1325.5	1109	1478	1055	1660
	ORF-T	YCL030C	0.107685	0.250963	0.386299	39819	9954.75	7544	9768	8123	14384	43651	10912.8	7182	12262	8396	15811
	ORF-T	YCL031C	-0.0254422	0.70937	0.802289	18252	4563	5207	3992	4391	4662	17967	4491.75	5394	4096	3963	4514
	ORF-T	YCL032W	-0.0025921	0.975584	0.98671	3589	897.25	672	904	912	1101	3635	908.75	590	995	861	1189
	ORF-T	YCL033C	0.145581	0.153428	0.267386	3335	833.75	570	740	876	1149	3744	936	541	1031	850	1322
	ORF-T	YCL034W	0.301446	8.73103e-06	9.15855e-05	7727	1931.75	1448	1805	1996	2478	9679	2419.75	1581	2823	2082	3193
	ORF-T	YCL035C	0.156202	0.0356046	0.0876091	11840	2960	2053	2721	3378	3688	13293	3323.25	2186	3521	3123	4463
	ORF-T	YCL036W	-0.542429	5.30601e-09	1.24613e-07	3474	868.5	1274	760	676	764	2401	600.25	894	566	442	499
	ORF-T	YCL037C	0.0522903	0.582134	0.701237	17339	4334.75	4754	5666	3135	3784	18333	4583.25	5901	5587	2891	3954
	ORF-T	YCL038C	0.366577	0.00104707	0.00522177	4693	1173.25	889	863	1253	1688	6059	1514.75	960	1585	1478	2036
	ORF-T	YCL039W	0.0617794	0.501997	0.632646	3617	904.25	497	1130	843	1147	3830	957.5	535	1359	772	1164
	ORF-T	YCL040W	0.786889	4.88365e-14	3.05096e-12	70765	17691.2	7279	18395	18361	26730	128130	32032.5	10869	39016	27097	51148
	ORF-T	YCL041C	-0.050748	0.503078	0.633632	59936	14984	13725	15488	14936	15787	57889	14472.2	14753	15881	12784	14471
	ORF-T	YCL042W	0.765689	2.93795e-13	1.64863e-11	55805	13951.2	5927	14363	14651	20864	99313	24828.2	8804	29748	21155	39606
	ORF-T	YCL043C	-0.0572937	0.397672	0.536233	136205	34051.2	31735	36037	33282	35151	131076	32769	33177	36099	29104	32696
	ORF-T	YCL044C	0.0231147	0.829973	0.889479	1809	452.25	409	552	375	473	1845	461.25	404	560	381	500
	ORF-T	YCL045C	0.127984	0.0771457	0.16002	40762	10190.5	9993	10136	9928	10705	44556	11139	11747	11941	10457	10411
	ORF-T	YCL047C	-0.220896	0.0142055	0.0424492	3230	807.5	651	749	893	937	2782	695.5	508	741	730	803
	ORF-T	YCL048W	-0.278633	0.24486	0.379576	162	40.5	22	31	41	68	135	33.75	10	41	35	49
	ORF-T	YCL049C	-0.0082976	0.935588	0.961674	7647	1911.75	1384	1598	2129	2536	7720	1930	1138	2245	1818	2519
	ORF-T	YCL050C	0.0858226	0.246791	0.38159	28605	7151.25	6272	7226	7420	7687	30261	7565.25	7327	8063	7235	7636
	ORF-T	YCL051W	-0.0391747	0.640503	0.747961	11277	2819.25	2409	2649	2712	3507	11180	2795	1854	3215	2730	3381
	ORF-T	YCL052C	0.12688	0.0527461	0.118836	10148	2537	2008	2472	2560	3108	11212	2803	1924	3142	2686	3460
	ORF-T	YCL054W	-0.160379	0.021315	0.058931	19694	4923.5	6363	4050	4061	5220	17766	4441.5	5995	4207	3188	4376
	ORF-T	YCL055W	0.058047	0.565675	0.687022	4917	1229.25	1319	1094	1225	1279	5129	1282.25	1286	1332	1123	1388
	ORF-T	YCL056C	-0.540832	0.00281434	0.0117021	734	183.5	156	138	190	250	505	126.25	110	149	97	149
	ORF-T	YCL057C-A	0.350814	1.41795e-06	1.87904e-05	4196	1049	894	1090	1049	1163	5374	1343.5	1125	1615	1277	1357
	ORF-T	YCL057W	0.131186	0.0513886	0.116522	29767	7441.75	6344	7438	7191	8794	32655	8163.75	7063	9344	7329	8919
	ORF-T	YCL058C	0.154616	0.144443	0.255914	1330	332.5	303	339	334	354	1478	369.5	352	362	382	382
	ORF-T	YCL058W-A	-0.523651	0.00569157	0.0205	296	74	75	82	61	78	213	53.25	71	66	24	52
	ORF-T	YCL059C	-0.0328983	0.615328	0.729171	21254	5313.5	6436	4696	4633	5489	20768	5192	6354	4745	4543	5126
	ORF-T	YCL061C	-0.393197	1.25414e-08	2.6912e-07	6991	1747.75	1538	1929	1683	1841	5385	1346.25	1121	1646	1124	1494
	ORF-T	YCL063W	-0.14006	0.0849815	0.1723	5057	1264.25	1393	1132	1132	1400	4594	1148.5	1335	1207	982	1070
	ORF-T	YCL064C	-1.10002	2.80696e-26	8.89947e-24	17969	4492.25	3305	3947	4579	6138	8324	2081	1570	2203	2024	2527
	ORF-T	YCR002C	0.104158	0.105996	0.203672	13019	3254.75	2621	2836	3509	4053	13915	3478.75	2880	3500	3455	4080
	ORF-T	YCR003W	-0.101838	0.187738	0.310266	6697	1674.25	1575	1445	1679	1998	6241	1560.25	1378	1623	1434	1806
	ORF-T	YCR004C	0.261979	0.000112484	0.000806398	19856	4964	3457	4597	5603	6199	23619	5904.75	4384	6326	5894	7015
	ORF-T	YCR005C	0.628701	0.000363164	0.00216921	41747	10436.8	7964	11476	12481	9826	65558	16389.5	10079	15808	13593	26078
	ORF-T	YCR006C	-0.32576	0.0153134	0.0451953	1106	276.5	267	266	256	317	900	225	145	264	190	301
	ORF-T	YCR007C	-0.275067	0.0390295	0.0943163	1049	262.25	163	280	334	272	888	222	103	312	228	245
	ORF-T	YCR008W	-0.112084	0.0790504	0.163064	17871	4467.75	4653	4197	4310	4711	16593	4148.25	4042	4441	3588	4522
	ORF-T	YCR009C	0.0906295	0.202856	0.329527	22330	5582.5	4388	5274	6111	6557	23629	5907.25	4984	6282	5945	6418
	ORF-T	YCR010C	0.400473	0.0735347	0.154098	122	30.5	21	28	25	48	168	42	13	50	32	73
	ORF-T	YCR011C	0.282425	9.69076e-06	0.000100162	19834	4958.5	3868	4985	5004	5977	24241	6060.25	4568	6980	5580	7113
	ORF-T	YCR012W	-0.023563	0.747018	0.830334	685186	171296	149457	164712	175739	195278	676957	169239	150262	195152	139773	191770
	ORF-T	YCR013C	-0.619584	0.0124754	0.0382527	223	55.75	46	84	54	39	149	37.25	58	40	21	30
	ORF-T	YCR014C	-0.302142	0.00791192	0.0265578	2374	593.5	586	489	581	718	1936	484	402	545	403	586
	ORF-T	YCR015C	-0.0889734	0.23399	0.366579	2943	735.75	748	703	692	800	2776	694	618	746	637	775
	ORF-T	YCR016W	-0.187453	0.00613093	0.0217185	9101	2275.25	2730	1770	2245	2356	8037	2009.25	2661	1727	1640	2009
	ORF-T	YCR017C	0.0862312	0.176191	0.295446	25588	6397	6124	6528	5695	7241	27275	6818.75	6335	7939	5785	7216
	ORF-T	YCR018C	-0.264638	0.00025879	0.00165422	6289	1572.25	1766	1399	1572	1552	5229	1307.25	1369	1193	1239	1428
	ORF-T	YCR018C-A	-0.140175	0.46901	0.604101	134	33.5	35	23	42	34	121	30.25	26	25	37	33
	ORF-T	YCR019W	-0.0524369	0.565537	0.686986	2082	520.5	436	505	479	662	2016	504	401	532	445	638
	ORF-T	YCR020C	-0.101799	0.515497	0.64479	480	120	124	97	126	133	447	111.75	96	111	100	140
	ORF-T	YCR020C-A	0.0931852	0.252174	0.387645	2713	678.25	763	556	740	654	2884	721	836	661	716	671
	ORF-T	YCR020W-B	-0.663229	2.66028e-12	1.2828e-10	2709	677.25	875	623	640	571	1714	428.5	568	415	377	354
	ORF-T	YCR021C	2.19696	3.1135e-36	2.19363e-33	3255	813.75	191	1339	1194	531	15761	3940.25	653	6340	5912	2856
	ORF-T	YCR022C	-0.552971	0.0284958	0.0737068	152	38	48	32	39	33	103	25.75	34	23	22	24
	ORF-T	YCR023C	-0.195396	0.0180337	0.051452	6546	1636.5	1321	1549	1688	1988	5768	1442	1047	1607	1327	1787
	ORF-T	YCR024C	-0.249215	0.0636978	0.137712	2349	587.25	460	516	611	762	2048	512	287	624	414	723
	ORF-T	YCR024C-A	-0.00882654	0.899619	0.937389	72645	18161.2	17595	17466	18845	18739	72333	18083.2	18552	19623	16803	17355
	ORF-T	YCR024C-B	-0.0382281	0.582771	0.701737	49724	12431	12210	11976	12663	12875	48571	12142.8	12715	13161	11156	11539
	ORF-T	YCR025C	-0.348714	0.125883	0.230466	128	32	39	27	29	33	100	25	30	22	18	30
	ORF-T	YCR026C	-0.122575	0.0499484	0.114155	9166	2291.5	2054	2283	2080	2749	8456	2114	1861	2380	1771	2444
	ORF-T	YCR027C	-0.217557	0.00870143	0.0286404	3730	932.5	1006	833	922	969	3213	803.25	743	867	734	869
	ORF-T	YCR028C	-0.249836	0.00217939	0.00945569	4327	1081.75	1089	1004	928	1306	3651	912.75	878	948	727	1098
	ORF-T	YCR028C-A	-0.050787	0.394874	0.533596	9694	2423.5	2284	2218	2485	2707	9369	2342.25	2175	2404	2143	2647
	ORF-T	YCR030C	0.266961	4.48911e-05	0.000371369	5531	1382.75	1097	1598	1301	1535	6737	1684.25	1332	2202	1371	1832
	ORF-T	YCR031C	0.121922	0.0854153	0.173013	159169	39792.2	41453	42413	38238	37065	173859	43464.8	47245	48300	39260	39054
	ORF-T	YCR032W	-0.275031	4.23409e-05	0.0003542	10778	2694.5	2481	2689	2498	3110	9035	2258.75	1813	2733	1818	2671
	ORF-T	YCR033W	-0.171168	0.0192165	0.0542528	18960	4740	4763	4760	4253	5184	16986	4246.5	4062	5006	3392	4526
	ORF-T	YCR034W	0.0687092	0.493348	0.625413	20267	5066.75	5881	4911	4929	4546	21421	5355.25	6994	5277	5107	4043
	ORF-T	YCR035C	-0.12906	0.0341061	0.0848801	10313	2578.25	2887	2136	2422	2868	9429	2357.25	2522	2150	2010	2747
	ORF-T	YCR036W	-0.0538831	0.470977	0.605405	4554	1138.5	831	1173	1141	1409	4402	1100.5	820	1229	982	1371
	ORF-T	YCR037C	0.0668271	0.394578	0.533309	11800	2950	2856	2725	2706	3513	12479	3119.75	2625	3282	2580	3992
	ORF-T	YCR038C	0.00579163	0.945467	0.967018	2910	727.5	618	735	739	818	2957	739.25	552	816	676	913
	ORF-T	YCR039C	0.155436	0.432353	0.569762	299	74.75	91	72	54	82	334	83.5	61	76	97	100
	ORF-T	YCR040W	-0.177075	0.406113	0.543632	154	38.5	49	30	37	38	136	34	29	45	29	33
	ORF-T	YCR041W	-0.175261	0.401989	0.540172	155	38.75	49	31	37	38	137	34.25	29	45	30	33
	ORF-T	YCR042C	-0.314913	0.00183462	0.00821565	5645	1411.25	1153	1662	1325	1505	4602	1150.5	987	1426	893	1296
	ORF-T	YCR043C	-0.169973	0.0473574	0.109556	4078	1019.5	1073	1057	930	1018	3641	910.25	1079	924	845	793
	ORF-T	YCR044C	0.0527395	0.461156	0.597627	8323	2080.75	1929	1800	2196	2398	8586	2146.5	2191	2078	2055	2262
	ORF-T	YCR045C	0.103435	0.397503	0.536062	1169	292.25	270	234	295	370	1247	311.75	285	335	295	332
	ORF-T	YCR045W-A	-0.122079	0.249046	0.383911	1121	280.25	307	272	264	278	1039	259.75	240	325	216	258
	ORF-T	YCR046C	-0.0899689	0.431857	0.569433	3539	884.75	660	844	882	1153	3368	842	619	925	636	1188
	ORF-T	YCR047C	-0.208055	0.201406	0.327802	1228	307	253	274	299	402	1094	273.5	252	326	162	354
	ORF-T	YCR048W	-0.229375	0.004047	0.0156095	9789	2447.25	2751	2265	2100	2673	8414	2103.5	2379	2273	1536	2226
	ORF-T	YCR051W	-0.0428795	0.534763	0.660458	5110	1277.5	1414	1140	1168	1388	4984	1246	1259	1347	962	1416
	ORF-T	YCR052W	0.000825521	0.991994	0.996393	10408	2602	2481	2495	2424	3008	10450	2612.5	2398	2985	2275	2792
	ORF-T	YCR053W	-0.0236076	0.771529	0.84892	51126	12781.5	12423	14374	11695	12634	50551	12637.8	13613	14475	10267	12196
	ORF-T	YCR054C	-0.00595826	0.937766	0.962976	4871	1217.75	1504	1018	1132	1217	4848	1212	1469	1075	1010	1294
	ORF-T	YCR057C	-0.177295	0.0104203	0.0331121	26125	6531.25	8583	6232	5006	6304	23433	5858.25	8256	5662	4038	5477
	ORF-T	YCR059C	0.0352632	0.639434	0.747133	4931	1232.75	1260	1184	1168	1319	5077	1269.25	1182	1345	1077	1473
	ORF-T	YCR060W	-0.136686	0.156591	0.270966	2451	612.75	500	608	616	727	2254	563.5	415	663	482	694
	ORF-T	YCR061W	0.408901	0.000397416	0.00232903	2391	597.75	389	733	610	659	3291	822.75	510	1287	589	905
	ORF-T	YCR063W	-0.169396	0.206334	0.333703	764	191	203	196	176	189	691	172.75	220	191	118	162
	ORF-T	YCR064C	-0.23132	0.396764	0.53535	67	16.75	18	13	17	19	57	14.25	11	15	17	14
	ORF-T	YCR065W	-0.656042	4.79151e-17	4.56887e-15	7793	1948.25	2012	2002	1781	1998	4993	1248.25	1303	1551	1093	1046
	ORF-T	YCR066W	-0.0297162	0.759651	0.839701	2687	671.75	678	594	671	744	2650	662.5	549	749	607	745
	ORF-T	YCR067C	0.0772451	0.25501	0.390726	15026	3756.5	3722	3937	3404	3963	15947	3986.75	3646	4532	3407	4362
	ORF-T	YCR068W	-0.0136614	0.873514	0.919175	3594	898.5	620	936	886	1152	3656	914	506	1149	800	1201
	ORF-T	YCR069W	-0.0326285	0.651117	0.755901	10958	2739.5	2089	2625	2780	3464	10728	2682	2009	3062	2525	3132
	ORF-T	YCR071C	-0.145531	0.11786	0.219873	2962	740.5	614	676	792	880	2705	676.25	503	747	586	869
	ORF-T	YCR072C	-0.146147	0.0630553	0.136579	6304	1576	2302	1469	1197	1336	5885	1471.25	2476	1251	962	1196
	ORF-T	YCR073C	-0.376267	6.03708e-06	6.675e-05	10442	2610.5	2495	2139	2370	3438	8149	2037.25	1648	2201	1496	2804
	ORF-T	YCR073W-A	0.189236	0.028957	0.074444	3412	853	547	802	910	1153	3965	991.25	568	1178	828	1391
	ORF-T	YCR075C	-0.406561	0.000185632	0.00123905	2157	539.25	430	498	554	675	1639	409.75	285	465	428	461
	ORF-T	YCR075W-A	0.000437819	0.996688	0.998499	1382	345.5	320	317	375	370	1389	347.25	294	390	326	379
	ORF-T	YCR076C	0.165378	0.0624131	0.135535	2363	590.75	450	618	603	692	2656	664	530	756	598	772
	ORF-T	YCR077C	0.0848522	0.314329	0.453919	20085	5021.25	5311	6349	3252	5173	21223	5305.75	4602	7059	3869	5693
	ORF-T	YCR079W	0.05215	0.594336	0.711716	3616	904	666	848	936	1166	3854	963.5	564	1156	810	1324
	ORF-T	YCR081C-A	-0.715469	0.0450546	0.105208	48	12	11	11	17	9	29	7.25	5	12	5	7
	ORF-T	YCR081W	-0.267248	0.000130066	0.000918943	11699	2924.75	3080	2876	2569	3174	9823	2455.75	2327	2773	1859	2864
	ORF-T	YCR082W	0.174109	0.007272	0.0248977	12797	3199.25	3042	2843	3379	3533	14425	3606.25	3435	3772	3385	3833
	ORF-T	YCR083W	0.234938	0.0259832	0.0688507	3038	759.5	677	711	762	888	3610	902.5	697	956	826	1131
	ORF-T	YCR084C	0.0103662	0.902497	0.939154	18392	4598	4954	5564	3343	4531	18504	4626	4689	5757	3512	4546
	ORF-T	YCR086W	0.129441	0.155707	0.270097	1834	458.5	419	454	423	538	2016	504	455	553	418	590
	ORF-T	YCR087C-A	-0.235168	0.00148078	0.00690619	5616	1404	1587	1285	1308	1436	4816	1204	1547	1154	979	1136
	ORF-T	YCR087W	0.15573	0.295865	0.434142	261	65.25	52	78	54	77	292	73	75	84	55	78
	ORF-T	YCR088W	0.289364	0.000318576	0.00195577	19457	4864.25	3838	5621	4015	5983	23849	5962.25	4971	7418	4490	6970
	ORF-T	YCR089W	-0.533354	2.17675e-05	0.000200185	2706	676.5	713	869	545	579	1906	476.5	435	680	308	483
	ORF-T	YCR090C	-0.255539	7.62579e-05	0.000575656	7322	1830.5	1742	1847	1754	1979	6137	1534.25	1493	1641	1471	1532
	ORF-T	YCR091W	0.626751	9.32358e-10	2.71197e-08	4558	1139.5	522	1177	1177	1682	7514	1878.5	605	2255	1618	3036
	ORF-T	YCR092C	-0.457862	2.63949e-07	4.20528e-06	3692	923	886	1011	793	1002	2701	675.25	596	824	595	686
	ORF-T	YCR093W	-0.15214	0.0304817	0.0775729	33857	8464.25	8808	9768	6770	8511	30731	7682.75	7996	9539	5699	7497
	ORF-T	YCR094W	0.17172	0.0129009	0.0393385	7062	1765.5	1698	1701	1740	1923	7958	1989.5	2115	1976	1822	2045
	ORF-T	YCR095C	-0.147677	0.0514598	0.116642	5000	1250	1310	1074	1267	1349	4506	1126.5	1107	1133	1095	1171
	ORF-T	YCR095W-A	-0.274554	0.110058	0.209196	312	78	75	60	89	88	262	65.5	45	70	51	96
	ORF-T	YCR096C	-1.5436	1.84513e-05	0.000174236	56	14	14	14	13	15	19	4.75	4	3	8	4
	ORF-T	YCR097W	-0.0287919	0.743638	0.828064	4933	1233.25	1284	1001	1336	1312	4819	1204.75	1190	1085	1314	1230
	ORF-T	YCR098C	-0.0461483	0.772239	0.849101	645	161.25	127	152	172	194	661	165.25	79	136	161	285
	ORF-T	YCR099C	-0.595515	0.000647531	0.0035049	335	83.75	80	80	82	93	223	55.75	73	47	40	63
	ORF-T	YCR100C	-0.346719	0.00230104	0.00987958	1393	348.25	294	367	340	392	1103	275.75	232	267	240	364
	ORF-T	YCR101C	-0.364052	0.00335146	0.0134803	725	181.25	162	179	171	213	569	142.25	107	131	134	197
	ORF-T	YCR102C	-0.625984	0.000551925	0.00306727	453	113.25	80	117	121	135	295	73.75	57	49	75	114
	ORF-T	YCR104W	-3.76772	4.65074e-15	3.29501e-13	569	142.25	59	54	75	381	45	11.25	4	2	3	36
	ORF-T	YCR105W	-0.631754	0.0170368	0.0491745	174	43.5	42	37	44	51	113	28.25	30	10	29	44
	ORF-T	YCR106W	-0.849805	0.00387849	0.0151298	4343	1085.75	1176	960	927	1280	2475	618.75	767	152	677	879
	ORF-T	YCR107W	-0.912213	0.0046155	0.0173331	2666	666.5	658	647	602	759	1489	372.25	506	72	412	499
	ORF-T	YDL001W	-0.0659616	0.437452	0.574482	3157	789.25	869	599	782	907	3000	750	754	730	662	854
	ORF-T	YDL002C	-0.0773757	0.249119	0.383927	6481	1620.25	1645	1432	1610	1794	6153	1538.25	1401	1562	1416	1774
	ORF-T	YDL003W	-0.912824	4.08905e-23	8.64289e-21	7310	1827.5	1865	1600	1996	1849	3903	975.75	1141	1062	903	797
	ORF-T	YDL004W	0.330041	5.78812e-07	8.44706e-06	12025	3006.25	2418	2976	3206	3425	15107	3776.75	3048	4132	3815	4112
	ORF-T	YDL005C	0.00139594	0.982957	0.990949	6478	1619.5	1463	1461	1599	1955	6488	1622	1473	1731	1413	1871
	ORF-T	YDL006W	-0.242112	0.000425961	0.00247346	5422	1355.5	1280	1219	1348	1575	4594	1148.5	991	1229	1071	1303
	ORF-T	YDL007W	0.0432232	0.620624	0.73305	16733	4183.25	2760	3773	4386	5814	17240	4310	2828	4954	3825	5633
	ORF-T	YDL008W	0.0350063	0.678642	0.777817	3780	945	896	886	922	1076	3884	971	850	1070	876	1088
	ORF-T	YDL009C	-0.273285	0.47924	0.613303	35	8.75	6	12	7	10	29	7.25	7	8	6	8
	ORF-T	YDL010W	-0.272407	0.00480284	0.0179487	3456	864	602	816	1026	1012	2871	717.75	478	821	742	830
	ORF-T	YDL012C	0.0685188	0.409539	0.546886	5465	1366.25	1201	1354	1352	1558	5774	1443.5	1209	1675	1240	1650
	ORF-T	YDL013W	-0.249331	0.0101079	0.0322974	4510	1127.5	1010	1052	1077	1371	3869	967.25	690	1062	796	1321
	ORF-T	YDL014W	-0.277366	0.00798404	0.0267372	34234	8558.5	9287	9157	7358	8432	28931	7232.75	9166	8012	5039	6714
	ORF-T	YDL015C	0.0516023	0.470964	0.605405	36043	9010.75	9183	8388	9140	9332	37328	9332	10125	9238	9123	8842
	ORF-T	YDL016C	0.108242	0.223227	0.353714	3845	961.25	969	869	954	1053	4139	1034.75	1068	1076	1010	985
	ORF-T	YDL017W	0.0317905	0.770595	0.84825	1759	439.75	370	395	431	563	1820	455	317	443	419	641
	ORF-T	YDL018C	-0.0381418	0.573048	0.693255	4593	1148.25	924	1103	1213	1353	4479	1119.75	885	1187	1101	1306
	ORF-T	YDL019C	-0.0574224	0.406049	0.543632	10706	2676.5	1915	3339	2484	2968	10407	2601.75	1893	3427	2084	3003
	ORF-T	YDL020C	0.0145714	0.832538	0.891142	14249	3562.25	3610	3400	3720	3519	14398	3599.5	3553	3598	3543	3704
	ORF-T	YDL021W	0.275019	0.0872361	0.175608	2548	637	230	529	728	1061	3361	840.25	192	925	723	1521
	ORF-T	YDL022W	-0.0269504	0.822979	0.884771	29233	7308.25	4652	8321	7418	8842	31397	7849.25	3046	11245	7477	9629
	ORF-T	YDL025C	0.219933	0.0203446	0.0567803	11725	2931.25	1923	2744	3175	3883	14020	3505	1861	4035	3464	4660
	ORF-T	YDL027C	0.0828361	0.365446	0.505242	8113	2028.25	1311	1807	2373	2622	8839	2209.75	1089	2385	2418	2947
	ORF-T	YDL028C	-0.0292937	0.639499	0.747133	8791	2197.75	2223	2095	2053	2420	8643	2160.75	2024	2322	1891	2406
	ORF-T	YDL029W	0.139105	0.042068	0.0999637	28813	7203.25	5710	7129	7430	8544	31692	7923	6494	8996	7455	8747
	ORF-T	YDL030W	-0.215262	0.0110204	0.0346801	2852	713	718	683	701	750	2468	617	625	639	516	688
	ORF-T	YDL031W	-0.121513	0.0798445	0.164301	26279	6569.75	8133	6031	5425	6690	24443	6110.75	8026	6227	4428	5762
	ORF-T	YDL033C	-0.0787275	0.432686	0.57004	3676	919	862	851	803	1160	3503	875.75	751	944	694	1114
	ORF-T	YDL035C	0.021637	0.768784	0.847139	15869	3967.25	3802	3562	3857	4648	16283	4070.75	3284	4434	3521	5044
	ORF-T	YDL036C	-0.000920876	0.988648	0.99438	6312	1578	1734	1391	1447	1740	6312	1578	1808	1538	1351	1615
	ORF-T	YDL037C	-0.193953	0.0610762	0.133225	16304	4076	8212	3597	2177	2318	13950	3487.5	6806	2829	1739	2576
	ORF-T	YDL038C	-0.271173	0.00604029	0.0214755	22375	5593.75	11404	4849	2817	3305	17966	4491.5	8568	3815	2161	3422
	ORF-T	YDL039C	-0.308248	0.00946662	0.0306656	4077	1019.25	2086	757	542	692	3222	805.5	1511	665	350	696
	ORF-T	YDL040C	-0.0525624	0.404786	0.542592	37788	9447	9210	9373	8813	10392	36524	9131	8838	9862	7991	9833
	ORF-T	YDL042C	-0.0327732	0.659395	0.762176	4395	1098.75	1226	1067	936	1166	4328	1082	1178	1137	799	1214
	ORF-T	YDL043C	-0.223206	0.0117434	0.0365023	2541	635.25	637	568	619	717	2178	544.5	597	551	465	565
	ORF-T	YDL044C	0.15057	0.102899	0.19914	2552	638	602	538	648	764	2854	713.5	572	780	616	886
	ORF-T	YDL045C	0.0123059	0.879217	0.923304	6291	1572.75	1204	1391	1690	2006	6391	1597.75	1105	1711	1498	2077
	ORF-T	YDL045W-A	0.117214	0.138932	0.248369	3796	949	891	921	962	1022	4135	1033.75	897	1124	949	1165
	ORF-T	YDL046W	0.281909	2.5138e-05	0.000226742	15730	3932.5	3149	3891	3813	4877	19264	4816	3724	5456	4106	5978
	ORF-T	YDL047W	0.0666956	0.310687	0.450765	10271	2567.75	2623	2602	2461	2585	10806	2701.5	2674	2837	2312	2983
	ORF-T	YDL048C	0.693528	2.05703e-15	1.52557e-13	10151	2537.75	1754	2941	2682	2774	16902	4225.5	2299	5025	4126	5452
	ORF-T	YDL049C	0.12453	0.216788	0.346114	3111	777.75	805	534	871	901	3359	839.75	802	763	743	1051
	ORF-T	YDL051W	-0.029874	0.662002	0.764131	24912	6228	7036	5936	5776	6164	24487	6121.75	7369	5779	5492	5847
	ORF-T	YDL052C	-0.0952384	0.22618	0.35748	9720	2430	2090	2392	2342	2896	9076	2269	2212	2503	1996	2365
	ORF-T	YDL053C	0.213374	0.00391403	0.015231	11347	2836.75	2524	2476	2963	3384	13139	3284.75	2993	3414	2876	3856
	ORF-T	YDL054C	0.248021	0.000740565	0.00392468	5985	1496.25	1211	1484	1453	1837	7148	1787	1367	1978	1625	2178
	ORF-T	YDL055C	-0.32131	2.04504e-07	3.33787e-06	286377	71594.2	72801	67772	67077	78727	229384	57346	57800	61424	50701	59459
	ORF-T	YDL056W	-0.0604284	0.374865	0.513985	9305	2326.25	2350	2128	2169	2658	8969	2242.25	2015	2473	1912	2569
	ORF-T	YDL057W	0.079936	0.559668	0.681751	1174	293.5	216	274	321	363	1283	320.75	181	381	257	464
	ORF-T	YDL058W	-0.045227	0.52067	0.649186	19105	4776.25	4768	5417	3929	4991	18733	4683.25	4809	5847	3477	4600
	ORF-T	YDL059C	0.0440895	0.671747	0.772077	1255	313.75	227	291	367	370	1320	330	182	380	340	418
	ORF-T	YDL060W	-0.174224	0.00692037	0.0238722	17253	4313.25	5296	3936	3287	4734	15341	3835.25	4650	3819	2718	4154
	ORF-T	YDL061C	-0.200007	0.0218183	0.0600476	18357	4589.25	4785	4513	4919	4140	16032	4008	4777	3940	3554	3761
	ORF-T	YDL063C	0.0479402	0.540797	0.665389	20476	5119	6696	4462	4312	5006	21530	5382.5	7845	4506	3941	5238
	ORF-T	YDL064W	-0.0256597	0.734899	0.822014	5933	1483.25	1467	1569	1427	1470	5844	1461	1482	1655	1312	1395
	ORF-T	YDL065C	-0.117621	0.271561	0.40826	2680	670	507	622	717	834	2506	626.5	443	716	511	836
	ORF-T	YDL066W	0.311868	2.22251e-06	2.77148e-05	34431	8607.75	8008	8632	8174	9617	42786	10696.5	9954	11657	9811	11364
	ORF-T	YDL067C	0.259103	0.000431269	0.00249856	4101	1025.25	810	950	1151	1190	4932	1233	911	1236	1260	1525
	ORF-T	YDL068W	-0.69065	0.0319078	0.0806086	71	17.75	16	20	18	17	44	11	11	13	11	9
	ORF-T	YDL069C	-0.198767	0.047005	0.10896	1657	414.25	397	396	417	447	1448	362	320	380	360	388
	ORF-T	YDL070W	-0.537587	2.21147e-12	1.07869e-10	37161	9290.25	8389	8232	10041	10499	25601	6400.25	5567	6600	6109	7325
	ORF-T	YDL071C	-0.111373	0.679427	0.778425	85	21.25	22	18	21	24	79	19.75	22	26	12	19
	ORF-T	YDL072C	0.240134	0.00285027	0.011827	19324	4831	3482	4491	5446	5905	22982	5745.5	3821	6479	5753	6929
	ORF-T	YDL073W	-0.188034	0.00236536	0.0101412	7838	1959.5	2099	1988	1808	1943	6915	1728.75	1835	1895	1425	1760
	ORF-T	YDL074C	-0.106673	0.102467	0.198486	20939	5234.75	5365	4690	5152	5732	19465	4866.25	5151	4876	4307	5131
	ORF-T	YDL075W	-0.0260578	0.713053	0.805101	117154	29288.5	31270	30447	28555	26882	115390	28847.5	32149	30888	26894	25459
	ORF-T	YDL076C	-0.174543	0.0404204	0.0968334	5319	1329.75	1061	1276	1383	1599	4802	1200.5	765	1417	1185	1435
	ORF-T	YDL077C	-0.217634	0.00188363	0.00838478	8013	2003.25	1785	2069	1949	2210	6964	1741	1341	2039	1619	1965
	ORF-T	YDL078C	0.0616438	0.345923	0.486147	17996	4499	3703	4244	4640	5409	18871	4717.75	3597	5086	4540	5648
	ORF-T	YDL079C	0.746262	5.5625e-08	1.05763e-06	2900	725	233	687	889	1091	5215	1303.75	267	1319	1453	2176
	ORF-T	YDL080C	-0.209408	0.00349364	0.0139591	5348	1337	1262	1248	1272	1566	4642	1160.5	1017	1313	1036	1276
	ORF-T	YDL081C	0.0566038	0.502412	0.632981	131117	32779.2	29259	32060	36668	33130	135984	33996	32734	35533	34673	33044
	ORF-T	YDL082W	-0.100534	0.196044	0.320969	101782	25445.5	26564	26027	24745	24446	95288	23822	27838	23627	21920	21903
	ORF-T	YDL083C	-0.0695074	0.383552	0.522808	133228	33307	34365	34737	32766	31360	127102	31775.5	36013	32189	30735	28165
	ORF-T	YDL084W	0.146589	0.0379002	0.0920609	121561	30390.2	30311	29310	30310	31630	134565	33641.2	36571	34307	32345	31342
	ORF-T	YDL085C-A	-0.0102057	0.899692	0.937389	4326	1081.5	959	1039	1183	1145	4282	1070.5	1036	1084	1095	1067
	ORF-T	YDL085W	0.12615	0.170717	0.287942	11440	2860	3039	2600	2956	2845	12471	3117.75	3553	3108	2963	2847
	ORF-T	YDL086C-A	-0.557653	7.2262e-05	0.000552065	407	101.75	100	97	107	103	278	69.5	54	87	63	74
	ORF-T	YDL086W	0.361016	1.853e-08	3.7964e-07	6404	1601	1415	1645	1693	1651	8237	2059.25	1864	2250	1934	2189
	ORF-T	YDL087C	0.0948197	0.320698	0.460338	2309	577.25	531	546	539	693	2485	621.25	542	695	504	744
	ORF-T	YDL088C	0.093491	0.180133	0.300524	9398	2349.5	2293	2145	2325	2635	10061	2515.25	2315	2614	2231	2901
	ORF-T	YDL089W	-0.0469933	0.574691	0.694647	4742	1185.5	1000	1160	1280	1302	4606	1151.5	914	1257	1171	1264
	ORF-T	YDL090C	-0.0318095	0.68443	0.782118	3677	919.25	805	847	964	1061	3618	904.5	730	1041	848	999
	ORF-T	YDL091C	0.120625	0.114499	0.215282	4102	1025.5	703	961	1190	1248	4520	1130	670	1231	1138	1481
	ORF-T	YDL092W	-0.000518876	0.993011	0.997021	9483	2370.75	2390	2149	2428	2516	9478	2369.5	2431	2368	2212	2467
	ORF-T	YDL093W	-0.467486	2.48179e-09	6.37127e-08	6511	1627.75	1447	1616	1547	1901	4730	1182.5	1230	1290	952	1258
	ORF-T	YDL094C	-0.159484	0.477536	0.611589	117	29.25	36	27	25	29	105	26.25	37	22	30	16
	ORF-T	YDL095W	0.0692842	0.295875	0.434142	45802	11450.5	10430	12174	10631	12567	48431	12107.8	10962	14391	9969	13109
	ORF-T	YDL097C	0.0871994	0.218638	0.348381	29067	7266.75	5583	6709	7659	9116	30883	7720.75	6033	8232	7003	9615
	ORF-T	YDL098C	-0.353263	6.94634e-05	0.000534548	1814	453.5	422	456	474	462	1430	357.5	328	433	305	364
	ORF-T	YDL099W	-0.324439	2.93894e-05	0.000259913	5097	1274.25	943	1330	1271	1553	4093	1023.25	774	1151	885	1283
	ORF-T	YDL100C	0.139261	0.0413858	0.0986067	49960	12490	10782	11364	12778	15036	54747	13686.8	12529	13775	13187	15256
	ORF-T	YDL101C	-0.104666	0.186669	0.308928	3989	997.25	807	1049	1076	1057	3735	933.75	708	1148	929	950
	ORF-T	YDL102W	-0.0872077	0.16544	0.281716	7882	1970.5	2014	1971	1696	2201	7474	1868.5	1899	2140	1441	1994
	ORF-T	YDL103C	0.000151214	0.998163	0.999187	12495	3123.75	2560	3182	3130	3623	12453	3113.25	2699	3468	3033	3253
	ORF-T	YDL104C	-0.169012	0.118549	0.220866	1349	337.25	292	304	341	412	1213	303.25	217	338	270	388
	ORF-T	YDL105W	-0.095749	0.361247	0.501283	1937	484.25	459	439	470	569	1821	455.25	363	533	463	462
	ORF-T	YDL106C	-0.0344316	0.674886	0.774903	4861	1215.25	970	1300	1130	1461	4795	1198.75	834	1458	1124	1379
	ORF-T	YDL107W	-0.293446	0.00716523	0.0245901	2482	620.5	440	510	702	830	2057	514.25	312	580	438	727
	ORF-T	YDL108W	-0.0830823	0.254893	0.390688	3389	847.25	793	811	802	983	3214	803.5	687	854	722	951
	ORF-T	YDL109C	-0.467181	1.20303e-05	0.000120322	1755	438.75	431	453	389	482	1295	323.75	243	418	249	385
	ORF-T	YDL110C	0.663416	8.05061e-13	4.20156e-11	4251	1062.75	502	994	1249	1506	7096	1774	577	2232	1810	2477
	ORF-T	YDL111C	-0.0551117	0.433601	0.570752	9664	2416	3000	2197	2162	2305	9335	2333.75	3020	2142	1936	2237
	ORF-T	YDL112W	-0.165858	0.0285058	0.0737176	15987	3996.75	4788	4774	3016	3409	14381	3595.25	4455	4246	2490	3190
	ORF-T	YDL113C	0.0725624	0.316986	0.456716	9015	2253.75	1562	2141	2514	2798	9721	2430.25	1351	2658	2411	3301
	ORF-T	YDL115C	-0.145343	0.153574	0.267466	2993	748.25	501	720	787	985	2757	689.25	394	817	599	947
	ORF-T	YDL116W	-0.0584691	0.336101	0.476389	15192	3798	3983	3382	3699	4128	14588	3647	3774	3652	3260	3902
	ORF-T	YDL117W	-0.218026	0.000964952	0.00486002	11525	2881.25	3524	2624	2622	2755	9950	2487.5	3087	2503	2001	2359
	ORF-T	YDL119C	-0.416378	0.00281049	0.0116899	1152	288	194	264	353	341	875	218.75	134	241	195	305
	ORF-T	YDL120W	0.238317	0.000900871	0.00460122	5137	1284.25	1218	1291	1366	1262	6068	1517	1471	1700	1524	1373
	ORF-T	YDL121C	0.108894	0.0955965	0.188448	13138	3284.5	3744	2681	3467	3246	14173	3543.25	4290	2969	3464	3450
	ORF-T	YDL122W	-0.1275	0.0540596	0.121128	29654	7413.5	8901	6105	6609	8039	27034	6758.5	7615	6489	5687	7243
	ORF-T	YDL123W	-0.167104	0.247	0.381848	1218	304.5	241	311	366	300	1087	271.75	233	331	192	331
	ORF-T	YDL124W	0.54168	9.40714e-11	3.45801e-09	27440	6860	3277	7056	7718	9389	40831	10207.8	4243	11941	10410	14237
	ORF-T	YDL125C	0.256165	5.32631e-05	0.000427061	19142	4785.5	3799	4991	5417	4935	22958	5739.5	4293	6408	6029	6228
	ORF-T	YDL126C	0.260908	0.000102225	0.000740386	111236	27809	21865	26377	26488	36506	134174	33543.5	24780	37207	28799	43388
	ORF-T	YDL127W	-0.381817	0.000855033	0.00441153	2933	733.25	853	670	655	755	2269	567.25	649	674	453	493
	ORF-T	YDL128W	0.257989	0.000102689	0.000743322	21251	5312.75	4907	4790	5589	5965	25363	6340.75	6036	6672	5981	6674
	ORF-T	YDL129W	0.0451618	0.654044	0.757843	3785	946.25	1177	740	893	975	3898	974.5	1174	834	783	1107
	ORF-T	YDL130W	0.0495942	0.546574	0.670632	73794	18448.5	19394	19397	18359	16644	76514	19128.5	20944	20050	18490	17030
	ORF-T	YDL130W-A	0.497066	3.811e-05	0.000322637	4499	1124.75	502	976	1339	1682	6795	1698.75	507	1761	1764	2763
	ORF-T	YDL131W	0.0345903	0.593501	0.711139	15649	3912.25	3613	4177	3517	4342	16043	4010.75	3733	4556	3559	4195
	ORF-T	YDL132W	0.0737145	0.28609	0.423038	21562	5390.5	4250	5291	5581	6440	22820	5705	4319	6518	5244	6739
	ORF-T	YDL133C-A	0.03452	0.652845	0.757077	56487	14121.8	14808	10596	17102	13981	57222	14305.5	15733	14073	14465	12951
	ORF-T	YDL133W	-0.313258	6.66614e-06	7.27938e-05	6578	1644.5	1336	1505	1630	2107	5287	1321.75	1043	1441	1263	1540
	ORF-T	YDL134C	0.0747334	0.297194	0.435674	24887	6221.75	5606	5579	6176	7526	26313	6578.25	5263	6898	6384	7768
	ORF-T	YDL135C	-0.192021	0.00408519	0.015697	11207	2801.75	2246	2681	2989	3291	9788	2447	2090	2676	2325	2697
	ORF-T	YDL136W	-0.168303	0.0247905	0.0664651	53605	13401.2	15013	13185	12934	12473	47887	11971.8	14503	11966	11198	10220
	ORF-T	YDL137W	0.293887	6.4322e-05	0.000502315	34628	8657	6848	7690	8930	11160	42250	10562.5	8892	11036	9400	12922
	ORF-T	YDL138W	0.0573105	0.511287	0.641168	3765	941.25	921	897	958	989	3945	986.25	912	1131	825	1077
	ORF-T	YDL139C	-0.0666141	0.599144	0.715407	1060	265	234	231	283	312	1029	257.25	186	283	204	356
	ORF-T	YDL140C	0.127496	0.144233	0.255684	44087	11021.8	11741	14910	7779	9657	48715	12178.8	13616	16126	7741	11232
	ORF-T	YDL141W	-0.0439608	0.482703	0.616583	6916	1729	1779	1865	1451	1821	6728	1682	1682	1893	1384	1769
	ORF-T	YDL142C	0.193209	0.0203594	0.0567844	2866	716.5	582	681	719	884	3319	829.75	571	906	782	1060
	ORF-T	YDL143W	-0.0329008	0.634593	0.743456	28070	7017.5	6539	6806	6559	8166	27581	6895.25	6432	7707	5671	7771
	ORF-T	YDL144C	0.0938555	0.399881	0.538297	2019	504.75	364	576	527	552	2178	544.5	383	570	507	718
	ORF-T	YDL145C	0.138971	0.0301118	0.076883	83518	20879.5	22052	22452	16985	22029	92212	23053	22845	27401	18762	23204
	ORF-T	YDL146W	-0.118497	0.196379	0.32131	7290	1822.5	1544	1693	1894	2159	6832	1708	1186	1807	1687	2152
	ORF-T	YDL147W	0.172088	0.0160048	0.0468218	43838	10959.5	8990	9681	11848	13319	49355	12338.8	10031	12499	11779	15046
	ORF-T	YDL148C	0.0917865	0.166984	0.283566	22518	5629.5	7085	4598	4805	6030	23981	5995.25	7526	5438	4782	6235
	ORF-T	YDL149W	0.263083	0.00139237	0.00658389	3645	911.25	548	996	980	1121	4510	1127.5	540	1502	1079	1389
	ORF-T	YDL150W	-0.0280304	0.640092	0.747619	9200	2300	2956	2073	1905	2266	9051	2262.75	2964	2085	1784	2218
	ORF-T	YDL153C	-0.585534	2.55391e-05	0.00022987	3806	951.5	843	1014	810	1139	2599	649.75	711	668	433	787
	ORF-T	YDL154W	-0.698091	5.95592e-14	3.66665e-12	2336	584	534	593	582	627	1445	361.25	290	372	371	412
	ORF-T	YDL155W	-0.137603	0.02207	0.0605501	8005	2001.25	1902	1986	1920	2197	7300	1825	1734	2011	1608	1947
	ORF-T	YDL156W	-0.631259	3.95626e-12	1.85827e-10	2502	625.5	531	642	575	754	1632	408	332	515	326	459
	ORF-T	YDL157C	-0.0425326	0.508261	0.638534	10059	2514.75	2699	2369	2368	2623	9780	2445	2705	2422	2217	2436
	ORF-T	YDL158C	-0.0496378	0.654196	0.757881	2191	547.75	594	544	498	555	2123	530.75	648	463	540	472
	ORF-T	YDL159W	-0.0263668	0.740635	0.825764	4669	1167.25	1057	1077	1134	1401	4600	1150	1010	1264	1000	1326
	ORF-T	YDL160C	0.0570565	0.453496	0.589206	36606	9151.5	8539	9432	7951	10684	38319	9579.75	7804	11479	8459	10577
	ORF-T	YDL160C-A	-0.131055	0.140154	0.250026	2095	523.75	519	519	523	534	1920	480	458	543	435	484
	ORF-T	YDL161W	-0.251937	0.00425752	0.0162241	8009	2002.25	1399	1880	1934	2796	6781	1695.25	1112	2012	1415	2242
	ORF-T	YDL164C	-0.536932	1.24131e-11	5.1614e-10	5458	1364.5	1188	1413	1397	1460	3778	944.5	830	1120	857	971
	ORF-T	YDL165W	0.0139769	0.841039	0.895705	5635	1408.75	1234	1396	1441	1564	5695	1423.75	1312	1590	1285	1508
	ORF-T	YDL166C	-0.0416068	0.68219	0.780191	1766	441.5	462	356	403	545	1714	428.5	426	401	356	531
	ORF-T	YDL167C	-0.180151	0.0173654	0.0499156	10222	2555.5	3393	2253	1974	2602	9186	2296.5	3417	2043	1605	2121
	ORF-T	YDL168W	0.0237445	0.812005	0.877234	2601	650.25	524	743	644	690	2679	669.75	511	771	572	825
	ORF-T	YDL169C	0.416958	0.00221984	0.00958855	879	219.75	81	195	260	343	1238	309.5	81	310	282	565
	ORF-T	YDL170W	-0.144879	0.119953	0.222437	2680	670	601	639	648	792	2428	607	608	624	508	688
	ORF-T	YDL171C	-0.182487	0.072106	0.151776	38335	9583.75	9660	12733	7868	8074	34096	8524	7739	12136	6763	7458
	ORF-T	YDL173W	0.209599	0.00298612	0.0122477	12172	3043	2527	2867	3164	3614	14081	3520.25	2897	3823	3346	4015
	ORF-T	YDL174C	0.7127	1.36909e-08	2.91812e-07	9847	2461.75	1491	2668	2764	2924	17339	4334.75	1777	4747	3567	7248
	ORF-T	YDL175C	0.330585	6.83553e-06	7.42194e-05	3580	895	889	900	835	956	4521	1130.25	1070	1283	999	1169
	ORF-T	YDL176W	-0.280182	0.00142363	0.00671177	3420	855	834	896	742	948	2834	708.5	595	806	608	825
	ORF-T	YDL177C	-0.163915	0.161533	0.277058	1325	331.25	351	296	369	309	1188	297	292	324	249	323
	ORF-T	YDL178W	0.194216	0.00516946	0.0189861	9636	2409	2180	2159	2493	2804	11074	2768.5	2175	3076	2778	3045
	ORF-T	YDL179W	-0.0915307	0.375537	0.514482	3716	929	1032	792	963	929	3498	874.5	1053	830	692	923
	ORF-T	YDL180W	-0.14309	0.0557731	0.12409	5041	1260.25	1097	1262	1354	1328	4601	1150.25	895	1286	1156	1264
	ORF-T	YDL181W	0.920962	9.87277e-11	3.58758e-09	868	217	77	257	264	270	1635	408.75	153	518	519	445
	ORF-T	YDL182W	0.184573	0.00988538	0.0317544	19024	4756	5069	5056	4084	4815	21760	5440	5668	6306	4276	5510
	ORF-T	YDL183C	0.263989	0.0570318	0.12613	1045	261.25	188	216	286	355	1269	317.25	209	309	275	476
	ORF-T	YDL184C	-0.075799	0.318784	0.45837	93582	23395.5	24426	21060	25952	22144	88687	22171.8	22070	24696	22744	19177
	ORF-T	YDL185W	0.170118	0.0082223	0.0273832	151925	37981.2	32722	47099	29555	42549	172751	43187.8	33848	56152	32670	50081
	ORF-T	YDL187C	0.00311765	0.983173	0.990949	359	89.75	108	78	89	84	358	89.5	92	85	79	102
	ORF-T	YDL188C	0.198101	0.00257977	0.0109055	8276	2069	1650	2089	2095	2442	9512	2378	1993	2737	2111	2671
	ORF-T	YDL189W	-0.0562526	0.390473	0.529114	6863	1715.75	1688	1639	1558	1978	6622	1655.5	1651	1765	1366	1840
	ORF-T	YDL190C	0.182946	0.00606345	0.0215457	21596	5399	4585	5147	5675	6189	24492	6123	5501	6814	5650	6527
	ORF-T	YDL191W	0.0204204	0.77182	0.848966	85609	21402.2	23353	21597	20844	19815	87064	21766	24942	22542	20536	19044
	ORF-T	YDL192W	-0.0209748	0.752578	0.834136	81188	20297	21648	19638	19566	20336	80179	20044.8	21745	21354	18955	18125
	ORF-T	YDL193W	0.100397	0.105741	0.203368	8374	2093.5	1971	1934	2197	2272	8967	2241.75	2124	2322	2198	2323
	ORF-T	YDL194W	-0.183945	0.0987748	0.193461	2632	658	428	708	646	850	2383	595.75	329	690	493	871
	ORF-T	YDL195W	-0.0949184	0.286726	0.423707	22115	5528.75	5903	6918	4197	5097	20859	5214.75	5798	6545	3707	4809
	ORF-T	YDL197C	-0.246669	0.000671217	0.00360694	4623	1155.75	959	1291	1091	1282	3966	991.5	718	1270	830	1148
	ORF-T	YDL198C	-0.431515	1.4711e-06	1.93733e-05	6664	1666	1107	1475	1814	2268	4868	1217	889	1479	1159	1341
	ORF-T	YDL199C	0.40094	0.000288128	0.00180536	1904	476	309	510	458	627	2646	661.5	279	826	633	908
	ORF-T	YDL200C	-0.233965	0.045032	0.105174	1881	470.25	375	405	501	600	1607	401.75	288	409	377	533
	ORF-T	YDL201W	-0.132935	0.0307469	0.0781583	10846	2711.5	3323	2487	2379	2657	9938	2484.5	3147	2409	1985	2397
	ORF-T	YDL202W	-0.0659955	0.488233	0.620978	3668	917	811	824	903	1130	3512	878	768	924	735	1085
	ORF-T	YDL203C	-0.20667	0.0115637	0.0360586	5563	1390.75	1560	1371	1196	1436	4833	1208.25	1249	1302	972	1310
	ORF-T	YDL204W	0.493355	0.000275146	0.00174122	3309	827.25	371	847	1024	1067	5006	1251.5	327	1562	1335	1782
	ORF-T	YDL205C	-0.144217	0.0254909	0.0678295	10469	2617.25	2601	2429	2467	2972	9482	2370.5	2192	2475	2194	2621
	ORF-T	YDL206W	-0.191952	0.028319	0.0734442	4990	1247.5	915	1171	1355	1549	4418	1104.5	721	1275	1004	1418
	ORF-T	YDL207W	-0.0529455	0.453824	0.589451	5839	1459.75	1599	1275	1402	1563	5650	1412.5	1429	1454	1150	1617
	ORF-T	YDL208W	-0.101022	0.147478	0.259838	30398	7599.5	8657	7091	7016	7634	28462	7115.5	8746	6851	6408	6457
	ORF-T	YDL209C	-0.488828	3.2888e-05	0.000285871	2020	505	531	409	453	627	1437	359.25	387	382	297	371
	ORF-T	YDL210W	-0.703611	3.79342e-05	0.00032177	445	111.25	126	85	119	115	277	69.25	53	83	49	92
	ORF-T	YDL211C	-0.821298	7.21989e-11	2.68512e-09	1829	457.25	512	426	431	460	1044	261	292	317	218	217
	ORF-T	YDL212W	0.00342263	0.964067	0.979124	24730	6182.5	6628	5769	6359	5974	24770	6192.5	6797	6114	6058	5801
	ORF-T	YDL213C	-0.1966	0.00632348	0.0222391	7491	1872.75	1935	1779	1719	2058	6607	1651.75	1808	1733	1216	1850
	ORF-T	YDL215C	0.136297	0.225388	0.356493	27234	6808.5	4874	6740	6872	8748	31483	7870.75	4139	8655	6179	12510
	ORF-T	YDL216C	-0.376441	0.000810386	0.00423458	1836	459	303	470	495	568	1425	356.25	226	420	321	458
	ORF-T	YDL217C	-0.189546	0.0762371	0.158553	1987	496.75	434	466	505	582	1755	438.75	405	505	346	499
	ORF-T	YDL218W	-0.56903	0.00125866	0.00606933	319	79.75	74	70	78	97	215	53.75	64	54	42	55
	ORF-T	YDL219W	-0.400687	1.19036e-06	1.61803e-05	4623	1155.75	1052	1041	1309	1221	3493	873.25	911	855	849	878
	ORF-T	YDL220C	-0.378912	3.15299e-05	0.000275767	2355	588.75	502	666	537	650	1835	458.75	410	578	343	504
	ORF-T	YDL222C	0.133613	0.483865	0.617218	302	75.5	60	86	68	88	350	87.5	35	125	72	118
	ORF-T	YDL223C	0.0675906	0.633232	0.742384	4679	1169.75	789	1270	1101	1519	5199	1299.75	586	1799	961	1853
	ORF-T	YDL224C	-0.107169	0.211566	0.339717	8655	2163.75	2493	2555	1556	2051	8018	2004.5	2115	2503	1569	1831
	ORF-T	YDL225W	0.0114384	0.864587	0.912812	13455	3363.75	2890	3076	3500	3989	13542	3385.5	2896	3471	3311	3864
	ORF-T	YDL226C	-0.173444	0.0125802	0.0385054	15498	3874.5	3304	3735	3939	4520	13725	3431.25	3220	3807	3129	3569
	ORF-T	YDL227C	-1.19877	1.17066e-20	1.83288e-18	7625	1906.25	2384	1663	1739	1839	3428	857	1285	929	721	493
	ORF-T	YDL229W	-0.184924	0.0141838	0.0423956	361505	90376.2	92003	98050	81037	90415	318939	79734.8	87276	87749	69377	74537
	ORF-T	YDL230W	-0.0637629	0.52596	0.653559	2834	708.5	584	665	676	909	2787	696.75	441	833	569	944
	ORF-T	YDL231C	-0.151248	0.0358095	0.0879427	13976	3494	3992	3044	3197	3743	12573	3143.25	3058	3330	2654	3531
	ORF-T	YDL232W	0.11253	0.222546	0.352924	5252	1313	1305	1192	1292	1463	5670	1417.5	1505	1457	1265	1443
	ORF-T	YDL233W	-0.206164	0.0267409	0.0703877	3108	777	631	861	737	879	2744	686	452	844	635	813
	ORF-T	YDL234C	-0.367775	1.56904e-05	0.000150975	19093	4773.25	2918	5105	5340	5730	15559	3889.75	1696	4765	4083	5015
	ORF-T	YDL235C	-0.179495	0.0287181	0.0741455	4369	1092.25	1013	946	1149	1261	3883	970.75	850	922	860	1251
	ORF-T	YDL236W	0.00385118	0.954098	0.973128	8441	2110.25	1952	1921	2144	2424	8465	2116.25	1898	2172	2021	2374
	ORF-T	YDL237W	0.118875	0.0595003	0.130438	13016	3254	2886	3164	3369	3597	14137	3534.25	3119	3789	3495	3734
	ORF-T	YDL238C	0.0560544	0.524258	0.652467	3605	901.25	538	912	1001	1154	3896	974	414	1206	1029	1247
	ORF-T	YDL239C	-0.310418	0.000730487	0.00388182	2928	732	459	748	826	895	2410	602.5	312	771	652	675
	ORF-T	YDL240W	-0.415951	9.54515e-07	1.32587e-05	9453	2363.25	2551	2522	2198	2182	7138	1784.5	2018	2017	1618	1485
	ORF-T	YDL241W	-0.924523	3.617e-18	4.02376e-16	2548	637	668	691	627	562	1355	338.75	329	427	350	249
	ORF-T	YDL243C	-0.549954	0.00351747	0.0140323	1767	441.75	306	375	443	643	1237	309.25	155	366	250	466
	ORF-T	YDL244W	-0.683836	0.000906959	0.00462301	236	59	44	63	52	77	152	38	14	54	27	57
	ORF-T	YDL248W	-0.0302691	0.739301	0.824973	2344	586	452	610	622	660	2333	583.25	364	688	663	618
	ORF-T	YDR001C	0.434965	2.61613e-08	5.22484e-07	20697	5174.25	3305	5123	5110	7159	28967	7241.75	3794	8328	6030	10815
	ORF-T	YDR002W	-0.0116117	0.856951	0.907091	68094	17023.5	16496	15545	17338	18715	67437	16859.2	16641	16881	16153	17762
	ORF-T	YDR003W	-0.000183545	0.997959	0.999098	6066	1516.5	1078	1389	1789	1810	6080	1520	1017	1619	1587	1857
	ORF-T	YDR003W-A	-0.0858783	0.352324	0.492743	2061	515.25	388	485	599	589	1960	490	315	529	515	601
	ORF-T	YDR004W	-0.327535	0.000359375	0.00215082	2248	562	520	536	582	610	1796	449	387	490	432	487
	ORF-T	YDR005C	0.269596	0.000430092	0.0024932	9163	2290.75	1981	1959	2511	2712	11143	2785.75	2056	2894	2731	3462
	ORF-T	YDR006C	0.0122761	0.856343	0.906599	13211	3302.75	3606	3570	2751	3284	13407	3351.75	3484	3712	2516	3695
	ORF-T	YDR007W	0.0902039	0.214255	0.343035	4291	1072.75	1038	927	1095	1231	4573	1143.25	1032	1242	1015	1284
	ORF-T	YDR008C	-0.214737	0.224578	0.355479	217	54.25	54	48	58	57	187	46.75	44	45	50	48
	ORF-T	YDR009W	-0.180445	0.265977	0.402066	476	119	95	122	108	151	438	109.5	55	106	88	189
	ORF-T	YDR011W	-0.240095	0.015621	0.0459534	41026	10256.5	10058	9788	8710	12470	35456	8864	7934	10161	5888	11473
	ORF-T	YDR012W	0.0576498	0.465568	0.601317	57759	14439.8	13463	15734	13265	15297	60413	15103.2	14738	16762	12227	16686
	ORF-T	YDR013W	-0.34998	8.84463e-05	0.000655185	2177	544.25	563	515	525	574	1711	427.75	424	476	387	424
	ORF-T	YDR014W	-0.305892	0.000232713	0.00150512	3659	914.75	884	863	904	1008	2972	743	644	770	690	868
	ORF-T	YDR014W-A	-0.617624	0.00852196	0.028152	170	42.5	29	29	41	71	112	28	19	21	19	53
	ORF-T	YDR016C	0.0410837	0.621	0.733425	2553	638.25	507	603	716	727	2636	659	488	716	671	761
	ORF-T	YDR017C	0.0550559	0.434197	0.571212	15590	3897.5	4799	3506	3481	3804	16179	4044.75	4506	4292	3249	4132
	ORF-T	YDR018C	-0.0527514	0.745223	0.829537	374	93.5	55	108	108	103	379	94.75	32	115	95	137
	ORF-T	YDR019C	-0.198359	0.470387	0.605105	15844	3961	2881	2586	3887	6490	14842	3710.5	1432	3914	2570	6926
	ORF-T	YDR020C	-0.213635	0.10111	0.196638	3550	887.5	985	667	814	1084	3069	767.25	816	726	544	983
	ORF-T	YDR021W	-0.254032	0.00301144	0.0123197	4426	1106.5	1546	848	920	1112	3772	943	1462	740	659	911
	ORF-T	YDR022C	-0.122462	0.372315	0.511449	1306	326.5	237	299	371	399	1216	304	207	314	250	445
	ORF-T	YDR023W	0.00620052	0.92672	0.956123	121003	30250.8	29493	29573	29584	32353	121381	30345.2	30947	31567	28999	29868
	ORF-T	YDR024W	-0.0985785	0.433033	0.570213	5794	1448.5	1568	1373	1250	1603	5388	1347	1622	1228	1323	1215
	ORF-T	YDR025W	0.0369417	0.671387	0.771868	93463	23365.8	24318	25184	22244	21717	95999	23999.8	27201	25557	22259	20982
	ORF-T	YDR026C	-0.16451	0.0236145	0.0639501	6304	1576	1635	1364	1471	1834	5638	1409.5	1381	1426	1167	1664
	ORF-T	YDR027C	-0.228807	0.00129557	0.00621423	9233	2308.25	1891	2267	2248	2827	7946	1986.5	1506	2286	1757	2397
	ORF-T	YDR028C	0.0065963	0.923519	0.953751	32608	8152	7727	8209	7382	9290	33175	8293.75	6767	9887	6907	9614
	ORF-T	YDR030C	-0.176194	0.277715	0.414497	623	155.75	118	131	159	215	556	139	115	141	88	212
	ORF-T	YDR031W	0.310282	0.00669779	0.0232907	1920	480	421	406	489	604	2419	604.75	395	564	643	817
	ORF-T	YDR032C	0.324697	9.28689e-05	0.000681576	9404	2351	1589	1984	2484	3347	11903	2975.75	1807	3276	2557	4263
	ORF-T	YDR033W	0.311554	1.01674e-05	0.000104323	122662	30665.5	28816	28952	31124	33770	151870	37967.5	37005	38696	38643	37526
	ORF-T	YDR034C	-0.189778	0.0117757	0.0365849	9097	2274.25	2429	2115	2064	2489	8000	2000	1983	2030	1650	2337
	ORF-T	YDR034W-B	0.230729	0.190786	0.313983	417	104.25	88	118	129	82	496	124	87	143	125	141
	ORF-T	YDR035W	0.0118632	0.853268	0.904022	20814	5203.5	4601	5056	5249	5908	21014	5253.5	4634	5939	4857	5584
	ORF-T	YDR036C	0.0676358	0.392517	0.531087	7460	1865	1752	1796	1745	2167	7857	1964.25	1750	2173	1677	2257
	ORF-T	YDR037W	-0.0309079	0.635151	0.743903	152568	38142	39270	39377	35186	38735	149596	37399	39728	39706	33213	36949
	ORF-T	YDR038C	-0.265432	0.00609744	0.0216422	1554	388.5	382	414	342	416	1298	324.5	294	364	281	359
	ORF-T	YDR040C	0.0814729	0.488771	0.621537	1579	394.75	369	417	393	400	1712	428	291	564	345	512
	ORF-T	YDR041W	-0.0825125	0.271572	0.40826	7971	1992.75	1620	1795	2056	2500	7585	1896.25	1395	2120	1690	2380
	ORF-T	YDR042C	-0.191447	0.125985	0.230522	634	158.5	150	148	177	159	556	139	114	135	141	166
	ORF-T	YDR043C	0.183388	0.0730944	0.153372	3672	918	777	1113	980	802	4240	1060	727	1352	1073	1088
	ORF-T	YDR044W	-0.490092	9.7019e-11	3.54581e-09	24864	6216	7259	6138	4785	6682	17679	4419.75	5294	4616	3642	4127
	ORF-T	YDR045C	-0.0649924	0.427301	0.564902	4213	1053.25	1300	818	1008	1087	4000	1000	1152	994	874	980
	ORF-T	YDR046C	0.603001	8.31656e-16	6.51053e-14	15242	3810.5	2632	4052	4042	4516	23085	5771.25	4241	6696	5636	6512
	ORF-T	YDR047W	-0.160369	0.0946486	0.187181	5426	1356.5	1148	1400	1267	1611	4941	1235.25	941	1530	956	1514
	ORF-T	YDR049W	-0.162824	0.0224886	0.0614392	6189	1547.25	1575	1367	1413	1834	5524	1381	1418	1463	1170	1473
	ORF-T	YDR050C	-0.118159	0.103172	0.199517	378338	94584.5	87149	99132	97062	94995	349688	87422	81381	101130	77844	89333
	ORF-T	YDR051C	0.00588381	0.945724	0.967153	3004	751	675	722	719	888	3026	756.5	660	799	671	896
	ORF-T	YDR052C	-0.174072	0.00742559	0.0252673	9399	2349.75	2594	2183	2062	2560	8331	2082.75	2091	2260	1789	2191
	ORF-T	YDR054C	0.035487	0.62652	0.737361	21290	5322.5	4844	4840	5286	6320	21952	5488	4439	5832	4988	6693
	ORF-T	YDR055W	0.178248	0.119861	0.222332	21478	5369.5	3388	4517	6251	7322	24228	6057	3666	6891	6475	7196
	ORF-T	YDR056C	-0.153933	0.0288996	0.0743949	6242	1560.5	1248	1407	1632	1955	5598	1399.5	1115	1459	1363	1661
	ORF-T	YDR057W	-0.136486	0.0928553	0.184589	4954	1238.5	983	1051	1330	1590	4482	1120.5	930	1184	1015	1353
	ORF-T	YDR058C	-0.0924299	0.444812	0.581617	2138	534.5	351	495	575	717	2042	510.5	284	585	457	716
	ORF-T	YDR059C	0.464865	2.22115e-05	0.000203678	2140	535	340	487	572	741	3013	753.25	395	917	686	1015
	ORF-T	YDR060W	-0.124599	0.0685877	0.145847	43921	10980.2	14257	10315	8529	10820	40697	10174.2	14021	9717	7401	9558
	ORF-T	YDR061W	-0.0795698	0.374452	0.513494	9255	2313.75	1938	2136	2394	2787	8905	2226.25	1479	2442	2022	2962
	ORF-T	YDR062W	-0.122849	0.0551084	0.122935	34389	8597.25	8549	7934	8235	9671	31590	7897.5	7790	8455	7090	8255
	ORF-T	YDR063W	-0.257818	0.00924932	0.0301155	3251	812.75	571	818	868	994	2758	689.5	435	690	671	962
	ORF-T	YDR064W	-0.0622108	0.395492	0.533975	157843	39460.8	43482	41355	37910	35096	151615	37903.8	43275	40423	35730	32187
	ORF-T	YDR065W	-0.422151	2.14982e-05	0.000197996	3669	917.25	857	814	965	1033	2753	688.25	591	737	588	837
	ORF-T	YDR066C	-0.0814859	0.452583	0.588381	1145	286.25	255	258	263	369	1079	269.75	235	282	254	308
	ORF-T	YDR067C	-0.182308	0.0568149	0.125812	5658	1414.5	1221	1245	1505	1687	5059	1264.75	911	1238	1198	1712
	ORF-T	YDR068W	-0.141756	0.114034	0.214725	5282	1320.5	950	1075	1418	1839	4792	1198	794	1251	1128	1619
	ORF-T	YDR069C	-0.183476	0.0280781	0.0729088	6983	1745.75	1544	1620	1785	2034	6249	1562.25	1121	1777	1374	1977
	ORF-T	YDR070C	0.66462	3.1267e-05	0.000274065	918	229.5	54	249	248	367	1602	400.5	47	476	401	678
	ORF-T	YDR071C	-0.0153074	0.830778	0.889881	23802	5950.5	5556	5459	6339	6448	23510	5877.5	5746	6108	5513	6143
	ORF-T	YDR072C	-0.0960794	0.190253	0.313431	33410	8352.5	8323	6830	8381	9876	31157	7789.25	7430	7840	6981	8906
	ORF-T	YDR073W	-0.215079	0.00502456	0.0186018	6998	1749.5	1505	1432	1809	2252	6069	1517.25	1134	1613	1290	2032
	ORF-T	YDR074W	0.416144	7.07391e-05	0.000542718	46568	11642	5949	15361	11441	13817	67531	16882.8	5759	24022	15400	22350
	ORF-T	YDR075W	-0.288324	0.00311044	0.0126716	3174	793.5	1064	576	664	870	2589	647.25	840	586	469	694
	ORF-T	YDR076W	-0.150399	0.282182	0.419258	916	229	231	203	222	260	827	206.75	207	214	173	233
	ORF-T	YDR077W	0.179721	0.0547652	0.122277	154661	38665.2	24382	42268	39475	48536	180055	45013.8	24472	57404	40122	58057
	ORF-T	YDR079C-A	-0.00591643	0.951306	0.970983	1504	376	371	287	417	429	1488	372	356	362	346	424
	ORF-T	YDR079W	0.0992892	0.336653	0.476872	2511	627.75	618	536	686	671	2697	674.25	570	736	662	729
	ORF-T	YDR080W	-0.198533	0.0100311	0.0321249	7187	1796.75	1550	1592	1774	2271	6287	1571.75	1314	1574	1362	2037
	ORF-T	YDR081C	-0.109158	0.094819	0.18745	8956	2239	2549	2046	1951	2410	8324	2081	2143	2209	1653	2319
	ORF-T	YDR082W	-0.22571	0.016041	0.0469171	2929	732.25	741	629	744	815	2515	628.75	624	577	526	788
	ORF-T	YDR083W	-0.21462	0.0010428	0.0052025	8408	2102	2467	1776	1967	2198	7283	1820.75	2283	1683	1493	1824
	ORF-T	YDR084C	0.0859045	0.300932	0.440187	6333	1583.25	1393	1532	1650	1758	6731	1682.75	1457	1896	1642	1736
	ORF-T	YDR085C	-0.0315784	0.780516	0.85494	6012	1503	697	1226	1888	2201	6185	1546.25	477	1740	1562	2406
	ORF-T	YDR086C	-0.132	0.0445546	0.104386	30153	7538.25	7907	6946	7637	7663	27520	6880	7424	6812	6462	6822
	ORF-T	YDR087C	-0.101583	0.114474	0.215266	11183	2795.75	3466	2400	2447	2870	10504	2626	3463	2451	1990	2600
	ORF-T	YDR088C	-0.040085	0.645189	0.751435	4943	1235.75	1216	986	1255	1486	4809	1202.25	1042	1175	1098	1494
	ORF-T	YDR089W	-0.0518643	0.592725	0.710419	10072	2518	1833	2774	2331	3134	10165	2541.25	1309	3535	2317	3004
	ORF-T	YDR090C	0.00973964	0.915861	0.948856	5073	1268.25	1213	1060	1252	1548	5127	1281.75	1108	1253	1103	1663
	ORF-T	YDR091C	-0.0238287	0.785755	0.858381	44130	11032.5	13622	11262	9498	9748	43692	10923	14590	10724	9475	8903
	ORF-T	YDR092W	0.152776	0.0304553	0.077526	7085	1771.25	1437	1728	1721	2199	7880	1970	1628	2135	1800	2317
	ORF-T	YDR093W	-0.231298	0.00030753	0.00190156	23257	5814.25	6813	5812	4471	6161	19914	4978.5	5313	5705	3537	5359
	ORF-T	YDR094W	-0.196213	0.0389898	0.0942383	2132	533	632	552	381	567	1866	466.5	461	562	331	512
	ORF-T	YDR096W	0.0601097	0.450091	0.586223	13494	3373.5	2292	3872	3244	4086	14578	3644.5	1922	4623	3315	4718
	ORF-T	YDR097C	-0.180941	0.00616672	0.0218282	13036	3259	2947	3401	2999	3689	11548	2887	2492	3253	2549	3254
	ORF-T	YDR098C	0.0137321	0.835275	0.89264	10553	2638.25	2406	2590	2850	2707	10655	2663.75	2636	2895	2439	2685
	ORF-T	YDR099W	0.227625	0.00174437	0.00788949	74083	18520.8	14277	18430	18862	22514	86693	21673.2	16905	24113	20533	25142
	ORF-T	YDR100W	0.13817	0.119985	0.222463	5280	1320	916	1353	1486	1525	5739	1434.75	1131	1603	1484	1521
	ORF-T	YDR101C	-0.019326	0.781508	0.855658	28502	7125.5	9243	6633	5624	7002	28410	7102.5	9807	6527	5200	6876
	ORF-T	YDR103W	0.0358558	0.621278	0.733617	10797	2699.25	2828	2607	2485	2877	11123	2780.75	2720	2988	2296	3119
	ORF-T	YDR104C	-0.182489	0.0261426	0.06917	5209	1302.25	1255	1264	1191	1499	4647	1161.75	946	1285	934	1482
	ORF-T	YDR105C	0.0208048	0.739251	0.824973	6958	1739.5	1391	1650	1803	2114	7055	1763.75	1398	1915	1727	2015
	ORF-T	YDR106W	-0.121029	0.394635	0.533329	470	117.5	118	96	123	133	433	108.25	92	108	112	121
	ORF-T	YDR107C	0.112983	0.178646	0.298851	4631	1157.75	998	1069	1146	1418	4990	1247.5	1081	1344	1246	1319
	ORF-T	YDR108W	-0.168766	0.0219932	0.060411	4543	1135.75	1146	1021	1121	1255	4042	1010.5	973	1042	941	1086
	ORF-T	YDR109C	-0.412327	0.00105583	0.00525717	2040	510	404	626	457	553	1557	389.25	359	449	266	483
	ORF-T	YDR110W	-0.157555	0.0382198	0.0927308	5182	1295.5	1415	1176	1256	1335	4689	1172.25	1431	1131	915	1212
	ORF-T	YDR111C	0.140306	0.0528408	0.119028	6437	1609.25	1615	1611	1526	1685	7109	1777.25	1795	1979	1640	1695
	ORF-T	YDR113C	-0.161995	0.0871036	0.17548	2317	579.25	530	659	491	637	2102	525.5	433	665	403	601
	ORF-T	YDR115W	-0.0186097	0.830416	0.889696	6098	1524.5	1378	1342	1602	1776	6048	1512	1241	1621	1399	1787
	ORF-T	YDR116C	-0.0247563	0.806075	0.873133	7409	1852.25	1714	1513	1856	2326	7361	1840.25	1312	2002	1619	2428
	ORF-T	YDR117C	0.0891932	0.148314	0.260841	7923	1980.75	1854	1989	1922	2158	8457	2114.25	2016	2372	1856	2213
	ORF-T	YDR118W	-0.128126	0.179576	0.299853	3299	824.75	710	803	893	893	3020	755	735	802	673	810
	ORF-T	YDR118W-A	-0.260936	0.128066	0.233721	220	55	51	55	59	55	186	46.5	41	53	29	63
	ORF-T	YDR119W	-0.0418337	0.551554	0.675029	20545	5136.25	5008	5078	4957	5502	20021	5005.25	5168	5378	4330	5145
	ORF-T	YDR119W-A	1.22001	7.43266e-10	2.19723e-08	599	149.75	39	179	225	156	1481	370.25	63	413	601	404
	ORF-T	YDR120C	-0.211264	0.00262313	0.0110649	14103	3525.75	3967	3405	3097	3634	12343	3085.75	3900	3026	2306	3111
	ORF-T	YDR121W	0.0736901	0.333733	0.474059	3027	756.75	762	671	692	902	3188	797	744	850	678	916
	ORF-T	YDR122W	0.0162365	0.841271	0.895802	21602	5400.5	3819	5943	5159	6681	22600	5650	3106	7602	5080	6812
	ORF-T	YDR123C	-0.658492	2.71909e-09	6.9244e-08	3747	936.75	1021	1089	910	727	2372	593	660	665	494	553
	ORF-T	YDR124W	-0.243754	0.0122936	0.0378233	1385	346.25	326	333	396	330	1168	292	278	292	296	302
	ORF-T	YDR125C	-0.183051	0.0829344	0.169177	1657	414.25	351	436	410	460	1486	371.5	261	427	308	490
	ORF-T	YDR126W	-0.110417	0.312594	0.452547	2297	574.25	557	528	563	649	2134	533.5	506	618	460	550
	ORF-T	YDR127W	0.210276	0.00194076	0.00859381	39201	9800.25	8767	11119	7666	11649	45771	11442.8	10332	14421	8217	12801
	ORF-T	YDR128W	-0.229904	0.00382684	0.0149651	10415	2603.75	2383	2858	2420	2754	9015	2253.75	1855	2589	1763	2808
	ORF-T	YDR129C	-0.0231299	0.725876	0.814795	47186	11796.5	9089	12286	12187	13624	47002	11750.5	8270	13534	10876	14322
	ORF-T	YDR130C	-0.0192121	0.817039	0.880796	2985	746.25	675	690	745	875	2969	742.25	597	836	652	884
	ORF-T	YDR131C	-0.303385	0.000461609	0.00264653	3267	816.75	715	761	812	979	2674	668.5	516	702	589	867
	ORF-T	YDR132C	0.022901	0.823524	0.885079	2421	605.25	565	558	642	656	2490	622.5	532	635	493	830
	ORF-T	YDR133C	0.549473	2.43134e-08	4.88656e-07	35862	8965.5	7672	8950	9800	9440	53745	13436.2	8989	15586	14475	14695
	ORF-T	YDR135C	0.0441337	0.513432	0.643096	47310	11827.5	11688	11748	10471	13403	49031	12257.8	12139	13866	9950	13076
	ORF-T	YDR136C	-0.0591764	0.841944	0.895936	53	13.25	11	15	15	12	51	12.75	15	14	11	11
	ORF-T	YDR137W	-0.14141	0.0374866	0.0912311	7509	1877.25	1672	1644	1976	2217	6843	1710.75	1364	1769	1604	2106
	ORF-T	YDR138W	-0.257913	7.59668e-05	0.000573801	8169	2042.25	2070	1905	1962	2232	6858	1714.5	1703	1923	1485	1747
	ORF-T	YDR139C	-0.0334693	0.60505	0.720424	7471	1867.75	1791	1642	2058	1980	7278	1819.5	1803	1720	1934	1821
	ORF-T	YDR140W	-0.090883	0.247198	0.381987	3252	813	725	773	865	889	3064	766	677	835	679	873
	ORF-T	YDR141C	-0.189397	0.00441055	0.0166819	13690	3422.5	3257	4076	3080	3277	12133	3033.25	3017	3790	2333	2993
	ORF-T	YDR142C	0.132737	0.107551	0.205664	4067	1016.75	998	843	1025	1201	4471	1117.75	950	1183	1015	1323
	ORF-T	YDR143C	-0.0604655	0.39142	0.53017	8300	2075	2222	2051	1871	2156	8018	2004.5	2080	2190	1561	2187
	ORF-T	YDR144C	-0.144301	0.109766	0.208798	14947	3736.75	3927	3814	3450	3756	13676	3419	4369	3569	2893	2845
	ORF-T	YDR145W	0.0808013	0.206482	0.333836	10883	2720.75	2614	2669	2527	3073	11566	2891.5	2582	3271	2537	3176
	ORF-T	YDR146C	0.112901	0.221224	0.351375	6611	1652.75	1582	1807	1587	1635	7187	1796.75	1841	2203	1642	1501
	ORF-T	YDR147W	-0.300071	0.00014201	0.000990086	5135	1283.75	1368	1140	1232	1395	4173	1043.25	1150	1067	948	1008
	ORF-T	YDR148C	0.415966	1.81375e-08	3.7341e-07	15484	3871	3112	3868	3940	4564	20806	5201.5	3816	5865	5195	5930
	ORF-T	YDR150W	-0.0700554	0.390118	0.528803	20568	5142	4464	6112	4508	5484	19964	4991	4088	6420	3674	5782
	ORF-T	YDR151C	-0.0776832	0.355907	0.495783	7480	1870	1932	1855	2018	1675	7095	1773.75	1815	1930	1616	1734
	ORF-T	YDR152W	-0.0781367	0.263362	0.399373	9447	2361.75	2405	1997	2258	2787	8975	2243.75	2209	2165	1857	2744
	ORF-T	YDR153C	0.149538	0.0255932	0.0680733	10658	2664.5	2713	2326	2500	3119	11858	2964.5	2707	2981	2584	3586
	ORF-T	YDR154C	0.227892	0.000573545	0.00317257	117751	29437.8	27924	27641	29624	32562	137805	34451.2	33625	35096	32326	36758
	ORF-T	YDR155C	0.209552	0.00110716	0.00546132	172284	43071	40489	40251	44838	46706	198943	49735.8	49388	51099	46601	51855
	ORF-T	YDR156W	0.0509614	0.52879	0.655486	3784	946	1106	784	1007	887	3925	981.25	1182	868	808	1067
	ORF-T	YDR157W	-0.694496	0.000907887	0.00462402	28482	7120.5	5085	4635	10459	8303	17685	4421.25	6494	3167	3578	4446
	ORF-T	YDR158W	-0.743491	0.000688917	0.00369423	29052	7263	5084	4781	10794	8393	17517	4379.25	6554	3077	3553	4333
	ORF-T	YDR159W	-0.185441	0.00411004	0.0157759	12400	3100	3082	3099	2935	3284	10983	2745.75	2679	3180	2271	2853
	ORF-T	YDR160W	-0.152248	0.0502991	0.114701	4709	1177.25	1026	1127	1234	1322	4254	1063.5	897	1179	959	1219
	ORF-T	YDR161W	-0.0893752	0.150038	0.26302	8752	2188	2497	1897	1996	2362	8263	2065.75	2480	1959	1646	2178
	ORF-T	YDR162C	-0.0353184	0.733343	0.820852	1956	489	403	404	503	646	1909	477.25	382	493	426	608
	ORF-T	YDR163W	-0.155453	0.295648	0.43391	1114	278.5	218	218	306	372	999	249.75	206	280	195	318
	ORF-T	YDR164C	-0.0715988	0.268246	0.404362	8593	2148.25	1976	2378	1859	2380	8246	2061.5	1843	2414	1616	2373
	ORF-T	YDR165W	-0.0791401	0.316962	0.456716	16583	4145.75	5058	3757	3738	4030	15852	3963	5464	3495	3322	3571
	ORF-T	YDR166C	-0.014644	0.824483	0.885567	10843	2710.75	2729	2572	2568	2974	10768	2692	2401	2771	2472	3124
	ORF-T	YDR167W	-0.0952822	0.245814	0.380683	4731	1182.75	972	1176	1194	1389	4457	1114.25	990	1235	894	1338
	ORF-T	YDR168W	-0.0282588	0.676643	0.776367	22451	5612.75	4216	5344	6095	6796	21948	5487	4355	5741	5210	6642
	ORF-T	YDR169C	0.149871	0.107953	0.206196	5616	1404	1275	1730	1216	1395	6315	1578.75	1153	1854	1468	1840
	ORF-T	YDR170C	-0.0922506	0.27622	0.412781	36478	9119.5	9125	11445	7298	8610	34834	8708.5	9093	11661	5977	8103
	ORF-T	YDR171W	0.242858	0.0353137	0.0870793	12350	3087.5	862	3989	3913	3586	15961	3990.25	782	5407	3955	5817
	ORF-T	YDR172W	0.0315555	0.62352	0.735101	65743	16435.8	17243	16112	14396	17992	67299	16824.8	17450	18189	14115	17545
	ORF-T	YDR173C	-0.0330083	0.705822	0.799931	1885	471.25	380	479	508	518	1851	462.75	347	506	488	510
	ORF-T	YDR174W	0.05637	0.422274	0.560293	25471	6367.75	5903	6539	6143	6886	26550	6637.5	6632	7371	5652	6895
	ORF-T	YDR175C	-0.0416646	0.589537	0.7076	6405	1601.25	1391	1389	1640	1985	6275	1568.75	1192	1622	1414	2047
	ORF-T	YDR176W	-0.080233	0.278246	0.415045	9144	2286	2028	2137	2332	2647	8688	2172	1858	2331	1929	2570
	ORF-T	YDR177W	0.250848	0.000349788	0.00210238	11251	2812.75	2322	2731	2954	3244	13413	3353.25	2883	3666	2992	3872
	ORF-T	YDR178W	0.453266	1.63636e-06	2.12191e-05	2059	514.75	295	612	581	571	2886	721.5	351	966	711	858
	ORF-T	YDR179C	-0.0146362	0.878	0.922792	1465	366.25	399	298	373	395	1447	361.75	380	319	333	415
	ORF-T	YDR179W-A	-0.148057	0.0808689	0.165898	2426	606.5	701	558	557	610	2193	548.25	661	518	508	506
	ORF-T	YDR180W	-0.471893	2.47127e-11	9.76344e-10	8319	2079.75	2413	2135	1770	2001	6070	1517.5	1856	1705	1145	1364
	ORF-T	YDR181C	-0.116368	0.084435	0.171411	5559	1389.75	1264	1268	1400	1627	5162	1290.5	1029	1378	1186	1569
	ORF-T	YDR182W	0.172144	0.00675835	0.0234307	9878	2469.5	2232	2446	2543	2657	11142	2785.5	2513	3091	2668	2870
	ORF-T	YDR182W-A	0.0641516	0.675608	0.7756	649	162.25	170	181	161	137	680	170	214	165	159	142
	ORF-T	YDR183C-A	-0.361121	0.00276636	0.0115291	1784	446	632	427	355	370	1433	358.25	604	279	255	295
	ORF-T	YDR183W	-0.139471	0.207752	0.335162	1493	373.25	302	331	413	447	1362	340.5	265	337	315	445
	ORF-T	YDR184C	-0.216873	0.00370662	0.0146031	8543	2135.75	3205	1705	1739	1894	7394	1848.5	2867	1481	1400	1646
	ORF-T	YDR185C	0.126508	0.244552	0.379276	1880	470	380	490	514	496	2056	514	453	661	513	429
	ORF-T	YDR186C	-0.234364	0.00676482	0.0234388	22575	5643.75	5857	4922	4941	6855	19298	4824.5	4989	4918	3598	5793
	ORF-T	YDR188W	-0.138652	0.115667	0.216996	21027	5256.75	4615	6544	4492	5376	19315	4828.75	4656	5958	3536	5165
	ORF-T	YDR189W	0.0337754	0.596457	0.713341	15195	3798.75	3597	3917	3397	4284	15581	3895.25	3647	4457	3420	4057
	ORF-T	YDR190C	-0.129201	0.0744613	0.155571	18126	4531.5	4123	4547	4388	5068	16686	4171.5	4036	4483	3386	4781
	ORF-T	YDR191W	-0.247737	0.0259568	0.068817	1844	461	391	434	473	546	1557	389.25	324	458	385	390
	ORF-T	YDR192C	0.0334779	0.700183	0.79596	3100	775	794	724	710	872	3198	799.5	717	872	663	946
	ORF-T	YDR194C	-0.125429	0.105237	0.202583	49461	12365.2	13310	10674	12178	13299	45291	11322.8	11270	11246	10200	12575
	ORF-T	YDR194W-A	0.198269	0.254987	0.390726	219	54.75	53	49	60	57	252	63	79	50	52	71
	ORF-T	YDR195W	-0.0669156	0.368644	0.508389	3191	797.75	772	796	748	875	3059	764.75	722	813	658	866
	ORF-T	YDR196C	0.0179519	0.806777	0.873577	4132	1033	751	1018	1090	1273	4205	1051.25	762	1140	952	1351
	ORF-T	YDR197W	-0.0728955	0.401114	0.539498	4122	1030.5	983	878	1039	1222	3930	982.5	819	970	917	1224
	ORF-T	YDR198C	-0.115859	0.147588	0.25996	4152	1038	1149	866	954	1183	3836	959	1076	871	793	1096
	ORF-T	YDR199W	0.385424	0.601449	0.71762	6	1.5	3	1	1	1	8	2	3	3	1	1
	ORF-T	YDR200C	-0.0299224	0.682008	0.780053	5263	1315.75	1087	1449	1356	1371	5173	1293.25	1065	1427	1234	1447
	ORF-T	YDR201W	-0.298756	0.00290034	0.0119617	1896	474	367	450	518	561	1551	387.75	305	448	331	467
	ORF-T	YDR202C	0.191223	0.0109858	0.0346056	4848	1212	954	1127	1258	1509	5605	1401.25	942	1550	1330	1783
	ORF-T	YDR204W	0.164387	0.0841643	0.170944	4693	1173.25	816	1037	1186	1654	5368	1342	752	1500	1237	1879
	ORF-T	YDR205W	0.0659718	0.442086	0.579008	4139	1034.75	904	1140	1063	1032	4360	1090	988	1207	938	1227
	ORF-T	YDR206W	-0.304002	3.31596e-06	3.89379e-05	13578	3394.5	3754	3237	2905	3682	11034	2758.5	2950	2838	2183	3063
	ORF-T	YDR207C	-0.157774	0.0694662	0.147369	4870	1217.5	1147	1486	1045	1192	4425	1106.25	953	1496	873	1103
	ORF-T	YDR208W	-0.0451856	0.501954	0.632646	13496	3374	3233	3723	2927	3613	13250	3312.5	2893	4023	2557	3777
	ORF-T	YDR210W	-0.367152	8.86159e-07	1.24731e-05	9207	2301.75	2030	2363	2433	2381	7133	1783.25	1689	1952	1683	1809
	ORF-T	YDR211W	-0.0245387	0.704242	0.798641	28711	7177.75	7295	6990	6674	7752	28298	7074.5	7547	7334	6061	7356
	ORF-T	YDR212W	0.0582207	0.358685	0.498613	45927	11481.8	11261	11005	10720	12941	47831	11957.8	11570	12464	10863	12934
	ORF-T	YDR213W	-1.01001	1.33772e-14	9.02393e-13	17226	4306.5	4315	3396	3299	6216	8517	2129.25	1981	2185	1505	2846
	ORF-T	YDR214W	0.260886	0.00377753	0.0147951	11139	2784.75	1708	2996	3356	3079	13225	3306.25	2372	3950	3246	3657
	ORF-T	YDR216W	1.01911	1.45375e-17	1.46321e-15	11429	2857.25	1869	3723	2876	2961	24200	6050	3229	7100	4867	9004
	ORF-T	YDR217C	-0.256886	0.000232735	0.00150512	13039	3259.75	3424	3218	2805	3592	10997	2749.25	2829	2984	2076	3108
	ORF-T	YDR219C	-0.0137895	0.848002	0.900461	7815	1953.75	1795	1694	1998	2328	7785	1946.25	1489	2063	1933	2300
	ORF-T	YDR220C	0.319455	0.0184063	0.0523617	324	81	68	70	77	109	406	101.5	69	109	98	130
	ORF-T	YDR221W	0.00682456	0.917486	0.949843	8748	2187	1960	2004	2193	2591	8800	2200	1968	2348	1976	2508
	ORF-T	YDR222W	-0.162225	0.161427	0.276988	2003	500.75	467	515	576	445	1789	447.25	423	447	533	386
	ORF-T	YDR223W	-0.380073	0.00949882	0.0307463	613	153.25	95	144	170	204	475	118.75	60	145	124	146
	ORF-T	YDR224C	-0.0363385	0.589501	0.7076	70226	17556.5	16741	16507	17283	19695	68866	17216.5	14888	18095	15607	20276
	ORF-T	YDR225W	-0.169326	0.0303465	0.0772956	71143	17785.8	17840	15496	17260	20547	63465	15866.2	13679	16264	14136	19386
	ORF-T	YDR226W	-0.0728959	0.299773	0.438644	67222	16805.5	16930	17936	15519	16837	64105	16026.2	15799	18404	14725	15177
	ORF-T	YDR227W	-0.11983	0.0626667	0.136053	10040	2510	2864	2454	2193	2529	9328	2332	2861	2376	1782	2309
	ORF-T	YDR228C	-0.142957	0.0442974	0.103937	5996	1499	1529	1479	1433	1555	5439	1359.75	1346	1495	1276	1322
	ORF-T	YDR229W	0.0133735	0.871725	0.918054	4342	1085.5	834	1042	1070	1396	4467	1116.75	715	1221	993	1538
	ORF-T	YDR231C	0.32421	0.0033035	0.0133296	2615	653.75	389	644	697	885	3386	846.5	394	960	759	1273
	ORF-T	YDR232W	0.0908608	0.217156	0.346411	35728	8932	11139	8887	7177	8525	37914	9478.5	10104	10085	7677	10048
	ORF-T	YDR233C	-0.0911541	0.221198	0.351375	52215	13053.8	13879	13029	12607	12700	49137	12284.2	13339	13341	11322	11135
	ORF-T	YDR234W	-0.285151	0.000181098	0.00121261	11904	2976	3227	3107	2829	2741	9808	2452	2711	2739	2180	2178
	ORF-T	YDR235W	-0.277709	3.22362e-05	0.000281556	7914	1978.5	1987	1803	2001	2123	6525	1631.25	1672	1582	1535	1736
	ORF-T	YDR236C	0.070018	0.421957	0.560064	3227	806.75	691	728	839	969	3386	846.5	724	925	812	925
	ORF-T	YDR237W	0.0387627	0.657711	0.760979	9176	2294	2053	2014	2255	2854	9483	2370.75	1915	2498	2044	3026
	ORF-T	YDR238C	0.16845	0.00884953	0.0290299	54367	13591.8	12240	14847	12028	15252	61303	15325.8	13641	17946	13082	16634
	ORF-T	YDR239C	-0.0928429	0.187463	0.310049	5109	1277.25	1343	1156	1229	1381	4805	1201.25	1224	1297	1014	1270
	ORF-T	YDR240C	-0.126466	0.114822	0.21573	3811	952.75	1129	791	906	985	3487	871.75	1042	839	750	856
	ORF-T	YDR241W	0.16239	0.0979395	0.192241	1914	478.5	521	390	472	531	2142	535.5	496	479	504	663
	ORF-T	YDR242W	-0.140166	0.183965	0.305653	2752	688	549	629	721	853	2547	636.75	412	693	556	886
	ORF-T	YDR243C	0.101946	0.226461	0.35783	3710	927.5	939	873	861	1037	3992	998	1009	988	855	1140
	ORF-T	YDR244W	0.0613623	0.364407	0.504391	6322	1580.5	1410	1486	1635	1791	6664	1666	1253	1872	1558	1981
	ORF-T	YDR245W	0.0246449	0.711288	0.803756	17337	4334.25	4485	3656	4392	4804	17583	4395.75	4751	4135	4183	4514
	ORF-T	YDR246W	-0.0583267	0.527027	0.654564	4002	1000.5	795	936	1090	1181	3882	970.5	740	1078	811	1253
	ORF-T	YDR246W-A	-0.179208	0.466585	0.602246	141	35.25	37	22	44	38	124	31	23	39	21	41
	ORF-T	YDR247W	0.578207	3.52902e-14	2.27183e-12	6892	1723	1047	2039	1754	2052	10661	2665.25	1259	3332	2630	3440
	ORF-T	YDR248C	-0.152365	0.139142	0.248605	3420	855	643	743	972	1062	3133	783.25	454	910	799	970
	ORF-T	YDR249C	-0.431997	3.5609e-07	5.50053e-06	2926	731.5	820	737	766	603	2168	542	600	580	527	461
	ORF-T	YDR251W	-0.0454423	0.51638	0.645068	21985	5496.25	4740	5711	5435	6099	21654	5413.5	3963	6659	4909	6123
	ORF-T	YDR252W	0.0214587	0.839869	0.894803	985	246.25	211	213	289	272	997	249.25	213	246	257	281
	ORF-T	YDR253C	0.891166	0.000710284	0.00379117	126	31.5	15	47	30	34	245	61.25	16	89	87	53
	ORF-T	YDR254W	-0.12566	0.163077	0.27893	1797	449.25	349	474	481	493	1670	417.5	274	510	412	474
	ORF-T	YDR255C	0.148511	0.0885409	0.177642	4527	1131.75	673	1140	1263	1451	5183	1295.75	625	1488	1200	1870
	ORF-T	YDR256C	-0.478209	0.000529982	0.00295959	665	166.25	230	134	141	160	468	117	124	121	116	107
	ORF-T	YDR257C	-0.312918	2.2348e-06	2.78133e-05	8947	2236.75	2449	2009	2192	2297	7233	1808.25	2035	1837	1485	1876
	ORF-T	YDR258C	0.269552	0.00305697	0.0124818	14943	3735.75	1447	4110	4578	4808	18354	4588.5	1613	5592	4852	6297
	ORF-T	YDR259C	-0.555991	1.07944e-05	0.000109914	1112	278	217	264	293	338	771	192.75	128	241	150	252
	ORF-T	YDR260C	-0.471627	3.13525e-06	3.72994e-05	2607	651.75	610	649	547	801	1893	473.25	430	550	366	547
	ORF-T	YDR261C	-0.177043	0.00834414	0.0277089	12785	3196.25	2891	3186	3326	3382	11316	2829	2649	3159	2672	2836
	ORF-T	YDR262W	0.1228	0.0677678	0.144491	10382	2595.5	2364	2455	2662	2901	11342	2835.5	2491	2921	2572	3358
	ORF-T	YDR263C	-0.503804	7.47821e-05	0.000566878	1651	412.75	403	395	366	487	1186	296.5	261	362	195	368
	ORF-T	YDR264C	-0.0460787	0.656779	0.760247	36212	9053	8467	7979	8253	11513	35366	8841.5	7842	9304	6752	11468
	ORF-T	YDR265W	-0.128364	0.157002	0.271489	4919	1229.75	967	1114	1289	1549	4540	1135	832	1193	981	1534
	ORF-T	YDR266C	-0.0178674	0.777132	0.852412	9731	2432.75	2604	2600	2186	2341	9653	2413.25	2615	2686	2015	2337
	ORF-T	YDR267C	-0.379955	0.0034619	0.0138461	1227	306.75	261	384	276	306	951	237.75	234	291	178	248
	ORF-T	YDR268W	-0.123141	0.312442	0.45243	3927	981.75	791	867	982	1287	3640	910	642	1020	774	1204
	ORF-T	YDR270W	0.159961	0.264547	0.400745	6730	1682.5	1491	1563	1528	2148	7748	1937	1306	2110	1389	2943
	ORF-T	YDR272W	0.13124	0.0976566	0.191834	3495	873.75	634	962	898	1001	3863	965.75	687	1144	857	1175
	ORF-T	YDR273W	-0.804311	7.05034e-08	1.29396e-06	385	96.25	85	96	95	109	222	55.5	47	74	50	51
	ORF-T	YDR275W	-0.118219	0.206618	0.334013	4830	1207.5	1110	1247	1292	1181	4476	1119	1001	1220	931	1324
	ORF-T	YDR276C	0.382852	8.18504e-07	1.16027e-05	31296	7824	5666	7757	8979	8894	40840	10210	7561	11962	9506	11811
	ORF-T	YDR277C	0.736306	9.05433e-16	7.00165e-14	13923	3480.75	1289	3232	3989	5413	24204	6051	1844	6607	5459	10294
	ORF-T	YDR279W	-0.00272914	0.966139	0.98005	5533	1383.25	1307	1343	1370	1513	5527	1381.75	1307	1453	1303	1464
	ORF-T	YDR280W	-0.276339	0.00141481	0.00667508	5632	1408	1280	1256	1402	1694	4664	1166	1186	1216	940	1322
	ORF-T	YDR281C	-0.191971	0.229914	0.361983	2817	704.25	659	497	707	954	2484	621	460	721	466	837
	ORF-T	YDR282C	-0.310294	0.0201337	0.0562909	2604	651	478	618	711	797	2172	543	300	630	423	819
	ORF-T	YDR283C	-0.354719	1.76071e-07	2.93421e-06	15754	3938.5	3719	4359	3602	4074	12442	3110.5	2852	3827	2519	3244
	ORF-T	YDR284C	0.185404	0.00698363	0.0240539	11959	2989.75	2591	2697	3184	3487	13583	3395.75	2853	3662	3365	3703
	ORF-T	YDR285W	-0.230272	0.0188165	0.0533849	3262	815.5	742	761	795	964	2787	696.75	606	716	642	823
	ORF-T	YDR286C	-0.0754189	0.446982	0.583552	1506	376.5	358	354	405	389	1440	360	274	406	348	412
	ORF-T	YDR287W	0.164525	0.0543276	0.121514	3395	848.75	688	748	854	1105	3843	960.75	687	1008	845	1303
	ORF-T	YDR288W	0.135087	0.116147	0.217766	3521	880.25	889	786	837	1009	3871	967.75	914	969	871	1117
	ORF-T	YDR289C	-0.0636865	0.444453	0.581388	4061	1015.25	913	915	998	1235	3911	977.75	811	965	871	1264
	ORF-T	YDR291W	-0.298314	8.82615e-06	9.24304e-05	8551	2137.75	2321	2014	1879	2337	6968	1742	1698	1864	1446	1960
	ORF-T	YDR292C	0.0218187	0.740017	0.825429	14728	3682	3369	3563	3772	4024	14967	3741.75	3667	3921	3364	4015
	ORF-T	YDR293C	-0.176504	0.0212385	0.0587581	45631	11407.8	9238	12848	10550	12995	41457	10364.2	6853	13298	8525	12781
	ORF-T	YDR294C	0.286739	1.9503e-05	0.000182402	15852	3963	3702	3921	3944	4285	19399	4849.75	4227	5362	4775	5035
	ORF-T	YDR295C	-0.104299	0.154488	0.268496	7590	1897.5	1716	1831	1843	2200	7135	1783.75	1365	1951	1654	2165
	ORF-T	YDR296W	0.063952	0.475721	0.609589	7351	1837.75	1474	1717	1798	2362	7825	1956.25	1346	2262	1588	2629
	ORF-T	YDR297W	0.0604058	0.387749	0.52638	21403	5350.75	6199	4841	5059	5304	22277	5569.25	6088	5329	5218	5642
	ORF-T	YDR298C	0.267933	0.000234391	0.00151428	12562	3140.5	2659	2897	3317	3689	15098	3774.5	3169	3844	3830	4255
	ORF-T	YDR299W	-0.197773	0.0226759	0.0618576	6549	1637.25	2202	1455	1332	1560	5962	1490.5	2445	1289	949	1279
	ORF-T	YDR300C	0.00922391	0.891058	0.931607	15790	3947.5	4332	3502	3517	4439	15911	3977.75	4402	3969	3237	4303
	ORF-T	YDR301W	-0.129326	0.0451263	0.105356	11666	2916.5	2749	3099	2699	3119	10748	2687	2471	3202	2235	2840
	ORF-T	YDR302W	-0.319629	0.000305707	0.00189398	4525	1131.25	1128	947	1179	1271	3620	905	923	977	805	915
	ORF-T	YDR303C	-0.160023	0.0372262	0.0907891	15586	3896.5	3902	3953	3794	3937	13991	3497.75	3741	3917	3129	3204
	ORF-T	YDR304C	0.160964	0.0286463	0.0739902	20765	5191.25	4574	4897	5705	5589	23099	5774.75	5540	5953	5596	6010
	ORF-T	YDR305C	-0.0244104	0.814801	0.879206	2638	659.5	604	551	648	835	2599	649.75	506	699	646	748
	ORF-T	YDR306C	0.104958	0.12238	0.225796	6094	1523.5	1213	1404	1588	1889	6586	1646.5	1189	1761	1648	1988
	ORF-T	YDR307W	-0.198654	0.00247013	0.0105228	7353	1838.25	1488	1760	1958	2147	6383	1595.75	1353	1742	1594	1694
	ORF-T	YDR308C	-0.0958173	0.208405	0.335874	5603	1400.75	1378	1222	1521	1482	5249	1312.25	1295	1375	1134	1445
	ORF-T	YDR309C	-0.0126434	0.871616	0.918054	10356	2589	2916	2549	2454	2437	10277	2569.25	2866	2768	2391	2252
	ORF-T	YDR310C	-0.345832	1.51996e-07	2.57015e-06	11642	2910.5	2888	3057	2502	3195	9271	2317.75	2233	2857	1735	2446
	ORF-T	YDR311W	-0.148682	0.0318856	0.0805685	9250	2312.5	2283	2079	2144	2744	8377	2094.25	1817	2158	1858	2544
	ORF-T	YDR312W	-0.17505	0.0287976	0.0742405	8739	2184.75	2651	1741	1978	2369	7768	1942	2360	1757	1462	2189
	ORF-T	YDR313C	0.0592265	0.58299	0.701934	3280	820	653	735	896	996	3486	871.5	542	995	798	1151
	ORF-T	YDR314C	-0.156643	0.0782695	0.161804	4118	1029.5	887	965	994	1272	3750	937.5	638	1066	884	1162
	ORF-T	YDR315C	-0.0929094	0.375264	0.514253	1275	318.75	257	312	323	383	1209	302.25	205	337	299	368
	ORF-T	YDR316W	-0.197418	0.0865861	0.174687	2419	604.75	474	492	652	801	2137	534.25	360	552	450	775
	ORF-T	YDR317W	-0.484503	0.000393457	0.00231151	621	155.25	138	136	162	185	446	111.5	132	88	93	133
	ORF-T	YDR318W	-0.0285364	0.770524	0.84825	2184	546	485	473	546	680	2148	537	408	582	527	631
	ORF-T	YDR319C	-0.134369	0.2451	0.379856	2210	552.5	402	470	629	709	2039	509.75	322	578	449	690
	ORF-T	YDR320C	-0.00370792	0.969373	0.982465	3381	845.25	688	1053	758	882	3373	843.25	741	918	702	1012
	ORF-T	YDR320C-A	0.104459	0.273524	0.410173	3051	762.75	815	576	859	801	3257	814.25	749	776	844	888
	ORF-T	YDR320W-B	-0.573105	0.040395	0.0968105	139	34.75	43	42	28	26	94	23.5	15	24	22	33
	ORF-T	YDR321W	0.0990311	0.246522	0.381361	22657	5664.25	6115	5855	5370	5317	24367	6091.75	7385	6134	5730	5118
	ORF-T	YDR322C-A	0.0603066	0.483414	0.616912	3661	915.25	754	821	931	1155	3858	964.5	642	1135	921	1160
	ORF-T	YDR322W	0.0379325	0.619625	0.732552	8257	2064.25	1920	1930	1958	2449	8558	2139.5	1717	2376	1826	2639
	ORF-T	YDR323C	-0.192593	0.0484966	0.11152	2721	680.25	660	571	691	799	2383	595.75	526	608	557	692
	ORF-T	YDR324C	-0.450978	7.41862e-11	2.75096e-09	18402	4600.5	5969	4102	3730	4601	13605	3401.25	4802	3047	2639	3117
	ORF-T	YDR325W	-0.249116	8.95237e-05	0.000661234	7448	1862	1841	1827	1714	2066	6286	1571.5	1515	1754	1364	1653
	ORF-T	YDR326C	-0.0288198	0.687993	0.785195	31962	7990.5	9087	6931	7246	8698	31409	7852.25	9489	7386	6540	7994
	ORF-T	YDR327W	-1.09765	0.0129564	0.0394413	37	9.25	10	12	7	8	17	4.25	2	5	4	6
	ORF-T	YDR328C	0.114749	0.0860751	0.173989	18787	4696.75	3890	4718	4566	5613	20475	5118.75	4129	5965	4437	5944
	ORF-T	YDR329C	0.136978	0.0222999	0.0610552	8951	2237.75	1619	2091	2462	2779	9843	2460.75	1758	2614	2459	3012
	ORF-T	YDR330W	0.211721	0.00502778	0.0186059	7221	1805.25	1357	1781	1845	2238	8513	2128.25	1412	2480	1827	2794
	ORF-T	YDR331W	0.0076496	0.910848	0.945207	8046	2011.5	2126	1919	1927	2074	8090	2022.5	2178	2049	1871	1992
	ORF-T	YDR332W	-0.131726	0.0986453	0.193297	4805	1201.25	1250	1025	1190	1340	4387	1096.75	1001	1131	1028	1227
	ORF-T	YDR333C	0.0767926	0.226486	0.35783	10529	2632.25	2905	2504	2377	2743	11142	2785.5	2748	3156	2362	2876
	ORF-T	YDR334W	-0.265854	0.000219163	0.00143195	14788	3697	3422	4028	3411	3927	12412	3103	2755	3722	2545	3390
	ORF-T	YDR335W	-0.21138	0.0679521	0.144786	12375	3093.75	2410	4528	2858	2579	10753	2688.25	2377	3714	1981	2681
	ORF-T	YDR336W	-0.472128	3.0175e-09	7.62309e-08	4176	1044	1144	917	1056	1059	3011	752.75	741	801	688	781
	ORF-T	YDR337W	-0.082819	0.324741	0.464408	7598	1899.5	1739	1596	1980	2283	7230	1807.5	1350	1926	1655	2299
	ORF-T	YDR338C	-0.000605223	0.993744	0.997534	4989	1247.25	1193	1145	1239	1412	5047	1261.75	990	1404	1098	1555
	ORF-T	YDR339C	-0.17291	0.00610862	0.0216698	8361	2090.25	2358	1785	1949	2269	7413	1853.25	1935	1850	1559	2069
	ORF-T	YDR341C	-0.195819	0.00825353	0.027444	51096	12774	13057	12788	12186	13065	44823	11205.8	12575	11671	9792	10785
	ORF-T	YDR342C	1.25771	3.8912e-18	4.29115e-16	3927	981.75	220	936	1310	1461	10006	2501.5	416	2592	2767	4231
	ORF-T	YDR343C	1.04269	1.23135e-09	3.41707e-08	2709	677.25	81	521	769	1338	6735	1683.75	92	1129	1492	4022
	ORF-T	YDR344C	-0.458787	0.000951195	0.00480026	592	148	160	129	136	167	433	108.25	124	125	76	108
	ORF-T	YDR345C	0.668712	6.42794e-08	1.20235e-06	191648	47912	49043	30143	41557	70905	306827	76706.8	60612	70617	52851	122747
	ORF-T	YDR346C	-0.0656389	0.363913	0.504002	31604	7901	7607	7077	7413	9507	30212	7553	7587	7797	6396	8432
	ORF-T	YDR347W	-0.015989	0.853859	0.904497	12457	3114.25	3125	2833	2905	3594	12370	3092.5	2840	3439	2606	3485
	ORF-T	YDR348C	-0.0651871	0.389353	0.527991	12139	3034.75	3035	2769	2806	3529	11644	2911	2639	3341	2534	3130
	ORF-T	YDR349C	0.137166	0.0401092	0.0963199	15217	3804.25	3528	3686	3715	4288	16792	4198	4006	4526	3562	4698
	ORF-T	YDR350C	-0.0545123	0.429891	0.567431	9155	2288.75	1986	1998	2383	2788	8856	2214	1688	2352	2170	2646
	ORF-T	YDR351W	-0.110116	0.0978404	0.192076	12098	3024.5	3068	2752	2775	3503	11252	2813	2722	2938	2291	3301
	ORF-T	YDR352W	0.0491749	0.508848	0.638932	5752	1438	1537	1276	1345	1594	5960	1490	1645	1573	1266	1476
	ORF-T	YDR353W	0.046237	0.471144	0.605551	47690	11922.5	11336	11291	11426	13637	49344	12336	11484	13718	10946	13196
	ORF-T	YDR354W	-0.00293374	0.962697	0.9782	9778	2444.5	2192	2272	2394	2920	9730	2432.5	2265	2550	2278	2637
	ORF-T	YDR356W	-0.326239	1.4142e-05	0.000138387	7302	1825.5	1591	1631	1829	2251	5845	1461.25	1185	1640	1309	1711
	ORF-T	YDR357C	0.0462626	0.583855	0.702643	3397	849.25	739	725	986	947	3483	870.75	790	870	892	931
	ORF-T	YDR358W	0.259178	0.00463934	0.0174123	9725	2431.25	1319	2219	2801	3386	12102	3025.5	1234	3497	3157	4214
	ORF-T	YDR359C	-0.390615	5.54093e-06	6.19665e-05	5673	1418.25	1178	1594	1262	1639	4412	1103	920	1431	774	1287
	ORF-T	YDR361C	-0.173439	0.00676227	0.0234379	10973	2743.25	3296	2368	2554	2755	9806	2451.5	3206	2331	1990	2279
	ORF-T	YDR362C	-0.163093	0.114394	0.215201	3300	825	791	798	727	984	2977	744.25	638	829	570	940
	ORF-T	YDR363W	-0.425546	0.00097277	0.00489302	2068	517	524	623	506	415	1554	388.5	402	471	310	371
	ORF-T	YDR363W-A	-0.0911175	0.273971	0.410504	10690	2672.5	2220	2163	3106	3201	9960	2490	2121	2577	2446	2816
	ORF-T	YDR364C	-0.276659	0.00156974	0.00722069	4236	1059	1175	937	950	1174	3497	874.25	872	917	736	972
	ORF-T	YDR365C	-0.314753	5.12611e-06	5.79922e-05	31216	7804	9136	6962	7273	7845	25101	6275.25	6825	6254	5243	6779
	ORF-T	YDR367W	-0.09994	0.201498	0.327898	4773	1193.25	1165	1055	1202	1351	4444	1111	1128	1024	1072	1220
	ORF-T	YDR368W	0.0564317	0.413583	0.551139	10728	2682	2005	2510	2888	3325	11083	2770.75	2271	2994	2628	3190
	ORF-T	YDR369C	-0.217074	0.0271798	0.071262	3102	775.5	624	696	789	993	2682	670.5	498	708	601	875
	ORF-T	YDR370C	-0.309315	2.9336e-05	0.000259804	5052	1263	1270	1183	1258	1341	4084	1021	1101	1066	936	981
	ORF-T	YDR371W	-0.0389712	0.63496	0.743749	2480	620	521	633	647	679	2430	607.5	472	692	580	686
	ORF-T	YDR372C	-0.218407	0.00166273	0.00757424	31929	7982.25	7406	7494	8385	8644	27397	6849.25	6709	7249	6811	6628
	ORF-T	YDR373W	-0.0274864	0.686462	0.783833	5007	1251.75	1086	1191	1254	1476	4936	1234	1047	1320	1076	1493
	ORF-T	YDR374W-A	0.2248	0.0182816	0.0520186	1865	466.25	412	394	517	542	2170	542.5	520	487	552	611
	ORF-T	YDR375C	-0.0512399	0.59842	0.71488	5250	1312.5	1245	1174	1246	1585	5103	1275.75	1042	1400	1106	1555
	ORF-T	YDR376W	-0.0640464	0.349202	0.489617	5747	1436.75	1216	1296	1477	1758	5523	1380.75	1084	1467	1259	1713
	ORF-T	YDR377W	0.215776	0.00153755	0.00711132	11037	2759.25	2816	2549	2807	2865	12811	3202.75	3077	3175	3353	3206
	ORF-T	YDR378C	0.0579805	0.388049	0.526674	8069	2017.25	1883	1734	2133	2319	8373	2093.25	1969	2127	2050	2227
	ORF-T	YDR379C-A	0.172444	0.15602	0.270426	806	201.5	101	213	255	237	938	234.5	85	297	252	304
	ORF-T	YDR379W	-0.040962	0.587491	0.706084	8667	2166.75	1936	1969	2150	2612	8451	2112.75	1752	2428	1947	2324
	ORF-T	YDR380W	-0.714935	0.00142399	0.00671177	1884	471	93	697	822	272	1047	261.75	98	341	448	160
	ORF-T	YDR381C-A	0.00946175	0.953966	0.973072	1388	347	301	265	390	432	1443	360.75	188	376	336	543
	ORF-T	YDR381W	-0.369783	2.86993e-08	5.66923e-07	60856	15214	14367	16034	16217	14238	47286	11821.5	10177	13784	11519	11806
	ORF-T	YDR382W	0.11342	0.162364	0.277968	158022	39505.5	36381	38722	44064	38855	170560	42640	42384	43627	42204	42345
	ORF-T	YDR383C	-0.076802	0.474965	0.609164	2133	533.25	448	461	555	669	2043	510.75	396	531	415	701
	ORF-T	YDR384C	-0.265843	0.00505196	0.0186736	4514	1128.5	1047	1142	1088	1237	3794	948.5	881	998	734	1181
	ORF-T	YDR385W	0.196066	0.0185319	0.0526717	177320	44330	49932	50941	34084	42363	202166	50541.5	57806	56499	43016	44845
	ORF-T	YDR386W	-0.171464	0.0977365	0.191902	2543	635.75	509	579	662	793	2274	568.5	405	611	546	712
	ORF-T	YDR387C	-0.0929886	0.231199	0.363471	4076	1019	814	1081	1110	1071	3895	973.75	631	1137	931	1196
	ORF-T	YDR388W	0.26754	9.23622e-05	0.00067825	15687	3921.75	3223	3932	3582	4950	19180	4795	3499	5676	3908	6097
	ORF-T	YDR389W	-0.215012	0.00368258	0.0145345	18797	4699.25	4713	4487	4578	5019	16261	4065.25	4003	4552	3544	4162
	ORF-T	YDR390C	-0.164085	0.0125821	0.0385054	8522	2130.5	2079	2195	1979	2269	7639	1909.75	1840	2128	1640	2031
	ORF-T	YDR391C	0.307223	0.00122267	0.0059228	5488	1372	953	1361	1539	1635	7014	1753.5	924	2061	1840	2189
	ORF-T	YDR392W	-0.0433922	0.597114	0.71379	3494	873.5	652	814	958	1070	3387	846.75	647	926	809	1005
	ORF-T	YDR393W	-0.211041	0.0079415	0.0266228	5087	1271.75	1168	1152	1274	1493	4414	1103.5	926	1128	1005	1355
	ORF-T	YDR394W	0.169747	0.0144074	0.0428807	32565	8141.25	6905	7427	8276	9957	36833	9208.25	7081	9959	8645	11148
	ORF-T	YDR395W	-0.0315572	0.63743	0.745609	32874	8218.5	9179	8483	7091	8121	32318	8079.5	9385	8477	6569	7887
	ORF-T	YDR397C	-0.22	0.00172441	0.00780476	8020	2005	2136	1840	1939	2105	6923	1730.75	1793	1846	1389	1895
	ORF-T	YDR398W	-0.137136	0.0560326	0.124515	10114	2528.5	3049	2531	2021	2513	9325	2331.25	3091	2129	1673	2432
	ORF-T	YDR399W	-0.152114	0.0480826	0.110829	43020	10755	12176	9530	9891	11423	38773	9693.25	9973	10021	7913	10866
	ORF-T	YDR400W	-0.163047	0.0185301	0.0526717	7632	1908	1549	1875	2110	2098	6827	1706.75	1434	1886	1548	1959
	ORF-T	YDR401W	-0.228286	0.150871	0.264019	251	62.75	62	67	65	57	215	53.75	51	61	49	54
	ORF-T	YDR402C	-1.46523	8.48798e-08	1.5334e-06	141	35.25	30	34	44	33	52	13	9	16	8	19
	ORF-T	YDR403W	-0.895408	1.75241e-07	2.92615e-06	532	133	87	132	120	193	287	71.75	39	80	69	99
	ORF-T	YDR404C	0.0434442	0.532214	0.65816	10553	2638.25	2637	2517	2556	2843	10890	2722.5	2711	2900	2444	2835
	ORF-T	YDR405W	0.162492	0.0894153	0.179113	4009	1002.25	838	920	1010	1241	4575	1143.75	798	1319	948	1510
	ORF-T	YDR406W	0.0650125	0.728041	0.816719	24152	6038	3389	5892	6011	8860	27552	6888	2706	8203	3952	12691
	ORF-T	YDR406W-A	0.0979857	0.63761	0.74575	578	144.5	63	163	146	206	646	161.5	62	202	112	270
	ORF-T	YDR407C	-0.179664	0.00743436	0.0252836	14766	3691.5	3284	3901	3476	4105	13140	3285	2721	4099	2960	3360
	ORF-T	YDR408C	-0.140226	0.0781205	0.161593	10581	2645.25	2372	2483	2560	3166	9711	2427.75	1870	2670	2081	3090
	ORF-T	YDR409W	-0.150413	0.0954581	0.188278	4186	1046.5	909	1155	926	1196	3809	952.25	788	1186	774	1061
	ORF-T	YDR410C	-0.0897019	0.278634	0.415283	4837	1209.25	1226	1069	1217	1325	4537	1134.25	1183	1160	1077	1117
	ORF-T	YDR411C	0.239744	0.000318611	0.00195577	5081	1270.25	987	1310	1344	1440	5993	1498.25	1200	1652	1531	1610
	ORF-T	YDR412W	-0.335887	6.59363e-05	0.00051144	4304	1076	1189	922	988	1205	3445	861.25	1020	854	632	939
	ORF-T	YDR414C	-0.350115	3.26928e-05	0.000284369	4063	1015.75	1005	978	1056	1024	3187	796.75	844	850	792	701
	ORF-T	YDR415C	0.0899351	0.258853	0.394602	2999	749.75	729	741	755	774	3210	802.5	707	845	742	916
	ORF-T	YDR416W	-0.128219	0.109977	0.209104	6990	1747.5	1837	1374	1689	2090	6398	1599.5	1464	1602	1349	1983
	ORF-T	YDR418W	0.0477234	0.51393	0.643528	168538	42134.5	44929	44305	40270	39034	174576	43644	49005	46465	40083	39023
	ORF-T	YDR419W	-0.143701	0.109314	0.20823	3338	834.5	763	759	804	1012	3049	762.25	690	816	575	968
	ORF-T	YDR420W	-0.453589	4.69501e-10	1.43822e-08	10083	2520.75	2801	2770	2172	2340	7418	1854.5	1892	2217	1390	1919
	ORF-T	YDR421W	-0.187484	0.0114224	0.0357229	4465	1116.25	840	1127	1169	1329	3969	992.25	664	1210	920	1175
	ORF-T	YDR422C	0.00944377	0.885531	0.927205	10685	2671.25	2926	2481	2359	2919	10812	2703	2965	2853	2094	2900
	ORF-T	YDR423C	-0.0526314	0.649393	0.754799	6410	1602.5	1354	1374	1491	2191	6364	1591	1021	1774	1209	2360
	ORF-T	YDR424C	0.149297	0.0899083	0.179817	2496	624	544	529	689	734	2760	690	609	745	635	771
	ORF-T	YDR425W	0.102609	0.251138	0.38652	4701	1175.25	891	1300	1120	1390	5117	1279.25	865	1524	1168	1560
	ORF-T	YDR426C	0.238405	0.511841	0.64161	32	8	3	11	9	9	38	9.5	16	7	15	0
	ORF-T	YDR427W	0.128861	0.0677644	0.144491	32432	8108	6824	7629	8419	9560	35363	8840.75	7644	8933	8783	10003
	ORF-T	YDR428C	0.121149	0.156593	0.270966	3405	851.25	880	813	798	914	3703	925.75	968	955	880	900
	ORF-T	YDR429C	-0.0166839	0.794846	0.864865	43049	10762.2	10883	9448	10680	12038	42532	10633	10618	10357	9701	11856
	ORF-T	YDR430C	-0.207298	0.00541639	0.0197294	9625	2406.25	2161	2536	2121	2807	8439	2109.75	1660	2453	1724	2602
	ORF-T	YDR432W	-0.0735845	0.280565	0.417692	39873	9968.25	8670	12077	8563	10563	38346	9586.5	7624	12723	7919	10080
	ORF-T	YDR433W	-0.110751	0.127076	0.232296	20007	5001.75	4468	6235	4309	4995	18661	4665.25	3989	6151	3904	4617
	ORF-T	YDR434W	0.111409	0.0821457	0.167838	15202	3800.5	3510	3425	4095	4172	16375	4093.75	3916	4123	3971	4365
	ORF-T	YDR435C	-0.00509417	0.948422	0.968997	5468	1367	885	1270	1521	1792	5545	1386.25	760	1510	1372	1903
	ORF-T	YDR436W	0.108563	0.143543	0.254746	4589	1147.25	822	1268	1178	1321	5086	1271.5	763	1637	1073	1613
	ORF-T	YDR437W	-0.520194	1.023e-05	0.00010488	1252	313	358	269	291	334	871	217.75	195	208	216	252
	ORF-T	YDR438W	-0.358608	0.000407616	0.00238221	1902	475.5	467	422	442	571	1484	371	323	404	344	413
	ORF-T	YDR439W	-0.404064	0.00664951	0.0231546	800	200	183	270	191	156	614	153.5	143	214	98	159
	ORF-T	YDR440W	-0.271851	0.000316453	0.00194629	5117	1279.25	1272	1173	1253	1419	4255	1063.75	1067	1166	903	1119
	ORF-T	YDR441C	0.0949753	0.298477	0.437302	6320	1580	1537	1398	1433	1952	6798	1699.5	1664	1743	1267	2124
	ORF-T	YDR443C	-0.106695	0.112466	0.212499	7409	1852.25	1689	2023	1719	1978	6967	1741.75	1366	2163	1500	1938
	ORF-T	YDR444W	-0.249974	0.000750824	0.00397245	5063	1265.75	1310	1137	1156	1460	4262	1065.5	1002	1202	907	1151
	ORF-T	YDR447C	-0.0221315	0.805517	0.872916	86784	21696	23877	22670	21873	18364	85860	21465	26545	21091	21317	16907
	ORF-T	YDR448W	-0.214772	0.00758381	0.0257023	4700	1175	1080	1018	1207	1395	4049	1012.25	916	1101	906	1126
	ORF-T	YDR449C	-0.0184767	0.8048	0.872423	6919	1729.75	2420	1396	1512	1591	6995	1748.75	2804	1389	1353	1449
	ORF-T	YDR450W	0.0119077	0.879329	0.923304	166163	41540.8	42506	46147	39706	37804	167936	41984	47476	45745	39509	35206
	ORF-T	YDR451C	-0.236969	0.0275311	0.0719303	4858	1214.5	1205	1108	1243	1302	4166	1041.5	1155	1246	955	810
	ORF-T	YDR452W	0.248165	0.000437028	0.00252731	24946	6236.5	4721	5704	6622	7899	29465	7366.25	5863	7861	7091	8650
	ORF-T	YDR453C	-0.292361	0.0684048	0.145531	2129	532.25	272	458	498	901	1811	452.75	174	493	331	813
	ORF-T	YDR454C	-0.00336449	0.963341	0.978777	26979	6744.75	6737	6932	6648	6662	26967	6741.75	7229	7172	6488	6078
	ORF-T	YDR456W	0.0721601	0.269299	0.405611	10314	2578.5	2275	2562	2555	2922	10884	2721	2518	2971	2305	3090
	ORF-T	YDR457W	-0.12755	0.0879528	0.176658	30934	7733.5	6794	9171	6506	8463	28705	7176.25	6127	9329	5380	7869
	ORF-T	YDR458C	-0.157797	0.031609	0.0799971	7400	1850	1550	1822	1923	2105	6698	1674.5	1397	1696	1439	2166
	ORF-T	YDR459C	-0.273483	0.000328613	0.00200263	3784	946	978	873	872	1061	3134	783.5	808	792	672	862
	ORF-T	YDR460W	0.000979396	0.991879	0.996368	3401	850.25	768	743	849	1041	3437	859.25	678	887	739	1133
	ORF-T	YDR461C-A	0.374685	0.00428194	0.0162976	675	168.75	104	146	182	243	886	221.5	122	257	198	309
	ORF-T	YDR461W	0.0910491	0.347496	0.48798	12404	3101	3270	2999	3228	2907	13229	3307.25	3229	3528	3301	3171
	ORF-T	YDR462W	0.0710031	0.464395	0.600536	3438	859.5	731	794	867	1046	3669	917.25	689	1083	746	1151
	ORF-T	YDR463W	0.134815	0.0500395	0.114322	10845	2711.25	2682	2583	2532	3048	11940	2985	3020	3040	2504	3376
	ORF-T	YDR464W	-0.275597	7.56659e-05	0.000572335	7830	1957.5	2029	2093	1507	2201	6537	1634.25	1592	1910	1130	1905
	ORF-T	YDR465C	-0.137928	0.0651386	0.14011	10215	2553.75	2890	2148	2290	2887	9330	2332.5	2761	2234	1790	2545
	ORF-T	YDR466W	0.0225252	0.748385	0.831015	8777	2194.25	2190	2041	2088	2458	8959	2239.75	2126	2433	1854	2546
	ORF-T	YDR467C	-0.408951	0.0404223	0.0968334	191	47.75	40	42	56	53	144	36	37	39	32	36
	ORF-T	YDR468C	-0.198761	0.0633261	0.137095	3473	868.25	694	762	903	1114	3047	761.75	570	823	656	998
	ORF-T	YDR469W	-0.159991	0.0643082	0.138724	5225	1306.25	1214	1149	1386	1476	4666	1166.5	1130	1205	1080	1251
	ORF-T	YDR470C	-0.0752783	0.379506	0.518631	4807	1201.75	929	1159	1210	1509	4614	1153.5	784	1319	1063	1448
	ORF-T	YDR471W	-0.134884	0.0449329	0.105059	109393	27348.2	31520	26572	25448	25853	99870	24967.5	29825	24884	22170	22991
	ORF-T	YDR472W	-0.273413	0.000171887	0.00116198	5014	1253.5	1269	1132	1354	1259	4152	1038	1025	1049	933	1145
	ORF-T	YDR473C	-0.301882	0.0122228	0.0376695	1572	393	305	368	413	486	1291	322.75	240	323	269	459
	ORF-T	YDR475C	0.0204872	0.836403	0.892978	4641	1160.25	860	1377	1234	1170	4814	1203.5	765	1511	1054	1484
	ORF-T	YDR476C	0.125093	0.31423	0.453828	5499	1374.75	999	1361	1309	1830	6131	1532.75	1019	1742	1111	2259
	ORF-T	YDR477W	0.0722434	0.273779	0.410446	13966	3491.5	2893	3832	2982	4259	14841	3710.25	2801	4401	3050	4589
	ORF-T	YDR478W	-0.353526	0.00137961	0.00653577	1585	396.25	466	346	379	394	1242	310.5	345	317	246	334
	ORF-T	YDR479C	0.265798	0.00166544	0.00758389	2834	708.5	457	670	724	983	3453	863.25	542	907	720	1284
	ORF-T	YDR480W	0.0890339	0.314549	0.454082	2136	534	438	573	552	573	2283	570.75	453	633	547	650
	ORF-T	YDR481C	0.462712	2.50532e-09	6.41869e-08	22603	5650.75	5300	5194	5950	6159	31293	7823.25	6932	8564	6749	9048
	ORF-T	YDR482C	-0.428059	0.00014752	0.00101843	1406	351.5	274	341	361	430	1059	264.75	188	321	222	328
	ORF-T	YDR483W	0.105526	0.105635	0.203195	44978	11244.5	10960	10835	11427	11756	48386	12096.5	12351	12450	11548	12037
	ORF-T	YDR484W	-0.0855461	0.255201	0.390829	5370	1342.5	1258	1172	1304	1636	5072	1268	1073	1205	1236	1558
	ORF-T	YDR485C	-0.117387	0.135325	0.243604	6274	1568.5	1436	1493	1436	1909	5838	1459.5	1201	1650	1211	1776
	ORF-T	YDR486C	-0.00134272	0.987828	0.99402	7110	1777.5	1449	1564	1803	2294	7139	1784.75	1352	1867	1615	2305
	ORF-T	YDR487C	-0.0967492	0.230119	0.362215	20827	5206.75	4735	4598	5051	6443	19576	4894	4282	5089	3984	6221
	ORF-T	YDR488C	-0.139904	0.121156	0.224142	3887	971.75	930	893	879	1185	3564	891	724	1025	718	1097
	ORF-T	YDR489W	-0.262362	0.00501091	0.018576	1978	494.5	528	500	411	539	1663	415.75	471	485	302	405
	ORF-T	YDR490C	-0.0112367	0.894142	0.9336	5654	1413.5	1163	1420	1297	1774	5674	1418.5	1043	1778	1249	1604
	ORF-T	YDR492W	0.0166995	0.857316	0.907401	14477	3619.25	4733	2994	3610	3140	14967	3741.75	5696	3313	3290	2668
	ORF-T	YDR493W	0.16422	0.101266	0.19685	2297	574.25	538	497	565	697	2580	645	543	685	580	772
	ORF-T	YDR494W	0.167468	0.0573178	0.126616	7187	1796.75	1510	1500	1869	2308	8115	2028.75	1480	2077	1928	2630
	ORF-T	YDR495C	-0.12508	0.0734131	0.153939	5821	1455.25	1208	1374	1494	1745	5381	1345.25	997	1535	1232	1617
	ORF-T	YDR496C	-0.0684782	0.354761	0.494459	39829	9957.25	12583	8156	8273	10817	38355	9588.75	13101	8075	7186	9993
	ORF-T	YDR497C	-0.345627	1.15369e-05	0.000116139	51837	12959.2	13065	13559	12283	12930	40905	10226.2	9686	11471	9736	10012
	ORF-T	YDR498C	0.12089	0.0861006	0.174012	4056	1014	986	995	926	1149	4426	1106.5	1042	1222	941	1221
	ORF-T	YDR499W	-0.226727	0.00781335	0.0262765	4007	1001.75	858	972	1020	1157	3457	864.25	659	972	767	1059
	ORF-T	YDR500C	0.0982138	0.146706	0.258854	69702	17425.5	17766	16985	18006	16945	74616	18654	19114	18585	18537	18380
	ORF-T	YDR501W	-0.376646	0.000751898	0.00397647	1305	326.25	283	343	283	396	1013	253.25	225	309	195	284
	ORF-T	YDR502C	0.241748	0.0203164	0.0567141	23328	5832	5050	6714	5897	5667	27801	6950.25	5719	8631	7575	5876
	ORF-T	YDR503C	0.0600821	0.47544	0.609412	2703	675.75	561	670	731	741	2818	704.5	591	794	722	711
	ORF-T	YDR504C	0.201977	0.0387121	0.0937459	1244	311	255	323	299	367	1447	361.75	252	429	348	418
	ORF-T	YDR505C	0.172385	0.0198377	0.0555981	17809	4452.25	3326	4447	4687	5349	20437	5109.25	3239	6253	5001	5944
	ORF-T	YDR506C	-0.142831	0.121723	0.224984	2056	514	387	498	537	634	1881	470.25	328	542	418	593
	ORF-T	YDR507C	-0.324623	1.3758e-05	0.00013557	17936	4484	4281	4841	4172	4642	14446	3611.5	3535	4577	3088	3246
	ORF-T	YDR508C	0.120815	0.11088	0.210097	12779	3194.75	3330	3467	2990	2992	14006	3501.5	3681	3876	2811	3638
	ORF-T	YDR510W	0.101538	0.133606	0.241297	17834	4458.5	3782	4782	4327	4943	19166	4791.5	4333	5539	4249	5045
	ORF-T	YDR511W	0.0454154	0.604098	0.719764	3172	793	633	776	872	891	3314	828.5	591	946	751	1026
	ORF-T	YDR512C	-0.0971207	0.484108	0.617307	1338	334.5	275	321	365	377	1268	317	257	381	227	403
	ORF-T	YDR513W	0.414233	3.56954e-11	1.38015e-09	11679	2919.75	2041	2991	3267	3380	15758	3939.5	2436	4382	4138	4802
	ORF-T	YDR514C	-0.331555	0.0156106	0.0459337	1333	333.25	315	338	318	362	1078	269.5	280	320	177	301
	ORF-T	YDR515W	-0.188891	0.0534002	0.119945	5844	1461	1424	1204	1446	1770	5150	1287.5	1073	1319	1157	1601
	ORF-T	YDR516C	0.510145	4.54432e-05	0.000374471	26738	6684.5	2545	5993	7391	10809	41780	10445	2661	11564	9273	18282
	ORF-T	YDR517W	0.0349918	0.633517	0.742538	12101	3025.25	2237	2932	3090	3842	12571	3142.75	2197	3606	2573	4195
	ORF-T	YDR518W	-0.0996536	0.151138	0.264341	14237	3559.25	3191	3333	3714	3999	13236	3309	3280	3323	3286	3347
	ORF-T	YDR519W	-0.00723798	0.917173	0.949672	7173	1793.25	1807	1580	1886	1900	7129	1782.25	1843	1803	1643	1840
	ORF-T	YDR520C	-0.204118	0.0212792	0.058845	2628	657	632	618	674	704	2288	572	571	587	507	623
	ORF-T	YDR523C	-0.601927	1.47169e-05	0.000143019	662	165.5	292	111	134	125	431	107.75	180	103	66	82
	ORF-T	YDR524C	-0.089647	0.187344	0.309927	9293	2323.25	2475	2085	2236	2497	8748	2187	2132	2372	1908	2336
	ORF-T	YDR524C-A	0.0554807	0.677579	0.77702	22751	5687.75	5638	4408	6011	6694	23579	5894.75	5234	6383	5411	6551
	ORF-T	YDR524C-B	-0.0709954	0.313709	0.453571	165294	41323.5	40195	34792	44804	45503	156889	39222.2	41213	38487	37235	39954
	ORF-T	YDR525W-A	0.233166	0.00671449	0.0233168	4265	1066.25	786	966	1185	1328	5049	1262.25	848	1444	1151	1606
	ORF-T	YDR526C	-0.518357	0.188951	0.311811	33	8.25	8	14	6	5	23	5.75	6	9	4	4
	ORF-T	YDR527W	-0.00347976	0.957678	0.975411	11397	2849.25	3178	2677	2639	2903	11406	2851.5	3237	2924	2391	2854
	ORF-T	YDR528W	-0.835592	1.98899e-12	9.77688e-11	4160	1040	1250	1061	940	909	2423	605.75	764	763	563	333
	ORF-T	YDR529C	0.493407	9.80599e-08	1.73164e-06	8022	2005.5	1550	2026	2344	2102	11299	2824.75	2125	3074	3305	2795
	ORF-T	YDR530C	0.100859	0.163108	0.27893	5621	1405.25	1112	1340	1464	1705	6129	1532.25	1011	1684	1409	2025
	ORF-T	YDR531W	-0.232116	0.00091366	0.00464224	8407	2101.75	1892	1992	2184	2339	7142	1785.5	1692	1893	1726	1831
	ORF-T	YDR532C	-0.37821	0.000113873	0.000815436	1940	485	381	456	527	576	1520	380	250	405	346	519
	ORF-T	YDR533C	0.00873043	0.937333	0.962687	1322	330.5	226	339	340	417	1333	333.25	245	306	326	456
	ORF-T	YDR534C	-2.04559	6.69859e-08	1.2438e-06	11163	2790.75	1818	1921	1885	5539	2960	740	415	604	251	1690
	ORF-T	YDR537C	-1.07185	0.000730634	0.00388182	61	15.25	16	17	11	17	29	7.25	11	8	4	6
	ORF-T	YDR538W	-0.169526	0.0237508	0.0642507	3506	876.5	837	839	847	983	3121	780.25	733	834	714	840
	ORF-T	YDR539W	-0.439556	5.52915e-09	1.29136e-07	7281	1820.25	1553	1797	1703	2228	5437	1359.25	1057	1567	1090	1723
	ORF-T	YDR540C	-1.37643	3.51844e-19	4.64801e-17	854	213.5	181	176	213	284	333	83.25	50	95	84	104
	ORF-T	YDR541C	-0.558962	5.93425e-09	1.37332e-07	4426	1106.5	902	1042	1170	1312	3021	755.25	646	872	586	917
	ORF-T	YEL001C	-0.0296316	0.710588	0.803036	21886	5471.5	5376	5255	5563	5692	21463	5365.75	6108	5533	4939	4883
	ORF-T	YEL002C	0.124992	0.0839556	0.170711	38187	9546.75	9383	8572	10074	10158	41547	10386.8	11378	10032	10040	10097
	ORF-T	YEL003W	-0.154135	0.0219657	0.0603877	9708	2427	2594	2017	2673	2424	8699	2174.75	2404	1920	2274	2101
	ORF-T	YEL004W	-0.104815	0.155273	0.269639	6166	1541.5	1541	1307	1676	1642	5717	1429.25	1443	1369	1357	1548
	ORF-T	YEL005C	0.0504745	0.614974	0.728888	2141	535.25	469	507	537	628	2263	565.75	381	614	517	751
	ORF-T	YEL006W	-0.172251	0.0266886	0.0702794	5434	1358.5	1271	1252	1348	1563	4848	1212	1002	1308	1115	1423
	ORF-T	YEL007W	-0.214671	0.0497329	0.113765	7232	1808	1927	2079	1422	1804	6297	1574.25	1536	1973	1158	1630
	ORF-T	YEL009C	-0.0347541	0.588456	0.706756	140464	35116	35707	31043	34744	38970	137143	34285.8	32822	33383	32000	38938
	ORF-T	YEL011W	1.19037	6.5676e-18	7.11883e-16	26055	6513.75	1463	6312	7323	10957	62398	15599.5	2953	17193	14346	27906
	ORF-T	YEL012W	0.0585449	0.642925	0.74998	2180	545	254	484	675	767	2346	586.5	225	654	529	938
	ORF-T	YEL013W	0.0388441	0.541091	0.665579	18238	4559.5	3788	4759	4598	5093	18831	4707.75	3868	5341	4246	5376
	ORF-T	YEL015W	0.113813	0.0677271	0.144491	9921	2480.25	2396	2542	2207	2776	10800	2700	2537	3097	2200	2966
	ORF-T	YEL016C	-0.271629	0.0015079	0.00699971	3602	900.5	873	826	903	1000	3001	750.25	668	887	630	816
	ORF-T	YEL017C-A	0.174641	0.0534182	0.119945	22094	5523.5	5589	5257	5573	5675	24890	6222.5	6838	6301	6007	5744
	ORF-T	YEL017W	0.0255037	0.802334	0.870643	2963	740.75	638	757	707	861	3039	759.75	677	921	605	836
	ORF-T	YEL018W	-0.292677	0.0114792	0.0358568	1719	429.75	355	398	430	536	1415	353.75	294	395	284	442
	ORF-T	YEL019C	-0.363188	0.000819211	0.00426663	1374	343.5	340	310	317	407	1072	268	262	320	235	255
	ORF-T	YEL020C	0.044029	0.647913	0.753631	2853	713.25	602	700	727	824	2989	747.25	506	913	698	872
	ORF-T	YEL020C-B	0.0366438	0.92037	0.951651	33	8.25	8	9	11	5	34	8.5	7	12	11	4
	ORF-T	YEL020W-A	-0.142991	0.0474406	0.109669	4052	1013	957	995	1117	983	3675	918.75	812	1004	910	949
	ORF-T	YEL021W	-0.0948597	0.300359	0.43945	1958	489.5	486	473	514	485	1840	460	398	517	428	497
	ORF-T	YEL022W	-0.142633	0.0322267	0.0812363	25337	6334.25	7054	6626	5141	6516	23137	5784.25	6301	6909	4348	5579
	ORF-T	YEL023C	-0.341185	0.00707543	0.0243436	1984	496	507	357	485	635	1564	391	365	423	312	464
	ORF-T	YEL024W	0.660336	5.09204e-10	1.53755e-08	5102	1275.5	815	1369	1524	1394	8188	2047	1152	2347	2559	2130
	ORF-T	YEL025C	-0.260256	0.0279203	0.0726223	4427	1106.75	957	1406	1099	965	3722	930.5	805	1165	790	962
	ORF-T	YEL026W	-0.0203327	0.785576	0.858259	26425	6606.25	8626	7096	5772	4931	26259	6564.75	8902	7112	5745	4500
	ORF-T	YEL027W	-0.120559	0.0987904	0.193462	77742	19435.5	18237	18787	20617	20101	71392	17848	18705	18349	17405	16933
	ORF-T	YEL028W	-0.203467	0.155408	0.269792	1105	276.25	279	253	257	316	967	241.75	186	229	225	327
	ORF-T	YEL029C	-0.202862	0.0138935	0.041615	4355	1088.75	1128	968	1129	1130	3793	948.25	1132	921	897	843
	ORF-T	YEL030W	-0.0972858	0.318869	0.458388	2363	590.75	542	526	599	696	2233	558.25	451	609	459	714
	ORF-T	YEL031W	-0.0197143	0.775024	0.851352	60274	15068.5	16783	15827	12100	15564	59491	14872.8	16198	17077	12250	13966
	ORF-T	YEL032W	-0.61051	3.30963e-20	4.80117e-18	16460	4115	4589	4453	3323	4095	10878	2719.5	2936	3383	2072	2487
	ORF-T	YEL033W	0.0106271	0.919309	0.951186	41659	10414.8	9821	11817	10903	9118	41998	10499.5	11271	11927	10653	8147
	ORF-T	YEL034C-A	0.0171778	0.926238	0.955781	222	55.5	40	67	64	51	230	57.5	28	72	50	80
	ORF-T	YEL034W	0.0938166	0.352684	0.492895	142881	35720.2	35454	41434	36376	29617	152747	38186.8	41629	43597	38815	28706
	ORF-T	YEL035C	0.502761	0.101033	0.196549	39	9.75	5	15	9	10	56	14	7	17	12	20
	ORF-T	YEL036C	-0.183208	0.0070156	0.0241443	14954	3738.5	4093	3535	3319	4007	13198	3299.5	3687	3597	2784	3130
	ORF-T	YEL037C	0.0364813	0.570796	0.691256	18708	4677	4030	4757	4373	5548	19296	4824	4131	5643	4036	5486
	ORF-T	YEL038W	0.205268	0.00332556	0.013393	4855	1213.75	1115	1162	1227	1351	5621	1405.25	1255	1522	1220	1624
	ORF-T	YEL039C	1.08696	4.62262e-14	2.90218e-12	486	121.5	27	124	165	170	1082	270.5	32	347	300	403
	ORF-T	YEL040W	-0.436919	1.44022e-06	1.90457e-05	67266	16816.5	20684	16209	14783	15590	50127	12531.8	15977	13815	11198	9137
	ORF-T	YEL041W	0.0697086	0.612658	0.727162	1377	344.25	205	321	337	514	1484	371	166	379	380	559
	ORF-T	YEL042W	-0.113361	0.120656	0.223391	25891	6472.75	7310	6639	5489	6453	24108	6027	7243	6653	4804	5408
	ORF-T	YEL043W	0.0616095	0.471804	0.6061	6966	1741.5	2066	1956	1312	1632	7277	1819.25	2110	2143	1402	1622
	ORF-T	YEL044W	-0.131681	0.106563	0.204515	3835	958.75	884	904	962	1085	3515	878.75	755	927	793	1040
	ORF-T	YEL045C	-0.118065	0.0810952	0.166227	54735	13683.8	15791	13800	10693	14451	50420	12605	13721	13725	9887	13087
	ORF-T	YEL046C	-0.133099	0.0488696	0.112172	59755	14938.8	17212	15102	11613	15828	54463	13615.8	15001	14756	10710	13996
	ORF-T	YEL047C	-0.0885552	0.259374	0.394978	27943	6985.75	6109	6534	6571	8729	26601	6650.25	5116	6990	5592	8903
	ORF-T	YEL048C	-0.691902	2.76507e-10	9.01456e-09	2210	552.5	709	491	502	508	1391	347.75	509	314	254	314
	ORF-T	YEL049W	-0.643181	0.0135932	0.0409281	284	71	31	45	49	159	177	44.25	11	50	41	75
	ORF-T	YEL050C	0.0510579	0.594369	0.711716	6425	1606.25	1269	1360	1676	2120	6718	1679.5	1150	1835	1473	2260
	ORF-T	YEL051W	0.0736884	0.292323	0.430125	37220	9305	8357	8352	9872	10639	38982	9745.5	9285	9499	9762	10436
	ORF-T	YEL052W	0.272248	3.6982e-05	0.000315829	10309	2577.25	2235	2654	2614	2806	12600	3150	2385	3600	2973	3642
	ORF-T	YEL053C	-0.058892	0.35173	0.492325	7338	1834.5	1957	1769	1671	1941	7062	1765.5	1739	1914	1523	1886
	ORF-T	YEL054C	-0.057025	0.442562	0.579452	129045	32261.2	35051	32969	31083	29942	124316	31079	35964	31541	29251	27560
	ORF-T	YEL055C	-0.198982	0.00272546	0.0114111	36700	9175	10747	8431	7886	9636	32218	8054.5	9801	7929	6109	8379
	ORF-T	YEL056W	0.0423785	0.516152	0.644945	7036	1759	1457	1713	1797	2069	7304	1826	1360	2038	1729	2177
	ORF-T	YEL057C	-1.34225	6.58854e-13	3.48149e-11	539	134.75	113	119	154	153	219	54.75	21	65	46	87
	ORF-T	YEL058W	-0.0254921	0.702963	0.797546	17598	4399.5	3558	4315	4375	5350	17434	4358.5	3429	5046	3606	5353
	ORF-T	YEL059C-A	-0.236035	0.110226	0.209328	817	204.25	150	186	214	267	718	179.5	97	214	136	271
	ORF-T	YEL060C	-0.042574	0.689253	0.786276	32622	8155.5	5609	9526	6737	10750	33858	8464.5	3616	11301	7062	11879
	ORF-T	YEL061C	-0.285601	1.63295e-05	0.000156531	8832	2208	2224	2127	2026	2455	7279	1819.75	1738	2029	1524	1988
	ORF-T	YEL062W	0.0473427	0.545324	0.669551	4402	1100.5	1047	965	1121	1269	4571	1142.75	918	1208	1120	1325
	ORF-T	YEL063C	0.2881	7.37516e-05	0.000561079	13602	3400.5	4096	3357	2939	3210	16674	4168.5	4753	4843	3412	3666
	ORF-T	YEL064C	-0.600376	3.82485e-09	9.36424e-08	3371	842.75	709	764	864	1034	2215	553.75	461	645	566	543
	ORF-T	YEL065W	0.0559864	0.812454	0.87757	45605	11401.2	10702	8162	9328	17413	48728	12182	9601	11515	6649	20963
	ORF-T	YEL066W	0.108263	0.257392	0.393046	2656	664	538	689	636	793	2876	719	588	767	618	903
	ORF-T	YEL067C	-0.154093	0.502149	0.632768	597	149.25	133	120	133	211	567	141.75	102	140	71	254
	ORF-T	YEL068C	-0.10242	0.26534	0.401434	2327	581.75	573	518	575	661	2188	547	479	605	440	664
	ORF-T	YEL070W	-0.298512	0.164659	0.280785	364	91	45	74	95	150	328	82	17	90	52	169
	ORF-T	YEL071W	0.393576	3.10344e-05	0.000272372	54729	13682.2	12065	14900	14173	13591	71921	17980.2	15605	18714	15853	21749
	ORF-T	YEL072W	0.144685	0.189866	0.312915	1330	332.5	280	394	349	307	1489	372.25	261	434	431	363
	ORF-T	YEL073C	-1.3273	7.90719e-08	1.43666e-06	281	70.25	37	104	68	72	118	29.5	8	37	26	47
	ORF-T	YEL077C	-0.674938	6.86759e-07	9.89713e-06	1154	288.5	279	332	228	315	728	182	156	253	158	161
	ORF-T	YER001W	-0.271064	0.00643052	0.0225033	14219	3554.75	3423	3708	3611	3477	11811	2952.75	2879	3394	3183	2355
	ORF-T	YER002W	-0.402338	0.00760277	0.0257203	1653	413.25	386	403	373	491	1263	315.75	327	317	248	371
	ORF-T	YER003C	0.0853561	0.358652	0.498613	19864	4966	4983	5737	4629	4515	21062	5265.5	5265	6004	5218	4575
	ORF-T	YER004W	0.0857942	0.268421	0.404529	8645	2161.25	1708	2154	2216	2567	9253	2313.25	1894	2686	1881	2792
	ORF-T	YER005W	-0.15881	0.0227478	0.0619853	7459	1864.75	1814	1697	1842	2106	6701	1675.25	1603	1806	1429	1863
	ORF-T	YER006W	0.0357472	0.579064	0.698321	33041	8260.25	10246	7079	6953	8763	33867	8466.75	10415	8044	6740	8668
	ORF-T	YER007C-A	-0.0653654	0.288297	0.425682	13725	3431.25	3640	3242	3275	3568	13141	3285.25	3534	3398	2903	3306
	ORF-T	YER007W	-0.60098	2.1742e-06	2.72648e-05	766	191.5	179	233	192	162	508	127	136	148	96	128
	ORF-T	YER008C	0.0009349	0.987611	0.993892	18150	4537.5	4665	4533	4125	4827	18257	4564.25	4543	5171	3787	4756
	ORF-T	YER009W	0.0151593	0.847726	0.900256	41531	10382.8	11036	10279	10313	9903	42018	10504.5	11996	10701	10180	9141
	ORF-T	YER010C	0.0421247	0.620056	0.732651	4264	1066	928	1021	1062	1253	4424	1106	810	1237	1098	1279
	ORF-T	YER011W	-2.1363	7.23712e-26	2.18526e-23	20054	5013.5	4051	3715	3490	8798	4777	1194.25	926	968	552	2331
	ORF-T	YER012W	0.112768	0.175551	0.294567	28416	7104	6012	6893	7651	7860	30603	7650.75	7094	8367	7134	8008
	ORF-T	YER013W	-0.202521	0.00708924	0.0243845	5440	1360	1186	1471	1253	1530	4783	1195.75	1066	1491	927	1299
	ORF-T	YER014W	-0.124171	0.0939021	0.185986	8104	2026	1588	1868	1959	2689	7495	1873.75	1315	1992	1717	2471
	ORF-T	YER015W	0.144832	0.169305	0.286284	3324	831	669	767	832	1056	3789	947.25	548	1080	867	1294
	ORF-T	YER016W	-0.457195	4.59454e-05	0.000377924	3274	818.5	615	854	812	993	2393	598.25	455	772	558	608
	ORF-T	YER017C	0.176634	0.00940945	0.030535	14036	3509	3014	3577	3270	4175	16029	4007.25	3132	4715	3399	4783
	ORF-T	YER018C	-0.193367	0.0952116	0.187963	1148	287	241	272	277	358	1009	252.25	195	297	220	297
	ORF-T	YER019C-A	-0.0200561	0.785308	0.858114	13042	3260.5	2845	2966	3376	3855	12932	3233	2535	3531	2921	3945
	ORF-T	YER019W	-0.223567	0.00295394	0.0121354	5605	1401.25	1227	1430	1315	1633	4827	1206.75	1085	1406	980	1356
	ORF-T	YER020W	-0.149493	0.125983	0.230522	15064	3766	2541	3839	3904	4780	14162	3540.5	1729	4066	3510	4857
	ORF-T	YER021W	0.104785	0.11422	0.215001	35609	8902.25	7481	8237	9221	10670	38289	9572.25	8078	10410	8784	11017
	ORF-T	YER022W	-0.0257353	0.674862	0.774903	8294	2073.5	1888	1882	2121	2403	8159	2039.75	1754	2204	1917	2284
	ORF-T	YER023W	0.139122	0.044052	0.103495	21524	5381	4890	5335	5371	5928	23689	5922.25	5829	6310	5438	6112
	ORF-T	YER024W	0.29266	0.0442023	0.103771	3308	827	794	709	835	970	4228	1057	717	956	764	1791
	ORF-T	YER025W	-0.140702	0.0907119	0.181224	48337	12084.2	11933	11377	11987	13040	44163	11040.8	12465	11457	9067	11174
	ORF-T	YER026C	-0.0109693	0.871657	0.918054	18481	4620.25	4057	4412	4604	5408	18406	4601.5	3769	4722	4561	5354
	ORF-T	YER027C	0.0527859	0.43109	0.568599	7404	1851	1540	2026	1842	1996	7788	1947	1454	2396	1704	2234
	ORF-T	YER028C	0.827565	1.02421e-11	4.35659e-10	2507	626.75	655	464	608	780	4602	1150.5	1179	898	727	1798
	ORF-T	YER029C	0.0154693	0.839021	0.894382	3403	850.75	811	780	807	1005	3451	862.75	815	891	726	1019
	ORF-T	YER030W	-0.0912008	0.239652	0.373328	9963	2490.75	2074	2247	2672	2970	9382	2345.5	1880	2539	2125	2838
	ORF-T	YER031C	-0.388033	0.00243952	0.0104133	3955	988.75	807	1379	933	836	3023	755.75	704	967	643	709
	ORF-T	YER032W	-0.0962409	0.23705	0.370459	5010	1252.5	1298	1293	1188	1231	4732	1183	1358	1363	981	1030
	ORF-T	YER033C	0.0203149	0.811052	0.876727	3896	974	655	1044	1043	1154	4032	1008	583	1346	981	1122
	ORF-T	YER034W	0.0610744	0.510569	0.640458	3085	771.25	672	786	717	910	3225	806.25	701	848	719	957
	ORF-T	YER035W	0.0805198	0.337445	0.47762	5306	1326.5	842	1266	1540	1658	5639	1409.75	902	1509	1298	1930
	ORF-T	YER036C	-0.25321	0.000204589	0.00134645	90901	22725.2	26406	23013	19995	21487	76619	19154.8	23101	20195	16081	17242
	ORF-T	YER037W	0.977553	2.59626e-13	1.48314e-11	3958	989.5	496	805	1045	1612	7974	1993.5	879	2236	1701	3158
	ORF-T	YER038C	-0.326055	0.000528419	0.00295347	2661	665.25	804	571	595	691	2120	530	596	516	424	584
	ORF-T	YER038W-A	-0.0731112	0.644622	0.751268	272	68	78	64	62	68	258	64.5	63	62	62	71
	ORF-T	YER039C	-0.151552	0.299	0.437916	646	161.5	129	124	190	203	593	148.25	87	192	131	183
	ORF-T	YER039C-A	-0.119408	0.572596	0.692973	206	51.5	28	37	68	73	193	48.25	19	74	42	58
	ORF-T	YER040W	-0.163085	0.0560535	0.124517	6283	1570.75	1400	1583	1410	1890	5671	1417.75	1158	1753	1199	1561
	ORF-T	YER041W	-0.0788928	0.33657	0.476807	3807	951.75	890	953	914	1050	3629	907.25	778	1020	796	1035
	ORF-T	YER042W	0.617167	1.08622e-12	5.53232e-11	6432	1608	1362	1733	1725	1612	9972	2493	1909	3084	2793	2186
	ORF-T	YER043C	-0.209139	0.00320717	0.0129947	156328	39082	44082	41985	32109	38152	135238	33809.5	38110	37940	29098	30090
	ORF-T	YER044C	0.218147	0.00590435	0.0210927	8137	2034.25	1745	2033	2115	2244	9466	2366.5	2006	2541	2445	2474
	ORF-T	YER044C-A	-0.598319	0.000162535	0.0011096	431	107.75	124	76	89	142	282	70.5	79	61	58	84
	ORF-T	YER045C	-0.263797	0.013579	0.0409146	4816	1204	1029	1034	1176	1577	4159	1039.75	658	1127	824	1550
	ORF-T	YER046W	-0.651832	9.14876e-09	2.05353e-07	1860	465	339	419	520	582	1191	297.75	210	304	276	401
	ORF-T	YER047C	-0.388107	0.000552387	0.0030685	2728	682	643	862	647	576	2105	526.25	514	639	396	556
	ORF-T	YER048C	0.00129669	0.984072	0.991578	11981	2995.25	2558	2827	3092	3504	12023	3005.75	2504	3391	2764	3364
	ORF-T	YER048W-A	-0.014687	0.838965	0.894382	8889	2222.25	2146	2028	2361	2354	8805	2201.25	2107	2150	2033	2515
	ORF-T	YER049W	0.0246962	0.71718	0.808253	20950	5237.5	6271	5218	4513	4948	21431	5357.75	6700	5342	4353	5036
	ORF-T	YER050C	-0.0564428	0.477571	0.611589	6919	1729.75	1609	1509	1748	2053	6659	1664.75	1481	1775	1501	1902
	ORF-T	YER051W	0.0483483	0.559144	0.681374	3451	862.75	803	761	885	1002	3591	897.75	687	959	878	1067
	ORF-T	YER052C	-0.137045	0.0451978	0.105464	23492	5873	5935	5225	5494	6838	21335	5333.75	5331	5665	4731	5608
	ORF-T	YER053C	0.953598	2.8106e-16	2.28488e-14	10486	2621.5	989	2396	3301	3800	21914	5478.5	1349	6285	5944	8336
	ORF-T	YER053C-A	0.345134	0.0702506	0.148685	157	39.25	26	53	33	45	207	51.75	19	78	62	48
	ORF-T	YER054C	0.546929	0.000572375	0.00316843	1893	473.25	171	442	556	724	3243	810.75	116	951	775	1401
	ORF-T	YER055C	-0.00908097	0.906459	0.941808	38783	9695.75	10338	8932	9265	10248	38537	9634.25	10809	9703	8726	9299
	ORF-T	YER056C	-0.0965441	0.277914	0.414697	36161	9040.25	9656	8762	8170	9573	34178	8544.5	9730	8569	6350	9529
	ORF-T	YER056C-A	-0.111425	0.22194	0.352265	80923	20230.8	21908	21539	19679	17797	75310	18827.5	23353	19842	16929	15186
	ORF-T	YER057C	0.228327	0.00274791	0.0114748	11058	2764.5	2465	2639	2877	3077	12938	3234.5	3035	3411	2919	3573
	ORF-T	YER058W	-0.323257	0.0840266	0.170729	463	115.75	68	95	117	183	378	94.5	38	110	77	153
	ORF-T	YER059W	0.0151961	0.852061	0.903423	6584	1646	1366	1520	1670	2028	6725	1681.25	1213	1705	1648	2159
	ORF-T	YER060W	-1.07129	1.01552e-23	2.52526e-21	3597	899.25	1054	755	865	923	1725	431.25	513	487	331	394
	ORF-T	YER060W-A	-0.891151	0.00635352	0.0223031	118	29.5	33	22	27	36	64	16	13	20	11	20
	ORF-T	YER061C	-0.174537	0.19978	0.325741	6007	1501.75	1195	1463	1403	1946	5641	1410.25	675	1611	1244	2111
	ORF-T	YER062C	0.698641	5.67494e-07	8.32019e-06	10003	2500.75	1862	2025	2601	3515	16699	4174.75	2460	5035	3846	5358
	ORF-T	YER063W	-0.0737093	0.333407	0.473702	8492	2123	1680	1951	2160	2701	8060	2015	1687	2154	1757	2462
	ORF-T	YER064C	0.18236	0.0473802	0.109569	13248	3312	3330	3131	2583	4204	15106	3776.5	3153	4113	3051	4789
	ORF-T	YER065C	-0.217067	0.0129061	0.0393414	4385	1096.25	878	1007	1209	1291	3838	959.5	625	1077	880	1256
	ORF-T	YER066W	0.13191	0.238682	0.372413	1457	364.25	261	327	418	451	1634	408.5	223	444	416	551
	ORF-T	YER067C-A	0.080007	0.837083	0.893299	32	8	6	12	8	6	34	8.5	7	9	6	12
	ORF-T	YER067W	0.598578	4.84037e-05	0.000394481	39642	9910.5	1764	8235	13062	16581	68315	17078.8	1836	16927	17116	32436
	ORF-T	YER068W	-0.0805565	0.310171	0.450479	7944	1986	2125	2057	1675	2087	7596	1899	1878	2340	1407	1971
	ORF-T	YER069W	-0.0895008	0.326506	0.466255	4238	1059.5	900	976	939	1423	4000	1000	797	1095	830	1278
	ORF-T	YER070W	-0.805439	6.3144e-18	6.90338e-16	46017	11504.2	11514	13025	8812	12666	26543	6635.75	6350	8980	5216	5997
	ORF-T	YER071C	-0.202787	0.0264497	0.0697951	2065	516.25	502	464	533	566	1797	449.25	421	475	393	508
	ORF-T	YER072W	0.451581	1.65477e-09	4.40879e-08	18316	4579	3869	4087	4757	5603	25086	6271.5	5558	6530	5278	7720
	ORF-T	YER073W	-0.199276	0.0360458	0.0884715	39262	9815.5	9626	9801	9357	10478	34073	8518.25	8678	9246	8154	7995
	ORF-T	YER074W	0.0720799	0.302402	0.441675	133809	33452.2	37853	33944	32503	29509	141084	35271	41027	37379	33247	29431
	ORF-T	YER074W-A	0.0280435	0.724981	0.814122	4500	1125	970	976	1268	1286	4584	1146	1039	1101	1032	1412
	ORF-T	YER075C	-0.320643	4.50736e-05	0.000372636	7514	1878.5	2252	1836	1528	1898	6052	1513	1610	1712	1069	1661
	ORF-T	YER076C	-0.114283	0.257617	0.393247	1982	495.5	438	491	461	592	1847	461.75	351	529	410	557
	ORF-T	YER076W-A	0.287488	0.143034	0.253984	147	36.75	32	29	40	46	182	45.5	25	54	37	66
	ORF-T	YER077C	-0.12446	0.143601	0.254813	4913	1228.25	1334	943	1235	1401	4516	1129	1241	1045	878	1352
	ORF-T	YER078C	0.0684732	0.336488	0.476797	6884	1721	1492	1513	1835	2044	7262	1815.5	1393	1908	1732	2229
	ORF-T	YER078W-A	0.457306	0.000234243	0.0015141	1863	465.75	224	406	516	717	2632	658	258	698	632	1044
	ORF-T	YER079W	0.452226	8.36315e-05	0.000622427	2709	677.25	298	602	764	1045	3765	941.25	371	1004	907	1483
	ORF-T	YER080W	0.186577	0.0039169	0.0152374	21918	5479.5	4424	5357	5448	6689	24966	6241.5	4911	6842	5980	7233
	ORF-T	YER081W	0.817939	1.57659e-10	5.46294e-09	14123	3530.75	2951	2910	4126	4136	25252	6313	4425	5960	5225	9642
	ORF-T	YER082C	-0.010664	0.866346	0.914212	14901	3725.25	4517	3249	3167	3968	14825	3706.25	4512	3500	2912	3901
	ORF-T	YER083C	0.142562	0.0212004	0.0586782	7357	1839.25	1585	1806	1750	2216	8147	2036.75	1710	2257	1803	2377
	ORF-T	YER086W	-0.0946696	0.233383	0.36599	20810	5202.5	5258	5689	4620	5243	19623	4905.75	5159	5725	3991	4748
	ORF-T	YER087C-A	-0.64299	0.00429971	0.0163444	140	35	51	34	26	29	89	22.25	19	27	17	26
	ORF-T	YER087C-B	-0.162208	0.012796	0.0390656	19741	4935.25	4535	4700	5246	5260	17619	4404.75	4456	4505	4159	4499
	ORF-T	YER087W	-0.100321	0.299511	0.438421	3156	789	555	755	819	1027	2988	747	465	859	645	1019
	ORF-T	YER088C	-0.0681663	0.518946	0.647445	21242	5310.5	4689	6973	4169	5411	20778	5194.5	3814	7131	3857	5976
	ORF-T	YER088C-A	0.155958	0.0693044	0.147124	2862	715.5	767	697	559	839	3200	800	776	908	615	901
	ORF-T	YER088W-B	-0.140922	0.339437	0.479744	288	72	56	83	79	70	262	65.5	54	74	64	70
	ORF-T	YER089C	-0.00260193	0.965692	0.979909	17142	4285.5	4385	4369	3666	4722	17187	4296.75	4238	4835	3469	4645
	ORF-T	YER090W	0.0578648	0.415016	0.552512	12276	3069	2820	3352	2748	3356	12856	3214	3116	3876	2589	3275
	ORF-T	YER091C	0.280434	0.0143039	0.0426634	94171	23542.8	22511	28208	19573	23879	115178	28794.5	24388	38146	27195	25449
	ORF-T	YER092W	0.065673	0.395227	0.533798	3393	848.25	650	878	870	995	3583	895.75	641	1113	855	974
	ORF-T	YER093C	-0.135469	0.0506457	0.11508	10816	2704	2614	2703	2458	3041	9913	2478.25	2269	2885	2057	2702
	ORF-T	YER093C-A	-0.163153	0.189844	0.312915	1711	427.75	341	377	459	534	1572	393	223	446	371	532
	ORF-T	YER094C	0.202502	0.00403359	0.0155815	24334	6083.5	4648	5744	6458	7484	28098	7024.5	5226	7943	6474	8455
	ORF-T	YER095W	-0.302474	0.00418566	0.016015	4136	1034	792	982	1022	1340	3455	863.75	512	1098	696	1149
	ORF-T	YER096W	-0.108672	0.449523	0.585845	448	112	101	119	115	113	421	105.25	77	131	80	133
	ORF-T	YER097W	0.178807	0.0975549	0.191694	770	192.5	161	196	220	193	874	218.5	187	249	214	224
	ORF-T	YER098W	-0.0848987	0.384752	0.523778	4654	1163.5	768	1034	1323	1529	4509	1127.25	566	1313	1137	1493
	ORF-T	YER099C	-0.211042	0.0104545	0.0331957	4955	1238.75	1127	1205	1215	1408	4309	1077.25	1003	1171	879	1256
	ORF-T	YER100W	-0.0892462	0.203307	0.32997	10341	2585.25	2303	2045	2811	3182	9631	2407.75	2360	2247	2268	2756
	ORF-T	YER101C	0.0650933	0.582706	0.701726	1781	445.25	300	423	460	598	1914	478.5	244	552	440	678
	ORF-T	YER102W	-0.0493589	0.494075	0.62621	89384	22346	24463	23062	20478	21381	86565	21641.2	24106	23464	19943	19052
	ORF-T	YER103W	-0.442377	1.59745e-05	0.000153476	4052	1013	538	1047	1281	1186	3035	758.75	356	888	772	1019
	ORF-T	YER104W	-0.301894	0.00266988	0.0112229	1229	307.25	230	329	323	347	998	249.5	210	295	227	266
	ORF-T	YER105C	-0.102161	0.137144	0.246041	26876	6719	7203	6709	5975	6989	25223	6305.75	7022	6811	5013	6377
	ORF-T	YER106W	-1.01622	1.17184e-06	1.59456e-05	195	48.75	47	39	67	42	96	24	19	21	22	34
	ORF-T	YER107C	-0.0513058	0.439618	0.576571	9934	2483.5	2520	2231	2352	2831	9599	2399.75	2419	2601	2011	2568
	ORF-T	YER109C	-0.102143	0.156785	0.271187	6042	1510.5	1393	1478	1491	1680	5662	1415.5	1294	1654	1239	1475
	ORF-T	YER110C	0.0548556	0.495871	0.627296	89652	22413	25903	26989	16946	19814	93152	23288	27180	27631	18097	20244
	ORF-T	YER111C	-0.39662	1.17509e-07	2.03587e-06	9068	2267	1860	2470	2219	2519	6873	1718.25	1502	2038	1646	1687
	ORF-T	YER112W	-0.046994	0.562577	0.684506	7324	1831	1685	1693	1792	2154	7106	1776.5	1600	1910	1563	2033
	ORF-T	YER113C	-0.184463	0.0105407	0.0334361	8403	2100.75	2366	2018	1915	2104	7395	1848.75	1971	1969	1657	1798
	ORF-T	YER114C	-0.201792	0.00255647	0.0108321	11629	2907.25	2965	3097	2482	3085	10211	2552.75	2602	2982	1918	2709
	ORF-T	YER115C	-0.310962	0.00160629	0.00736476	2912	728	667	646	719	880	2361	590.25	530	564	488	779
	ORF-T	YER116C	-0.0288967	0.747131	0.830334	3651	912.75	765	857	918	1111	3594	898.5	717	955	813	1109
	ORF-T	YER117W	0.041768	0.55793	0.680484	105929	26482.2	29283	25186	27346	24114	109132	27283	30337	27212	27626	23957
	ORF-T	YER118C	-0.108226	0.146768	0.25891	8356	2089	2250	2083	1907	2116	7779	1944.75	2257	2089	1694	1739
	ORF-T	YER119C	0.0232546	0.838648	0.894382	1466	366.5	207	408	393	458	1476	369	285	437	294	460
	ORF-T	YER120W	0.0139078	0.837705	0.893881	22334	5583.5	5398	5661	5161	6114	22558	5639.5	5585	6163	5033	5777
	ORF-T	YER121W	0.218537	0.125545	0.230067	393	98.25	42	112	123	116	462	115.5	53	145	101	163
	ORF-T	YER122C	-0.119824	0.0753491	0.157116	16844	4211	3543	4434	4066	4801	15535	3883.75	3602	4412	3243	4278
	ORF-T	YER123W	-0.0543174	0.414876	0.55247	10609	2652.25	2621	2381	2553	3054	10234	2558.5	2472	2656	2201	2905
	ORF-T	YER124C	-0.375553	0.000543139	0.00302507	54582	13645.5	15431	9945	12989	16217	42086	10521.5	10815	10480	7669	13122
	ORF-T	YER125W	0.0156251	0.817796	0.881313	40631	10157.8	10202	10173	9199	11057	41419	10354.8	9265	12304	8513	11337
	ORF-T	YER126C	-0.0779008	0.230496	0.36271	14941	3735.25	4412	3358	3372	3799	14264	3566	4386	3532	2707	3639
	ORF-T	YER127W	-0.217451	0.0243729	0.0655422	5418	1354.5	1640	1064	1221	1493	4785	1196.25	1717	1053	783	1232
	ORF-T	YER128W	0.0471049	0.657162	0.760482	774	193.5	184	190	188	212	804	201	210	202	159	233
	ORF-T	YER129W	-0.310847	2.59768e-06	3.17684e-05	16210	4052.5	4571	3964	3451	4224	13117	3279.25	3526	3703	2621	3267
	ORF-T	YER130C	0.0590962	0.549496	0.673131	8353	2088.25	1835	1976	2164	2378	8692	2173	2031	2128	1974	2559
	ORF-T	YER131W	-0.151222	0.0364696	0.0893121	113328	28332	28864	27499	27029	29936	102074	25518.5	25177	26577	24193	26127
	ORF-T	YER132C	-0.485519	2.07062e-11	8.33637e-10	12166	3041.5	3601	3002	2380	3183	8766	2191.5	2503	2504	1522	2237
	ORF-T	YER133W	0.109614	0.096028	0.189162	43640	10910	9689	9660	11707	12584	47027	11756.8	10131	12068	11598	13230
	ORF-T	YER134C	-0.00698079	0.922341	0.953	5665	1416.25	1166	1298	1484	1717	5679	1419.75	1047	1537	1340	1755
	ORF-T	YER136W	0.0243482	0.723669	0.813289	39899	9974.75	8290	9478	10474	11657	40712	10178	8071	11340	9712	11589
	ORF-T	YER137C	-0.22608	0.0699755	0.148251	566	141.5	172	120	116	158	483	120.75	127	112	97	147
	ORF-T	YER137W-A	-0.392882	0.595948	0.713129	8	2	1	4	1	2	6	1.5	1	3	1	1
	ORF-T	YER139C	-3.41721	3.43586e-148	4.35735e-144	2589	647.25	548	605	674	762	242	60.5	61	72	53	56
	ORF-T	YER140W	-0.632815	1.98928e-07	3.26366e-06	5092	1273	1376	1089	1265	1362	3318	829.5	595	909	694	1120
	ORF-T	YER141W	0.0234137	0.74578	0.829727	8661	2165.25	1469	2113	2452	2627	8943	2235.75	1298	2631	2244	2770
	ORF-T	YER142C	-0.186914	0.107397	0.205462	4093	1023.25	690	878	1187	1338	3717	929.25	442	1109	918	1248
	ORF-T	YER143W	0.116877	0.100364	0.195758	6802	1700.5	1109	1658	1730	2305	7478	1869.5	1133	2110	1609	2626
	ORF-T	YER144C	-0.480096	1.00353e-07	1.76271e-06	4523	1130.75	1021	1337	1110	1055	3277	819.25	690	986	680	921
	ORF-T	YER145C	0.0332299	0.77583	0.851632	23843	5960.75	6022	5028	4975	7818	24539	6134.75	6257	6109	4429	7744
	ORF-T	YER146W	-0.0529502	0.463757	0.599903	6946	1736.5	1658	1631	1901	1756	6697	1674.25	1654	1758	1642	1643
	ORF-T	YER147C	-0.181637	0.0593525	0.130181	2593	648.25	638	540	647	768	2298	574.5	496	610	473	719
	ORF-T	YER148W	-0.272932	0.00319723	0.0129603	15193	3798.25	3286	3977	3726	4204	12634	3158.5	3207	3543	2715	3169
	ORF-T	YER148W-A	-0.270533	0.202851	0.329527	182	45.5	42	50	41	49	153	38.25	51	39	30	33
	ORF-T	YER149C	-0.111478	0.128829	0.234482	4576	1144	1096	1189	1087	1204	4248	1062	1032	1179	965	1072
	ORF-T	YER150W	0.948561	2.9636e-11	1.15644e-09	3571	892.75	308	1193	1112	958	7929	1982.25	284	2805	2527	2313
	ORF-T	YER151C	-0.0578133	0.479446	0.613454	15975	3993.75	4183	4581	3087	4124	15503	3875.75	3760	4865	2765	4113
	ORF-T	YER152C	-0.322657	7.71488e-05	0.000580076	6391	1597.75	1354	1634	1434	1969	5220	1305	983	1628	954	1655
	ORF-T	YER153C	-0.461853	0.000154571	0.00106018	1032	258	271	289	174	298	762	190.5	148	261	125	228
	ORF-T	YER154W	-0.141096	0.103632	0.200223	9310	2327.5	2286	2244	2128	2652	8486	2121.5	1952	2340	1784	2410
	ORF-T	YER155C	-0.273723	0.000164509	0.00112106	52927	13231.8	13802	14887	11343	12895	44096	11024	11482	13341	8778	10495
	ORF-T	YER156C	-0.0525429	0.560669	0.682839	13574	3393.5	3668	3673	3183	3050	13186	3296.5	3995	3544	2881	2766
	ORF-T	YER157W	-0.113883	0.0638901	0.138046	8884	2221	2242	2063	2146	2433	8229	2057.25	2009	2130	1794	2296
	ORF-T	YER158C	-0.154459	0.12491	0.229222	2909	727.25	520	788	700	901	2684	671	380	794	614	896
	ORF-T	YER158W-A	-0.346201	0.228411	0.360011	96	24	16	29	18	33	77	19.25	5	24	21	27
	ORF-T	YER159C	-0.394682	0.000626672	0.00340946	4462	1115.5	703	1013	1206	1540	3445	861.25	517	989	684	1255
	ORF-T	YER161C	-0.0568155	0.494488	0.626316	6243	1560.75	1292	1322	1675	1954	5990	1497.5	1260	1560	1351	1819
	ORF-T	YER162C	-0.0861849	0.470953	0.605405	2036	509	344	532	506	654	1988	497	272	553	406	757
	ORF-T	YER163C	0.0693122	0.507862	0.638262	3048	762	498	641	888	1021	3211	802.75	529	840	692	1150
	ORF-T	YER164W	-0.234424	0.000641277	0.00347848	17311	4327.75	4343	5408	3307	4253	14924	3731	3443	5149	2633	3699
	ORF-T	YER165W	-0.0439357	0.528388	0.655332	150294	37573.5	43143	41593	29271	36287	145814	36453.5	43031	40014	28953	33816
	ORF-T	YER166W	-0.122188	0.0588319	0.129177	25496	6374	6258	6579	5463	7196	23625	5906.25	5449	7152	4653	6371
	ORF-T	YER167W	-0.356595	1.85188e-06	2.35562e-05	18538	4634.5	4120	4654	4550	5214	14700	3675	2805	4317	3213	4365
	ORF-T	YER168C	-0.0312425	0.638886	0.746761	8645	2161.25	2351	1877	2096	2321	8447	2111.75	2321	2018	1939	2169
	ORF-T	YER169W	-0.0755313	0.372404	0.511515	7739	1934.75	2295	1653	1625	2166	7339	1834.75	1946	1814	1424	2155
	ORF-T	YER170W	-0.306211	0.00486154	0.0181282	2215	553.75	438	503	565	709	1806	451.5	341	531	367	567
	ORF-T	YER171W	-0.0806676	0.183045	0.304442	9014	2253.5	2611	2114	1997	2292	8574	2143.5	2559	2231	1695	2089
	ORF-T	YER172C	-0.376445	1.70838e-06	2.19511e-05	12732	3183	3255	3761	2630	3086	9939	2484.75	2602	2997	1755	2585
	ORF-T	YER173W	-0.172014	0.0413376	0.0985235	3269	817.25	790	800	828	851	2923	730.75	683	867	633	740
	ORF-T	YER174C	-0.0122586	0.891524	0.931864	4342	1085.5	1096	1042	1107	1097	4305	1076.25	1156	1155	1013	981
	ORF-T	YER175C	-0.0186091	0.927009	0.956266	4941	1235.25	924	912	1100	2005	4945	1236.25	726	1209	900	2110
	ORF-T	YER175W-A	-0.0916034	0.671125	0.771852	547	136.75	98	101	127	221	529	132.25	73	122	93	241
	ORF-T	YER176W	-0.326288	5.1921e-06	5.85299e-05	8934	2233.5	2114	2335	1962	2523	7200	1800	1698	2164	1375	1963
	ORF-T	YER177W	0.0603381	0.367658	0.507416	107028	26757	21550	27563	27044	30871	112205	28051.2	21986	32263	25372	32584
	ORF-T	YER178W	0.166582	0.00908837	0.0296829	90807	22701.8	21224	22480	21369	25734	102344	25586	23705	28931	21892	27816
	ORF-T	YER179W	-0.48229	0.0449428	0.105062	132	33	23	34	34	41	95	23.75	17	18	24	36
	ORF-T	YER180C	-0.217094	0.0399229	0.0959814	2183	545.75	535	464	549	635	1878	469.5	462	445	414	557
	ORF-T	YER180C-A	-0.128425	0.346261	0.48648	793	198.25	200	177	210	206	727	181.75	167	194	153	213
	ORF-T	YER181C	0.161087	0.359785	0.499759	181	45.25	34	45	54	48	203	50.75	39	51	50	63
	ORF-T	YER182W	0.227927	0.00292537	0.0120531	3899	974.75	741	942	1085	1131	4650	1162.5	722	1292	1150	1486
	ORF-T	YER183C	-0.0982914	0.221498	0.351746	2745	686.25	665	626	689	765	2567	641.75	603	668	589	707
	ORF-T	YER184C	-0.525087	8.64944e-08	1.55452e-06	4300	1075	818	1159	1116	1207	3068	767	464	1006	652	946
	ORF-T	YER185W	-0.913906	1.16984e-07	2.02977e-06	760	190	99	170	233	258	404	101	49	127	94	134
	ORF-T	YER186C	-0.274076	2.35043e-05	0.000213986	6314	1578.5	1567	1512	1569	1666	5227	1306.75	1259	1334	1235	1399
	ORF-T	YER187W	-1.52798	6.43069e-24	1.66437e-21	678	169.5	178	162	175	163	235	58.75	72	59	62	42
	ORF-T	YER188W	-1.36088	8.75978e-12	3.81758e-10	475	118.75	112	126	108	129	186	46.5	49	55	49	33
	ORF-T	YER189W	-1.18462	1.86572e-07	3.08892e-06	185	46.25	35	57	42	51	82	20.5	15	28	18	21
	ORF-T	YER190W	-0.793424	1.62365e-05	0.000155757	362	90.5	75	103	70	114	211	52.75	34	69	48	60
	ORF-T	YFL001W	-0.302813	3.08107e-05	0.000270784	6636	1659	1944	1384	1460	1848	5377	1344.25	1563	1256	1089	1469
	ORF-T	YFL002C	-0.167191	0.00777693	0.026168	9952	2488	2813	2224	2216	2699	8872	2218	2409	2177	1824	2462
	ORF-T	YFL003C	-0.94738	1.45268e-10	5.10328e-09	693	173.25	183	159	171	180	361	90.25	66	87	85	123
	ORF-T	YFL004W	0.129384	0.0909259	0.181594	28023	7005.75	6357	7305	6858	7503	30823	7705.75	7652	8748	6506	7917
	ORF-T	YFL005W	0.0764624	0.233412	0.365991	23890	5972.5	5314	5388	6119	7069	25187	6296.75	5353	6718	6033	7083
	ORF-T	YFL007W	-0.14074	0.049388	0.113139	29296	7324	7462	8837	5677	7320	26992	6748	6555	8998	4634	6805
	ORF-T	YFL008W	-0.229589	0.00405843	0.0156298	10387	2596.75	2366	2705	2410	2906	8933	2233.25	2000	2725	1865	2343
	ORF-T	YFL009W	-0.245996	0.000844035	0.0043596	6528	1632	1516	1698	1493	1821	5560	1390	1308	1714	1080	1458
	ORF-T	YFL010C	0.151505	0.0341952	0.0849913	9945	2486.25	2098	2450	2290	3107	11104	2776	2277	3313	2309	3205
	ORF-T	YFL011W	-0.927053	0.00494678	0.0183704	452	113	35	89	115	213	261	65.25	22	46	32	161
	ORF-T	YFL013C	0.0281395	0.713096	0.805101	7184	1796	1450	1704	1862	2168	7412	1853	1341	2120	1643	2308
	ORF-T	YFL014W	1.97294	5.15186e-28	2.17786e-25	1224	306	173	299	365	387	5458	1364.5	355	1866	1546	1691
	ORF-T	YFL016C	-0.275025	0.00109502	0.00541403	5150	1287.5	833	1388	1482	1447	4339	1084.75	625	1391	1003	1320
	ORF-T	YFL017C	-0.138545	0.186692	0.308928	2411	602.75	456	599	685	671	2188	547	450	645	515	578
	ORF-T	YFL017W-A	-0.410057	0.00366264	0.0144837	751	187.75	167	189	202	193	577	144.25	122	147	115	193
	ORF-T	YFL018C	0.314036	8.65442e-07	1.22086e-05	31265	7816.25	6515	8192	7559	8999	39062	9765.5	8067	11562	8566	10867
	ORF-T	YFL020C	-2.95038	1.09796e-17	1.13206e-15	1928	482	186	194	320	1228	268	67	17	45	23	183
	ORF-T	YFL021W	0.267151	0.0759127	0.158029	1645	411.25	405	459	373	408	2072	518	359	740	408	565
	ORF-T	YFL022C	0.125708	0.13145	0.238353	43379	10844.8	11326	11271	9649	11133	47421	11855.2	13422	13113	10228	10658
	ORF-T	YFL023W	-0.431205	0.000114216	0.000817431	2886	721.5	750	774	581	781	2197	549.25	712	544	353	588
	ORF-T	YFL024C	-0.356748	2.17568e-06	2.72648e-05	9739	2434.75	2441	2136	2385	2777	7640	1910	1690	2074	1637	2239
	ORF-T	YFL025C	-0.130527	0.0714263	0.15062	8463	2115.75	2174	1951	2082	2256	7754	1938.5	2144	2079	1682	1849
	ORF-T	YFL026W	-0.13836	0.123603	0.227426	75837	18959.2	23225	16874	17269	18469	69269	17317.2	22901	16198	15891	14279
	ORF-T	YFL027C	-0.358853	2.53768e-06	3.11247e-05	4344	1086	1172	958	1052	1162	3386	846.5	810	836	770	970
	ORF-T	YFL028C	-0.0862358	0.202269	0.328826	7816	1954	1793	1674	1947	2402	7349	1837.25	1688	1828	1662	2171
	ORF-T	YFL029C	-0.0386122	0.669625	0.770546	2717	679.25	489	623	751	854	2658	664.5	477	696	591	894
	ORF-T	YFL030W	0.343005	0.00676625	0.0234388	771	192.75	122	187	205	257	998	249.5	121	277	262	338
	ORF-T	YFL031W	-0.226471	0.00297116	0.0121942	223543	55885.8	51243	45539	60257	66504	191043	47760.8	40421	48019	43947	58656
	ORF-T	YFL032W	-0.230694	0.00207862	0.00909945	169985	42496.2	39072	34484	46058	50371	144812	36203	31046	35965	33095	44706
	ORF-T	YFL033C	-0.301858	1.028e-05	0.000105307	7750	1937.5	1921	2165	1580	2084	6374	1593.5	1408	2086	1189	1691
	ORF-T	YFL034C-A	-0.649729	6.58949e-10	1.95709e-08	11647	2911.75	3341	2673	2752	2881	7431	1857.75	2216	1798	1545	1872
	ORF-T	YFL034C-B	0.0787452	0.370791	0.510267	4853	1213.25	1312	1158	1218	1165	5120	1280	1345	1298	1267	1210
	ORF-T	YFL034W	-0.218269	0.00304231	0.0124339	7669	1917.25	1682	1894	1820	2273	6688	1672	1304	2062	1337	1985
	ORF-T	YFL036W	0.100225	0.152436	0.26606	29688	7422	7769	7493	6447	7979	32089	8022.25	7387	9520	6440	8742
	ORF-T	YFL037W	0.183716	0.00881103	0.0289261	48896	12224	10438	13982	10788	13688	55656	13914	12376	16972	11767	14541
	ORF-T	YFL038C	0.21514	0.000836338	0.00432916	38477	9619.25	8398	9422	9464	11193	44760	11190	9890	12747	9943	12180
	ORF-T	YFL039C	0.0702872	0.238778	0.372475	283532	70883	63817	75268	68632	75815	298630	74657.5	67987	85387	66957	78299
	ORF-T	YFL041W	0.0555234	0.627693	0.738052	14783	3695.75	3325	3300	3376	4782	15538	3884.5	3302	4143	2845	5248
	ORF-T	YFL041W-A	-0.0283897	0.838936	0.894382	1421	355.25	268	308	366	479	1422	355.5	208	390	300	524
	ORF-T	YFL042C	-0.0732216	0.375199	0.514241	6324	1581	1079	1622	1469	2154	6174	1543.5	896	1853	1235	2190
	ORF-T	YFL044C	0.0419959	0.615762	0.729548	20136	5034	4302	4899	5455	5480	20596	5149	5031	5338	5042	5185
	ORF-T	YFL045C	0.0428571	0.606166	0.72128	68734	17183.5	16464	17538	17702	17030	70802	17700.5	19084	18178	18086	15454
	ORF-T	YFL046W	-0.119579	0.2734	0.410118	1659	414.75	320	390	472	477	1525	381.25	307	439	371	408
	ORF-T	YFL047W	-0.298378	3.02323e-05	0.000266084	7047	1761.75	1736	1768	1641	1902	5759	1439.75	1494	1582	1188	1495
	ORF-T	YFL048C	0.135831	0.0534686	0.120016	21017	5254.25	5042	4783	5413	5779	23029	5757.25	5894	5785	5464	5886
	ORF-T	YFL049W	-0.0468447	0.525486	0.653291	5017	1254.25	1083	1139	1253	1542	4898	1224.5	951	1345	1047	1555
	ORF-T	YFL050C	-0.147003	0.138766	0.248108	6973	1743.25	1892	1519	1670	1892	6353	1588.25	1398	1657	1261	2037
	ORF-T	YFL051C	-0.809276	0.0148073	0.0439153	90	22.5	26	14	19	31	52	13	14	12	6	20
	ORF-T	YFL052W	0.806358	2.38706e-11	9.48989e-10	2472	618	243	576	745	908	4671	1167.75	317	1259	981	2114
	ORF-T	YFL054C	0.817013	2.45146e-08	4.91144e-07	2144	536	213	554	559	818	4150	1037.5	265	1136	812	1937
	ORF-T	YFL055W	0.309722	0.0332623	0.0831523	968	242	183	274	240	271	1256	314	132	424	348	352
	ORF-T	YFL056C	0.0536175	0.529879	0.656317	3913	978.25	957	952	1009	995	4104	1026	779	1156	1017	1152
	ORF-T	YFL057C	-0.02582	0.827799	0.888018	1294	323.5	333	336	281	344	1289	322.25	229	392	317	351
	ORF-T	YFL059W	-1.33851	1.51507e-09	4.08812e-08	335	83.75	60	84	96	95	138	34.5	13	46	25	54
	ORF-T	YFL060C	-0.714635	0.00513049	0.0189063	246	61.5	57	49	50	90	154	38.5	23	61	23	47
	ORF-T	YFL062W	0.24896	0.492517	0.624547	31	7.75	10	5	8	8	37	9.25	6	9	11	11
	ORF-T	YFR001W	-0.388307	2.16686e-05	0.000199421	7483	1870.75	2040	1530	1889	2024	5782	1445.5	1759	1393	1072	1558
	ORF-T	YFR002W	-0.0944672	0.122145	0.225579	18544	4636	4696	4328	4437	5083	17393	4348.25	4266	4556	3866	4705
	ORF-T	YFR003C	0.0669265	0.446226	0.583045	4795	1198.75	767	1087	1479	1462	5053	1263.25	761	1405	1255	1632
	ORF-T	YFR004W	-0.00542971	0.933773	0.96057	17057	4264.25	3277	4210	4345	5225	17129	4282.25	3188	4866	3724	5351
	ORF-T	YFR005C	-0.16161	0.025078	0.0669838	7789	1947.25	2157	1707	1838	2087	6953	1738.25	1752	1703	1598	1900
	ORF-T	YFR006W	-0.205056	0.00183163	0.00820512	17216	4304	3267	4428	4411	5110	14978	3744.5	2849	4294	3502	4333
	ORF-T	YFR007W	0.0705299	0.525827	0.653522	2477	619.25	531	511	669	766	2645	661.25	458	678	603	906
	ORF-T	YFR008W	-0.293033	0.00355477	0.0141499	2193	548.25	400	481	636	676	1803	450.75	285	525	462	531
	ORF-T	YFR009W	0.0993693	0.148732	0.261431	47758	11939.5	12976	11654	10084	13044	51090	12772.5	12981	13828	11256	13025
	ORF-T	YFR009W-A	0.146239	0.0429618	0.101587	7858	1964.5	2237	1899	1573	2149	8682	2170.5	2140	2335	1889	2318
	ORF-T	YFR010W	0.0688824	0.327236	0.4668	23130	5782.5	4433	5393	5959	7345	24310	6077.5	4557	6731	5583	7439
	ORF-T	YFR011C	-0.301776	0.0145965	0.0433721	931	232.75	191	245	240	255	765	191.25	135	221	160	249
	ORF-T	YFR013W	-0.0549267	0.423299	0.561115	14509	3627.25	3691	3611	3225	3982	14024	3506	3449	4012	2921	3642
	ORF-T	YFR014C	0.142014	0.11016	0.209232	11589	2897.25	1699	2496	3333	4061	13061	3265.25	1598	3370	3183	4910
	ORF-T	YFR015C	0.682024	2.49739e-08	4.99556e-07	25111	6277.75	1730	7269	6569	9543	43443	10860.8	2373	13657	8952	18461
	ORF-T	YFR016C	-0.225884	0.0232524	0.063118	6320	1580	1217	1925	1396	1782	5569	1392.25	927	1929	1025	1688
	ORF-T	YFR017C	0.972127	1.3744e-16	1.20671e-14	2882	720.5	203	722	825	1132	6070	1517.5	318	1689	1264	2799
	ORF-T	YFR018C	-0.163523	0.045723	0.106435	4992	1248	1029	1343	1159	1461	4540	1135	855	1347	866	1472
	ORF-T	YFR019W	-0.24029	0.00676809	0.0234388	9297	2324.25	1665	2847	1779	3006	8121	2030.25	1200	3042	1458	2421
	ORF-T	YFR020W	-0.167024	0.0627801	0.136145	3421	855.25	771	812	914	924	3074	768.5	594	893	753	834
	ORF-T	YFR021W	0.115096	0.182247	0.30337	5019	1254.75	1180	1303	1161	1375	5492	1373	1178	1547	1132	1635
	ORF-T	YFR022W	-0.128024	0.183721	0.305407	3781	945.25	886	927	867	1101	3508	877	741	1102	712	953
	ORF-T	YFR023W	-1.47915	3.40068e-09	8.45636e-08	173	43.25	26	45	52	50	62	15.5	11	17	12	22
	ORF-T	YFR024C-A	-0.0602989	0.549468	0.673131	21842	5460.5	3858	4858	5247	7879	21176	5294	3563	5898	4153	7562
	ORF-T	YFR025C	0.0894101	0.18933	0.312234	6558	1639.5	1515	1555	1605	1883	7059	1764.75	1402	2077	1508	2072
	ORF-T	YFR026C	-0.427554	0.00343543	0.0137569	551	137.75	119	137	132	163	418	104.5	65	120	88	145
	ORF-T	YFR027W	-0.674719	7.22232e-06	7.74903e-05	498	124.5	73	122	123	180	311	77.75	56	79	65	111
	ORF-T	YFR028C	-0.0744079	0.25811	0.393844	8630	2157.5	2341	2013	1899	2377	8229	2057.25	2247	2176	1638	2168
	ORF-T	YFR029W	0.0258179	0.786833	0.858819	3054	763.5	729	774	659	892	3153	788.25	677	948	590	938
	ORF-T	YFR030W	0.509081	1.69466e-07	2.84657e-06	10129	2532.25	2677	2763	2173	2516	14491	3622.75	3844	4583	3012	3052
	ORF-T	YFR031C	-0.324117	0.000296246	0.00184709	6742	1685.5	1463	1689	1587	2003	5488	1372	1114	1634	1018	1722
	ORF-T	YFR031C-A	-0.0301116	0.717699	0.808623	118020	29505	27996	32112	28710	29202	115856	28964	31136	31056	26697	26967
	ORF-T	YFR032C	-1.89399	8.48003e-09	1.917e-07	203	50.75	108	25	49	21	53	13.25	27	17	4	5
	ORF-T	YFR032C-A	0.0825291	0.31439	0.453955	68480	17120	20087	15118	18713	14562	72378	18094.5	20267	17090	19838	15183
	ORF-T	YFR032C-B	-0.0186666	0.876807	0.9218	11152	2788	3643	2301	2551	2657	10955	2738.75	2664	2591	2853	2847
	ORF-T	YFR033C	0.172682	0.0702036	0.14861	4653	1163.25	845	1266	1245	1297	5292	1323	898	1723	1325	1346
	ORF-T	YFR034C	0.062699	0.466797	0.602413	4507	1126.75	1009	1218	1078	1202	4766	1191.5	947	1555	1080	1184
	ORF-T	YFR034W-A	0.225433	0.0471127	0.109149	759	189.75	182	177	173	227	894	223.5	186	242	188	278
	ORF-T	YFR036W	-0.30995	0.00766465	0.0258519	990	247.5	251	245	214	280	800	200	190	212	175	223
	ORF-T	YFR037C	-0.196893	0.0069895	0.0240676	14753	3688.25	3230	3732	3388	4403	13005	3251.25	2819	3938	2548	3700
	ORF-T	YFR038W	-0.224833	0.00073442	0.00389867	7686	1921.5	2008	1868	1753	2057	6630	1657.5	1672	1854	1263	1841
	ORF-T	YFR039C	-0.0800212	0.323266	0.462768	4432	1108	889	1093	1135	1315	4209	1052.25	858	1189	941	1221
	ORF-T	YFR040W	-0.0266394	0.707878	0.801187	24901	6225.25	6440	5730	5606	7125	24630	6157.5	5549	6472	5056	7553
	ORF-T	YFR041C	0.0940577	0.20847	0.335936	7692	1923	1627	1644	2225	2196	8137	2034.25	1888	1988	2033	2228
	ORF-T	YFR042W	0.00919523	0.93246	0.959859	2876	719	617	638	792	829	2889	722.25	635	831	677	746
	ORF-T	YFR043C	-0.0124495	0.887033	0.928394	2158	539.5	432	516	559	651	2139	534.75	436	559	513	631
	ORF-T	YFR044C	0.139675	0.0395988	0.095365	53554	13388.5	13271	14140	12080	14063	59245	14811.2	14411	17463	12767	14604
	ORF-T	YFR045W	-0.0737461	0.474085	0.608312	2902	725.5	504	704	814	880	2783	695.75	438	789	696	860
	ORF-T	YFR046C	-0.133378	0.169883	0.286955	2762	690.5	598	630	699	835	2525	631.25	549	652	552	772
	ORF-T	YFR047C	-0.00376147	0.968894	0.982216	6607	1651.75	1178	1384	1710	2335	6651	1662.75	994	1786	1615	2256
	ORF-T	YFR048W	-0.085703	0.207041	0.334356	5873	1468.25	1500	1444	1472	1457	5549	1387.25	1497	1378	1234	1440
	ORF-T	YFR049W	0.14477	0.137446	0.246407	2790	697.5	421	676	754	939	3108	777	438	813	792	1065
	ORF-T	YFR050C	0.0722248	0.295485	0.433771	22172	5543	4266	5378	5744	6784	23212	5803	4717	6341	5584	6570
	ORF-T	YFR051C	0.0826678	0.244101	0.378833	12415	3103.75	2803	3618	2691	3303	13203	3300.75	3280	3948	2590	3385
	ORF-T	YFR052C-A	1.593	2.05972e-29	9.6746e-27	5733	1433.25	168	1290	1640	2635	18071	4517.75	467	4691	3874	9039
	ORF-T	YFR052W	0.059979	0.386274	0.52523	19237	4809.25	4030	4354	5203	5650	20001	5000.25	4324	5205	4696	5776
	ORF-T	YFR053C	1.46043	1.68055e-32	1.01407e-29	61002	15250.5	2179	14222	19060	25541	174660	43665	5663	45279	39553	84165
	ORF-T	YFR054C	-0.97745	3.06482e-07	4.80445e-06	240	60	56	55	62	67	124	31	19	38	30	37
	ORF-T	YFR055W	-0.705841	3.4499e-09	8.56196e-08	10539	2634.75	3104	2569	2579	2287	6592	1648	2183	1920	1405	1084
	ORF-T	YGL001C	-0.0673778	0.323397	0.462851	16897	4224.25	3680	3806	4431	4980	16134	4033.5	3353	4377	3946	4458
	ORF-T	YGL002W	0.0772403	0.260304	0.39592	6217	1554.25	1370	1410	1631	1806	6542	1635.5	1454	1663	1657	1768
	ORF-T	YGL003C	-0.115955	0.122388	0.225796	6630	1657.5	1594	1537	1587	1912	6150	1537.5	1357	1656	1301	1836
	ORF-T	YGL004C	-0.0467682	0.662617	0.764563	2565	641.25	482	624	645	814	2541	635.25	378	696	574	893
	ORF-T	YGL005C	-0.109144	0.155834	0.270243	5321	1330.25	1130	1186	1485	1520	4920	1230	1078	1265	1181	1396
	ORF-T	YGL006W	-0.0310595	0.657997	0.761102	22814	5703.5	3646	6083	6055	7030	22899	5724.75	3026	7010	5590	7273
	ORF-T	YGL006W-A	0.28254	0.0162885	0.0473894	510	127.5	106	106	121	177	627	156.75	106	175	127	219
	ORF-T	YGL007C-A	-0.434218	0.139126	0.248605	3149	787.25	983	809	598	759	2517	629.25	1320	338	545	314
	ORF-T	YGL008C	0.0765038	0.261219	0.39693	529067	132267	156475	136704	105909	129979	557407	139352	163302	146080	114150	133875
	ORF-T	YGL009C	0.180939	0.228932	0.360615	82613	20653.2	19156	26753	19008	17696	92803	23200.8	24207	26914	24544	17138
	ORF-T	YGL010W	-0.036571	0.700868	0.796352	2657	664.25	510	664	735	748	2607	651.75	462	730	697	718
	ORF-T	YGL011C	0.11446	0.0937792	0.185832	23285	5821.25	4759	5585	5932	7009	25276	6319	5166	7161	5594	7355
	ORF-T	YGL012W	0.2341	0.000929385	0.00471458	46126	11531.5	10441	10902	11413	13370	54330	13582.5	12558	14176	11983	15613
	ORF-T	YGL013C	-0.103944	0.181517	0.302384	14963	3740.75	3533	3754	3440	4236	14086	3521.5	3064	4002	2763	4257
	ORF-T	YGL014W	-0.132463	0.0698717	0.148105	13524	3381	3983	4012	2458	3071	12405	3101.25	3575	3823	2163	2844
	ORF-T	YGL016W	-0.022888	0.785207	0.858114	15709	3927.25	3874	4507	3575	3753	15458	3864.5	4011	4428	3696	3323
	ORF-T	YGL017W	-0.104179	0.244704	0.379428	3039	759.75	657	739	746	897	2868	717	569	798	580	921
	ORF-T	YGL018C	-0.177748	0.0871837	0.17553	2239	559.75	459	572	566	642	1995	498.75	377	538	459	621
	ORF-T	YGL019W	0.00933589	0.894084	0.9336	10959	2739.75	2390	2561	2670	3338	11098	2774.5	2202	3009	2460	3427
	ORF-T	YGL020C	0.00748937	0.917151	0.949672	4321	1080.25	989	1032	1109	1191	4352	1088	1026	1160	967	1199
	ORF-T	YGL021W	-0.108366	0.205846	0.333119	9045	2261.25	2131	2203	2331	2380	8456	2114	2433	2308	1829	1886
	ORF-T	YGL022W	0.251591	0.000369452	0.00219765	52353	13088.2	13626	13589	11370	13768	62504	15626	16797	17945	13412	14350
	ORF-T	YGL023C	-0.189274	0.0261474	0.06917	6712	1678	1516	1828	1529	1839	5929	1482.25	1334	1863	1243	1489
	ORF-T	YGL025C	-0.0539094	0.602038	0.718052	2921	730.25	651	662	661	947	2836	709	557	818	589	872
	ORF-T	YGL026C	0.339971	1.39943e-05	0.000137259	25399	6349.75	5686	7731	5188	6794	32059	8014.75	7808	9435	6541	8275
	ORF-T	YGL027C	-0.017904	0.790748	0.861735	17546	4386.5	3703	4346	4476	5021	17370	4342.5	3835	4935	3844	4756
	ORF-T	YGL028C	-0.322362	0.00143315	0.00674193	34476	8619	10890	6524	8264	8798	27755	6938.75	9002	6867	4856	7030
	ORF-T	YGL029W	-0.5669	3.24587e-11	1.2627e-09	4074	1018.5	1352	864	932	926	2811	702.75	1075	609	526	601
	ORF-T	YGL030W	0.0828934	0.35441	0.494296	87514	21878.5	26039	22555	20677	18243	92786	23196.5	27740	24409	21787	18850
	ORF-T	YGL031C	-0.117946	0.124735	0.229127	198956	49739	54064	49499	50014	45379	183895	45973.8	53960	46127	45252	38556
	ORF-T	YGL032C	-0.38343	0.00166608	0.00758408	5246	1311.5	1260	1279	1311	1396	4019	1004.75	1046	1160	870	943
	ORF-T	YGL033W	-0.197789	0.275915	0.412539	189	47.25	55	37	43	54	164	41	50	35	41	38
	ORF-T	YGL034C	-0.337038	0.137251	0.246163	94	23.5	25	29	20	20	75	18.75	17	21	20	17
	ORF-T	YGL035C	0.323683	6.12944e-06	6.75356e-05	10026	2506.5	2497	2398	2425	2706	12774	3193.5	2851	3235	2511	4177
	ORF-T	YGL036W	-0.0352368	0.635683	0.744053	7777	1944.25	1843	2257	1646	2031	7739	1934.75	1543	2519	1468	2209
	ORF-T	YGL037C	0.560123	6.19822e-09	1.4318e-07	38226	9556.5	4279	8810	11483	13654	58155	14538.8	5420	16339	14801	21595
	ORF-T	YGL038C	-0.301824	0.000290816	0.0018186	16106	4026.5	3831	4001	3985	4289	13105	3276.25	2885	3742	3470	3008
	ORF-T	YGL039W	-0.64308	6.5834e-08	1.2278e-06	17545	4386.25	4187	3480	3750	6128	11161	2790.25	2555	2636	2479	3491
	ORF-T	YGL040C	-0.0836862	0.24806	0.382899	16628	4157	3662	4062	4100	4804	15807	3951.75	3189	4442	3495	4681
	ORF-T	YGL041C-B	-0.612128	0.0473534	0.109556	60	15	12	12	23	13	39	9.75	7	10	11	11
	ORF-T	YGL041W-A	-0.0307254	0.66759	0.769181	5030	1257.5	1146	1128	1352	1404	4943	1235.75	1013	1327	1197	1406
	ORF-T	YGL043W	-0.0749955	0.306227	0.445773	8740	2185	1986	2034	2280	2440	8301	2075.25	2043	2171	1853	2234
	ORF-T	YGL044C	-0.102245	0.215129	0.344044	3222	805.5	717	714	795	996	3009	752.25	649	796	642	922
	ORF-T	YGL045W	-0.326593	0.000198659	0.0013163	3803	950.75	635	1127	1006	1035	3104	776	420	898	766	1020
	ORF-T	YGL047W	0.114936	0.27064	0.407195	2095	523.75	307	463	625	700	2286	571.5	315	622	554	795
	ORF-T	YGL048C	0.162582	0.0144648	0.0430313	29071	7267.75	5884	6749	7559	8879	32577	8144.25	6478	8690	7634	9775
	ORF-T	YGL049C	-0.0262238	0.716714	0.808113	19206	4801.5	4800	5031	4236	5139	19064	4766	4059	5732	3960	5313
	ORF-T	YGL050W	-0.404445	0.0040353	0.0155833	1848	462	353	457	480	558	1407	351.75	317	411	282	397
	ORF-T	YGL051W	-0.0523731	0.735029	0.822014	267	66.75	60	63	62	82	259	64.75	51	70	54	84
	ORF-T	YGL052W	-0.28593	0.156222	0.270703	325	81.25	57	95	81	92	283	70.75	21	84	71	107
	ORF-T	YGL053W	-0.252594	0.00906429	0.0296337	3639	909.75	568	976	1027	1068	3170	792.5	364	969	794	1043
	ORF-T	YGL054C	-0.134946	0.0623868	0.135501	20126	5031.5	5167	4604	5310	5045	18331	4582.75	5236	4332	4378	4385
	ORF-T	YGL055W	-0.104163	0.195273	0.319832	254322	63580.5	70176	60234	62640	61272	237678	59419.5	67766	60427	59348	50137
	ORF-T	YGL056C	0.211841	0.0137181	0.0411771	8619	2154.75	2292	2056	1919	2352	10106	2526.5	2261	2759	1924	3162
	ORF-T	YGL057C	-0.0827646	0.354496	0.494306	2131	532.75	491	491	578	571	2020	505	412	566	498	544
	ORF-T	YGL058W	0.00230388	0.975723	0.986772	11637	2909.25	2713	2693	3007	3224	11639	2909.75	2932	2975	2865	2867
	ORF-T	YGL059W	0.237122	0.00807932	0.026985	4575	1143.75	760	1004	1305	1506	5463	1365.75	794	1433	1378	1858
	ORF-T	YGL060W	-0.101236	0.138012	0.247283	7310	1827.5	1671	1725	1735	2179	6814	1703.5	1505	1877	1629	1803
	ORF-T	YGL061C	-0.168344	0.104725	0.201842	2096	524	536	480	523	557	1871	467.75	497	527	398	449
	ORF-T	YGL062W	0.390088	0.000559192	0.00310358	38814	9703.5	6785	12393	9261	10375	53104	13276	7295	17616	9382	18811
	ORF-T	YGL063W	-0.266228	0.0148767	0.0441016	1605	401.25	414	350	375	466	1340	335	343	357	255	385
	ORF-T	YGL064C	-0.264179	0.0121871	0.0375776	4353	1088.25	1261	915	946	1231	3625	906.25	918	952	704	1051
	ORF-T	YGL065C	0.160783	0.0119323	0.0369266	8397	2099.25	1990	2019	2021	2367	9378	2344.5	2319	2393	2188	2478
	ORF-T	YGL066W	-0.244073	0.00579917	0.0208048	4527	1131.75	1045	1120	961	1401	3861	965.25	750	1154	801	1156
	ORF-T	YGL067W	-0.153349	0.0277004	0.0722833	8385	2096.25	1894	2039	2068	2384	7541	1885.25	1734	2065	1706	2036
	ORF-T	YGL068W	-0.00227677	0.975485	0.986688	14210	3552.5	3098	3113	3708	4291	14272	3568	2781	4060	3235	4196
	ORF-T	YGL069C	-0.927188	0.00288452	0.0119301	74	18.5	15	19	24	16	39	9.75	13	12	9	5
	ORF-T	YGL070C	-0.272808	5.67498e-05	0.000450376	8048	2012	2172	1795	2035	2046	6672	1668	1928	1618	1519	1607
	ORF-T	YGL071W	-0.161797	0.0830317	0.169348	13116	3279	3564	3074	2915	3563	11849	2962.25	2850	3191	2166	3642
	ORF-T	YGL072C	0.188124	0.130835	0.23756	1299	324.75	292	332	337	338	1502	375.5	294	423	293	492
	ORF-T	YGL073W	-0.0988712	0.201373	0.327789	5543	1385.75	1320	1516	1163	1544	5250	1312.5	1102	1556	992	1600
	ORF-T	YGL075C	-0.239586	0.00901071	0.02949	1852	463	449	474	481	448	1579	394.75	376	465	346	392
	ORF-T	YGL076C	0.0306991	0.680105	0.778789	180173	45043.2	46948	48124	42967	42134	184222	46055.5	50210	48996	44281	40735
	ORF-T	YGL077C	0.0213284	0.831942	0.89073	16001	4000.25	4333	4035	3759	3874	16320	4080	4690	4594	4002	3034
	ORF-T	YGL078C	-0.0811649	0.212627	0.341074	33541	8385.25	10532	7379	7020	8610	31679	7919.75	9780	7429	6447	8023
	ORF-T	YGL079W	0.072554	0.409244	0.546607	2857	714.25	685	660	709	803	3019	754.75	675	749	657	938
	ORF-T	YGL080W	-0.0309465	0.650486	0.755584	9460	2365	2191	2099	2530	2640	9288	2322	1927	2408	2306	2647
	ORF-T	YGL081W	-0.096727	0.378813	0.51813	1370	342.5	294	312	331	433	1292	323	234	347	312	399
	ORF-T	YGL082W	0.0373454	0.56202	0.684025	11239	2809.75	2245	2615	2929	3450	11618	2904.5	2086	3101	2835	3596
	ORF-T	YGL083W	-0.25964	0.00163548	0.00747608	3261	815.25	856	975	638	792	2749	687.25	652	884	510	703
	ORF-T	YGL084C	0.139081	0.0434015	0.102346	12449	3112.25	2480	2899	3338	3732	13647	3411.75	2914	3722	3206	3805
	ORF-T	YGL085W	-0.276137	0.00400544	0.0155058	1819	454.75	393	418	468	540	1507	376.75	288	407	370	442
	ORF-T	YGL086W	-0.0081568	0.89778	0.936058	9188	2297	2409	2076	2251	2452	9147	2286.75	2294	2274	2040	2539
	ORF-T	YGL087C	0.333116	7.63971e-06	8.12808e-05	4605	1151.25	931	1088	1155	1431	5795	1448.75	1205	1524	1310	1756
	ORF-T	YGL088W	-0.323834	2.03324e-05	0.000188905	140840	35210	40936	26668	41658	31578	111166	27791.5	27034	27737	29971	26424
	ORF-T	YGL089C	-0.401497	0.0916215	0.182667	134	33.5	30	35	28	41	102	25.5	26	29	18	29
	ORF-T	YGL090W	-0.15386	0.161086	0.276664	1833	458.25	426	479	449	479	1671	417.75	331	481	344	515
	ORF-T	YGL091C	0.0143763	0.883103	0.925875	3292	823	657	687	863	1085	3373	843.25	558	922	720	1173
	ORF-T	YGL092W	-0.213043	0.00146914	0.00687006	20883	5220.75	5500	5714	4252	5417	18301	4575.25	5027	5234	3098	4942
	ORF-T	YGL093W	-0.322802	9.23764e-07	1.2888e-05	6965	1741.25	1324	2007	1703	1931	5615	1403.75	1076	1771	1208	1560
	ORF-T	YGL094C	-0.376676	5.15776e-09	1.21808e-07	15912	3978	3493	4230	3663	4526	12343	3085.75	2651	3693	2587	3412
	ORF-T	YGL095C	-0.109678	0.0985697	0.193209	7884	1971	1570	1830	2126	2358	7348	1837	1364	1994	1727	2263
	ORF-T	YGL096W	0.0983564	0.397924	0.536402	1490	372.5	257	360	417	456	1631	407.75	222	446	407	556
	ORF-T	YGL097W	-0.0187211	0.795742	0.865414	12402	3100.5	2750	3175	2913	3564	12293	3073.25	2849	3410	2611	3423
	ORF-T	YGL098W	-0.235806	0.02547	0.0678024	3383	845.75	754	723	849	1057	2910	727.5	498	751	703	958
	ORF-T	YGL099W	-0.0797259	0.264155	0.40024	19521	4880.25	5283	5004	4281	4953	18585	4646.25	5447	4876	3775	4487
	ORF-T	YGL100W	-0.0713278	0.266096	0.402124	10495	2623.75	2345	2562	2580	3008	9977	2494.25	2335	2649	2325	2668
	ORF-T	YGL101W	-0.483166	2.09007e-11	8.38805e-10	5465	1366.25	1437	1343	1408	1277	3916	979	1004	1045	888	979
	ORF-T	YGL103W	-0.0468185	0.515184	0.644526	218493	54623.2	54489	56000	54397	53607	211864	52966	55308	56556	51640	48360
	ORF-T	YGL104C	0.711337	3.45573e-10	1.09564e-08	1740	435	229	416	448	647	2858	714.5	369	863	671	955
	ORF-T	YGL105W	0.186748	0.0100825	0.0322563	64611	16152.8	15133	17232	15480	16766	73482	18370.5	18542	20026	16661	18253
	ORF-T	YGL106W	-0.0807135	0.20704	0.334356	17651	4412.75	3901	4141	4606	5003	16653	4163.25	3905	4270	3936	4542
	ORF-T	YGL107C	-0.0731407	0.304757	0.444346	11614	2903.5	3021	2523	2819	3251	11058	2764.5	2701	2920	2360	3077
	ORF-T	YGL108C	-0.104465	0.335512	0.47584	2400	600	485	550	693	672	2234	558.5	480	604	502	648
	ORF-T	YGL109W	-0.0973493	0.807549	0.874057	33	8.25	8	6	14	5	31	7.75	9	13	6	3
	ORF-T	YGL110C	-0.0414508	0.587883	0.706418	5191	1297.75	1047	1177	1394	1573	5055	1263.75	1053	1350	1104	1548
	ORF-T	YGL111W	-0.116718	0.0858301	0.173604	12870	3217.5	3718	2761	2893	3498	11955	2988.75	3591	2878	2256	3230
	ORF-T	YGL112C	-0.135327	0.0344509	0.0854334	11453	2863.25	2575	2759	2769	3350	10448	2612	2361	2767	2331	2989
	ORF-T	YGL113W	-0.246896	0.00147747	0.00689632	4740	1185	1313	1070	1149	1208	4005	1001.25	1136	1019	873	977
	ORF-T	YGL114W	-0.0647949	0.537479	0.662207	3542	885.5	800	1063	754	925	3431	857.75	782	1051	617	981
	ORF-T	YGL115W	-0.0386943	0.535624	0.660969	14590	3647.5	3192	3572	3877	3949	14215	3553.75	3172	3733	3372	3938
	ORF-T	YGL116W	-0.160345	0.0635874	0.137496	5491	1372.75	1305	1258	1385	1543	4915	1228.75	1271	1355	1095	1194
	ORF-T	YGL117W	-0.213441	0.13327	0.24075	3337	834.25	502	644	848	1343	3028	757	326	713	586	1403
	ORF-T	YGL118C	-0.540817	0.223564	0.354139	26	6.5	9	3	8	6	18	4.5	4	7	5	2
	ORF-T	YGL119W	-0.0315417	0.677987	0.777276	5727	1431.75	1487	1137	1429	1674	5599	1399.75	1430	1266	1191	1712
	ORF-T	YGL120C	0.0235397	0.730901	0.81877	28476	7119	9237	6996	5324	6919	28983	7245.75	9481	7033	5421	7048
	ORF-T	YGL121C	0.301859	0.0881877	0.176989	1447	361.75	108	274	437	628	1897	474.25	89	506	489	813
	ORF-T	YGL122C	0.00856703	0.901521	0.93834	20053	5013.25	4590	4994	4823	5646	20406	5101.5	4026	5950	4504	5926
	ORF-T	YGL123C-A	-0.470661	0.066976	0.143164	235	58.75	51	100	56	28	166	41.5	57	44	37	28
	ORF-T	YGL123W	0.0156412	0.817866	0.881314	389515	97378.8	103662	100843	91857	93153	394253	98563.2	105303	106121	91035	91794
	ORF-T	YGL124C	-0.146487	0.0968461	0.190596	4095	1023.75	853	946	982	1314	3766	941.5	665	1006	769	1326
	ORF-T	YGL125W	-0.00589225	0.94914	0.969475	7087	1771.75	1266	2092	1682	2047	7338	1834.5	942	2609	1805	1982
	ORF-T	YGL126W	-0.216922	0.00451648	0.0170229	6277	1569.25	1388	1640	1521	1728	5457	1364.25	1059	1574	1256	1568
	ORF-T	YGL127C	-0.192487	0.0954602	0.188278	1819	454.75	413	507	440	459	1609	402.25	374	529	381	325
	ORF-T	YGL128C	-0.0995598	0.360655	0.500583	1993	498.25	383	492	518	600	1874	468.5	348	549	424	553
	ORF-T	YGL129C	0.0812689	0.321623	0.461405	10753	2688.25	2580	2238	2595	3340	11399	2849.75	2430	2890	2576	3503
	ORF-T	YGL130W	0.0604631	0.396978	0.535525	6181	1545.25	1327	1415	1493	1946	6474	1618.5	1349	1813	1375	1937
	ORF-T	YGL131C	-0.27368	0.00052539	0.00294172	9875	2468.75	2122	2695	2336	2722	8339	2084.75	1396	2567	1830	2546
	ORF-T	YGL133W	-0.58351	1.64072e-10	5.66966e-09	6277	1569.25	1349	1748	1400	1780	4248	1062	919	1309	786	1234
	ORF-T	YGL134W	-0.246011	0.0157224	0.0461874	4003	1000.75	924	918	924	1237	3443	860.75	640	886	702	1215
	ORF-T	YGL135W	0.200275	0.00509414	0.0187911	131801	32950.2	34463	32698	32661	31979	151738	37934.5	42541	37293	35442	36462
	ORF-T	YGL136C	-0.014395	0.891397	0.931808	2926	731.5	592	653	751	930	2951	737.75	497	791	628	1035
	ORF-T	YGL137W	0.0468325	0.479511	0.613454	54161	13540.2	12774	14558	11863	14966	56305	14076.2	13238	17333	11538	14196
	ORF-T	YGL139W	-0.00243298	0.97057	0.983207	20327	5081.75	5309	4390	4688	5940	20277	5069.25	5511	5053	4268	5445
	ORF-T	YGL140C	-0.0606551	0.360398	0.500282	18483	4620.75	4680	4482	4415	4906	17800	4450	4642	4807	3770	4581
	ORF-T	YGL141W	-0.0434181	0.56325	0.685061	7004	1751	1289	1704	1864	2147	6889	1722.25	1129	2029	1563	2168
	ORF-T	YGL142C	-0.0588553	0.404849	0.542592	7129	1782.25	1688	1777	1867	1797	6848	1712	1701	1878	1594	1675
	ORF-T	YGL143C	-0.248064	0.0190021	0.0537671	4852	1213	945	1097	1273	1537	4171	1042.75	640	1158	912	1461
	ORF-T	YGL144C	-0.52123	3.91039e-14	2.49204e-12	6467	1616.75	1826	1462	1588	1591	4509	1127.25	1241	1179	981	1108
	ORF-T	YGL145W	-0.195061	0.0113004	0.0354206	6303	1575.75	1401	1539	1542	1821	5540	1385	1365	1420	1097	1658
	ORF-T	YGL146C	-0.32152	0.0780437	0.161513	988	247	125	181	269	413	840	210	69	204	156	411
	ORF-T	YGL147C	-0.0956825	0.284776	0.421957	193859	48464.8	52523	51583	47611	42142	181813	45453.2	51694	47700	46483	35936
	ORF-T	YGL148W	0.0746745	0.321794	0.461458	51251	12812.8	12623	13528	11913	13187	54099	13524.8	14491	15156	11726	12726
	ORF-T	YGL150C	-0.227158	0.000507602	0.00285473	18995	4748.75	4482	5200	4018	5295	16453	4113.25	4023	4926	2921	4583
	ORF-T	YGL151W	-0.201479	0.00404529	0.0156095	10944	2736	2589	3068	2745	2542	9569	2392.25	2304	2859	2101	2305
	ORF-T	YGL152C	-0.675022	0.0718476	0.151332	40	10	8	11	10	11	25	6.25	6	7	8	4
	ORF-T	YGL153W	-0.0192336	0.84168	0.895936	3600	900	772	821	910	1097	3573	893.25	722	972	775	1104
	ORF-T	YGL154C	0.187497	0.0982048	0.192642	1217	304.25	230	274	315	398	1391	347.75	251	376	316	448
	ORF-T	YGL155W	-0.267302	1.0956e-05	0.000111244	7770	1942.5	1854	1795	1955	2166	6469	1617.25	1548	1637	1438	1846
	ORF-T	YGL156W	0.191033	0.351019	0.491621	7476	1869	607	1384	1795	3690	8622	2155.5	647	2292	1527	4156
	ORF-T	YGL157W	-0.0859049	0.497754	0.628799	14548	3637	2673	2776	3752	5347	13905	3476.25	2176	3753	2697	5279
	ORF-T	YGL158W	0.646684	0.000497392	0.00280652	1290	322.5	164	360	313	453	2249	562.25	178	767	374	930
	ORF-T	YGL159W	-0.254392	0.000721592	0.00384344	4057	1014.25	953	953	1053	1098	3409	852.25	768	896	792	953
	ORF-T	YGL160W	0.12299	0.0928624	0.184589	7618	1904.5	1666	1884	2092	1976	8284	2071	1841	2193	2116	2134
	ORF-T	YGL161C	0.136358	0.076988	0.159749	4878	1219.5	837	1215	1342	1484	5420	1355	847	1582	1296	1695
	ORF-T	YGL162W	0.255993	0.00122056	0.00591485	4469	1117.25	1384	1109	915	1061	5328	1332	1483	1394	1085	1366
	ORF-T	YGL163C	-0.202145	0.0462705	0.107532	3189	797.25	650	767	783	989	2841	710.25	480	850	550	961
	ORF-T	YGL164C	-0.544362	5.69943e-06	6.3515e-05	2359	589.75	465	623	589	682	1640	410	312	492	332	504
	ORF-T	YGL166W	-0.227133	0.0208906	0.0580234	3340	835	585	828	880	1047	2908	727	457	831	598	1022
	ORF-T	YGL167C	0.00575823	0.928007	0.957031	61416	15354	14851	15089	14939	16537	61841	15460.2	14383	17102	14156	16200
	ORF-T	YGL168W	-0.165002	0.33996	0.480376	206	51.5	70	42	34	60	183	45.75	59	43	31	50
	ORF-T	YGL169W	-0.267001	0.000670826	0.00360637	6747	1686.75	2053	1279	1505	1910	5609	1402.25	1699	1207	1076	1627
	ORF-T	YGL171W	-0.125136	0.043574	0.102657	11653	2913.25	3618	2586	2466	2983	10751	2687.75	3518	2469	2107	2657
	ORF-T	YGL172W	-0.29337	0.0293765	0.0753851	3582	895.5	778	1319	742	743	2951	737.75	781	977	507	686
	ORF-T	YGL173C	0.174689	0.00640233	0.0224232	66016	16504	15983	18610	13192	18231	75278	18819.5	17512	23666	13896	20204
	ORF-T	YGL174W	-0.237981	0.0164891	0.0478523	1700	425	347	391	446	516	1453	363.25	288	383	311	471
	ORF-T	YGL175C	-0.462773	1.88682e-05	0.000177512	1473	368.25	341	363	358	411	1073	268.25	229	290	248	306
	ORF-T	YGL176C	-0.137895	0.0480512	0.110797	5335	1333.75	1563	1194	1181	1397	4848	1212	1351	1257	1008	1232
	ORF-T	YGL177W	-0.245699	0.0466151	0.108174	1108	277	264	263	306	275	942	235.5	181	290	220	251
	ORF-T	YGL178W	-0.315571	7.67026e-05	0.000577638	12985	3246.25	3413	3829	2927	2816	10525	2631.25	2523	3441	2177	2384
	ORF-T	YGL179C	0.0830046	0.269787	0.40625	4276	1069	920	1119	1177	1060	4593	1148.25	896	1424	1284	989
	ORF-T	YGL180W	0.0799832	0.34967	0.49011	7103	1775.75	1241	1971	1679	2212	7748	1937	1002	2455	1875	2416
	ORF-T	YGL181W	0.0773801	0.362977	0.503091	5813	1453.25	989	1364	1353	2107	6264	1566	898	1830	1282	2254
	ORF-T	YGL182C	-0.169629	0.591918	0.709585	53	13.25	9	18	14	12	47	11.75	11	9	16	11
	ORF-T	YGL183C	-0.704478	0.000815958	0.00425318	177	44.25	35	58	52	32	109	27.25	15	29	28	37
	ORF-T	YGL184C	1.51199	1.63604e-13	9.47406e-12	1608	402	135	538	442	493	5597	1399.25	177	2667	1612	1141
	ORF-T	YGL185C	0.154757	0.0801313	0.164704	2009	502.25	340	478	559	632	2259	564.75	350	645	527	737
	ORF-T	YGL186C	-0.498046	0.000144865	0.00100392	7755	1938.75	1445	1766	2027	2517	5598	1399.5	930	1632	1028	2008
	ORF-T	YGL187C	0.45677	8.65399e-06	9.08929e-05	4592	1148	810	1263	1365	1154	6346	1586.5	1061	1830	1955	1500
	ORF-T	YGL188C	0.301137	0.0651874	0.140142	568	142	112	164	176	116	700	175	138	178	230	154
	ORF-T	YGL188C-A	-0.236032	0.0146045	0.0433756	2103	525.75	573	578	502	450	1789	447.25	472	514	414	389
	ORF-T	YGL189C	0.118533	0.0925899	0.184163	229996	57499	48503	59218	63461	58814	248897	62224.2	55735	66167	64119	62876
	ORF-T	YGL190C	-0.0974967	0.206284	0.333686	15986	3996.5	3866	3934	3883	4303	15084	3771	3237	4263	3308	4276
	ORF-T	YGL191W	0.41788	5.4592e-08	1.04111e-06	7444	1861	1617	1901	1987	1939	10025	2506.25	1934	2733	2719	2639
	ORF-T	YGL193C	0.0116406	0.927357	0.956536	1290	322.5	374	300	300	316	1315	328.75	265	396	270	384
	ORF-T	YGL194C	-0.0326081	0.656156	0.759735	6162	1540.5	1311	1426	1552	1873	6050	1512.5	1263	1538	1331	1918
	ORF-T	YGL194C-A	-0.918909	1.55287e-16	1.33064e-14	1133	283.25	278	268	293	294	601	150.25	127	155	142	177
	ORF-T	YGL195W	-0.110315	0.189073	0.311972	52250	13062.5	13431	17173	9551	12095	49078	12269.5	12424	16834	8073	11747
	ORF-T	YGL196W	0.10838	0.160375	0.275743	9085	2271.25	1589	2284	2478	2734	9947	2486.75	1531	3053	2622	2741
	ORF-T	YGL197W	-0.167539	0.0207816	0.0577584	15996	3999	3310	5042	3496	4148	14563	3640.75	2557	5047	2894	4065
	ORF-T	YGL198W	-0.00346587	0.957975	0.975411	6642	1660.5	1229	1656	1805	1952	6673	1668.25	1150	1882	1618	2023
	ORF-T	YGL199C	-0.136966	0.451766	0.587525	256	64	50	72	84	50	235	58.75	38	73	65	59
	ORF-T	YGL200C	0.0661897	0.339163	0.479463	30435	7608.75	6675	7265	8108	8387	31758	7939.5	7422	8416	7807	8113
	ORF-T	YGL201C	-0.313671	1.65343e-06	2.14186e-05	11629	2907.25	3180	2951	2423	3075	9409	2352.25	2542	2719	1843	2305
	ORF-T	YGL202W	0.187299	0.0184201	0.0523892	42643	10660.8	9813	12248	9396	11186	48449	12112.2	11788	14110	10741	11810
	ORF-T	YGL203C	0.00973518	0.885173	0.92717	11989	2997.25	3173	2889	2745	3182	12115	3028.75	3173	3290	2539	3113
	ORF-T	YGL204C	-0.250561	0.0185966	0.052844	906	226.5	214	208	230	254	766	191.5	175	209	155	227
[truncated: 10,677 more rows]
