# Supplementary material for: RNA Polymerase II CTD phosphatase Rtr1 fine-tunes transcription termination
Source: PLoS Genet. 2020 Mar 18;16(3):e1008317. doi: 10.1371/journal.pgen.1008317 (PMC7105142; doi:10.1371/journal.pgen.1008317)
Supplement: S4 Table — Protein identifying information is given as their corresponding Uniprot accession number and their description. Each column provides details on protein sequence coverage (Coverage [%]), number of unique peptide groups (# Peptides), total number of peptides identified for each protein as peptide-spectrum matches (# PSMs), Abundance Ratio: (rtr1Δ) / (WT), Abundance Ratio P-Value: (rtr1Δ) / (WT), Abundance Ratio Adj. P-Value: (rtr1Δ) / (WT), and normalized abundance values for each biological replicate (n = 3 per genotype; Abundances (Normalized)). (XLSX) [file pgen.1008317.s004.xlsx]

## Sheet: Proteins
Accession	Description	Coverage [%]	# Peptides	# PSMs	Abundance Ratio: (rtr1Δ) / (WT)	Abundance Ratio P-Value: (rtr1Δ) / (WT)	Abundance Ratio Adj. P-Value: (rtr1Δ) / (WT)	Abundances (Normalized): F4: 126, Sample, rtr1Δ	Abundances (Normalized): F4: 127, Sample, rtr1Δ	Abundances (Normalized): F4: 128, Sample, rtr1Δ	Abundances (Normalized): F4: 129, Sample, WT	Abundances (Normalized): F4: 130, Sample, WT	Abundances (Normalized): F4: 131, Sample, WT
P38697	Inosine-5'-monophosphate dehydrogenase 2 OS=Saccharomyces cerevisiae (strain ATCC 204508 / S288c) OX=559292 GN=IMD2 PE=1 SV=1	36	16	32	0.466	0.000791152	0.0115831	480.2	429	477.9	1025.2	1119.1	915.7
P53617	Protein NRD1 OS=Saccharomyces cerevisiae (strain ATCC 204508 / S288c) OX=559292 GN=NRD1 PE=1 SV=1	5	2	2	0.876	0.258668	0.33697	67.8	69.6	79.7	73.9	79.5	104.3
P25037	Ubiquitin carboxyl-terminal hydrolase 1 OS=Saccharomyces cerevisiae (strain ATCC 204508 / S288c) OX=559292 GN=UBP1 PE=1 SV=2	6	4	6	0.86	4.53294e-07	0.00106705	344.6	344.8	345.7	401	400.7	401.4
P38891	Branched-chain-amino-acid aminotransferase, mitochondrial OS=Saccharomyces cerevisiae (strain ATCC 204508 / S288c) OX=559292 GN=BAT1 PE=1 SV=1	60	19	40	0.575	1.49598e-06	0.00119559	5202.7	5177.4	5217	9027.4	9153.5	9046.3
Q04120	Peroxiredoxin TSA2 OS=Saccharomyces cerevisiae (strain ATCC 204508 / S288c) OX=559292 GN=TSA2 PE=1 SV=3	40	6	15	0.141	1.77767e-06	0.00119559	194.8	198.9	206.2	1410.5	1456.7	1336.5
P16603	NADPH--cytochrome P450 reductase OS=Saccharomyces cerevisiae (strain ATCC 204508 / S288c) OX=559292 GN=NCP1 PE=1 SV=3	37	18	38	0.559	2.17124e-06	0.00119559	2640.8	2654.8	2720.1	4749.1	4800.4	4638.7
P11353	Oxygen-dependent coproporphyrinogen-III oxidase OS=Saccharomyces cerevisiae (strain ATCC 204508 / S288c) OX=559292 GN=HEM13 PE=1 SV=2	50	14	52	0.07	2.53949e-06	0.00119559	1453.5	1480.6	1332.5	19601.9	20860.2	20688
P32771	S-(hydroxymethyl)glutathione dehydrogenase OS=Saccharomyces cerevisiae (strain ATCC 204508 / S288c) OX=559292 GN=SFA1 PE=1 SV=1	27	9	14	1.214	4.17766e-06	0.00163904	1569.1	1548	1554.3	1290.9	1280.5	1273.5
P40462	Protein TMA108 OS=Saccharomyces cerevisiae (strain ATCC 204508 / S288c) OX=559292 GN=TMA108 PE=1 SV=1	20	14	18	1.477	4.97981e-06	0.00167464	1325.1	1355.6	1328.9	915.3	899.9	888.9
P07264	3-isopropylmalate dehydratase OS=Saccharomyces cerevisiae (strain ATCC 204508 / S288c) OX=559292 GN=LEU1 PE=1 SV=3	51	35	100	0.55	6.80507e-06	0.00195937	10376.4	10394.6	9957.8	18856.9	18229.4	19095.6
P22855	Alpha-mannosidase OS=Saccharomyces cerevisiae (strain ATCC 204508 / S288c) OX=559292 GN=AMS1 PE=1 SV=2	6	6	8	0.128	7.49123e-06	0.00195937	124.7	120.7	141.8	978	934.9	1097.5
P17076	60S ribosomal protein L8-A OS=Saccharomyces cerevisiae (strain ATCC 204508 / S288c) OX=559292 GN=RPL8A PE=1 SV=4	48	17	112	1.625	1.13551e-05	0.00260971	33242	33911.3	32904.6	20210	21042.1	20460.3
P39676	Flavohemoprotein OS=Saccharomyces cerevisiae (strain ATCC 204508 / S288c) OX=559292 GN=YHB1 PE=1 SV=2	47	15	61	1.834	1.21949e-05	0.00260971	5938.8	5863.5	5647.2	3305.3	3197.5	3189.5
P32474	Protein disulfide-isomerase EUG1 OS=Saccharomyces cerevisiae (strain ATCC 204508 / S288c) OX=559292 GN=EUG1 PE=1 SV=1	12	5	6	0.343	1.56334e-05	0.00306675	406.1	435.6	438.8	1269.2	1214.3	1351.3
P07251	ATP synthase subunit alpha, mitochondrial OS=Saccharomyces cerevisiae (strain ATCC 204508 / S288c) OX=559292 GN=ATP1 PE=1 SV=5	42	22	54	1.481	1.87848e-05	0.00316268	6132	6334.2	6250.5	4221.7	4161.9	4330.2
P53045	Methylsterol monooxygenase OS=Saccharomyces cerevisiae (strain ATCC 204508 / S288c) OX=559292 GN=ERG25 PE=1 SV=1	14	4	5	0.364	1.97146e-05	0.00316268	126.4	131	140.2	359.9	342.6	380.2
P29453	60S ribosomal protein L8-B OS=Saccharomyces cerevisiae (strain ATCC 204508 / S288c) OX=559292 GN=RPL8B PE=1 SV=3	48	17	121	1.795	2.08768e-05	0.00316268	12885.9	12400.2	13221.6	7178.9	7238.9	6867.5
P25574	ER membrane protein complex subunit 1 OS=Saccharomyces cerevisiae (strain ATCC 204508 / S288c) OX=559292 GN=EMC1 PE=1 SV=1	7	5	6	0.78	2.14965e-05	0.00316268	275.1	278.9	272.7	360.2	351	352.7
P07149	Fatty acid synthase subunit beta OS=Saccharomyces cerevisiae (strain ATCC 204508 / S288c) OX=559292 GN=FAS1 PE=1 SV=2	44	68	173	0.587	2.48022e-05	0.00343437	19866.8	19929.9	19457.3	32925.9	33845.6	34398.8
P37292	Serine hydroxymethyltransferase, mitochondrial OS=Saccharomyces cerevisiae (strain ATCC 204508 / S288c) OX=559292 GN=SHM1 PE=1 SV=2	43	18	30	1.336	2.64356e-05	0.00345719	4340.1	4327.8	4216	3239.5	3293	3207.9
P18414	ER lumen protein-retaining receptor OS=Saccharomyces cerevisiae (strain ATCC 204508 / S288c) OX=559292 GN=ERD2 PE=3 SV=1	4	1	2	0.658	4.42626e-05	0.00548391	164	172	172.2	266.6	261.3	252.8
P48570	Homocitrate synthase, cytosolic isozyme OS=Saccharomyces cerevisiae (strain ATCC 204508 / S288c) OX=559292 GN=LYS20 PE=1 SV=1	43	19	41	2.025	5.22084e-05	0.00549288	2496.3	2336	2390.5	1213.1	1108.3	1180.6
P33401	Phosphoglucomutase 1 OS=Saccharomyces cerevisiae (strain ATCC 204508 / S288c) OX=559292 GN=PGM1 PE=1 SV=1	34	15	22	2.639	5.29423e-05	0.00549288	4598	4531.1	4150.6	1836.9	1717.1	1612.8
P32476	Squalene monooxygenase OS=Saccharomyces cerevisiae (strain ATCC 204508 / S288c) OX=559292 GN=ERG1 PE=1 SV=2	18	7	11	0.166	5.83618e-05	0.00549288	604.6	664.3	645.8	3794.2	3881.3	4475.4
P40459	Pantoate--beta-alanine ligase OS=Saccharomyces cerevisiae (strain ATCC 204508 / S288c) OX=559292 GN=PAN6 PE=1 SV=2	19	5	7	0.771	5.99319e-05	0.00549288	738	735.8	720	955.7	954.1	942.6
Q03034	Ferulic acid decarboxylase 1 OS=Saccharomyces cerevisiae (strain ATCC 204508 / S288c) OX=559292 GN=FDC1 PE=1 SV=1	6	3	3	0.374	6.13709e-05	0.00549288	101.9	111.2	115.7	299.9	297.7	275.6
P53199	Sterol-4-alpha-carboxylate 3-dehydrogenase, decarboxylating OS=Saccharomyces cerevisiae (strain ATCC 204508 / S288c) OX=559292 GN=ERG26 PE=1 SV=1	32	7	13	0.334	6.26334e-05	0.00549288	273.6	287.9	295.6	853.2	860.7	880.5
P36105	60S ribosomal protein L14-A OS=Saccharomyces cerevisiae (strain ATCC 204508 / S288c) OX=559292 GN=RPL14A PE=1 SV=1	43	10	36	1.728	6.38897e-05	0.00549288	8737	9042.3	8420.9	4924.4	5172.5	5055.8
P49090	Asparagine synthetase [glutamine-hydrolyzing] 2 OS=Saccharomyces cerevisiae (strain ATCC 204508 / S288c) OX=559292 GN=ASN2 PE=1 SV=2	40	20	64	1.472	6.55387e-05	0.00549288	10333.4	10124.6	10429.9	7022.2	7069	6762.9
P53870	Uncharacterized protein YNL193W OS=Saccharomyces cerevisiae (strain ATCC 204508 / S288c) OX=559292 GN=YNL193W PE=4 SV=2	6	3	5	0.012	6.75465e-05	0.00549288	4.6	8.2	5.8	496.7	396.9	759.5
P05747	60S ribosomal protein L29 OS=Saccharomyces cerevisiae (strain ATCC 204508 / S288c) OX=559292 GN=RPL29 PE=1 SV=3	29	2	10	5.054	6.76693e-05	0.00549288	747.3	778.2	671.4	145.2	156.6	147.9
Q05905	Protein HRI1 OS=Saccharomyces cerevisiae (strain ATCC 204508 / S288c) OX=559292 GN=HRI1 PE=1 SV=1	52	9	19	0.703	7.4521e-05	0.0056331	2155.3	2184.5	2266.3	3040.3	3189.3	3105.3
Q12462	Peroxisomal membrane protein PMP27 OS=Saccharomyces cerevisiae (strain ATCC 204508 / S288c) OX=559292 GN=PEX11 PE=1 SV=2	13	3	4	0.513	8.32016e-05	0.0056331	168.4	175.3	162.2	330.8	302.9	328.3
P31787	Acyl-CoA-binding protein OS=Saccharomyces cerevisiae (strain ATCC 204508 / S288c) OX=559292 GN=ACB1 PE=1 SV=3	79	7	20	0.648	8.40946e-05	0.0056331	3454.9	3298	3465.7	5335.7	5271.8	5448.1
P32563	V-type proton ATPase subunit a, vacuolar isoform OS=Saccharomyces cerevisiae (strain ATCC 204508 / S288c) OX=559292 GN=VPH1 PE=1 SV=3	29	22	32	0.693	8.51169e-05	0.0056331	2146.6	2224.6	2246.3	3198.4	3375.1	3210.9
P43569	CCR4-associated factor 16 OS=Saccharomyces cerevisiae (strain ATCC 204508 / S288c) OX=559292 GN=CAF16 PE=1 SV=1	3	1	1	0.635	9.0782e-05	0.0056331	76.7	72.5	77.8	120.8	128.2	119.7
P43569	CCR4-associated factor 16 OS=Saccharomyces cerevisiae (strain ATCC 204508 / S288c) OX=559292 GN=CAF16 PE=1 SV=1	3	1	1	0.635	9.0782e-05	0.0056331	76.7	72.5	77.8	120.8	128.2	119.7
Q12691	Sodium transport ATPase 5 OS=Saccharomyces cerevisiae (strain ATCC 204508 / S288c) OX=559292 GN=ENA5 PE=1 SV=1	8	6	6	0.465	9.79511e-05	0.0056331	238	230.4	257.4	493.8	511.7	557
P40030	Ergosterol biosynthetic protein 28 OS=Saccharomyces cerevisiae (strain ATCC 204508 / S288c) OX=559292 GN=ERG28 PE=1 SV=1	14	2	9	0.162	9.94017e-05	0.0056331	146.1	174.1	187.4	976.7	1074.2	1150.1
P18239	ADP,ATP carrier protein 2 OS=Saccharomyces cerevisiae (strain ATCC 204508 / S288c) OX=559292 GN=PET9 PE=1 SV=2	34	11	23	1.671	0.000101707	0.0056331	3112.2	3270	3385.8	1989.8	1858.8	1956.9
P40165	NAD(P)H-hydrate epimerase OS=Saccharomyces cerevisiae (strain ATCC 204508 / S288c) OX=559292 GN=YNL200C PE=1 SV=1	10	2	2	0.242	0.000107324	0.0056331	72.6	91.9	79.3	327.7	327.1	386.3
Q12315	Nucleoporin GLE1 OS=Saccharomyces cerevisiae (strain ATCC 204508 / S288c) OX=559292 GN=GLE1 PE=1 SV=1	1	1	1	0.01	0.000123571	0.0056331	5	4.7	10	1162.2	884.8	2164.4
P48510	Ubiquitin domain-containing protein DSK2 OS=Saccharomyces cerevisiae (strain ATCC 204508 / S288c) OX=559292 GN=DSK2 PE=1 SV=2	18	5	8	1.402	0.00012888	0.0056331	1583.8	1571.7	1651	1161.2	1123.3	1130
Q07362	Protein PBP4 OS=Saccharomyces cerevisiae (strain ATCC 204508 / S288c) OX=559292 GN=PBP4 PE=1 SV=1	10	2	3	1.749	0.000128902	0.0056331	360.7	375.8	343.1	203.7	221.2	206.2
P15700	Uridylate kinase OS=Saccharomyces cerevisiae (strain ATCC 204508 / S288c) OX=559292 GN=URA6 PE=1 SV=1	34	6	6	0.759	0.000129222	0.0056331	938.3	919	945.6	1250.3	1236.7	1234.9
P06738	Glycogen phosphorylase OS=Saccharomyces cerevisiae (strain ATCC 204508 / S288c) OX=559292 GN=GPH1 PE=1 SV=4	30	23	36	0.409	0.000135847	0.00581426	2417	2836.2	2673.7	6229.3	6538.6	7220.9
Q99288	Broad-range acid phosphatase DET1 OS=Saccharomyces cerevisiae (strain ATCC 204508 / S288c) OX=559292 GN=DET1 PE=1 SV=1	10	3	3	0.496	0.000141992	0.00590352	93.6	90.1	101.6	199.7	179.7	188.8
P04076	Argininosuccinate lyase OS=Saccharomyces cerevisiae (strain ATCC 204508 / S288c) OX=559292 GN=ARG4 PE=1 SV=2	24	10	11	0.614	0.000150911	0.00590352	786.4	786.6	753	1325.8	1280.3	1226.2
P40054	D-3-phosphoglycerate dehydrogenase 1 OS=Saccharomyces cerevisiae (strain ATCC 204508 / S288c) OX=559292 GN=SER3 PE=1 SV=1	24	8	11	0.467	0.00016134	0.00590352	1716.2	1635.6	1489.9	3341.5	3820.3	3504.7
P38968	Protein transport protein SEC31 OS=Saccharomyces cerevisiae (strain ATCC 204508 / S288c) OX=559292 GN=SEC31 PE=1 SV=3	21	22	69	1.328	0.000163955	0.00590352	5662.8	5736.9	5910.9	4264.2	4378.9	4320.8
P38061	60S ribosomal protein L32 OS=Saccharomyces cerevisiae (strain ATCC 204508 / S288c) OX=559292 GN=RPL32 PE=1 SV=1	39	7	46	1.766	0.00016498	0.00590352	6892.1	7470.6	6858.1	3902.7	4013.1	3598.9
P00447	Superoxide dismutase [Mn], mitochondrial OS=Saccharomyces cerevisiae (strain ATCC 204508 / S288c) OX=559292 GN=SOD2 PE=1 SV=1	14	3	4	1.985	0.000167022	0.00590352	1390.3	1419.9	1494.1	715.3	721	649.5
P06197	CDP-diacylglycerol--inositol 3-phosphatidyltransferase OS=Saccharomyces cerevisiae (strain ATCC 204508 / S288c) OX=559292 GN=PIS1 PE=1 SV=1	17	3	4	0.401	0.000170207	0.00590352	356.7	354	403.3	802.1	938.2	890.2
P39968	Vacuolar protein 8 OS=Saccharomyces cerevisiae (strain ATCC 204508 / S288c) OX=559292 GN=VAC8 PE=1 SV=3	20	9	12	0.828	0.000171491	0.00590352	367.3	379	371.2	446.9	461.9	448.3
P40319	Elongation of fatty acids protein 3 OS=Saccharomyces cerevisiae (strain ATCC 204508 / S288c) OX=559292 GN=ELO3 PE=1 SV=1	15	4	12	0.485	0.00017623	0.00590352	585.6	585.5	633.9	1234.6	1177.9	1207.8
P47108	Nucleolar pre-ribosomal-associated protein 2 OS=Saccharomyces cerevisiae (strain ATCC 204508 / S288c) OX=559292 GN=URB2 PE=1 SV=1	7	8	9	0.669	0.000180292	0.00590352	141.6	136.3	133.3	200	203.7	215.3
P0CX64	Transposon Ty2-GR2 Gag-Pol polyprotein OS=Saccharomyces cerevisiae (strain ATCC 204508 / S288c) OX=559292 GN=TY2B-GR2 PE=3 SV=1	9	14	43	0.491	0.000182492	0.00590352	438.2	489.2	482.3	920.3	983.1	1059.6
P11792	Serine/threonine-protein kinase SCH9 OS=Saccharomyces cerevisiae (strain ATCC 204508 / S288c) OX=559292 GN=SCH9 PE=1 SV=3	6	5	7	1.21	0.000183074	0.00590352	422.8	437.3	426.8	351.2	352.8	362.5
P25491	Mitochondrial protein import protein MAS5 OS=Saccharomyces cerevisiae (strain ATCC 204508 / S288c) OX=559292 GN=YDJ1 PE=1 SV=1	37	17	58	1.316	0.000186182	0.0059226	7709.6	7559.9	7944	6081.4	5806.2	5857.5
P31382	Dolichyl-phosphate-mannose--protein mannosyltransferase 2 OS=Saccharomyces cerevisiae (strain ATCC 204508 / S288c) OX=559292 GN=PMT2 PE=1 SV=2	4	2	2	0.505	0.000203306	0.0063811	99.7	108.9	106.9	211.5	207.1	234.4
Q06449	[PSI+] inducibility protein 3 OS=Saccharomyces cerevisiae (strain ATCC 204508 / S288c) OX=559292 GN=PIN3 PE=1 SV=1	7	2	3	0.547	0.000215517	0.00667536	166.4	167.5	183.1	298	306.3	333.6
P04801	Threonine--tRNA ligase, cytoplasmic OS=Saccharomyces cerevisiae (strain ATCC 204508 / S288c) OX=559292 GN=THS1 PE=1 SV=2	46	29	77	1.214	0.00022018	0.0066835	6949	6838.9	6702.9	5633.2	5649.4	5523.9
P08518	DNA-directed RNA polymerase II subunit RPB2 OS=Saccharomyces cerevisiae (strain ATCC 204508 / S288c) OX=559292 GN=RPB2 PE=1 SV=2	22	24	31	1.401	0.000225076	0.0066835	1628.3	1672.7	1570.1	1124.8	1162	1201.1
P32368	Phosphoinositide phosphatase SAC1 OS=Saccharomyces cerevisiae (strain ATCC 204508 / S288c) OX=559292 GN=SAC1 PE=1 SV=1	25	13	23	0.465	0.000225477	0.0066835	1081.6	1148.3	1193.3	2438	2468.5	2548
P32329	Aspartic proteinase 3 OS=Saccharomyces cerevisiae (strain ATCC 204508 / S288c) OX=559292 GN=YPS1 PE=1 SV=2	2	2	2	0.439	0.000227353	0.0066835	91.5	100.6	87.6	182.7	208.3	208.6
P08067	Cytochrome b-c1 complex subunit Rieske, mitochondrial OS=Saccharomyces cerevisiae (strain ATCC 204508 / S288c) OX=559292 GN=RIP1 PE=1 SV=1	10	2	2	2.732	0.000229976	0.0066835	142.8	157.2	136	54.5	52.3	44.9
P32573	Peroxisomal 2,4-dienoyl-CoA reductase SPS19 OS=Saccharomyces cerevisiae (strain ATCC 204508 / S288c) OX=559292 GN=SPS19 PE=1 SV=4	3	1	1	0.019	0.000252372	0.00703309	8.7	15.4	10.1	537.9	405.8	886.9
P50077	Calcium-channel protein CCH1 OS=Saccharomyces cerevisiae (strain ATCC 204508 / S288c) OX=559292 GN=CCH1 PE=1 SV=1	0	1	1	0.117	0.000252374	0.00703309	14.4	11.2	14.3	122.4	95.8	145.5
Q03674	Lysophospholipase 2 OS=Saccharomyces cerevisiae (strain ATCC 204508 / S288c) OX=559292 GN=PLB2 PE=1 SV=1	3	2	2	0.349	0.000253037	0.00703309	48.9	50.6	46.2	124.2	140.1	145.5
P38116	ADP-ribosylation factor-like protein 1 OS=Saccharomyces cerevisiae (strain ATCC 204508 / S288c) OX=559292 GN=ARL1 PE=1 SV=4	26	4	7	0.8	0.000256349	0.00703309	466.5	449.5	450.8	563.8	555.7	580.8
Q12434	Rho GDP-dissociation inhibitor OS=Saccharomyces cerevisiae (strain ATCC 204508 / S288c) OX=559292 GN=RDI1 PE=1 SV=1	29	4	7	0.775	0.000256944	0.00703309	1918.5	1966.8	2016.5	2537.6	2550	2462.9
Q12091	Damage response protein 1 OS=Saccharomyces cerevisiae (strain ATCC 204508 / S288c) OX=559292 GN=DAP1 PE=1 SV=1	5	1	1	0.435	0.000265044	0.00714937	60.1	53.8	56.3	116.1	129.4	135.5
P38972	Phosphoribosylformylglycinamidine synthase OS=Saccharomyces cerevisiae (strain ATCC 204508 / S288c) OX=559292 GN=ADE6 PE=1 SV=2	38	37	88	1.319	0.000268078	0.00714937	14804	15071.1	14332.1	11225.8	11473.6	11099.4
P38143	Glutathione peroxidase-like peroxiredoxin 2 OS=Saccharomyces cerevisiae (strain ATCC 204508 / S288c) OX=559292 GN=GPX2 PE=1 SV=1	34	5	7	1.896	0.000273344	0.00714937	1435.6	1286	1275.3	678.1	704.1	611.3
P25087	Sterol 24-C-methyltransferase OS=Saccharomyces cerevisiae (strain ATCC 204508 / S288c) OX=559292 GN=ERG6 PE=1 SV=4	52	20	90	0.659	0.000274337	0.00714937	9169.2	8759.9	9549.2	13911.5	13600.6	14479
P0CX85	60S ribosomal protein L35-B OS=Saccharomyces cerevisiae (strain ATCC 204508 / S288c) OX=559292 GN=RPL35B PE=1 SV=1	40	9	39	3.218	0.000276377	0.00714937	7016.2	7122.3	5998.6	2150.4	2382.4	2180.5
P00445	Superoxide dismutase [Cu-Zn] OS=Saccharomyces cerevisiae (strain ATCC 204508 / S288c) OX=559292 GN=SOD1 PE=1 SV=2	54	5	52	1.928	0.000295539	0.00756194	7400.9	7379.9	6874.2	3495.4	3950.9	3828.2
Q08409	ATP-dependent permease AUS1 OS=Saccharomyces cerevisiae (strain ATCC 204508 / S288c) OX=559292 GN=AUS1 PE=3 SV=1	2	3	3	0.058	0.000299979	0.00759303	6.4	4.6	7.4	111.7	99	129.4
P38295	Medium-chain fatty acid ethyl ester synthase/esterase 2 OS=Saccharomyces cerevisiae (strain ATCC 204508 / S288c) OX=559292 GN=EHT1 PE=1 SV=1	22	10	14	1.3	0.000309635	0.00775406	310.1	300.8	304.7	237.2	234.3	226
P53742	Nucleolar GTP-binding protein 2 OS=Saccharomyces cerevisiae (strain ATCC 204508 / S288c) OX=559292 GN=NOG2 PE=1 SV=1	28	12	13	1.314	0.000318267	0.00788633	1204.6	1206.8	1155	916.4	931.7	903.3
P26793	Flap endonuclease 1 OS=Saccharomyces cerevisiae (strain ATCC 204508 / S288c) OX=559292 GN=RAD27 PE=1 SV=1	18	6	9	0.243	0.000329517	0.00797107	22.6	20.6	18.9	84.9	67.6	85.8
P32377	Diphosphomevalonate decarboxylase OS=Saccharomyces cerevisiae (strain ATCC 204508 / S288c) OX=559292 GN=MVD1 PE=1 SV=2	36	13	24	0.772	0.000330785	0.00797107	1085.6	1099.1	1079.5	1407.1	1377.6	1431.8
Q05979	Kynureninase OS=Saccharomyces cerevisiae (strain ATCC 204508 / S288c) OX=559292 GN=BNA5 PE=1 SV=1	6	2	2	0.6	0.000332435	0.00797107	76.5	74.7	71.5	121.9	124.4	134.8
P14907	Nucleoporin NSP1 OS=Saccharomyces cerevisiae (strain ATCC 204508 / S288c) OX=559292 GN=NSP1 PE=1 SV=1	41	20	44	1.219	0.000335232	0.00797107	5845	6096.8	5967.4	4921.3	4896	4717.1
P27692	Transcription elongation factor SPT5 OS=Saccharomyces cerevisiae (strain ATCC 204508 / S288c) OX=559292 GN=SPT5 PE=1 SV=1	19	17	28	1.198	0.000342753	0.00800141	2831.1	2924.6	2832.6	2365.1	2320	2364.9
P39540	Elongation of fatty acids protein 1 OS=Saccharomyces cerevisiae (strain ATCC 204508 / S288c) OX=559292 GN=ELO1 PE=1 SV=1	3	1	3	0.589	0.000343306	0.00800141	85.7	93.4	95.6	157.8	168.7	158.6
Q06706	Elongator complex protein 1 OS=Saccharomyces cerevisiae (strain ATCC 204508 / S288c) OX=559292 GN=IKI3 PE=1 SV=1	20	26	34	1.608	0.000366424	0.0084565	3356.4	3389.9	3304.1	2115	1989.5	2087.3
P33754	Translocation protein SEC66 OS=Saccharomyces cerevisiae (strain ATCC 204508 / S288c) OX=559292 GN=SEC66 PE=1 SV=1	19	5	6	0.741	0.000387186	0.00879357	369.3	370.4	384.8	488.3	520.5	499.6
Q12078	Iron transporter SMF3 OS=Saccharomyces cerevisiae (strain ATCC 204508 / S288c) OX=559292 GN=SMF3 PE=1 SV=1	10	4	7	0.298	0.000388501	0.00879357	79.3	102.1	103.6	342.1	309.2	407.1
P25365	Putative guanine nucleotide-exchange factor SED4 OS=Saccharomyces cerevisiae (strain ATCC 204508 / S288c) OX=559292 GN=SED4 PE=1 SV=1	6	6	6	0.692	0.00039644	0.00887774	103.4	104	109.3	143.4	150.2	155.2
P32466	Low-affinity glucose transporter HXT3 OS=Saccharomyces cerevisiae (strain ATCC 204508 / S288c) OX=559292 GN=HXT3 PE=1 SV=1	25	10	29	0.375	0.000403905	0.00887774	2055.7	2017	2226.2	5476.5	5345.2	6357.5
Q02887	Autophagy-related protein 21 OS=Saccharomyces cerevisiae (strain ATCC 204508 / S288c) OX=559292 GN=ATG21 PE=1 SV=1	4	2	2	0.296	0.000406675	0.00887774	11.4	13.1	10.1	38.3	38.6	50
P15624	Phenylalanine--tRNA ligase beta subunit OS=Saccharomyces cerevisiae (strain ATCC 204508 / S288c) OX=559292 GN=FRS1 PE=1 SV=3	45	25	45	1.191	0.000407305	0.00887774	6087.8	6153.8	6321.3	5330.7	5167.9	5147.7
Q3E754	40S ribosomal protein S21-B OS=Saccharomyces cerevisiae (strain ATCC 204508 / S288c) OX=559292 GN=RPS21B PE=1 SV=1	63	5	41	1.288	0.000423599	0.00906503	671.6	648.5	685.6	541.3	521.5	518.4
Q06705	Phosphatidylinositol transfer protein CSR1 OS=Saccharomyces cerevisiae (strain ATCC 204508 / S288c) OX=559292 GN=CSR1 PE=1 SV=1	10	4	6	0.561	0.000436974	0.00923907	431.9	402.8	434	770.1	763.5	860.7
P38833	Uncharacterized protein YHR127W OS=Saccharomyces cerevisiae (strain ATCC 204508 / S288c) OX=559292 GN=YHR127W PE=1 SV=1	11	2	2	1.425	0.000441232	0.00923907	71.9	67.6	72.8	49.3	50.5	52.6
Q03362	Uncharacterized protein YDR476C OS=Saccharomyces cerevisiae (strain ATCC 204508 / S288c) OX=559292 GN=YDR476C PE=1 SV=1	14	2	3	0.55	0.000446619	0.00923907	135.3	139.6	146.1	259.5	254	231.4
Q03558	NADPH dehydrogenase 2 OS=Saccharomyces cerevisiae (strain ATCC 204508 / S288c) OX=559292 GN=OYE2 PE=1 SV=3	57	15	52	0.514	0.000447431	0.00923907	1779.4	1674.5	1902.2	3465	3316.7	3885.6
Q12452	3-keto-steroid reductase OS=Saccharomyces cerevisiae (strain ATCC 204508 / S288c) OX=559292 GN=ERG27 PE=1 SV=1	16	6	10	0.611	0.000461436	0.00944539	614	652.9	664.1	1068.4	1052.3	1176.6
P38841	Uncharacterized protein YHR138C OS=Saccharomyces cerevisiae (strain ATCC 204508 / S288c) OX=559292 GN=YHR138C PE=1 SV=1	17	2	4	0.027	0.000489136	0.00992608	18.8	14.5	22.8	698.3	557.8	1187.7
P09232	Cerevisin OS=Saccharomyces cerevisiae (strain ATCC 204508 / S288c) OX=559292 GN=PRB1 PE=1 SV=1	5	3	8	0.326	0.000497917	0.00997782	60.5	56.8	72.6	156	185.4	189.5
P38077	ATP synthase subunit gamma, mitochondrial OS=Saccharomyces cerevisiae (strain ATCC 204508 / S288c) OX=559292 GN=ATP3 PE=1 SV=1	28	7	15	1.455	0.000500163	0.00997782	1346.3	1397.7	1275	925	882.6	947.3
P04840	Mitochondrial outer membrane protein porin 1 OS=Saccharomyces cerevisiae (strain ATCC 204508 / S288c) OX=559292 GN=POR1 PE=1 SV=4	60	16	39	0.598	0.00050738	0.0100366	3730.7	3906.1	4063.8	6042.7	6799.9	6531.5
Q12263	Serine/threonine-protein kinase GIN4 OS=Saccharomyces cerevisiae (strain ATCC 204508 / S288c) OX=559292 GN=GIN4 PE=1 SV=1	10	10	11	1.262	0.00051645	0.0100366	92.3	96.7	91.9	75.2	70.7	73.1
P39730	Eukaryotic translation initiation factor 5B OS=Saccharomyces cerevisiae (strain ATCC 204508 / S288c) OX=559292 GN=FUN12 PE=1 SV=2	20	19	41	1.134	0.000516942	0.0100366	3068.8	3073.5	3145.4	2710.1	2742.9	2652.6
P36775	Lon protease homolog, mitochondrial OS=Saccharomyces cerevisiae (strain ATCC 204508 / S288c) OX=559292 GN=PIM1 PE=1 SV=2	19	18	29	1.395	0.000522265	0.0100366	968.7	987.5	1030.7	700.4	708.1	754.4
P34223	UBX domain-containing protein 1 OS=Saccharomyces cerevisiae (strain ATCC 204508 / S288c) OX=559292 GN=SHP1 PE=1 SV=1	20	5	12	1.433	0.000524429	0.0100366	1108.2	1106.1	1204	773.5	805.7	739
P26637	Leucine--tRNA ligase, cytoplasmic OS=Saccharomyces cerevisiae (strain ATCC 204508 / S288c) OX=559292 GN=CDC60 PE=1 SV=1	49	45	135	1.196	0.000538891	0.0102302	16558.6	16584.5	16105.7	13840.5	13757	13993.2
P39081	Protein PCF11 OS=Saccharomyces cerevisiae (strain ATCC 204508 / S288c) OX=559292 GN=PCF11 PE=1 SV=2	6	5	5	0.618	0.000550078	0.0103591	104.3	113.3	112.6	182.2	170.3	192.8
P47176	Branched-chain-amino-acid aminotransferase, cytosolic OS=Saccharomyces cerevisiae (strain ATCC 204508 / S288c) OX=559292 GN=BAT2 PE=1 SV=1	32	9	16	0.5	0.000561658	0.0104146	993.9	1089.2	1147.4	2179	2054.9	2222.4
P04710	ADP,ATP carrier protein 1 OS=Saccharomyces cerevisiae (strain ATCC 204508 / S288c) OX=559292 GN=AAC1 PE=1 SV=1	10	4	4	1.655	0.000588634	0.0105583	236.2	252.4	225	152.6	142.7	133.8
P53296	Alcohol O-acetyltransferase 2 OS=Saccharomyces cerevisiae (strain ATCC 204508 / S288c) OX=559292 GN=ATF2 PE=1 SV=1	7	3	4	0.432	0.000588733	0.0105583	49.6	52.8	46.8	114.8	115.7	111
P32614	Fumarate reductase 1 OS=Saccharomyces cerevisiae (strain ATCC 204508 / S288c) OX=559292 GN=FRD1 PE=1 SV=1	47	21	35	0.577	0.000593395	0.0105583	1941	1958.4	1952.6	3361.4	3536.5	3385.6
P22768	Argininosuccinate synthase OS=Saccharomyces cerevisiae (strain ATCC 204508 / S288c) OX=559292 GN=ARG1 PE=1 SV=3	27	10	11	0.499	0.00059366	0.0105583	734.5	855.9	832.3	1762.8	1667.8	1601.4
P49723	Ribonucleoside-diphosphate reductase small chain 2 OS=Saccharomyces cerevisiae (strain ATCC 204508 / S288c) OX=559292 GN=RNR4 PE=1 SV=1	64	22	60	0.506	0.000597069	0.0105583	5995.2	5982.9	5874.4	11833.1	12520.9	11542.4
P39980	Siderophore iron transporter 1 OS=Saccharomyces cerevisiae (strain ATCC 204508 / S288c) OX=559292 GN=SIT1 PE=3 SV=1	4	2	2	0.605	0.000600161	0.0105583	108.6	98.9	98.1	175.1	163.4	154.9
P25373	Glutaredoxin-1 OS=Saccharomyces cerevisiae (strain ATCC 204508 / S288c) OX=559292 GN=GRX1 PE=1 SV=1	59	5	13	0.696	0.000613924	0.0105583	1281.2	1324.6	1356	1902.7	1981.6	1816
P38694	Putative aldehyde dehydrogenase-like protein YHR039C OS=Saccharomyces cerevisiae (strain ATCC 204508 / S288c) OX=559292 GN=MSC7 PE=1 SV=1	11	6	7	0.775	0.00061707	0.0105583	497	487.1	518.6	641.4	656.4	622
Q04439	Myosin-5 OS=Saccharomyces cerevisiae (strain ATCC 204508 / S288c) OX=559292 GN=MYO5 PE=1 SV=1	11	12	16	1.165	0.00062076	0.0105583	1119.1	1147.6	1159.5	982.7	985.3	1008.6
P07277	Mevalonate kinase OS=Saccharomyces cerevisiae (strain ATCC 204508 / S288c) OX=559292 GN=ERG12 PE=1 SV=1	17	6	6	0.751	0.000628364	0.0105583	558	548	588.1	738.1	775.5	742.7
Q08723	26S proteasome regulatory subunit RPN8 OS=Saccharomyces cerevisiae (strain ATCC 204508 / S288c) OX=559292 GN=RPN8 PE=1 SV=3	46	10	12	1.328	0.000631514	0.0105583	1458.5	1469.7	1520.8	1070.2	1147.5	1106.9
P10869	Aspartokinase OS=Saccharomyces cerevisiae (strain ATCC 204508 / S288c) OX=559292 GN=HOM3 PE=1 SV=2	26	14	16	0.765	0.000638867	0.0105908	500.4	510.2	526.4	675.7	667.2	659.2
P36060	NADH-cytochrome b5 reductase 2 OS=Saccharomyces cerevisiae (strain ATCC 204508 / S288c) OX=559292 GN=MCR1 PE=1 SV=1	24	7	13	1.769	0.000676704	0.0109707	1053.7	1111.3	1232.6	628.3	661.4	581.1
P47100	Transposon Ty1-JR2 Gag-Pol polyprotein OS=Saccharomyces cerevisiae (strain ATCC 204508 / S288c) OX=559292 GN=TY1B-JR2 PE=3 SV=3	23	35	144	1.611	0.000678362	0.0109707	17561.1	19089.8	16977	11483.7	10898.6	10619.6
P38934	Nuclear segregation protein BFR1 OS=Saccharomyces cerevisiae (strain ATCC 204508 / S288c) OX=559292 GN=BFR1 PE=1 SV=1	35	25	48	1.224	0.000681205	0.0109707	5501.9	5763.5	5492.1	4496.7	4474.9	4647.1
P38230	Probable quinone oxidoreductase OS=Saccharomyces cerevisiae (strain ATCC 204508 / S288c) OX=559292 GN=ZTA1 PE=1 SV=1	9	3	3	0.175	0.000685088	0.0109707	51.9	43.1	60.3	295.9	259.3	410.1
P41277	Glycerol-1-phosphate phosphohydrolase 1 OS=Saccharomyces cerevisiae (strain ATCC 204508 / S288c) OX=559292 GN=GPP1 PE=1 SV=3	54	15	58	0.731	0.000695056	0.0110551	9734	9452.2	9986.3	13313.1	13358.2	13071.4
P38687	Signal recognition particle subunit SRP68 OS=Saccharomyces cerevisiae (strain ATCC 204508 / S288c) OX=559292 GN=SRP68 PE=1 SV=1	23	13	18	0.784	0.000732456	0.0114768	885.7	922.1	915.9	1168	1124.8	1198.7
P28005	Ribonuclease P/MRP protein subunit POP5 OS=Saccharomyces cerevisiae (strain ATCC 204508 / S288c) OX=559292 GN=POP5 PE=1 SV=1	12	2	2	0.232	0.000735327	0.0114768	17.5	18.7	17.5	68.9	75.5	85.8
P09436	Isoleucine--tRNA ligase, cytoplasmic OS=Saccharomyces cerevisiae (strain ATCC 204508 / S288c) OX=559292 GN=ILS1 PE=1 SV=1	46	44	105	1.223	0.00073744	0.0114768	10810.6	11099.2	10624.3	9008.5	8516.8	8839.8
P53137	CUE domain-containing protein 3 OS=Saccharomyces cerevisiae (strain ATCC 204508 / S288c) OX=559292 GN=CUE3 PE=1 SV=1	6	3	3	0.662	0.000744896	0.0114768	145.1	136.4	151.5	219.1	213.4	228
P28496	Sphingosine N-acyltransferase LAC1 OS=Saccharomyces cerevisiae (strain ATCC 204508 / S288c) OX=559292 GN=LAC1 PE=1 SV=2	4	1	1	0.507	0.000745944	0.0114768	30.7	27.8	31	60	60.6	71.1
P38720	6-phosphogluconate dehydrogenase, decarboxylating 1 OS=Saccharomyces cerevisiae (strain ATCC 204508 / S288c) OX=559292 GN=GND1 PE=1 SV=1	64	31	85	0.608	0.000756333	0.0115611	10487.8	10318.5	11687.1	17253.5	16939	18842.1
P47008	Phosphatidylinositol transfer protein SFH5 OS=Saccharomyces cerevisiae (strain ATCC 204508 / S288c) OX=559292 GN=SFH5 PE=1 SV=1	28	9	16	1.063	0.000764701	0.0115831	1672.9	1649	1653.7	1576.7	1555.5	1553.5
P40414	Tropomyosin-2 OS=Saccharomyces cerevisiae (strain ATCC 204508 / S288c) OX=559292 GN=TPM2 PE=1 SV=1	39	7	10	0.775	0.000776753	0.0115831	1091.5	1062.1	1136.1	1408.9	1439.8	1369.7
P53730	Dol-P-Man:Man(7)GlcNAc(2)-PP-Dol alpha-1,6-mannosyltransferase OS=Saccharomyces cerevisiae (strain ATCC 204508 / S288c) OX=559292 GN=ALG12 PE=1 SV=1	8	5	5	0.456	0.000782186	0.0115831	177.3	204	194.2	425.4	394.7	487.2
Q04081	Leucine carboxyl methyltransferase 1 OS=Saccharomyces cerevisiae (strain ATCC 204508 / S288c) OX=559292 GN=PPM1 PE=1 SV=1	10	3	4	0.479	0.000782801	0.0115831	70.7	65.4	77.5	151.8	127	147.5
P21954	Isocitrate dehydrogenase [NADP], mitochondrial OS=Saccharomyces cerevisiae (strain ATCC 204508 / S288c) OX=559292 GN=IDP1 PE=1 SV=1	54	26	45	1.277	0.000791837	0.0115831	6785	6932.5	6766.5	5474.1	5312.4	5191.6
P10614	Lanosterol 14-alpha demethylase OS=Saccharomyces cerevisiae (strain ATCC 204508 / S288c) OX=559292 GN=ERG11 PE=1 SV=1	28	10	21	0.413	0.000792217	0.0115831	813.5	856	864.1	2029.9	2070.6	2361.6
Q07923	NAD(P)H-dependent FMN reductase LOT6 OS=Saccharomyces cerevisiae (strain ATCC 204508 / S288c) OX=559292 GN=LOT6 PE=1 SV=1	6	1	1	0.016	0.000825703	0.0118441	4.8	5.3	7.5	321.6	234.3	579.8
P53915	Nicotinamide riboside kinase OS=Saccharomyces cerevisiae (strain ATCC 204508 / S288c) OX=559292 GN=NRK1 PE=1 SV=1	8	2	2	0.606	0.000827667	0.0118441	22.4	25.7	24.9	41.2	37.8	42.6
P33327	NAD-specific glutamate dehydrogenase OS=Saccharomyces cerevisiae (strain ATCC 204508 / S288c) OX=559292 GN=GDH2 PE=1 SV=1	4	4	7	0.532	0.000838608	0.0118441	173.5	182.6	198.9	330	354.3	343
P53066	Ankyrin repeat-containing protein YGL242C OS=Saccharomyces cerevisiae (strain ATCC 204508 / S288c) OX=559292 GN=YGL242C PE=1 SV=1	32	4	6	0.675	0.000845848	0.0118441	141	132	146.1	212.1	208.9	192.5
P33767	Dolichyl-diphosphooligosaccharide--protein glycosyltransferase subunit WBP1 OS=Saccharomyces cerevisiae (strain ATCC 204508 / S288c) OX=559292 GN=WBP1 PE=1 SV=1	22	7	8	0.76	0.000846314	0.0118441	1404	1517.8	1518.8	1984.2	1996.5	2136.3
P48415	COPII coat assembly protein SEC16 OS=Saccharomyces cerevisiae (strain ATCC 204508 / S288c) OX=559292 GN=SEC16 PE=1 SV=2	10	16	21	1.483	0.000847113	0.0118441	1402.4	1445.6	1395.2	898.5	976	945.9
Q12363	Transcriptional modulator WTM1 OS=Saccharomyces cerevisiae (strain ATCC 204508 / S288c) OX=559292 GN=WTM1 PE=1 SV=1	43	14	30	0.508	0.000854062	0.0118441	4517.7	4925.8	4882.4	9606.7	10601.7	8951.5
P19097	Fatty acid synthase subunit alpha OS=Saccharomyces cerevisiae (strain ATCC 204508 / S288c) OX=559292 GN=FAS2 PE=1 SV=2	46	71	203	0.617	0.000877524	0.0120098	23807.3	23357.2	23635.8	37039.4	38302.8	39713.2
P32891	D-lactate dehydrogenase [cytochrome] 1, mitochondrial OS=Saccharomyces cerevisiae (strain ATCC 204508 / S288c) OX=559292 GN=DLD1 PE=1 SV=2	5	3	3	1.688	0.000895414	0.0121337	136.2	146.9	156.6	93.8	87	85.5
P23724	Proteasome subunit beta type-6 OS=Saccharomyces cerevisiae (strain ATCC 204508 / S288c) OX=559292 GN=PRE7 PE=1 SV=1	22	4	7	1.203	0.000901879	0.0121337	1412.7	1413.5	1455.1	1218.6	1160.6	1174.9
P05150	Ornithine carbamoyltransferase OS=Saccharomyces cerevisiae (strain ATCC 204508 / S288c) OX=559292 GN=ARG3 PE=1 SV=1	2	1	1	0.135	0.000902035	0.0121337	7.8	11.7	12	86.8	60.8	111
O14455	60S ribosomal protein L36-B OS=Saccharomyces cerevisiae (strain ATCC 204508 / S288c) OX=559292 GN=RPL36B PE=1 SV=3	49	7	43	2.958	0.000922896	0.0121483	5212.8	5268	5308.8	1633	1780.9	1850.6
P10659	S-adenosylmethionine synthase 1 OS=Saccharomyces cerevisiae (strain ATCC 204508 / S288c) OX=559292 GN=SAM1 PE=1 SV=2	51	17	52	1.217	0.000923	0.0121483	1000.1	1014.8	997.3	819.9	822	850
Q02866	Protein MUK1 OS=Saccharomyces cerevisiae (strain ATCC 204508 / S288c) OX=559292 GN=MUK1 PE=1 SV=1	3	2	3	0.317	0.000923767	0.0121483	26.7	31.9	37.1	100.7	86.6	111.7
P38869	Protein SVP26 OS=Saccharomyces cerevisiae (strain ATCC 204508 / S288c) OX=559292 GN=SVP26 PE=1 SV=1	5	1	2	0.555	0.000984232	0.0128716	15.7	18.1	16.6	26.2	30.2	29.8
P17967	Protein disulfide-isomerase OS=Saccharomyces cerevisiae (strain ATCC 204508 / S288c) OX=559292 GN=PDI1 PE=1 SV=2	43	19	61	0.798	0.000999816	0.0130031	5741.6	5414	5810.9	7194.9	7553.1	7151.8
P89105	RNA polymerase-associated protein CTR9 OS=Saccharomyces cerevisiae (strain ATCC 204508 / S288c) OX=559292 GN=CTR9 PE=1 SV=3	8	9	13	0.883	0.00101178	0.0130865	335.8	333	332.8	373	377.2	382.3
P36008	Elongation factor 1-gamma 2 OS=Saccharomyces cerevisiae (strain ATCC 204508 / S288c) OX=559292 GN=TEF4 PE=1 SV=1	44	17	59	1.178	0.00102936	0.013241	11188.6	10944.8	11149	9462	9515.4	9466.2
Q08412	Ubiquitin-binding protein CUE5 OS=Saccharomyces cerevisiae (strain ATCC 204508 / S288c) OX=559292 GN=CUE5 PE=1 SV=1	15	6	9	1.117	0.00106282	0.0134217	342.1	348.5	347.5	317.4	308.4	311.2
P38629	Replication factor C subunit 3 OS=Saccharomyces cerevisiae (strain ATCC 204508 / S288c) OX=559292 GN=RFC3 PE=1 SV=1	29	7	9	0.842	0.00106621	0.0134217	269.9	282.6	281.7	338.4	327.5	334.6
P48363	Prefoldin subunit 3 OS=Saccharomyces cerevisiae (strain ATCC 204508 / S288c) OX=559292 GN=PAC10 PE=1 SV=1	23	4	5	0.746	0.00106822	0.0134217	234.9	238.9	225.1	311.4	315	339
Q12532	Ribosome quality control complex subunit 2 OS=Saccharomyces cerevisiae (strain ATCC 204508 / S288c) OX=559292 GN=RQC2 PE=1 SV=1	11	10	10	1.328	0.00107104	0.0134217	732.9	745.4	787.4	561.2	570.8	548.2
P38857	Mitochondrial pyruvate carrier 2 OS=Saccharomyces cerevisiae (strain ATCC 204508 / S288c) OX=559292 GN=MPC2 PE=1 SV=1	15	2	2	0.271	0.00107673	0.0134217	32.8	34.4	39.9	126.9	117.7	164.6
P15367	Signal peptidase complex catalytic subunit SEC11 OS=Saccharomyces cerevisiae (strain ATCC 204508 / S288c) OX=559292 GN=SEC11 PE=1 SV=2	10	1	1	0.572	0.00108635	0.0134217	60.8	62.5	70.6	109.3	102.5	119
Q05016	NADP-dependent 3-hydroxy acid dehydrogenase OS=Saccharomyces cerevisiae (strain ATCC 204508 / S288c) OX=559292 GN=YMR226C PE=1 SV=1	38	11	25	1.112	0.00108901	0.0134217	2834.2	2879.3	2922.2	2568.5	2640.2	2588.3
P00931	Tryptophan synthase OS=Saccharomyces cerevisiae (strain ATCC 204508 / S288c) OX=559292 GN=TRP5 PE=1 SV=1	49	26	59	1.209	0.00111052	0.013451	8861.7	9325.7	9251.3	7650.8	7652.9	7411
P04050	DNA-directed RNA polymerase II subunit RPB1 OS=Saccharomyces cerevisiae (strain ATCC 204508 / S288c) OX=559292 GN=RPO21 PE=1 SV=2	26	37	55	1.682	0.00112934	0.013451	4027.6	4088	4219.2	2430.6	2354.2	2620.8
P53633	Prenylated Rab acceptor 1 OS=Saccharomyces cerevisiae (strain ATCC 204508 / S288c) OX=559292 GN=YIP3 PE=1 SV=2	19	4	5	0.435	0.00114322	0.013451	283	293.9	337.2	627.8	680.7	675.7
P05694	5-methyltetrahydropteroyltriglutamate--homocysteine methyltransferase OS=Saccharomyces cerevisiae (strain ATCC 204508 / S288c) OX=559292 GN=MET6 PE=1 SV=4	52	40	116	0.694	0.0011485	0.013451	12132.4	13067.5	12191.2	17466.1	17565.6	19318.6
P38264	SRP-independent targeting protein 3 OS=Saccharomyces cerevisiae (strain ATCC 204508 / S288c) OX=559292 GN=PHO88 PE=1 SV=1	33	5	16	0.644	0.00114994	0.013451	1037.4	1115.8	1152	1732.1	1733.4	1972.6
P41058	40S ribosomal protein S29-B OS=Saccharomyces cerevisiae (strain ATCC 204508 / S288c) OX=559292 GN=RPS29B PE=1 SV=3	14	1	1	1.098	0.00116099	0.013451	533.2	519.8	523.8	476.3	477	483.2
P53183	Putative uncharacterized oxidoreductase YGL039W OS=Saccharomyces cerevisiae (strain ATCC 204508 / S288c) OX=559292 GN=YGL039W PE=1 SV=1	28	7	8	0.165	0.00119624	0.013451	267.1	311.4	333	1910.3	1886.8	1879.4
P32568	Protein SNQ2 OS=Saccharomyces cerevisiae (strain ATCC 204508 / S288c) OX=559292 GN=SNQ2 PE=1 SV=2	11	14	14	0.629	0.00120194	0.013451	476.8	480.3	520.3	736.8	763.9	765.5
P25650	Uncharacterized protein YCR085W OS=Saccharomyces cerevisiae (strain ATCC 204508 / S288c) OX=559292 GN=YCR085W PE=4 SV=1	6	1	7	0.017	0.00121096	0.013451	3.2	3	4.7	186.4	141.5	373.2
P32564	Protein SCM4 OS=Saccharomyces cerevisiae (strain ATCC 204508 / S288c) OX=559292 GN=SCM4 PE=1 SV=1	5	1	1	0.265	0.00125144	0.013451	63	65.5	60.5	205.5	238.1	261.2
Q00772	Mitogen-activated protein kinase SLT2/MPK1 OS=Saccharomyces cerevisiae (strain ATCC 204508 / S288c) OX=559292 GN=SLT2 PE=1 SV=2	11	5	5	0.494	0.00127023	0.013451	88.2	107.8	99	200.5	195	244.1
Q12458	Putative reductase 1 OS=Saccharomyces cerevisiae (strain ATCC 204508 / S288c) OX=559292 GN=YPR1 PE=1 SV=1	42	10	17	0.777	0.00127102	0.013451	1011.1	1073.9	1074.4	1327.1	1382.2	1447.5
P05030	Plasma membrane ATPase 1 OS=Saccharomyces cerevisiae (strain ATCC 204508 / S288c) OX=559292 GN=PMA1 PE=1 SV=2	38	32	152	0.778	0.00127425	0.013451	18299.9	19365.1	19116.1	24585	24981.4	23196.4
Q12239	Transmembrane protein 115 homolog OS=Saccharomyces cerevisiae (strain ATCC 204508 / S288c) OX=559292 GN=YOL107W PE=1 SV=1	6	1	1	0.39	0.00131384	0.0137457	11	14.1	14.5	36.2	32	44.3
P08524	Farnesyl pyrophosphate synthase OS=Saccharomyces cerevisiae (strain ATCC 204508 / S288c) OX=559292 GN=ERG20 PE=1 SV=2	39	13	67	0.792	0.00133363	0.0138208	3624.4	3632.5	3712.9	4551.2	4587.2	4801.3
P29704	Squalene synthase OS=Saccharomyces cerevisiae (strain ATCC 204508 / S288c) OX=559292 GN=ERG9 PE=1 SV=2	33	14	23	0.486	0.00133701	0.0138208	1945.3	2057.3	2262.3	4008.6	4232.7	4230.6
P25654	UPF0587 protein YCR090C OS=Saccharomyces cerevisiae (strain ATCC 204508 / S288c) OX=559292 GN=YCR090C PE=1 SV=1	12	2	3	0.78	0.00133864	0.0138208	279.3	263.3	263.2	322.9	338	337.7
P53172	Protein SDS23 OS=Saccharomyces cerevisiae (strain ATCC 204508 / S288c) OX=559292 GN=SDS23 PE=1 SV=2	6	3	5	0.744	0.00135597	0.0139387	214.9	232.3	215.8	281.3	290	300.4
Q12074	Spermidine synthase OS=Saccharomyces cerevisiae (strain ATCC 204508 / S288c) OX=559292 GN=SPE3 PE=3 SV=1	41	11	26	1.138	0.00139373	0.0142645	1473.3	1466.2	1515.1	1303.3	1281	1294.6
P10080	Single-stranded nucleic acid-binding protein OS=Saccharomyces cerevisiae (strain ATCC 204508 / S288c) OX=559292 GN=SBP1 PE=1 SV=2	42	11	58	1.162	0.00140695	0.0143335	12322.3	12209.1	12707.6	10472	10601.9	10696.7
P07275	Delta-1-pyrroline-5-carboxylate dehydrogenase, mitochondrial OS=Saccharomyces cerevisiae (strain ATCC 204508 / S288c) OX=559292 GN=PUT2 PE=1 SV=2	11	5	8	1.83	0.00141265	0.0143335	559.5	528.7	540	295.1	300.1	263.2
P38922	Protein HRB1 OS=Saccharomyces cerevisiae (strain ATCC 204508 / S288c) OX=559292 GN=HRB1 PE=1 SV=2	5	2	3	0.634	0.00144308	0.0145209	346.7	327.6	324	516.9	470.8	528.4
P0CX40	40S ribosomal protein S8-B OS=Saccharomyces cerevisiae (strain ATCC 204508 / S288c) OX=559292 GN=RPS8B PE=1 SV=1	51	10	59	1.291	0.00145449	0.0145209	6195.6	6514.7	6086.7	4847.9	4687.2	4799.6
P38113	Alcohol dehydrogenase 5 OS=Saccharomyces cerevisiae (strain ATCC 204508 / S288c) OX=559292 GN=ADH5 PE=1 SV=1	17	5	12	0.35	0.00145579	0.0145209	163.4	190.8	152.8	466.6	495.8	454.7
P40037	Protein HMF1 OS=Saccharomyces cerevisiae (strain ATCC 204508 / S288c) OX=559292 GN=HMF1 PE=1 SV=1	71	6	13	0.819	0.00149444	0.0147181	2393.1	2291.6	2428.7	2926.6	2922.8	2773.7
P15436	DNA polymerase delta catalytic subunit OS=Saccharomyces cerevisiae (strain ATCC 204508 / S288c) OX=559292 GN=POL3 PE=1 SV=4	3	4	5	0.738	0.00149533	0.0147181	93.6	89.2	98.4	120.8	126.8	132.4
P30902	ATP synthase subunit d, mitochondrial OS=Saccharomyces cerevisiae (strain ATCC 204508 / S288c) OX=559292 GN=ATP7 PE=1 SV=2	36	7	10	1.21	0.00149803	0.0147181	634.8	613.4	597.6	499.6	520.5	507
P0CH08	Ubiquitin-60S ribosomal protein L40 OS=Saccharomyces cerevisiae (strain ATCC 204508 / S288c) OX=559292 GN=RPL40A PE=1 SV=1	50	6	38	0.544	0.00150901	0.0147181	5164.7	5313.1	6016.6	9764.5	9859.3	9054.7
Q06142	Importin subunit beta-1 OS=Saccharomyces cerevisiae (strain ATCC 204508 / S288c) OX=559292 GN=KAP95 PE=1 SV=1	11	8	30	1.173	0.00151508	0.0147181	903.8	932.4	899.2	770.4	794.5	752.8
Q12032	Altered inheritance of mitochondria protein 41, mitochondrial OS=Saccharomyces cerevisiae (strain ATCC 204508 / S288c) OX=559292 GN=AIM41 PE=1 SV=1	21	3	3	1.695	0.00152052	0.0147181	363.6	359.2	359.4	212.1	219	201.9
P40482	Protein transport protein SEC24 OS=Saccharomyces cerevisiae (strain ATCC 204508 / S288c) OX=559292 GN=SEC24 PE=1 SV=1	21	17	26	1.141	0.00153591	0.0147181	2244.5	2323.9	2261.9	2033	1981.8	1942.5
P32340	Rotenone-insensitive NADH-ubiquinone oxidoreductase, mitochondrial OS=Saccharomyces cerevisiae (strain ATCC 204508 / S288c) OX=559292 GN=NDI1 PE=1 SV=1	2	1	1	1.605	0.0015393	0.0147181	107.2	126.6	117.8	73.9	64.6	73.4
Q02753	60S ribosomal protein L21-A OS=Saccharomyces cerevisiae (strain ATCC 204508 / S288c) OX=559292 GN=RPL21A PE=1 SV=1	35	5	33	1.419	0.00154434	0.0147181	6780.3	6696.8	7303.1	4865.2	4779.2	4663.2
P36135	Probable secreted beta-glucosidase UTH1 OS=Saccharomyces cerevisiae (strain ATCC 204508 / S288c) OX=559292 GN=UTH1 PE=1 SV=2	2	1	2	0.547	0.00162799	0.0154287	168.6	168.9	147.7	308.5	290.4	360.5
P21243	Proteasome subunit alpha type-1 OS=Saccharomyces cerevisiae (strain ATCC 204508 / S288c) OX=559292 GN=SCL1 PE=1 SV=1	49	13	27	1.096	0.00163392	0.0154287	2551.2	2522.7	2554	2345.2	2328.6	2286.8
Q08245	Protein ZEO1 OS=Saccharomyces cerevisiae (strain ATCC 204508 / S288c) OX=559292 GN=ZEO1 PE=1 SV=3	60	11	47	1.436	0.00165871	0.0154737	3690.2	3607.7	3280.1	2515	2512.4	2301.9
P21269	CCA tRNA nucleotidyltransferase, mitochondrial OS=Saccharomyces cerevisiae (strain ATCC 204508 / S288c) OX=559292 GN=CCA1 PE=1 SV=1	12	5	7	0.723	0.00166306	0.0154737	248.7	265.8	277.4	367.5	346	379.2
Q04847	Non-SCF-type F-box protein ROY1 OS=Saccharomyces cerevisiae (strain ATCC 204508 / S288c) OX=559292 GN=ROY1 PE=1 SV=1	2	1	1	0.67	0.00167775	0.0154773	147.5	162.6	167.8	223.1	242.9	244.4
Q02892	Nucleolar GTP-binding protein 1 OS=Saccharomyces cerevisiae (strain ATCC 204508 / S288c) OX=559292 GN=NOG1 PE=1 SV=1	34	18	36	0.619	0.00168131	0.0154773	3126.3	3220.7	2733.3	5051.3	4795.9	5690.9
P37291	Serine hydroxymethyltransferase, cytosolic OS=Saccharomyces cerevisiae (strain ATCC 204508 / S288c) OX=559292 GN=SHM2 PE=1 SV=2	35	17	93	0.626	0.00168317	0.0154773	5852.8	6454.6	5687.5	9311.3	9354.7	10796.7
P25443	40S ribosomal protein S2 OS=Saccharomyces cerevisiae (strain ATCC 204508 / S288c) OX=559292 GN=RPS2 PE=1 SV=3	55	13	89	1.377	0.00170184	0.0155566	30795.3	30157	28103.8	21184.8	22437.4	21907.9
P08465	Homoserine O-acetyltransferase OS=Saccharomyces cerevisiae (strain ATCC 204508 / S288c) OX=559292 GN=MET2 PE=1 SV=2	2	1	1	0.517	0.00170501	0.0155566	20.8	23.8	21	36.4	40.5	44.9
P53164	NADH pyrophosphatase OS=Saccharomyces cerevisiae (strain ATCC 204508 / S288c) OX=559292 GN=NPY1 PE=1 SV=1	5	2	3	0.717	0.00173553	0.0157125	62.1	66.3	58.9	86.5	93.4	84.5
P35197	ADP-ribosylation factor GTPase-activating protein GCS1 OS=Saccharomyces cerevisiae (strain ATCC 204508 / S288c) OX=559292 GN=GCS1 PE=1 SV=1	41	12	15	0.856	0.00174532	0.0157125	786.5	783.3	818.8	936.8	918.8	904.7
P38998	Saccharopine dehydrogenase [NAD(+), L-lysine-forming] OS=Saccharomyces cerevisiae (strain ATCC 204508 / S288c) OX=559292 GN=LYS1 PE=1 SV=3	16	5	7	0.841	0.00174961	0.0157125	483.8	479.3	471.1	570.1	561.4	590.8
P46672	tRNA-aminoacylation cofactor ARC1 OS=Saccharomyces cerevisiae (strain ATCC 204508 / S288c) OX=559292 GN=ARC1 PE=1 SV=2	50	14	40	1.161	0.00175362	0.0157125	3544.2	3495.2	3495.2	2980.3	3010	3090.6
P27810	Alpha-1,2 mannosyltransferase KTR1 OS=Saccharomyces cerevisiae (strain ATCC 204508 / S288c) OX=559292 GN=KTR1 PE=1 SV=1	27	10	12	0.022	0.00175608	0.0157125	8.7	6.7	11.7	395.8	287.8	851.7
P15108	ATP-dependent molecular chaperone HSC82 OS=Saccharomyces cerevisiae (strain ATCC 204508 / S288c) OX=559292 GN=HSC82 PE=1 SV=4	52	44	295	1.291	0.00176359	0.0157125	33750	34182.9	36475	26479.6	24855.2	27370.1
P49954	Omega-amidase NIT3 OS=Saccharomyces cerevisiae (strain ATCC 204508 / S288c) OX=559292 GN=NIT3 PE=1 SV=1	18	4	5	1.433	0.00176883	0.0157125	160.4	176.3	156	111.9	113.5	105.3
Q12044	Regulator of calcineurin 2 OS=Saccharomyces cerevisiae (strain ATCC 204508 / S288c) OX=559292 GN=RCN2 PE=1 SV=1	26	5	5	0.682	0.00178809	0.0157216	254.5	264.4	288	407.1	387.9	365.8
Q10740	Leucine aminopeptidase 2 OS=Saccharomyces cerevisiae (strain ATCC 204508 / S288c) OX=559292 GN=LAP2 PE=1 SV=1	18	12	21	0.764	0.00179025	0.0157216	1650.4	1713.3	1803.9	2243	2180.9	2389.4
Q12117	Protein MRH1 OS=Saccharomyces cerevisiae (strain ATCC 204508 / S288c) OX=559292 GN=MRH1 PE=1 SV=1	10	2	2	0.64	0.00180626	0.0157216	185.4	199.5	190.4	299.9	297.5	267.6
P05317	60S acidic ribosomal protein P0 OS=Saccharomyces cerevisiae (strain ATCC 204508 / S288c) OX=559292 GN=RPP0 PE=1 SV=2	35	12	52	1.3	0.00182037	0.0157216	10294.9	10173.8	9983.9	7851.3	7824.4	7365.4
P38145	Riboflavin synthase OS=Saccharomyces cerevisiae (strain ATCC 204508 / S288c) OX=559292 GN=RIB5 PE=1 SV=1	33	5	7	0.686	0.00182396	0.0157216	148.9	166	153.2	213.6	223.4	228.3
P40989	1,3-beta-glucan synthase component GSC2 OS=Saccharomyces cerevisiae (strain ATCC 204508 / S288c) OX=559292 GN=GSC2 PE=1 SV=2	17	25	63	0.272	0.00182617	0.0157216	292.1	365.1	351.9	1275	1294	1337.6
P53723	UPF0674 endoplasmic reticulum membrane protein YNR021W OS=Saccharomyces cerevisiae (strain ATCC 204508 / S288c) OX=559292 GN=YNR021W PE=1 SV=3	17	6	10	0.558	0.00182852	0.0157216	203.5	226.3	213.1	382.2	374.2	382.9
P38137	Peroxisomal-coenzyme A synthetase OS=Saccharomyces cerevisiae (strain ATCC 204508 / S288c) OX=559292 GN=PCS60 PE=1 SV=1	20	10	18	0.689	0.00183162	0.0157216	1089.7	1121.5	1232.2	1627	1592.9	1781.2
P39107	Mannan polymerase complexes subunit MNN9 OS=Saccharomyces cerevisiae (strain ATCC 204508 / S288c) OX=559292 GN=MNN9 PE=1 SV=3	11	3	3	0.662	0.00183565	0.0157216	42.9	40.8	46.7	64.7	67.4	60
Q08962	60S ribosome subunit biogenesis protein NIP7 OS=Saccharomyces cerevisiae (strain ATCC 204508 / S288c) OX=559292 GN=NIP7 PE=1 SV=1	34	5	9	0.666	0.00184331	0.0157216	454.2	442.4	399	674.7	621.2	663.9
P32347	Uroporphyrinogen decarboxylase OS=Saccharomyces cerevisiae (strain ATCC 204508 / S288c) OX=559292 GN=HEM12 PE=1 SV=1	32	11	13	0.664	0.00184331	0.0157216	286.2	303.8	266.6	419.1	431.3	451.3
P17695	Glutaredoxin-2, mitochondrial OS=Saccharomyces cerevisiae (strain ATCC 204508 / S288c) OX=559292 GN=GRX2 PE=1 SV=3	22	3	4	1.471	0.00186042	0.0157978	1062.6	1044.9	1200.6	670.5	753.8	722.6
P38795	Glutamine-dependent NAD(+) synthetase OS=Saccharomyces cerevisiae (strain ATCC 204508 / S288c) OX=559292 GN=QNS1 PE=1 SV=1	16	11	14	1.214	0.00186567	0.0157978	1213.1	1221.1	1212.1	994	1026.9	999.2
P06103	Eukaryotic translation initiation factor 3 subunit B OS=Saccharomyces cerevisiae (strain ATCC 204508 / S288c) OX=559292 GN=PRT1 PE=1 SV=1	31	23	50	1.234	0.0018884	0.0159329	5986.7	5959.5	5646	4830.3	5022.6	4774.8
P36017	Vacuolar protein sorting-associated protein 21 OS=Saccharomyces cerevisiae (strain ATCC 204508 / S288c) OX=559292 GN=VPS21 PE=1 SV=1	42	7	10	0.409	0.00191476	0.0160976	159.6	163	178.8	398.2	390.7	493.2
P36010	Nucleoside diphosphate kinase OS=Saccharomyces cerevisiae (strain ATCC 204508 / S288c) OX=559292 GN=YNK1 PE=1 SV=1	50	8	15	0.609	0.00192708	0.0161436	1749.2	1769	1988.3	2723.4	2903.7	2942.7
Q07478	ATP-dependent RNA helicase SUB2 OS=Saccharomyces cerevisiae (strain ATCC 204508 / S288c) OX=559292 GN=SUB2 PE=1 SV=1	51	20	42	1.274	0.00196044	0.016307	3236.3	3220.7	3309	2645.6	2539.6	2480.3
P40008	Protein FMP52, mitochondrial OS=Saccharomyces cerevisiae (strain ATCC 204508 / S288c) OX=559292 GN=FMP52 PE=1 SV=1	42	8	12	1.309	0.00200127	0.0165836	765.7	731.1	757.3	582.7	576.9	578.4
P53012	FIT family protein SCS3 OS=Saccharomyces cerevisiae (strain ATCC 204508 / S288c) OX=559292 GN=SCS3 PE=1 SV=1	4	1	1	0.484	0.00200779	0.0165836	27.8	34.2	33.8	64.7	69.8	72.8
Q06287	Ribosomal RNA small subunit methyltransferase NEP1 OS=Saccharomyces cerevisiae (strain ATCC 204508 / S288c) OX=559292 GN=EMG1 PE=1 SV=1	50	9	13	0.819	0.0020206	0.0166311	688.1	718.3	673	840.6	864.3	810.8
P32798	Cobalt uptake protein COT1 OS=Saccharomyces cerevisiae (strain ATCC 204508 / S288c) OX=559292 GN=COT1 PE=1 SV=2	2	1	2	0.584	0.00205637	0.0168666	372.7	362.3	419	637.7	646.9	597.9
Q06337	Chromatin modification-related protein EAF1 OS=Saccharomyces cerevisiae (strain ATCC 204508 / S288c) OX=559292 GN=EAF1 PE=1 SV=2	2	2	3	0.484	0.00206991	0.0168975	15.2	12.3	14.9	33.8	25.8	30.8
Q03529	Ceramide very long chain fatty acid hydroxylase SCS7 OS=Saccharomyces cerevisiae (strain ATCC 204508 / S288c) OX=559292 GN=SCS7 PE=1 SV=1	4	1	1	0.596	0.00208008	0.0168975	134.3	136.9	157.1	229.6	246.2	211.9
P47001	Cell wall mannoprotein CIS3 OS=Saccharomyces cerevisiae (strain ATCC 204508 / S288c) OX=559292 GN=CIS3 PE=1 SV=1	8	2	10	0.597	0.00208169	0.0168975	168.1	149.9	154.7	261.9	251.4	259.2
P15019	Transaldolase OS=Saccharomyces cerevisiae (strain ATCC 204508 / S288c) OX=559292 GN=TAL1 PE=1 SV=4	59	21	88	0.717	0.00209329	0.0169333	10173	10254.9	11021.5	14300.5	14043.6	15717.3
Q08826	Sorting nexin-3 OS=Saccharomyces cerevisiae (strain ATCC 204508 / S288c) OX=559292 GN=SNX3 PE=1 SV=1	12	2	2	0.098	0.00212124	0.017009	46.1	47.9	56.4	600.5	344	489.6
Q05931	Heat shock protein SSQ1, mitochondrial OS=Saccharomyces cerevisiae (strain ATCC 204508 / S288c) OX=559292 GN=SSQ1 PE=1 SV=1	4	2	2	0.799	0.00212387	0.017009	144.2	141.3	146.8	174.3	180.5	187.1
P08566	Pentafunctional AROM polypeptide OS=Saccharomyces cerevisiae (strain ATCC 204508 / S288c) OX=559292 GN=ARO1 PE=1 SV=1	42	55	95	1.152	0.00212519	0.017009	9613.2	10089	9763.6	8433.7	8698.4	8477.7
P29509	Thioredoxin reductase 1 OS=Saccharomyces cerevisiae (strain ATCC 204508 / S288c) OX=559292 GN=TRR1 PE=1 SV=3	68	14	37	1.198	0.00213155	0.017009	8249.5	7944.7	8241.3	6877.2	7103.4	6689.1
P32288	Glutamine synthetase OS=Saccharomyces cerevisiae (strain ATCC 204508 / S288c) OX=559292 GN=GLN1 PE=1 SV=4	20	7	17	1.39	0.00217542	0.0173005	1519.3	1396.6	1423.5	1051.9	1024.1	1017.7
P42941	Phosphoserine phosphatase OS=Saccharomyces cerevisiae (strain ATCC 204508 / S288c) OX=559292 GN=SER2 PE=1 SV=1	19	5	11	0.75	0.00219233	0.0173151	362.5	362	378.3	483.1	459.1	501.3
P35845	Oxysterol-binding protein homolog 1 OS=Saccharomyces cerevisiae (strain ATCC 204508 / S288c) OX=559292 GN=SWH1 PE=1 SV=4	7	8	8	0.732	0.00219929	0.0173151	234.7	234.8	247.7	295.7	320.8	320.9
P22137	Clathrin heavy chain OS=Saccharomyces cerevisiae (strain ATCC 204508 / S288c) OX=559292 GN=CHC1 PE=1 SV=1	36	47	84	1.081	0.00220594	0.0173151	8979.7	9227.8	9029.9	8350.9	8504.7	8280.5
P10363	DNA primase small subunit OS=Saccharomyces cerevisiae (strain ATCC 204508 / S288c) OX=559292 GN=PRI1 PE=1 SV=2	4	2	2	0.427	0.00220668	0.0173151	15.8	13	16.9	37	29.6	39.9
P46655	Glutamate--tRNA ligase, cytoplasmic OS=Saccharomyces cerevisiae (strain ATCC 204508 / S288c) OX=559292 GN=GUS1 PE=1 SV=3	38	26	72	1.251	0.00221858	0.0173506	10475.8	10379.1	10730.1	8371.3	8711.4	8135
P38238	tRNA (cytidine(32)/guanosine(34)-2'-O)-methyltransferase OS=Saccharomyces cerevisiae (strain ATCC 204508 / S288c) OX=559292 GN=TRM7 PE=1 SV=1	11	2	2	1.597	0.0022799	0.0177672	88	75.1	83.5	50.3	56.8	52.3
P32860	NifU-like protein, mitochondrial OS=Saccharomyces cerevisiae (strain ATCC 204508 / S288c) OX=559292 GN=NFU1 PE=1 SV=2	12	3	7	1.221	0.00228695	0.0177672	194.3	201.8	201.9	166.4	156	165.3
P46995	Histone-lysine N-methyltransferase, H3 lysine-36 specific OS=Saccharomyces cerevisiae (strain ATCC 204508 / S288c) OX=559292 GN=SET2 PE=1 SV=2	3	2	2	1.384	0.0023579	0.0181984	98.9	88.4	96.1	69.5	64.8	72.1
P20485	Choline kinase OS=Saccharomyces cerevisiae (strain ATCC 204508 / S288c) OX=559292 GN=CKI1 PE=1 SV=1	5	3	4	0.637	0.00237729	0.0182881	215.6	237.1	251.2	372.5	349.6	417.8
P38775	Putative uncharacterized protein YHR045W OS=Saccharomyces cerevisiae (strain ATCC 204508 / S288c) OX=559292 GN=YHR045W PE=4 SV=1	5	2	2	0.383	0.00239196	0.0183364	25.4	34.5	27.4	71.6	73.1	57.7
P53276	U3 small nucleolar RNA-associated protein 8 OS=Saccharomyces cerevisiae (strain ATCC 204508 / S288c) OX=559292 GN=UTP8 PE=1 SV=1	12	7	8	0.749	0.00239949	0.0183364	219.4	217.6	198.8	268.4	294.3	290.7
P27351	AP-2 complex subunit beta OS=Saccharomyces cerevisiae (strain ATCC 204508 / S288c) OX=559292 GN=APL1 PE=1 SV=2	4	3	3	0.372	0.00240695	0.0183364	74.3	70.6	81	199.7	181.4	243.8
P32790	Actin cytoskeleton-regulatory complex protein SLA1 OS=Saccharomyces cerevisiae (strain ATCC 204508 / S288c) OX=559292 GN=SLA1 PE=1 SV=1	15	13	17	1.549	0.00242621	0.0184236	2006.6	1987.7	2003.4	1286	1377.6	1293.3
P05748	60S ribosomal protein L15-A OS=Saccharomyces cerevisiae (strain ATCC 204508 / S288c) OX=559292 GN=RPL15A PE=1 SV=3	42	9	52	1.269	0.00248608	0.0186955	4784	4587.2	4808.9	3768.8	3879.9	3572.7
Q12153	Ribosome biogenesis protein SSF2 OS=Saccharomyces cerevisiae (strain ATCC 204508 / S288c) OX=559292 GN=SSF2 PE=1 SV=1	8	3	4	1.229	0.00249461	0.0186955	116.1	112.4	108.2	91.5	96.2	90.2
P23291	Casein kinase I homolog 1 OS=Saccharomyces cerevisiae (strain ATCC 204508 / S288c) OX=559292 GN=YCK1 PE=1 SV=1	12	4	4	0.344	0.00250366	0.0186955	20.3	27.4	28	79.7	75.7	117.7
P36016	Heat shock protein 70 homolog LHS1 OS=Saccharomyces cerevisiae (strain ATCC 204508 / S288c) OX=559292 GN=LHS1 PE=1 SV=1	6	5	7	0.548	0.00251456	0.0186955	19.1	20.6	22.5	40.9	37.6	32.9
P32324	Elongation factor 2 OS=Saccharomyces cerevisiae (strain ATCC 204508 / S288c) OX=559292 GN=EFT1 PE=1 SV=1	62	53	425	1.233	0.00251622	0.0186955	74135.2	74512.1	70468.9	60121.7	60525	56216.2
P43579	Ino eighty subunit 1 OS=Saccharomyces cerevisiae (strain ATCC 204508 / S288c) OX=559292 GN=IES1 PE=1 SV=1	5	3	6	0.029	0.00252148	0.0186955	22.5	19.1	21	719.3	575.5	1204.8
Q00955	Acetyl-CoA carboxylase OS=Saccharomyces cerevisiae (strain ATCC 204508 / S288c) OX=559292 GN=ACC1 PE=1 SV=2	44	85	192	0.61	0.00262797	0.0193244	14018.3	14355	13904.4	22985	22643.7	25286.1
P32447	Histone chaperone ASF1 OS=Saccharomyces cerevisiae (strain ATCC 204508 / S288c) OX=559292 GN=ASF1 PE=1 SV=1	8	1	3	1.171	0.00263156	0.0193244	193.4	194.3	194.2	162.3	165.7	167.3
P53847	Protein transport protein DSL1 OS=Saccharomyces cerevisiae (strain ATCC 204508 / S288c) OX=559292 GN=DSL1 PE=1 SV=1	4	4	4	1.643	0.00263996	0.0193244	30.3	34.3	31.4	21	17.3	19.1
P13663	Aspartate-semialdehyde dehydrogenase OS=Saccharomyces cerevisiae (strain ATCC 204508 / S288c) OX=559292 GN=HOM2 PE=1 SV=1	43	14	30	0.882	0.00264335	0.0193244	2209.4	2301.5	2306.8	2609.1	2612	2538.3
P14540	Fructose-bisphosphate aldolase OS=Saccharomyces cerevisiae (strain ATCC 204508 / S288c) OX=559292 GN=FBA1 PE=1 SV=3	72	18	125	0.854	0.00266054	0.0193776	24418.4	24603.7	25412.1	28804.4	28946.6	27583.7
P13586	Calcium-transporting ATPase 1 OS=Saccharomyces cerevisiae (strain ATCC 204508 / S288c) OX=559292 GN=PMR1 PE=1 SV=1	11	10	18	0.787	0.00267428	0.0193776	1026.7	1133.5	1105.5	1392.9	1404.9	1531.7
P49166	60S ribosomal protein L37-A OS=Saccharomyces cerevisiae (strain ATCC 204508 / S288c) OX=559292 GN=RPL37A PE=1 SV=2	43	5	20	1.712	0.00267532	0.0193776	537.6	504.3	481.9	294.6	263.7	319.9
P53111	NADPH-dependent aldehyde reductase ARI1 OS=Saccharomyces cerevisiae (strain ATCC 204508 / S288c) OX=559292 GN=ARI1 PE=1 SV=1	12	5	9	0.503	0.0026872	0.0194031	143.7	133.9	156.4	286	254.2	326.9
P14904	Vacuolar aminopeptidase 1 OS=Saccharomyces cerevisiae (strain ATCC 204508 / S288c) OX=559292 GN=APE1 PE=1 SV=2	18	9	17	0.395	0.00269533	0.0194031	233	276.1	314.3	647.4	748.2	698.8
P04786	DNA topoisomerase 1 OS=Saccharomyces cerevisiae (strain ATCC 204508 / S288c) OX=559292 GN=TOP1 PE=1 SV=2	5	4	4	0.807	0.00272723	0.0195729	198.2	197.9	186.4	244.3	245.2	266.9
P47044	LOG family protein YJL055W OS=Saccharomyces cerevisiae (strain ATCC 204508 / S288c) OX=559292 GN=YJL055W PE=1 SV=1	34	5	7	0.679	0.0027411	0.0196126	626	625.9	674	921.4	862.1	986.5
P07273	Transcription elongation factor S-II OS=Saccharomyces cerevisiae (strain ATCC 204508 / S288c) OX=559292 GN=DST1 PE=1 SV=4	15	4	5	1.177	0.00276645	0.019734	421.7	411.7	398.6	349.9	363.7	344
P23254	Transketolase 1 OS=Saccharomyces cerevisiae (strain ATCC 204508 / S288c) OX=559292 GN=TKL1 PE=1 SV=4	35	24	104	1.188	0.00278649	0.0198005	24035.3	24294.7	24221.6	20383.5	20690.7	19867.2
P46784	40S ribosomal protein S10-B OS=Saccharomyces cerevisiae (strain ATCC 204508 / S288c) OX=559292 GN=RPS10B PE=1 SV=1	38	3	56	1.226	0.00280558	0.0198005	7004.9	7116.5	7275.5	5803.3	5902	5499.8
P40033	37S ribosomal protein RSM18, mitochondrial OS=Saccharomyces cerevisiae (strain ATCC 204508 / S288c) OX=559292 GN=RSM18 PE=1 SV=2	6	1	1	1.501	0.00281428	0.0198005	84.7	77.5	73.3	49	57	51.6
P17505	Malate dehydrogenase, mitochondrial OS=Saccharomyces cerevisiae (strain ATCC 204508 / S288c) OX=559292 GN=MDH1 PE=1 SV=2	55	14	20	1.411	0.00283148	0.0198005	2111.6	2285.4	2372.9	1619.4	1758.2	1573.9
Q99287	Protein SEY1 OS=Saccharomyces cerevisiae (strain ATCC 204508 / S288c) OX=559292 GN=SEY1 PE=1 SV=1	14	10	10	0.683	0.00283439	0.0198005	302.3	317.4	328.1	457.9	465	464.4
P46959	tRNA (adenine(58)-N(1))-methyltransferase catalytic subunit TRM61 OS=Saccharomyces cerevisiae (strain ATCC 204508 / S288c) OX=559292 GN=GCD14 PE=1 SV=1	3	1	1	0.65	0.00283465	0.0198005	59.8	56	55.5	91.2	79.1	86.2
P53881	54S ribosomal protein L22, mitochondrial OS=Saccharomyces cerevisiae (strain ATCC 204508 / S288c) OX=559292 GN=MRPL22 PE=1 SV=2	5	1	1	1.239	0.00286646	0.0199634	74.8	73.1	69.6	60	55.2	59
P34237	Protein CASP OS=Saccharomyces cerevisiae (strain ATCC 204508 / S288c) OX=559292 GN=COY1 PE=1 SV=2	17	8	9	0.741	0.00289522	0.0201043	362.7	375.8	372.4	484.9	502.4	531.1
P53155	Uncharacterized protein YGL082W OS=Saccharomyces cerevisiae (strain ATCC 204508 / S288c) OX=559292 GN=YGL082W PE=1 SV=1	6	2	3	0.227	0.00291968	0.0201893	10.7	7.3	10.2	45.1	31	56
P00890	Citrate synthase, mitochondrial OS=Saccharomyces cerevisiae (strain ATCC 204508 / S288c) OX=559292 GN=CIT1 PE=1 SV=2	25	11	17	1.614	0.00292816	0.0201893	1780.9	1978.5	2180.9	1225.9	1263.6	1072.3
Q12155	Uncharacterized membrane protein YLR050C OS=Saccharomyces cerevisiae (strain ATCC 204508 / S288c) OX=559292 GN=YLR050C PE=1 SV=1	5	1	1	0.439	0.0029332	0.0201893	84.3	107.7	116	245.3	237.5	284.7
P21147	Acyl-CoA desaturase 1 OS=Saccharomyces cerevisiae (strain ATCC 204508 / S288c) OX=559292 GN=OLE1 PE=1 SV=2	13	7	12	0.345	0.00294893	0.0202384	405	484.6	367.2	1173.8	1056.3	1592.1
P41812	Ribonucleases P/MRP protein subunit POP1 OS=Saccharomyces cerevisiae (strain ATCC 204508 / S288c) OX=559292 GN=POP1 PE=1 SV=1	4	4	4	0.575	0.00296317	0.020277	31.4	26.4	33.5	51.9	54.7	64
P33330	Phosphoserine aminotransferase OS=Saccharomyces cerevisiae (strain ATCC 204508 / S288c) OX=559292 GN=SER1 PE=1 SV=1	28	10	23	0.885	0.00298273	0.0203209	1998.7	2040	1958.5	2258.7	2237.8	2282.5
Q12123	Inactive diphosphatase DCS2 OS=Saccharomyces cerevisiae (strain ATCC 204508 / S288c) OX=559292 GN=DCS2 PE=1 SV=3	17	4	4	0.304	0.00298684	0.0203209	170.5	198.1	212.6	650.6	596.6	908
P39986	Manganese-transporting ATPase 1 OS=Saccharomyces cerevisiae (strain ATCC 204508 / S288c) OX=559292 GN=SPF1 PE=1 SV=1	27	25	46	0.576	0.00301588	0.020418	1822.1	2074	2103.8	3601.8	3444.9	3621.4
Q04013	Citrate/oxoglutarate carrier protein OS=Saccharomyces cerevisiae (strain ATCC 204508 / S288c) OX=559292 GN=YHM2 PE=1 SV=1	21	5	8	1.668	0.00302818	0.020418	259.7	288.2	247.2	155.7	173.9	140.8
P10662	37S ribosomal protein MRP1, mitochondrial OS=Saccharomyces cerevisiae (strain ATCC 204508 / S288c) OX=559292 GN=MRP1 PE=1 SV=2	6	2	3	0.259	0.00302914	0.020418	33.7	29.1	46.3	130.3	106.7	180.7
P33333	Probable 1-acyl-sn-glycerol-3-phosphate acyltransferase OS=Saccharomyces cerevisiae (strain ATCC 204508 / S288c) OX=559292 GN=SLC1 PE=1 SV=1	17	5	6	0.56	0.00303581	0.020418	118.5	134.6	129.6	196.9	231.3	240.1
P53278	Uncharacterized protein YGR130C OS=Saccharomyces cerevisiae (strain ATCC 204508 / S288c) OX=559292 GN=YGR130C PE=1 SV=1	19	14	20	1.856	0.00305143	0.0204646	662.5	639	754.9	357	322.1	413.8
Q03103	Endoplasmic oxidoreductin-1 OS=Saccharomyces cerevisiae (strain ATCC 204508 / S288c) OX=559292 GN=ERO1 PE=1 SV=1	15	6	6	0.721	0.00308249	0.0206141	341.9	382	387.2	489.9	559	529.5
P40075	Vesicle-associated membrane protein-associated protein SCS2 OS=Saccharomyces cerevisiae (strain ATCC 204508 / S288c) OX=559292 GN=SCS2 PE=1 SV=3	32	6	12	0.78	0.00314409	0.0208843	1378.8	1448.3	1484.6	1855.8	1909.6	1734.6
Q06389	Calcium-binding protein NCS-1 OS=Saccharomyces cerevisiae (strain ATCC 204508 / S288c) OX=559292 GN=FRQ1 PE=1 SV=2	8	1	2	0.429	0.003158	0.0208843	42.9	49.7	52.9	108.5	115.9	152.2
P09064	Eukaryotic translation initiation factor 2 subunit beta OS=Saccharomyces cerevisiae (strain ATCC 204508 / S288c) OX=559292 GN=SUI3 PE=1 SV=2	44	14	22	1.198	0.00316256	0.0208843	1622.9	1582.6	1518.4	1321.1	1373.9	1309.4
P13188	Glutamine--tRNA ligase OS=Saccharomyces cerevisiae (strain ATCC 204508 / S288c) OX=559292 GN=GLN4 PE=1 SV=2	45	36	98	1.074	0.00316995	0.0208843	8378.8	8594.3	8323.4	7809.1	7799.8	7645.4
P37297	Phosphatidylinositol 4-kinase STT4 OS=Saccharomyces cerevisiae (strain ATCC 204508 / S288c) OX=559292 GN=STT4 PE=1 SV=1	4	9	9	0.657	0.00317612	0.0208843	75.9	84.1	87.2	132.6	113.1	128.1
Q01477	Ubiquitin carboxyl-terminal hydrolase 3 OS=Saccharomyces cerevisiae (strain ATCC 204508 / S288c) OX=559292 GN=UBP3 PE=1 SV=1	13	9	10	1.192	0.00322037	0.021078	1134	1154.1	1186.1	968	978.4	912.7
P36101	tRNA threonylcarbamoyladenosine dehydratase 2 OS=Saccharomyces cerevisiae (strain ATCC 204508 / S288c) OX=559292 GN=TCD2 PE=1 SV=1	16	5	9	0.656	0.00322348	0.021078	170.4	170.5	188.6	265	259.9	253.2
P40413	T-complex protein 1 subunit epsilon OS=Saccharomyces cerevisiae (strain ATCC 204508 / S288c) OX=559292 GN=CCT5 PE=1 SV=3	38	22	44	1.107	0.00323654	0.0211047	4305.6	4250.4	4342.7	3957.5	3888.5	3810.5
P14306	Carboxypeptidase Y inhibitor OS=Saccharomyces cerevisiae (strain ATCC 204508 / S288c) OX=559292 GN=TFS1 PE=1 SV=2	15	3	4	0.612	0.00326274	0.0212168	728.5	744.7	687.3	1190.3	1259.2	1067.3
P36057	Signal recognition particle receptor subunit beta OS=Saccharomyces cerevisiae (strain ATCC 204508 / S288c) OX=559292 GN=SRP102 PE=1 SV=1	5	1	1	0.623	0.00329382	0.0213434	14.7	16.7	14.1	23.1	23.6	25.5
P47133	ER membrane protein complex subunit 2 OS=Saccharomyces cerevisiae (strain ATCC 204508 / S288c) OX=559292 GN=EMC2 PE=1 SV=1	36	10	17	0.898	0.00330302	0.0213434	847.8	814.8	824.8	941	903.1	918.8
P40106	Glycerol-1-phosphate phosphohydrolase 2 OS=Saccharomyces cerevisiae (strain ATCC 204508 / S288c) OX=559292 GN=GPP2 PE=1 SV=1	48	11	38	0.509	0.0033094	0.0213434	438.4	457.5	500.6	891.2	901.3	899.3
P24521	Phosphomevalonate kinase OS=Saccharomyces cerevisiae (strain ATCC 204508 / S288c) OX=559292 GN=ERG8 PE=1 SV=2	13	3	6	0.849	0.00332029	0.0213551	425.2	445.3	438.5	539.4	516.3	503.3
P38996	Nuclear polyadenylated RNA-binding protein 3 OS=Saccharomyces cerevisiae (strain ATCC 204508 / S288c) OX=559292 GN=NAB3 PE=1 SV=1	5	4	5	1.165	0.0033368	0.0214028	274.3	280.4	293.3	240.6	232.7	244.1
P40581	Glutathione peroxidase-like peroxiredoxin HYR1 OS=Saccharomyces cerevisiae (strain ATCC 204508 / S288c) OX=559292 GN=HYR1 PE=1 SV=1	29	6	9	1.159	0.00337352	0.0215795	1541.4	1593.9	1634	1414.4	1375	1352
P54791	Origin recognition complex subunit 4 OS=Saccharomyces cerevisiae (strain ATCC 204508 / S288c) OX=559292 GN=ORC4 PE=1 SV=1	2	1	1	0.047	0.00339486	0.0216572	8.7	8.4	10.5	184.8	155.2	343.7
P38732	Protein-lysine N-methyltransferase EFM1 OS=Saccharomyces cerevisiae (strain ATCC 204508 / S288c) OX=559292 GN=EFM1 PE=1 SV=1	8	4	15	1.391	0.0034226	0.0217383	1068.5	1063.1	994	764.6	764.3	750.4
P34219	Transcriptional regulatory protein TOD6 OS=Saccharomyces cerevisiae (strain ATCC 204508 / S288c) OX=559292 GN=TOD6 PE=1 SV=1	2	1	1	0.599	0.0034434	0.0217383	39.5	41.1	35.8	66.1	59.4	73.8
P38765	Uncharacterized isomerase YHI9 OS=Saccharomyces cerevisiae (strain ATCC 204508 / S288c) OX=559292 GN=YHI9 PE=1 SV=1	8	2	2	0.587	0.00344732	0.0217383	277.7	325.7	336.9	559.1	554.5	466.8
P0CX30	40S ribosomal protein S23-B OS=Saccharomyces cerevisiae (strain ATCC 204508 / S288c) OX=559292 GN=RPS23B PE=1 SV=1	41	7	18	1.527	0.00344966	0.0217383	5730.7	5893.1	5373.9	3937.3	3753.5	3351.8
P38764	26S proteasome regulatory subunit RPN1 OS=Saccharomyces cerevisiae (strain ATCC 204508 / S288c) OX=559292 GN=RPN1 PE=1 SV=3	27	21	32	1.399	0.00347203	0.0217383	3090	3122.5	3316.3	2226.2	2231.2	2246.9
P02293	Histone H2B.1 OS=Saccharomyces cerevisiae (strain ATCC 204508 / S288c) OX=559292 GN=HTB1 PE=1 SV=2	40	6	86	1.288	0.00347856	0.0217383	10482.2	10592	10280.7	8135.9	8454	7821.8
P32462	Delta(14)-sterol reductase OS=Saccharomyces cerevisiae (strain ATCC 204508 / S288c) OX=559292 GN=ERG24 PE=1 SV=1	5	3	3	0.44	0.00348145	0.0217383	59	67.5	76.7	143.4	159.6	153.2
P22214	Protein transport protein SEC22 OS=Saccharomyces cerevisiae (strain ATCC 204508 / S288c) OX=559292 GN=SEC22 PE=1 SV=1	24	4	6	0.607	0.00350778	0.0217508	438.7	490.1	480.8	792.4	800.3	785.3
P06105	Protein SCP160 OS=Saccharomyces cerevisiae (strain ATCC 204508 / S288c) OX=559292 GN=SCP160 PE=1 SV=3	43	53	108	1.111	0.00350797	0.0217508	11884.5	11836	11548.5	10760.8	10655.8	10629.3
P32496	26S proteasome regulatory subunit RPN12 OS=Saccharomyces cerevisiae (strain ATCC 204508 / S288c) OX=559292 GN=RPN12 PE=1 SV=3	20	7	13	1.178	0.00351117	0.0217508	1488.7	1483.6	1596.8	1268.7	1264.2	1204.4
P40351	Dolichyl pyrophosphate Glc1Man9GlcNAc2 alpha-1,3-glucosyltransferase OS=Saccharomyces cerevisiae (strain ATCC 204508 / S288c) OX=559292 GN=ALG8 PE=1 SV=1	2	1	2	0.652	0.00353778	0.0218581	263.1	299.4	297.8	456.6	463.1	437.2
P22276	DNA-directed RNA polymerase III subunit RPC2 OS=Saccharomyces cerevisiae (strain ATCC 204508 / S288c) OX=559292 GN=RET1 PE=1 SV=2	3	3	5	0.565	0.00357097	0.0220054	29.2	37.3	33.3	59	55.4	65.7
P41911	Glycerol-3-phosphate dehydrogenase [NAD(+)] 2, mitochondrial OS=Saccharomyces cerevisiae (strain ATCC 204508 / S288c) OX=559292 GN=GPD2 PE=1 SV=2	42	11	21	0.505	0.00359008	0.022009	927.3	944.6	955.2	1870.5	1664	1928.4
P11986	Inositol-3-phosphate synthase OS=Saccharomyces cerevisiae (strain ATCC 204508 / S288c) OX=559292 GN=INO1 PE=1 SV=3	2	1	1	0.213	0.00359547	0.022009	8.7	8.8	7.5	40.9	56	34.5
P05373	Delta-aminolevulinic acid dehydratase OS=Saccharomyces cerevisiae (strain ATCC 204508 / S288c) OX=559292 GN=HEM2 PE=1 SV=2	19	6	9	0.625	0.00359961	0.022009	989.2	975.7	1136.3	1583.5	1549.9	1862
P53011	Nucleoporin SEH1 OS=Saccharomyces cerevisiae (strain ATCC 204508 / S288c) OX=559292 GN=SEH1 PE=1 SV=1	22	7	8	0.436	0.00361984	0.0220754	306	299.3	341.2	702	589.1	777.9
P49089	Asparagine synthetase [glutamine-hydrolyzing] 1 OS=Saccharomyces cerevisiae (strain ATCC 204508 / S288c) OX=559292 GN=ASN1 PE=1 SV=2	41	20	55	1.231	0.00363239	0.0220947	5500.7	5396	5298.3	4424.6	4381.7	4112.2
P22517	Calcium/calmodulin-dependent protein kinase II OS=Saccharomyces cerevisiae (strain ATCC 204508 / S288c) OX=559292 GN=CMK2 PE=1 SV=2	11	4	5	0.466	0.00364346	0.0221049	316.2	300.4	323.2	678.1	677.7	833.2
P52910	Acetyl-coenzyme A synthetase 2 OS=Saccharomyces cerevisiae (strain ATCC 204508 / S288c) OX=559292 GN=ACS2 PE=1 SV=1	38	18	43	0.856	0.003673	0.0221786	4085.5	4236.3	4355.4	4923.9	4946.1	5090.3
P53897	mRNA stability protein IGO1 OS=Saccharomyces cerevisiae (strain ATCC 204508 / S288c) OX=559292 GN=IGO1 PE=1 SV=1	7	2	2	0.728	0.00367445	0.0221786	160.6	157.2	177.7	216.8	220.8	237.4
P25386	Intracellular protein transport protein USO1 OS=Saccharomyces cerevisiae (strain ATCC 204508 / S288c) OX=559292 GN=USO1 PE=1 SV=2	16	23	29	1.367	0.00373951	0.0225136	568.9	595.4	612.5	435.6	433.8	440.3
P40970	Serine palmitoyltransferase 2 OS=Saccharomyces cerevisiae (strain ATCC 204508 / S288c) OX=559292 GN=LCB2 PE=1 SV=1	13	5	5	0.701	0.00375183	0.0225301	218.2	242.7	225	320.8	367.3	318.5
P53912	Uncharacterized protein YNL134C OS=Saccharomyces cerevisiae (strain ATCC 204508 / S288c) OX=559292 GN=YNL134C PE=1 SV=1	39	9	18	0.657	0.00377133	0.0225896	892.7	816.7	909.2	1383.5	1359.3	1346.9
P42940	Probable electron transfer flavoprotein subunit beta OS=Saccharomyces cerevisiae (strain ATCC 204508 / S288c) OX=559292 GN=CIR1 PE=1 SV=1	32	8	13	1.41	0.00380684	0.0227444	660	678.9	685.3	508.5	481.5	457.7
P32327	Pyruvate carboxylase 2 OS=Saccharomyces cerevisiae (strain ATCC 204508 / S288c) OX=559292 GN=PYC2 PE=1 SV=2	25	26	49	1.162	0.00384089	0.0228687	3980.9	4221.3	3925.5	3443.2	3426.8	3265.9
P00812	Arginase OS=Saccharomyces cerevisiae (strain ATCC 204508 / S288c) OX=559292 GN=CAR1 PE=1 SV=1	27	6	18	1.627	0.00384707	0.0228687	1664.9	1602.5	1819.5	1015.5	1023.5	1046.8
Q08961	Ribosomal lysine N-methyltransferase 1 OS=Saccharomyces cerevisiae (strain ATCC 204508 / S288c) OX=559292 GN=RKM1 PE=1 SV=1	7	4	4	0.472	0.00388938	0.023062	91.4	98.2	90.7	193.7	188.6	235.7
P36094	Spindle pole body component SPC42 OS=Saccharomyces cerevisiae (strain ATCC 204508 / S288c) OX=559292 GN=SPC42 PE=1 SV=1	2	1	1	0.91	0.00391048	0.0231288	80.1	79	78.8	86.5	89.4	86.8
P53962	Uncharacterized WD repeat-containing protein YNL035C OS=Saccharomyces cerevisiae (strain ATCC 204508 / S288c) OX=559292 GN=YNL035C PE=1 SV=1	2	1	2	0.633	0.00396233	0.0233636	83.6	98.3	87.9	135.8	138.9	146.9
P20457	DNA primase large subunit OS=Saccharomyces cerevisiae (strain ATCC 204508 / S288c) OX=559292 GN=PRI2 PE=1 SV=1	3	1	1	0.588	0.00397084	0.0233636	14.3	17.9	17.5	26.5	29.8	31.5
P38962	Golgi apparatus membrane protein TVP23 OS=Saccharomyces cerevisiae (strain ATCC 204508 / S288c) OX=559292 GN=TVP23 PE=1 SV=1	9	2	2	1.323	0.00399161	0.0233636	165.1	158.3	165.2	121.6	124.8	133.5
Q06385	Vacuolar protein sorting-associated protein 74 OS=Saccharomyces cerevisiae (strain ATCC 204508 / S288c) OX=559292 GN=VPS74 PE=1 SV=1	12	4	4	0.777	0.00400324	0.0233636	486.3	482.6	509.1	626.2	621.6	627.4
P38149	Probable di- and tripeptidase DUG2 OS=Saccharomyces cerevisiae (strain ATCC 204508 / S288c) OX=559292 GN=DUG2 PE=1 SV=1	7	6	7	1.28	0.00401846	0.0233636	189.9	205.1	192.6	160.7	150.4	143.8
P21576	Vacuolar protein sorting-associated protein 1 OS=Saccharomyces cerevisiae (strain ATCC 204508 / S288c) OX=559292 GN=VPS1 PE=1 SV=2	29	20	31	1.327	0.0040187	0.0233636	3867.7	3942.4	3981.7	2955.4	2970.5	3179.8
P14906	Protein translocation protein SEC63 OS=Saccharomyces cerevisiae (strain ATCC 204508 / S288c) OX=559292 GN=SEC63 PE=1 SV=2	21	12	19	0.648	0.00401965	0.0233636	898.3	995.5	1020.1	1536.5	1523.7	1583.3
Q04336	Uncharacterized protein YMR196W OS=Saccharomyces cerevisiae (strain ATCC 204508 / S288c) OX=559292 GN=YMR196W PE=1 SV=1	10	9	9	0.686	0.00404006	0.0234244	359.8	419.8	425.6	571.4	673.5	611.6
Q02933	Ribonuclease T2-like OS=Saccharomyces cerevisiae (strain ATCC 204508 / S288c) OX=559292 GN=RNY1 PE=1 SV=1	4	2	3	0.408	0.00408115	0.0236045	35.8	37.3	37.5	91.5	90.6	113
P34167	Eukaryotic translation initiation factor 4B OS=Saccharomyces cerevisiae (strain ATCC 204508 / S288c) OX=559292 GN=TIF3 PE=1 SV=1	46	21	73	1.112	0.00412928	0.0238222	1927.3	1942.3	1868.7	1775.3	1733.6	1719.5
Q04772	Increased recombination centers protein 21 OS=Saccharomyces cerevisiae (strain ATCC 204508 / S288c) OX=559292 GN=IRC21 PE=1 SV=1	10	2	3	0.474	0.00413904	0.0238222	29.9	25.2	28.6	60.3	59.8	60.7
P19812	E3 ubiquitin-protein ligase UBR1 OS=Saccharomyces cerevisiae (strain ATCC 204508 / S288c) OX=559292 GN=UBR1 PE=1 SV=1	3	6	6	1.528	0.00415905	0.0238436	52.4	56.8	62.6	37.7	37.2	31.2
Q12189	Ribose-5-phosphate isomerase OS=Saccharomyces cerevisiae (strain ATCC 204508 / S288c) OX=559292 GN=RKI1 PE=1 SV=1	36	9	16	0.864	0.00416302	0.0238436	788.3	774.7	735.2	937.6	896.5	881.2
P39076	T-complex protein 1 subunit beta OS=Saccharomyces cerevisiae (strain ATCC 204508 / S288c) OX=559292 GN=CCT2 PE=1 SV=1	48	20	40	1.282	0.0041909	0.0239451	5402.8	5262.4	5186.2	4216.2	4105.9	3847
O14467	Multiprotein-bridging factor 1 OS=Saccharomyces cerevisiae (strain ATCC 204508 / S288c) OX=559292 GN=MBF1 PE=1 SV=2	19	4	25	2.388	0.00422131	0.0240604	1806	1768.3	2116.9	756.2	950	670
P32589	Heat shock protein homolog SSE1 OS=Saccharomyces cerevisiae (strain ATCC 204508 / S288c) OX=559292 GN=SSE1 PE=1 SV=4	55	35	161	1.304	0.00425541	0.0241962	19143.9	19373.6	20495.3	15052.2	14844.7	14855.3
Q12365	Spindle pole component BBP1 OS=Saccharomyces cerevisiae (strain ATCC 204508 / S288c) OX=559292 GN=BBP1 PE=1 SV=1	2	1	1	0.247	0.00428998	0.0243129	52.1	52.3	43.1	210.7	170.9	287.7
P36013	NAD-dependent malic enzyme, mitochondrial OS=Saccharomyces cerevisiae (strain ATCC 204508 / S288c) OX=559292 GN=MAE1 PE=1 SV=1	35	18	46	0.789	0.00430646	0.0243129	1331.4	1388.1	1243.4	1682.8	1786.4	1687.6
Q3E841	Uncharacterized protein YNR034W-A OS=Saccharomyces cerevisiae (strain ATCC 204508 / S288c) OX=559292 GN=YNR034W-A PE=1 SV=1	61	4	5	0.377	0.00430691	0.0243129	349	457.3	350.9	929.7	761.8	1130.3
P24000	60S ribosomal protein L24-B OS=Saccharomyces cerevisiae (strain ATCC 204508 / S288c) OX=559292 GN=RPL24B PE=1 SV=1	41	9	28	1.22	0.00443677	0.024986	4371	4321.1	4149.8	3543.6	3500.5	3541.6
P38174	Methionine aminopeptidase 2 OS=Saccharomyces cerevisiae (strain ATCC 204508 / S288c) OX=559292 GN=MAP2 PE=1 SV=4	19	6	10	1.125	0.00447303	0.0251301	497.5	498	521.9	442.7	458.9	441.9
P38237	Ubiquitin carboxyl-terminal hydrolase 14 OS=Saccharomyces cerevisiae (strain ATCC 204508 / S288c) OX=559292 GN=UBP14 PE=1 SV=2	13	7	9	1.165	0.00454274	0.025383	383.5	404.9	385.2	330.5	346.4	322.6
P40093	UPF0160 protein YER156C OS=Saccharomyces cerevisiae (strain ATCC 204508 / S288c) OX=559292 GN=YER156C PE=1 SV=1	37	10	16	1.397	0.00454658	0.025383	1819.4	1738.3	1622.6	1244	1295.6	1112.6
Q06494	Putative pyridoxal reductase OS=Saccharomyces cerevisiae (strain ATCC 204508 / S288c) OX=559292 GN=YPR127W PE=1 SV=1	11	4	6	0.137	0.0045504	0.025383	124	128.5	129.4	935.5	816.2	1324.1
P14020	Dolichol-phosphate mannosyltransferase OS=Saccharomyces cerevisiae (strain ATCC 204508 / S288c) OX=559292 GN=DPM1 PE=1 SV=3	43	8	18	0.681	0.00457013	0.0254328	1519.2	1631.5	1704	2335	2394.8	2409.2
P53330	Regulator of Ty1 transposition protein 102 OS=Saccharomyces cerevisiae (strain ATCC 204508 / S288c) OX=559292 GN=RTT102 PE=1 SV=2	19	2	3	1.198	0.00461402	0.0256165	90.2	91.4	96.7	71.3	76.3	78.1
P40573	Transcriptional activator of sulfur metabolism MET28 OS=Saccharomyces cerevisiae (strain ATCC 204508 / S288c) OX=559292 GN=MET28 PE=1 SV=1	4	1	1	0.179	0.00467905	0.0259164	9.4	9.1	7	50.9	42.9	85.8
P39935	Eukaryotic initiation factor 4F subunit p150 OS=Saccharomyces cerevisiae (strain ATCC 204508 / S288c) OX=559292 GN=TIF4631 PE=1 SV=2	21	15	26	1.333	0.00472835	0.026128	2586.6	2581.1	2393.8	1936.3	2024.1	1790.2
P38081	Uncharacterized glycosyl hydrolase YBR056W OS=Saccharomyces cerevisiae (strain ATCC 204508 / S288c) OX=559292 GN=YBR056W PE=1 SV=1	11	6	7	0.333	0.00475587	0.0261983	307.9	319.2	365.2	958.6	839.9	1259.8
P00830	ATP synthase subunit beta, mitochondrial OS=Saccharomyces cerevisiae (strain ATCC 204508 / S288c) OX=559292 GN=ATP2 PE=1 SV=2	53	20	63	1.442	0.0047686	0.0261983	3788.8	3992.9	4060.3	2700.1	2769.8	3068.1
P47142	Vacuolar protein-sorting-associated protein 25 OS=Saccharomyces cerevisiae (strain ATCC 204508 / S288c) OX=559292 GN=VPS25 PE=1 SV=1	5	1	1	0.255	0.00477447	0.0261983	9.7	5.5	9.6	37.5	25	47.3
Q12029	Probable mitochondrial transport protein FSF1 OS=Saccharomyces cerevisiae (strain ATCC 204508 / S288c) OX=559292 GN=FSF1 PE=1 SV=1	18	5	6	0.736	0.00487036	0.0266435	577.1	577.4	561.8	784	787	723.6
P39954	Adenosylhomocysteinase OS=Saccharomyces cerevisiae (strain ATCC 204508 / S288c) OX=559292 GN=SAH1 PE=1 SV=1	39	20	110	0.736	0.00488679	0.0266435	11815.3	11608.1	11963.9	16050.9	15418.7	17021.4
P25566	Peptide methionine sulfoxide reductase 2 OS=Saccharomyces cerevisiae (strain ATCC 204508 / S288c) OX=559292 GN=MXR2 PE=1 SV=1	4	1	1	0.408	0.00489731	0.0266435	70.6	61.1	70.3	172.2	159.4	228.3
P38625	GMP synthase [glutamine-hydrolyzing] OS=Saccharomyces cerevisiae (strain ATCC 204508 / S288c) OX=559292 GN=GUA1 PE=1 SV=4	48	26	92	1.251	0.00490087	0.0266435	8964.7	9173.4	8409.7	7164	7317.2	6962.7
P00724	Invertase 2 OS=Saccharomyces cerevisiae (strain ATCC 204508 / S288c) OX=559292 GN=SUC2 PE=1 SV=1	7	4	5	0.498	0.00492834	0.0267311	306.2	270	333.9	614.7	538	745.7
P15625	Phenylalanine--tRNA ligase alpha subunit OS=Saccharomyces cerevisiae (strain ATCC 204508 / S288c) OX=559292 GN=FRS2 PE=1 SV=3	37	16	38	1.136	0.00500424	0.0270685	3257.7	3203.6	3157.6	2868.6	2819.3	2712.3
P48015	Aminomethyltransferase, mitochondrial OS=Saccharomyces cerevisiae (strain ATCC 204508 / S288c) OX=559292 GN=GCV1 PE=1 SV=2	35	13	17	0.64	0.00503278	0.0270685	469.5	557.6	479.6	748.9	739.1	890.6
P53868	Alpha-1,2-mannosyltransferase ALG9 OS=Saccharomyces cerevisiae (strain ATCC 204508 / S288c) OX=559292 GN=ALG9 PE=1 SV=1	15	7	9	0.629	0.00504538	0.0270685	446.4	506	506.3	805	701.7	873.5
P50109	Protein PSP2 OS=Saccharomyces cerevisiae (strain ATCC 204508 / S288c) OX=559292 GN=PSP2 PE=1 SV=2	11	6	6	2.897	0.00506033	0.0270685	104.8	128	94.4	36.2	38.2	35.9
P41057	40S ribosomal protein S29-A OS=Saccharomyces cerevisiae (strain ATCC 204508 / S288c) OX=559292 GN=RPS29A PE=1 SV=3	14	1	57	1.503	0.00506623	0.0270685	15303.3	15488.4	15814.7	10307.6	11170.9	9910.8
P38256	Uncharacterized protein YBR096W OS=Saccharomyces cerevisiae (strain ATCC 204508 / S288c) OX=559292 GN=YBR096W PE=1 SV=1	8	2	4	0.725	0.0050676	0.0270685	37.8	41	38.2	59.5	52.7	52
Q05946	U3 small nucleolar RNA-associated protein 13 OS=Saccharomyces cerevisiae (strain ATCC 204508 / S288c) OX=559292 GN=UTP13 PE=1 SV=1	16	10	12	0.442	0.00509535	0.0270685	269.9	285.1	246.1	610.7	550.3	763.5
P53598	Succinate--CoA ligase [ADP-forming] subunit alpha, mitochondrial OS=Saccharomyces cerevisiae (strain ATCC 204508 / S288c) OX=559292 GN=LSC1 PE=1 SV=1	25	6	15	1.24	0.00510241	0.0270685	1419.6	1406.1	1537.2	1144.4	1147.7	1102.5
Q08921	Target of rapamycin complex 1 subunit TCO89 OS=Saccharomyces cerevisiae (strain ATCC 204508 / S288c) OX=559292 GN=TCO89 PE=1 SV=1	3	1	2	1.461	0.00510347	0.0270685	96	105.8	105.9	69.5	80.5	72.4
P06208	2-isopropylmalate synthase OS=Saccharomyces cerevisiae (strain ATCC 204508 / S288c) OX=559292 GN=LEU4 PE=1 SV=1	32	18	54	0.789	0.00512716	0.0270685	5636.8	5904.4	5817.5	7374.2	7688.7	6982.2
Q02792	5'-3' exoribonuclease 2 OS=Saccharomyces cerevisiae (strain ATCC 204508 / S288c) OX=559292 GN=RAT1 PE=1 SV=3	6	5	5	0.489	0.00512854	0.0270685	58.5	66.8	56.7	117.4	119.6	156.9
P21373	NAD(+) kinase OS=Saccharomyces cerevisiae (strain ATCC 204508 / S288c) OX=559292 GN=UTR1 PE=1 SV=2	4	2	2	0.558	0.00518424	0.0272811	62.1	62.3	56.4	111.1	97.6	124.1
Q06078	U3 small nucleolar RNA-associated protein 21 OS=Saccharomyces cerevisiae (strain ATCC 204508 / S288c) OX=559292 GN=UTP21 PE=1 SV=1	8	6	8	0.65	0.00519199	0.0272811	322.2	321.1	270.7	494.4	457.1	506
P07143	Cytochrome c1, heme protein, mitochondrial OS=Saccharomyces cerevisiae (strain ATCC 204508 / S288c) OX=559292 GN=CYT1 PE=1 SV=1	11	2	3	3.909	0.00521771	0.0273316	414.6	458.4	449.8	115.1	115.7	78.8
P05743	60S ribosomal protein L26-A OS=Saccharomyces cerevisiae (strain ATCC 204508 / S288c) OX=559292 GN=RPL26A PE=1 SV=3	43	8	30	2.774	0.00522481	0.0273316	4338.9	4488.6	4349.6	1568	1743.3	1319.8
P38713	Oxysterol-binding protein homolog 3 OS=Saccharomyces cerevisiae (strain ATCC 204508 / S288c) OX=559292 GN=OSH3 PE=1 SV=1	5	5	6	0.522	0.00526	0.0273528	258.2	220.1	261.2	445.6	494.5	613.6
P40513	Mitochondrial acidic protein MAM33 OS=Saccharomyces cerevisiae (strain ATCC 204508 / S288c) OX=559292 GN=MAM33 PE=1 SV=1	15	4	6	0.629	0.00526206	0.0273528	216.3	216.6	246.5	338.1	344.6	356.8
P33297	26S proteasome regulatory subunit 6A OS=Saccharomyces cerevisiae (strain ATCC 204508 / S288c) OX=559292 GN=RPT5 PE=1 SV=3	48	18	50	1.247	0.00527935	0.0273528	4149.6	3931	4216.6	3310.6	3400	3328
P05750	40S ribosomal protein S3 OS=Saccharomyces cerevisiae (strain ATCC 204508 / S288c) OX=559292 GN=RPS3 PE=1 SV=5	65	16	147	1.157	0.00528368	0.0273528	22182.3	20800.3	21031.6	18438.3	18184.1	17059.9
P35719	Uncharacterized protein MRP8 OS=Saccharomyces cerevisiae (strain ATCC 204508 / S288c) OX=559292 GN=MRP8 PE=1 SV=1	62	10	19	0.687	0.00528697	0.0273528	908.4	894.1	1020.5	1322.4	1270.1	1370.4
Q12344	GTPase-activating protein GYP5 OS=Saccharomyces cerevisiae (strain ATCC 204508 / S288c) OX=559292 GN=GYP5 PE=1 SV=1	9	5	6	1.222	0.00541236	0.0279401	386.4	387.4	421	316.9	339.4	313.2
P38630	Replication factor C subunit 1 OS=Saccharomyces cerevisiae (strain ATCC 204508 / S288c) OX=559292 GN=RFC1 PE=1 SV=1	7	6	6	0.281	0.00544522	0.0280483	148.1	150.9	140.7	526.9	434	627.4
P09938	Ribonucleoside-diphosphate reductase small chain 1 OS=Saccharomyces cerevisiae (strain ATCC 204508 / S288c) OX=559292 GN=RNR2 PE=1 SV=2	43	15	33	0.493	0.00546949	0.0281118	5010.1	5082.1	5055.7	10247.1	10375.6	8866.6
P38791	Deoxyhypusine synthase OS=Saccharomyces cerevisiae (strain ATCC 204508 / S288c) OX=559292 GN=DYS1 PE=1 SV=1	58	15	30	1.191	0.00552845	0.0283529	4583.6	4423.7	4213.7	3738.4	3715.8	3558.7
Q12404	Protein disulfide-isomerase MPD1 OS=Saccharomyces cerevisiae (strain ATCC 204508 / S288c) OX=559292 GN=MPD1 PE=1 SV=1	10	3	4	0.655	0.00555828	0.0284439	60.7	70.4	60.7	84.7	92.8	98.9
Q04947	Reticulon-like protein 1 OS=Saccharomyces cerevisiae (strain ATCC 204508 / S288c) OX=559292 GN=RTN1 PE=1 SV=1	34	10	32	0.651	0.00559717	0.0285808	3088.9	3237.8	3352.3	4971.4	5105.3	4367.4
P32803	Endosomal protein P24B OS=Saccharomyces cerevisiae (strain ATCC 204508 / S288c) OX=559292 GN=EMP24 PE=1 SV=1	28	4	8	0.607	0.00562324	0.0285893	366.7	361.9	377.6	603.7	552.1	645.8
Q03940	RuvB-like protein 1 OS=Saccharomyces cerevisiae (strain ATCC 204508 / S288c) OX=559292 GN=RVB1 PE=1 SV=1	37	13	22	1.112	0.00563244	0.0285893	2327.3	2397.6	2426.4	2133.1	2221.3	2156.4
P41818	Protein GLC8 OS=Saccharomyces cerevisiae (strain ATCC 204508 / S288c) OX=559292 GN=GLC8 PE=1 SV=1	21	2	4	1.3	0.00563527	0.0285893	142	153.6	145.8	112.2	115.5	101.6
P38879	Nascent polypeptide-associated complex subunit alpha OS=Saccharomyces cerevisiae (strain ATCC 204508 / S288c) OX=559292 GN=EGD2 PE=1 SV=3	47	8	26	1.185	0.00570008	0.0288013	3295	3161.3	3192.5	2694.6	2841.3	2642.9
P02406	60S ribosomal protein L28 OS=Saccharomyces cerevisiae (strain ATCC 204508 / S288c) OX=559292 GN=RPL28 PE=1 SV=3	55	9	30	1.39	0.00570154	0.0288013	5874.4	5935.3	6139	4271.2	4475.7	3948.3
P32527	Zuotin OS=Saccharomyces cerevisiae (strain ATCC 204508 / S288c) OX=559292 GN=ZUO1 PE=1 SV=1	43	16	41	1.399	0.00574377	0.0288282	8784.3	8545.4	8449.2	6134.9	6109.3	5477.3
P40204	Small nuclear ribonucleoprotein G OS=Saccharomyces cerevisiae (strain ATCC 204508 / S288c) OX=559292 GN=SMX2 PE=1 SV=1	12	1	1	0.348	0.00576106	0.0288282	9.8	15	11.5	33	31	51.6
Q08975	Hydroxymethylpyrimidine/phosphomethylpyrimidine kinase THI21 OS=Saccharomyces cerevisiae (strain ATCC 204508 / S288c) OX=559292 GN=THI21 PE=1 SV=1	3	2	2	0.108	0.00576809	0.0288282	14.7	16.3	14.7	136.8	113.7	216.9
P38065	AP-2 complex subunit alpha OS=Saccharomyces cerevisiae (strain ATCC 204508 / S288c) OX=559292 GN=APL3 PE=1 SV=1	4	3	3	0.653	0.00578049	0.028829	16	16.9	16.8	25.7	22.9	26.5
P46965	Signal peptidase complex subunit SPC1 OS=Saccharomyces cerevisiae (strain ATCC 204508 / S288c) OX=559292 GN=SPC1 PE=1 SV=1	13	1	1	0.596	0.00581514	0.0289307	19.6	20	23.9	33.6	40.5	32.2
P33412	Ethanolamine-phosphate cytidylyltransferase OS=Saccharomyces cerevisiae (strain ATCC 204508 / S288c) OX=559292 GN=ECT1 PE=1 SV=1	5	2	2	0.812	0.00582546	0.0289307	129.6	128.9	133.9	159.6	149.3	159.6
Q08977	UPF0662 protein YPL260W OS=Saccharomyces cerevisiae (strain ATCC 204508 / S288c) OX=559292 GN=YPL260W PE=1 SV=1	10	6	8	0.738	0.00589382	0.0292085	154.8	175.6	171.6	237.2	223.2	232.4
Q02204	54S ribosomal protein L13, mitochondrial OS=Saccharomyces cerevisiae (strain ATCC 204508 / S288c) OX=559292 GN=MRPL13 PE=1 SV=2	17	3	4	1.287	0.00591781	0.0292357	548.1	503.9	565.3	425.9	439.8	397.7
Q04175	Importin beta SMX1 OS=Saccharomyces cerevisiae (strain ATCC 204508 / S288c) OX=559292 GN=SXM1 PE=1 SV=1	16	14	21	1.269	0.00593931	0.0292357	1295.2	1301.7	1231.2	1067.9	1020.5	961.7
P41807	V-type proton ATPase subunit H OS=Saccharomyces cerevisiae (strain ATCC 204508 / S288c) OX=559292 GN=VMA13 PE=1 SV=1	41	17	27	0.803	0.00594674	0.0292357	2207.8	2206.3	2208	2748.1	2853.8	2688.9
P22147	5'-3' exoribonuclease 1 OS=Saccharomyces cerevisiae (strain ATCC 204508 / S288c) OX=559292 GN=XRN1 PE=1 SV=1	29	39	59	1.435	0.00595561	0.0292357	6062.4	5964.1	6104.3	4561.2	4224.5	4118.3
P22515	Ubiquitin-activating enzyme E1 1 OS=Saccharomyces cerevisiae (strain ATCC 204508 / S288c) OX=559292 GN=UBA1 PE=1 SV=2	34	31	68	1.532	0.00596451	0.0292357	8168.2	8342.5	8613.1	5445.8	5275.6	6080.5
Q12463	tRNA (guanine(10)-N2)-methyltransferase OS=Saccharomyces cerevisiae (strain ATCC 204508 / S288c) OX=559292 GN=TRM11 PE=1 SV=1	4	2	2	0.199	0.00597383	0.0292357	144.6	137	132.5	687.8	562.6	913.1
P40053	Altered inheritance of mitochondria protein 9, mitochondrial OS=Saccharomyces cerevisiae (strain ATCC 204508 / S288c) OX=559292 GN=AIM9 PE=1 SV=1	21	12	15	1.197	0.00601977	0.0293995	1035	1065.7	1078.8	866.6	890.5	934.2
P29547	Elongation factor 1-gamma 1 OS=Saccharomyces cerevisiae (strain ATCC 204508 / S288c) OX=559292 GN=CAM1 PE=1 SV=2	39	16	37	0.891	0.00605679	0.0294548	4500.4	4739.2	4759.6	5320.8	5238.3	5435.7
P47077	Nucleolar protein 9 OS=Saccharomyces cerevisiae (strain ATCC 204508 / S288c) OX=559292 GN=NOP9 PE=1 SV=1	8	5	9	0.761	0.00605694	0.0294548	481.6	488.3	442.7	633	619.1	717.9
P20606	Small COPII coat GTPase SAR1 OS=Saccharomyces cerevisiae (strain ATCC 204508 / S288c) OX=559292 GN=SAR1 PE=1 SV=1	52	8	20	0.436	0.00607351	0.0294548	473.4	476.7	549.7	1181.4	865.3	1094.1
Q06512	Nucleolar complex protein 4 OS=Saccharomyces cerevisiae (strain ATCC 204508 / S288c) OX=559292 GN=NOC4 PE=1 SV=1	7	4	4	0.182	0.00608426	0.0294548	31.4	32.8	32.4	178	149.6	242.4
P39904	Vacuolar protein sorting-associated protein 52 OS=Saccharomyces cerevisiae (strain ATCC 204508 / S288c) OX=559292 GN=VPS52 PE=1 SV=2	2	1	1	0.522	0.00609367	0.0294548	16.5	13.9	16	30.7	24.6	32.9
P25694	Cell division control protein 48 OS=Saccharomyces cerevisiae (strain ATCC 204508 / S288c) OX=559292 GN=CDC48 PE=1 SV=3	43	32	72	1.315	0.00611387	0.0294577	9628.5	9464.5	10634.5	7220.1	7324.2	8103.8
Q07914	Mitochondrial import inner membrane translocase subunit TIM14 OS=Saccharomyces cerevisiae (strain ATCC 204508 / S288c) OX=559292 GN=PAM18 PE=1 SV=1	18	3	5	0.742	0.00612473	0.0294577	159.6	151.6	160.2	215.2	198.5	225.7
P00358	Glyceraldehyde-3-phosphate dehydrogenase 2 OS=Saccharomyces cerevisiae (strain ATCC 204508 / S288c) OX=559292 GN=TDH2 PE=1 SV=3	61	23	253	0.624	0.00613946	0.0294577	3242.5	3039.8	3639.2	5198.1	5201.7	4416
P53177	tRNA wybutosine-synthesizing protein 3 OS=Saccharomyces cerevisiae (strain ATCC 204508 / S288c) OX=559292 GN=TYW3 PE=1 SV=1	16	4	4	0.576	0.00616091	0.0294577	58	66.2	56.4	100.7	95.2	123.1
P47019	Ribosome biogenesis protein ALB1 OS=Saccharomyces cerevisiae (strain ATCC 204508 / S288c) OX=559292 GN=ALB1 PE=1 SV=1	17	4	10	0.772	0.00617343	0.0294577	313.1	350	334.4	433	427.5	489.2
P15565	tRNA (guanine(26)-N(2))-dimethyltransferase, mitochondrial OS=Saccharomyces cerevisiae (strain ATCC 204508 / S288c) OX=559292 GN=TRM1 PE=1 SV=1	16	8	10	0.493	0.00617482	0.0294577	324.6	336.5	294.1	658.4	625.4	846.7
P39744	Nucleolar complex protein 2 OS=Saccharomyces cerevisiae (strain ATCC 204508 / S288c) OX=559292 GN=NOC2 PE=1 SV=2	19	13	15	0.727	0.00618186	0.0294577	1358.3	1386	1216.7	1867.6	1774.9	1883.1
Q00055	Glycerol-3-phosphate dehydrogenase [NAD(+)] 1 OS=Saccharomyces cerevisiae (strain ATCC 204508 / S288c) OX=559292 GN=GPD1 PE=1 SV=4	37	11	22	0.653	0.00619743	0.0294722	1490.4	1426.1	1613.2	2282.5	2290.8	2241.2
P53176	Multicopy suppressor of SEC21 protein 27 OS=Saccharomyces cerevisiae (strain ATCC 204508 / S288c) OX=559292 GN=MST27 PE=1 SV=1	3	1	2	0.534	0.00623404	0.029527	30.3	31.2	32.6	58.5	56.8	70.8
P11938	DNA-binding protein RAP1 OS=Saccharomyces cerevisiae (strain ATCC 204508 / S288c) OX=559292 GN=RAP1 PE=1 SV=2	5	3	5	1.177	0.00625293	0.029557	170.8	174.9	183.5	148.1	153.4	148.5
P46971	Dolichyl-phosphate-mannose--protein mannosyltransferase 4 OS=Saccharomyces cerevisiae (strain ATCC 204508 / S288c) OX=559292 GN=PMT4 PE=1 SV=1	12	6	7	0.642	0.00627443	0.0295992	269.7	325.9	307.5	479.2	512.9	415.4
Q05050	Eisosome protein 1 OS=Saccharomyces cerevisiae (strain ATCC 204508 / S288c) OX=559292 GN=EIS1 PE=1 SV=1	25	21	29	1.339	0.00634396	0.0298078	819	798.6	853.4	604.4	611.7	676
Q04347	Bud site selection protein 22 OS=Saccharomyces cerevisiae (strain ATCC 204508 / S288c) OX=559292 GN=BUD22 PE=1 SV=1	6	3	3	0.714	0.00638585	0.0298584	356.1	351.9	365.5	498.6	459.3	513.7
P40011	4-hydroxy-4-methyl-2-oxoglutarate aldolase OS=Saccharomyces cerevisiae (strain ATCC 204508 / S288c) OX=559292 GN=YER010C PE=1 SV=1	21	3	3	0.341	0.00639106	0.0298584	49.7	49.3	53.8	145.7	133.7	191.1
P53844	Phosphatidylinositol transfer protein PDR17 OS=Saccharomyces cerevisiae (strain ATCC 204508 / S288c) OX=559292 GN=PDR17 PE=1 SV=1	9	3	5	0.186	0.00639279	0.0298584	184.3	185.8	206	999.2	819.4	1409
Q06488	Chromatin structure-remodeling complex subunit RSC2 OS=Saccharomyces cerevisiae (strain ATCC 204508 / S288c) OX=559292 GN=RSC2 PE=1 SV=1	8	5	5	0.452	0.00643584	0.0299702	10.2	12.2	14.7	27	22.1	28.5
P38431	Eukaryotic translation initiation factor 5 OS=Saccharomyces cerevisiae (strain ATCC 204508 / S288c) OX=559292 GN=TIF5 PE=1 SV=1	28	13	30	1.18	0.00644218	0.0299702	5845.2	5963.3	5565.5	4955.4	5031	4641
P25515	V-type proton ATPase subunit c OS=Saccharomyces cerevisiae (strain ATCC 204508 / S288c) OX=559292 GN=VMA3 PE=1 SV=1	11	1	1	0.497	0.0064572	0.0299808	414.1	396.5	312.9	836.7	797.9	742.7
Q05874	Protein N-terminal and lysine N-methyltransferase EFM7 OS=Saccharomyces cerevisiae (strain ATCC 204508 / S288c) OX=559292 GN=NNT1 PE=1 SV=1	9	2	2	0.381	0.00650521	0.0301442	36.8	41.3	42.7	101.2	108.3	149.5
P19454	Casein kinase II subunit alpha' OS=Saccharomyces cerevisiae (strain ATCC 204508 / S288c) OX=559292 GN=CKA2 PE=1 SV=2	22	5	8	0.793	0.00653994	0.0302074	182	187.8	188.9	238	219.4	236.7
P53250	Twinfilin-1 OS=Saccharomyces cerevisiae (strain ATCC 204508 / S288c) OX=559292 GN=TWF1 PE=1 SV=1	20	5	5	0.85	0.00655055	0.0302074	594.9	575.9	612.1	726.1	699.9	669.6
Q06169	Peroxisomal membrane protein PEX30 OS=Saccharomyces cerevisiae (strain ATCC 204508 / S288c) OX=559292 GN=PEX30 PE=1 SV=1	2	1	1	0.678	0.00656614	0.0302074	39.5	44.2	43.9	64.7	62.2	76.5
P49017	2-methoxy-6-polyprenyl-1,4-benzoquinol methylase, mitochondrial OS=Saccharomyces cerevisiae (strain ATCC 204508 / S288c) OX=559292 GN=COQ5 PE=1 SV=1	10	3	3	0.183	0.00657017	0.0302074	188.8	200	210.1	1094.9	926.7	1598.1
P38719	ATP-dependent RNA helicase DBP8 OS=Saccharomyces cerevisiae (strain ATCC 204508 / S288c) OX=559292 GN=DBP8 PE=1 SV=1	3	1	2	0.569	0.00659453	0.030242	104.8	97.1	101.6	178.5	167.5	208.6
P30624	Long-chain-fatty-acid--CoA ligase 1 OS=Saccharomyces cerevisiae (strain ATCC 204508 / S288c) OX=559292 GN=FAA1 PE=1 SV=1	27	17	29	1.224	0.0066034	0.030242	1837.7	1859.3	2026	1596.8	1518.7	1493.5
P19358	S-adenosylmethionine synthase 2 OS=Saccharomyces cerevisiae (strain ATCC 204508 / S288c) OX=559292 GN=SAM2 PE=1 SV=3	45	17	42	0.732	0.00663772	0.0302854	5321	5765.7	5750.7	7854.2	7538.4	8865.9
P38626	NADH-cytochrome b5 reductase 1 OS=Saccharomyces cerevisiae (strain ATCC 204508 / S288c) OX=559292 GN=CBR1 PE=1 SV=2	39	8	15	0.73	0.0066414	0.0302854	1260.1	1378.7	1358.4	1869.4	1859.4	1861
P40312	Cytochrome b5 OS=Saccharomyces cerevisiae (strain ATCC 204508 / S288c) OX=559292 GN=CYB5 PE=1 SV=2	11	1	2	0.459	0.00665147	0.0302854	34.9	32.6	30.1	65	70.9	90.9
P47096	3-hydroxyanthranilate 3,4-dioxygenase OS=Saccharomyces cerevisiae (strain ATCC 204508 / S288c) OX=559292 GN=BNA1 PE=1 SV=1	42	4	5	0.666	0.00668471	0.0303665	115.9	139.2	139.2	208.9	180.3	215.6
Q08773	ISWI chromatin-remodeling complex ATPase ISW2 OS=Saccharomyces cerevisiae (strain ATCC 204508 / S288c) OX=559292 GN=ISW2 PE=1 SV=1	6	6	6	0.731	0.00669509	0.0303665	82	74.1	87.5	112.2	109.3	128.8
P38286	Very-long-chain 3-oxoacyl-CoA reductase OS=Saccharomyces cerevisiae (strain ATCC 204508 / S288c) OX=559292 GN=IFA38 PE=1 SV=1	8	2	2	0.688	0.00675082	0.0305194	215.1	230.7	246	335.3	336.5	290.7
P15442	eIF-2-alpha kinase GCN2 OS=Saccharomyces cerevisiae (strain ATCC 204508 / S288c) OX=559292 GN=GCN2 PE=1 SV=3	2	3	3	0.531	0.00675472	0.0305194	34.5	41.4	37.7	92	67.6	71.1
P21825	Translocation protein SEC62 OS=Saccharomyces cerevisiae (strain ATCC 204508 / S288c) OX=559292 GN=SEC62 PE=1 SV=2	6	2	4	0.673	0.00677875	0.0305637	202.2	230.3	243.1	318	350.8	342
P39012	GPI transamidase component GAA1 OS=Saccharomyces cerevisiae (strain ATCC 204508 / S288c) OX=559292 GN=GAA1 PE=1 SV=1	3	2	2	0.193	0.00679049	0.0305637	13.9	12.9	15.4	72.1	49.3	86.5
P38811	Transcription-associated protein 1 OS=Saccharomyces cerevisiae (strain ATCC 204508 / S288c) OX=559292 GN=TRA1 PE=1 SV=1	1	4	4	0.625	0.00682275	0.0306252	80.7	84.6	77.9	121.6	129.2	148.2
P00635	Repressible acid phosphatase OS=Saccharomyces cerevisiae (strain ATCC 204508 / S288c) OX=559292 GN=PHO5 PE=1 SV=2	7	4	9	0.544	0.00683018	0.0306252	61.6	58	46.7	112.4	106.5	85.8
P07263	Histidine--tRNA ligase, mitochondrial OS=Saccharomyces cerevisiae (strain ATCC 204508 / S288c) OX=559292 GN=HTS1 PE=1 SV=2	53	28	54	1.141	0.00685956	0.0306985	4161.7	4224.8	4148.1	3752.8	3647.6	3558.7
P38620	Ribose-phosphate pyrophosphokinase 2 OS=Saccharomyces cerevisiae (strain ATCC 204508 / S288c) OX=559292 GN=PRS2 PE=1 SV=1	18	4	6	0.803	0.00690618	0.0308485	467.3	501.3	465.9	568.8	582.1	589.5
P31755	Initiation-specific alpha-1,6-mannosyltransferase OS=Saccharomyces cerevisiae (strain ATCC 204508 / S288c) OX=559292 GN=OCH1 PE=1 SV=1	5	2	2	0.79	0.00692412	0.0308596	67.5	71.3	75.5	87.5	90.2	93.2
Q06252	Uncharacterized protein YLR179C OS=Saccharomyces cerevisiae (strain ATCC 204508 / S288c) OX=559292 GN=YLR179C PE=1 SV=1	39	7	12	0.799	0.00694214	0.0308596	2933.2	3163.7	3138.3	3928.4	4205.4	3712.2
P38890	Putative protein lysine methyltransferase SET5 OS=Saccharomyces cerevisiae (strain ATCC 204508 / S288c) OX=559292 GN=SET5 PE=1 SV=1	6	3	3	0.765	0.006948	0.0308596	42.9	45.6	41.2	57.4	55.4	56
P35723	Endoplasmic reticulum transmembrane protein 1 OS=Saccharomyces cerevisiae (strain ATCC 204508 / S288c) OX=559292 GN=YET1 PE=1 SV=2	15	3	6	0.743	0.00699324	0.0309883	51.6	58.2	61.6	78.4	77.5	88.2
P46367	Potassium-activated aldehyde dehydrogenase, mitochondrial OS=Saccharomyces cerevisiae (strain ATCC 204508 / S288c) OX=559292 GN=ALD4 PE=1 SV=2	48	18	27	0.855	0.00700641	0.0309883	2913.5	3041.4	3063.5	3563	3556	3527.1
P21242	Probable proteasome subunit alpha type-7 OS=Saccharomyces cerevisiae (strain ATCC 204508 / S288c) OX=559292 GN=PRE10 PE=1 SV=2	28	7	18	1.147	0.00701646	0.0309883	1371.1	1328.4	1401.4	1195.8	1196.2	1176.9
P53733	37S ribosomal protein S19, mitochondrial OS=Saccharomyces cerevisiae (strain ATCC 204508 / S288c) OX=559292 GN=RSM19 PE=1 SV=1	20	2	8	0.063	0.00703025	0.030991	111.7	113.8	110.4	1760.4	1385.6	3139.5
Q08144	t-SNARE affecting a late Golgi compartment protein 2 OS=Saccharomyces cerevisiae (strain ATCC 204508 / S288c) OX=559292 GN=TLG2 PE=1 SV=1	5	2	2	0.514	0.00709221	0.0311456	40.2	33.8	34.6	53.2	67.4	68.1
Q08548	Lysophospholipid acyltransferase OS=Saccharomyces cerevisiae (strain ATCC 204508 / S288c) OX=559292 GN=ALE1 PE=1 SV=1	9	6	8	0.317	0.00709354	0.0311456	71.7	72.1	75.6	225.9	227.6	317.9
P53874	Ubiquitin carboxyl-terminal hydrolase 10 OS=Saccharomyces cerevisiae (strain ATCC 204508 / S288c) OX=559292 GN=UBP10 PE=1 SV=2	3	2	2	0.551	0.007105	0.0311456	84.3	96.1	77.8	152.8	151.8	160.3
P32608	Retrograde regulation protein 2 OS=Saccharomyces cerevisiae (strain ATCC 204508 / S288c) OX=559292 GN=RTG2 PE=1 SV=2	16	8	11	0.787	0.00714755	0.0312739	393.3	418	387	499.6	471.2	528.4
P06168	Ketol-acid reductoisomerase, mitochondrial OS=Saccharomyces cerevisiae (strain ATCC 204508 / S288c) OX=559292 GN=ILV5 PE=1 SV=1	69	22	139	0.539	0.00718801	0.0313698	14606.2	13988.5	14762.6	28015.1	27102.5	23021.1
P14164	ARS-binding factor 1 OS=Saccharomyces cerevisiae (strain ATCC 204508 / S288c) OX=559292 GN=ABF1 PE=1 SV=4	2	2	2	0.797	0.00721443	0.0313698	263.5	276.9	268.7	338.1	311.2	337
P10964	DNA-directed RNA polymerase I subunit RPA190 OS=Saccharomyces cerevisiae (strain ATCC 204508 / S288c) OX=559292 GN=RPA190 PE=1 SV=2	21	27	41	0.751	0.00723374	0.0313698	2945.8	3070.4	2633.2	3922.6	3709.2	4322.8
P40525	60S ribosomal protein L34-B OS=Saccharomyces cerevisiae (strain ATCC 204508 / S288c) OX=559292 GN=RPL34B PE=1 SV=1	32	4	16	3.086	0.0072361	0.0313698	2923.9	2931.6	2820.9	947.6	858.5	1189.3
P38883	Pre-rRNA-processing protein RIX1 OS=Saccharomyces cerevisiae (strain ATCC 204508 / S288c) OX=559292 GN=RIX1 PE=1 SV=2	12	8	8	0.421	0.00725261	0.0313835	194.3	197.5	161.5	461.9	389.7	605.2
P35728	Protein MPE1 OS=Saccharomyces cerevisiae (strain ATCC 204508 / S288c) OX=559292 GN=MPE1 PE=1 SV=1	9	3	3	0.713	0.00728074	0.0314078	212.8	216.1	227.2	321.6	278.6	303.1
P53753	Endo-1,3(4)-beta-glucanase 1 OS=Saccharomyces cerevisiae (strain ATCC 204508 / S288c) OX=559292 GN=DSE4 PE=1 SV=1	5	3	3	0.77	0.00728491	0.0314078	61.5	65.3	69	88.3	78.1	84.8
Q06506	Ribosomal RNA-processing protein 9 OS=Saccharomyces cerevisiae (strain ATCC 204508 / S288c) OX=559292 GN=RRP9 PE=1 SV=1	17	8	10	0.418	0.00730124	0.0314207	338.3	345.9	302.7	809.4	743.9	1081
P52917	Vacuolar protein sorting-associated protein 4 OS=Saccharomyces cerevisiae (strain ATCC 204508 / S288c) OX=559292 GN=VPS4 PE=1 SV=1	11	5	5	0.067	0.00733601	0.0315127	19	20.1	17.1	284.4	206.9	512.7
P32528	Urea amidolyase OS=Saccharomyces cerevisiae (strain ATCC 204508 / S288c) OX=559292 GN=DUR1,2 PE=1 SV=2	17	28	38	1.217	0.00741724	0.0318036	1630.8	1539.2	1677.1	1332.4	1340.3	1421.7
P36139	Protein PET10 OS=Saccharomyces cerevisiae (strain ATCC 204508 / S288c) OX=559292 GN=PET10 PE=1 SV=3	10	2	2	1.484	0.00746296	0.031933	89.8	91.4	96.2	61.6	55.6	66.4
P54839	Hydroxymethylglutaryl-CoA synthase OS=Saccharomyces cerevisiae (strain ATCC 204508 / S288c) OX=559292 GN=ERG13 PE=1 SV=1	40	16	44	0.618	0.00748633	0.031933	4032.3	4042.8	4047.9	6312.9	6543.8	7311.8
P13298	Orotate phosphoribosyltransferase 1 OS=Saccharomyces cerevisiae (strain ATCC 204508 / S288c) OX=559292 GN=URA5 PE=1 SV=2	58	13	32	1.133	0.0074881	0.031933	5295.3	5054.5	5153.6	4758.8	4548.9	4490.1
P04051	DNA-directed RNA polymerase III subunit RPC1 OS=Saccharomyces cerevisiae (strain ATCC 204508 / S288c) OX=559292 GN=RPO31 PE=1 SV=1	12	14	17	0.851	0.00751414	0.031963	371.5	393	360.2	436.7	465.4	433.6
P36051	GPI ethanolamine phosphate transferase 1 OS=Saccharomyces cerevisiae (strain ATCC 204508 / S288c) OX=559292 GN=MCD4 PE=1 SV=1	3	3	3	0.523	0.00752231	0.031963	207.2	221.3	251.8	423.1	425.3	414.8
Q02354	U3 small nucleolar RNA-associated protein 6 OS=Saccharomyces cerevisiae (strain ATCC 204508 / S288c) OX=559292 GN=UTP6 PE=1 SV=2	10	4	4	0.685	0.00757915	0.0321465	170.8	178	167.6	284.4	249.4	243.4
P40056	Golgi to ER traffic protein 2 OS=Saccharomyces cerevisiae (strain ATCC 204508 / S288c) OX=559292 GN=GET2 PE=1 SV=2	6	1	1	0.72	0.00765935	0.0324052	159.9	175.9	164.3	228	227	229
P53552	THO complex subunit 2 OS=Saccharomyces cerevisiae (strain ATCC 204508 / S288c) OX=559292 GN=THO2 PE=1 SV=1	2	3	3	0.823	0.00766767	0.0324052	142.3	154.8	158.4	180.1	199.5	188.1
P38276	UPF0303 protein YBR137W OS=Saccharomyces cerevisiae (strain ATCC 204508 / S288c) OX=559292 GN=YBR137W PE=1 SV=4	9	1	1	0.628	0.00773879	0.0326472	34.9	38.3	41.6	62.1	61	59
P54885	Gamma-glutamyl phosphate reductase OS=Saccharomyces cerevisiae (strain ATCC 204508 / S288c) OX=559292 GN=PRO2 PE=1 SV=1	45	15	46	0.928	0.00781778	0.0327835	2436.4	2459.3	2387.5	2646.1	2552.6	2625.1
P34761	Protein WHI3 OS=Saccharomyces cerevisiae (strain ATCC 204508 / S288c) OX=559292 GN=WHI3 PE=1 SV=1	4	2	3	1.63	0.00782293	0.0327835	90.5	90.4	75.4	62.4	55.4	54
P21965	Protein kinase MCK1 OS=Saccharomyces cerevisiae (strain ATCC 204508 / S288c) OX=559292 GN=MCK1 PE=1 SV=1	41	13	21	1.14	0.00782613	0.0327835	3313.9	3400	3238.3	2907.7	3008.5	2806.2
P53110	Uncharacterized protein YGL159W OS=Saccharomyces cerevisiae (strain ATCC 204508 / S288c) OX=559292 GN=YGL159W PE=1 SV=1	4	1	1	0.574	0.00785913	0.0327835	20.7	17.9	16.3	31.2	33.8	26.2
Q07915	Ribosome biogenesis protein RLP24 OS=Saccharomyces cerevisiae (strain ATCC 204508 / S288c) OX=559292 GN=RLP24 PE=1 SV=1	10	2	17	0.215	0.00787256	0.0327835	44.3	44.5	47	206.8	157	255.5
Q99260	GTP-binding protein YPT6 OS=Saccharomyces cerevisiae (strain ATCC 204508 / S288c) OX=559292 GN=YPT6 PE=1 SV=1	23	5	7	0.325	0.00787568	0.0327835	173.3	177.2	190.5	545.7	461.7	693.8
Q06672	Pre-rRNA-processing protein TSR2 OS=Saccharomyces cerevisiae (strain ATCC 204508 / S288c) OX=559292 GN=TSR2 PE=1 SV=2	19	3	4	0.84	0.00791933	0.0327835	175.1	164.7	164.4	190.8	196.2	207.9
Q06151	m7GpppX diphosphatase OS=Saccharomyces cerevisiae (strain ATCC 204508 / S288c) OX=559292 GN=DCS1 PE=1 SV=1	34	9	12	0.627	0.00792415	0.0327835	461.7	494.5	569.7	693.6	798.9	788.7
P32341	Vacuolar ATPase assembly integral membrane protein VPH2 OS=Saccharomyces cerevisiae (strain ATCC 204508 / S288c) OX=559292 GN=VPH2 PE=1 SV=1	8	1	1	0.399	0.00792703	0.0327835	39.2	31.6	43	96.2	98.4	157.6
P46962	CTD kinase subunit beta OS=Saccharomyces cerevisiae (strain ATCC 204508 / S288c) OX=559292 GN=CTK2 PE=1 SV=1	8	3	3	0.57	0.00793132	0.0327835	26.7	19.7	26	45.6	42.7	60.7
P40563	Altered inheritance of mitochondria protein 21 OS=Saccharomyces cerevisiae (strain ATCC 204508 / S288c) OX=559292 GN=AIM21 PE=1 SV=1	3	2	3	0.131	0.00795131	0.0327835	7.2	8	6.9	54.5	41.7	85.8
Q3E792	40S ribosomal protein S25-A OS=Saccharomyces cerevisiae (strain ATCC 204508 / S288c) OX=559292 GN=RPS25A PE=1 SV=1	26	3	16	0.561	0.00795217	0.0327835	282.5	288.9	243.1	477.3	503.6	657.5
Q07551	NADPH-dependent alpha-keto amide reductase OS=Saccharomyces cerevisiae (strain ATCC 204508 / S288c) OX=559292 GN=YDL124W PE=1 SV=1	47	13	37	0.434	0.00802991	0.0330461	2502.8	2595.6	2911.7	5981.6	5214.4	7557.6
Q12099	ATP-dependent RNA helicase FAL1 OS=Saccharomyces cerevisiae (strain ATCC 204508 / S288c) OX=559292 GN=FAL1 PE=1 SV=1	6	2	2	0.762	0.00806525	0.0331038	184.8	184.7	162.2	218.3	246.8	242.4
P33202	Ubiquitin fusion degradation protein 4 OS=Saccharomyces cerevisiae (strain ATCC 204508 / S288c) OX=559292 GN=UFD4 PE=1 SV=1	6	11	12	0.625	0.00807205	0.0331038	231.6	236.6	267	406.8	327.9	378.6
P38153	AP-3 complex subunit mu OS=Saccharomyces cerevisiae (strain ATCC 204508 / S288c) OX=559292 GN=APM3 PE=1 SV=2	15	5	5	0.873	0.00812839	0.0332769	319.7	315.1	299.7	355.7	361.1	386.6
P36159	Ribonuclease Z OS=Saccharomyces cerevisiae (strain ATCC 204508 / S288c) OX=559292 GN=TRZ1 PE=1 SV=1	4	4	5	1.486	0.00819165	0.0334777	396.8	405	364.7	267.1	301.7	252.2
P37303	Low specificity L-threonine aldolase OS=Saccharomyces cerevisiae (strain ATCC 204508 / S288c) OX=559292 GN=GLY1 PE=1 SV=2	28	9	22	1.229	0.00823826	0.0336098	4106.1	3899.5	3903.1	3191.8	3176.8	2864.9
Q06168	Chromatin structure-remodeling complex subunit SFH1 OS=Saccharomyces cerevisiae (strain ATCC 204508 / S288c) OX=559292 GN=SFH1 PE=1 SV=1	9	2	3	1.138	0.00830414	0.0338075	90.1	84.4	85	74.7	76.1	73.4
P39077	T-complex protein 1 subunit gamma OS=Saccharomyces cerevisiae (strain ATCC 204508 / S288c) OX=559292 GN=CCT3 PE=1 SV=2	48	26	44	1.223	0.00831543	0.0338075	4186.5	4218.7	4152.2	3556.2	3423.2	3308.2
P40302	Proteasome subunit alpha type-6 OS=Saccharomyces cerevisiae (strain ATCC 204508 / S288c) OX=559292 GN=PRE5 PE=1 SV=1	59	10	15	1.116	0.00836007	0.0339303	971.3	973	961.1	887.3	870.3	849.7
P38823	E3 ubiquitin-protein ligase DMA1 OS=Saccharomyces cerevisiae (strain ATCC 204508 / S288c) OX=559292 GN=DMA1 PE=1 SV=1	3	1	1	1.217	0.00851767	0.0345105	115.2	119.6	126.4	97.5	101.8	98.2
P32179	3'(2'),5'-bisphosphate nucleotidase OS=Saccharomyces cerevisiae (strain ATCC 204508 / S288c) OX=559292 GN=MET22 PE=1 SV=1	18	6	8	0.832	0.00857103	0.0346042	748	729.2	717	876.8	922.7	844
Q12675	Phospholipid-transporting ATPase DNF2 OS=Saccharomyces cerevisiae (strain ATCC 204508 / S288c) OX=559292 GN=DNF2 PE=1 SV=1	4	5	5	0.383	0.00857559	0.0346042	64.1	71.1	78.9	170.4	185.4	268.9
P48836	V-type proton ATPase subunit G OS=Saccharomyces cerevisiae (strain ATCC 204508 / S288c) OX=559292 GN=VMA10 PE=1 SV=1	44	8	17	0.694	0.00858489	0.0346042	857.1	847.9	852.8	1229.3	1257.6	1128.3
P49334	Mitochondrial import receptor subunit TOM22 OS=Saccharomyces cerevisiae (strain ATCC 204508 / S288c) OX=559292 GN=TOM22 PE=1 SV=3	21	2	3	1.253	0.00864509	0.0347872	61.7	60.1	59.6	45.9	50.7	47.9
P50086	Probable 26S proteasome regulatory subunit p28 OS=Saccharomyces cerevisiae (strain ATCC 204508 / S288c) OX=559292 GN=NAS6 PE=1 SV=1	22	4	5	1.277	0.00867504	0.0348482	579	624.1	656.6	516.4	488.7	460.4
P42945	U3 small nucleolar RNA-associated protein 10 OS=Saccharomyces cerevisiae (strain ATCC 204508 / S288c) OX=559292 GN=UTP10 PE=1 SV=1	16	24	41	0.148	0.00873039	0.0350108	1006.2	1086.3	948.4	6778.2	5313.4	10697.1
P38689	Ribose-phosphate pyrophosphokinase 3 OS=Saccharomyces cerevisiae (strain ATCC 204508 / S288c) OX=559292 GN=PRS3 PE=1 SV=1	45	12	18	0.89	0.00877658	0.0351062	861.7	880.4	830.7	998.7	936.6	967.7
P43585	Vacuolar transporter chaperone 2 OS=Saccharomyces cerevisiae (strain ATCC 204508 / S288c) OX=559292 GN=VTC2 PE=1 SV=1	25	19	30	1.241	0.00878399	0.0351062	2421.1	2493.3	2553.5	2009.7	2101.4	1886.5
P07246	Alcohol dehydrogenase 3, mitochondrial OS=Saccharomyces cerevisiae (strain ATCC 204508 / S288c) OX=559292 GN=ADH3 PE=1 SV=2	38	13	27	0.84	0.00880903	0.0351465	1652.7	1708.1	1673	1991.3	2041.4	1893.8
P36048	Pre-mRNA-splicing factor SNU114 OS=Saccharomyces cerevisiae (strain ATCC 204508 / S288c) OX=559292 GN=SNU114 PE=1 SV=1	2	2	2	0.617	0.00882454	0.0351488	46.5	56.7	52.1	78.6	84.5	104.3
P53312	Succinate--CoA ligase [ADP-forming] subunit beta, mitochondrial OS=Saccharomyces cerevisiae (strain ATCC 204508 / S288c) OX=559292 GN=LSC2 PE=1 SV=1	30	11	15	0.697	0.00885918	0.0351745	707.7	741.5	715.5	1026.5	1016.1	1173.6
P05739	60S ribosomal protein L6-B OS=Saccharomyces cerevisiae (strain ATCC 204508 / S288c) OX=559292 GN=RPL6B PE=1 SV=4	54	10	51	1.339	0.00887244	0.0351745	11786.3	11794.2	11784.9	8803.8	9113	8265.1
P53954	GDP-Man:Man(3)GlcNAc(2)-PP-Dol alpha-1,2-mannosyltransferase OS=Saccharomyces cerevisiae (strain ATCC 204508 / S288c) OX=559292 GN=ALG11 PE=1 SV=1	2	1	1	0.449	0.00888459	0.0351745	15.4	13.8	18.7	32.8	35.8	34.2
P23644	Mitochondrial import receptor subunit TOM40 OS=Saccharomyces cerevisiae (strain ATCC 204508 / S288c) OX=559292 GN=TOM40 PE=1 SV=1	26	7	31	1.196	0.00889074	0.0351745	3018.7	2994.2	3363.1	2553	2524.3	2314.6
P21182	S-adenosylmethionine decarboxylase proenzyme OS=Saccharomyces cerevisiae (strain ATCC 204508 / S288c) OX=559292 GN=SPE2 PE=1 SV=1	5	2	3	0.784	0.00891224	0.0352003	31.4	32.8	28.4	40.1	42.7	38.6
P40483	Putative zinc metalloproteinase YIL108W OS=Saccharomyces cerevisiae (strain ATCC 204508 / S288c) OX=559292 GN=YIL108W PE=1 SV=1	3	2	2	0.69	0.00894322	0.0352635	110.7	112	115.4	162.3	160	184.8
P38314	Protein SDS24 OS=Saccharomyces cerevisiae (strain ATCC 204508 / S288c) OX=559292 GN=SDS24 PE=1 SV=1	5	2	2	0.632	0.009064	0.03568	87.2	98.3	111.7	147	169.9	155.6
Q06216	Serine/threonine-protein phosphatase 1 regulatory subunit PIG1 OS=Saccharomyces cerevisiae (strain ATCC 204508 / S288c) OX=559292 GN=PIG1 PE=1 SV=1	1	1	2	0.335	0.0091212	0.0358453	1006.6	986.1	772.7	2786.1	2946.2	4991.4
P21306	ATP synthase subunit epsilon, mitochondrial OS=Saccharomyces cerevisiae (strain ATCC 204508 / S288c) OX=559292 GN=ATP15 PE=1 SV=2	42	3	8	1.396	0.00915361	0.0359126	363.8	372.2	325.1	281.8	238.1	260.5
P01120	Ras-like protein 2 OS=Saccharomyces cerevisiae (strain ATCC 204508 / S288c) OX=559292 GN=RAS2 PE=1 SV=4	24	6	9	0.825	0.00918388	0.0359372	590	600.1	628.2	683.3	727.6	750.1
P20459	Eukaryotic translation initiation factor 2 subunit alpha OS=Saccharomyces cerevisiae (strain ATCC 204508 / S288c) OX=559292 GN=SUI2 PE=1 SV=1	59	15	30	1.217	0.00920006	0.0359372	1621.1	1628.6	1487.6	1332.4	1260.2	1342.9
P47173	Uncharacterized protein YJR142W OS=Saccharomyces cerevisiae (strain ATCC 204508 / S288c) OX=559292 GN=YJR142W PE=1 SV=1	14	5	6	0.682	0.00921822	0.0359372	108.5	123	125.3	158.1	180.3	197.5
P40217	Eukaryotic translation initiation factor 3 subunit I OS=Saccharomyces cerevisiae (strain ATCC 204508 / S288c) OX=559292 GN=TIF34 PE=1 SV=1	53	13	20	1.316	0.00922835	0.0359372	2724.7	2742	2477.4	2070	2127.3	1841.9
P39683	Nicotinate phosphoribosyltransferase OS=Saccharomyces cerevisiae (strain ATCC 204508 / S288c) OX=559292 GN=NPT1 PE=1 SV=3	43	18	26	0.742	0.00923619	0.0359372	1424	1437.1	1409	1958.8	1919	1775.8
P16521	Elongation factor 3A OS=Saccharomyces cerevisiae (strain ATCC 204508 / S288c) OX=559292 GN=YEF3 PE=1 SV=4	55	48	213	1.254	0.00925562	0.0359533	42406.9	41482.7	40415.1	33072.5	33444	30039.1
P0C0V8	40S ribosomal protein S21-A OS=Saccharomyces cerevisiae (strain ATCC 204508 / S288c) OX=559292 GN=RPS21A PE=1 SV=1	63	5	41	1.201	0.00928354	0.0360024	6803.6	6960.2	6723.1	5735.2	5667.1	5261
P32565	26S proteasome regulatory subunit RPN2 OS=Saccharomyces cerevisiae (strain ATCC 204508 / S288c) OX=559292 GN=RPN2 PE=1 SV=4	26	23	38	1.17	0.00932178	0.0360912	3868.6	3901.8	4007.9	3401.8	3136.4	3336
P38203	U6 snRNA-associated Sm-like protein LSm2 OS=Saccharomyces cerevisiae (strain ATCC 204508 / S288c) OX=559292 GN=LSM2 PE=1 SV=1	52	5	6	0.804	0.00940675	0.0363604	608.8	642.5	622.2	841.7	753.2	773.9
P53866	Protein SQS1 OS=Saccharomyces cerevisiae (strain ATCC 204508 / S288c) OX=559292 GN=SQS1 PE=1 SV=1	2	1	1	0.139	0.00946219	0.0365148	16.4	15	14.3	107.7	71.3	146.2
Q06679	U3 small nucleolar RNA-associated protein 4 OS=Saccharomyces cerevisiae (strain ATCC 204508 / S288c) OX=559292 GN=UTP4 PE=1 SV=1	13	8	9	0.68	0.00949291	0.0365733	96.6	116.4	101	136.8	148.5	163.3
Q07527	tRNA (guanosine(18)-2'-O)-methyltransferase OS=Saccharomyces cerevisiae (strain ATCC 204508 / S288c) OX=559292 GN=TRM3 PE=1 SV=1	10	13	13	1.213	0.00961353	0.0369775	376.1	361.3	337.1	301.4	281.2	297.8
P15873	Proliferating cell nuclear antigen OS=Saccharomyces cerevisiae (strain ATCC 204508 / S288c) OX=559292 GN=POL30 PE=1 SV=1	41	9	16	0.812	0.00978151	0.0375623	3041.6	2952.9	3279.2	3982.1	3747	3595.2
Q12680	Glutamate synthase [NADH] OS=Saccharomyces cerevisiae (strain ATCC 204508 / S288c) OX=559292 GN=GLT1 PE=1 SV=2	25	44	65	0.679	0.00982497	0.0376495	2342.3	2333.3	2314.8	3436.7	3596.9	3155.6
P32802	Transmembrane 9 superfamily member 1 OS=Saccharomyces cerevisiae (strain ATCC 204508 / S288c) OX=559292 GN=EMP70 PE=1 SV=2	6	4	5	0.543	0.00985195	0.0376495	92	104.6	104.9	210.2	155.4	192.5
P47068	Myosin tail region-interacting protein MTI1 OS=Saccharomyces cerevisiae (strain ATCC 204508 / S288c) OX=559292 GN=BBC1 PE=1 SV=2	19	16	29	1.16	0.00985221	0.0376495	2116.4	2181	2288.4	1840.3	1909.1	1879.8
P53549	26S proteasome subunit RPT4 OS=Saccharomyces cerevisiae (strain ATCC 204508 / S288c) OX=559292 GN=RPT4 PE=1 SV=4	26	11	17	1.123	0.00989565	0.0377542	1190.1	1213.2	1265.5	1083.6	1080.3	1057.6
P53731	Actin-related protein 2/3 complex subunit 2 OS=Saccharomyces cerevisiae (strain ATCC 204508 / S288c) OX=559292 GN=ARC35 PE=1 SV=1	25	8	18	0.096	0.010098	0.0382863	197.7	205.1	196.8	2062.9	1784.4	4100.2
Q04894	NADP-dependent alcohol dehydrogenase 6 OS=Saccharomyces cerevisiae (strain ATCC 204508 / S288c) OX=559292 GN=ADH6 PE=1 SV=1	42	12	35	0.772	0.0101079	0.0382863	1696.4	1653.6	1719	2198.7	2136	2406.9
P38325	Mitochondrial outer membrane protein OM14 OS=Saccharomyces cerevisiae (strain ATCC 204508 / S288c) OX=559292 GN=OM14 PE=1 SV=1	6	1	1	1.879	0.0101198	0.0382863	63.7	64.6	69.2	32	34.4	41.6
Q03219	Uncharacterized protein YMR178W OS=Saccharomyces cerevisiae (strain ATCC 204508 / S288c) OX=559292 GN=YMR178W PE=1 SV=1	28	7	12	0.323	0.0101215	0.0382863	36.1	38.5	40.5	119.3	96.6	154.2
P40510	D-3-phosphoglycerate dehydrogenase 2 OS=Saccharomyces cerevisiae (strain ATCC 204508 / S288c) OX=559292 GN=SER33 PE=1 SV=1	24	8	11	0.843	0.010123	0.0382863	281.5	292.5	276.2	324.2	334.1	356.8
P10592	Heat shock protein SSA2 OS=Saccharomyces cerevisiae (strain ATCC 204508 / S288c) OX=559292 GN=SSA2 PE=1 SV=3	71	47	539	1.274	0.0101661	0.0382863	76111.9	77760.7	85097	61054.6	60669.9	63167.8
P35718	DNA-directed RNA polymerase III subunit RPC8 OS=Saccharomyces cerevisiae (strain ATCC 204508 / S288c) OX=559292 GN=RPC25 PE=1 SV=1	18	4	6	0.492	0.0101672	0.0382863	170.3	187.2	159.4	346.3	322.7	461.7
P0C2H6	60S ribosomal protein L27-A OS=Saccharomyces cerevisiae (strain ATCC 204508 / S288c) OX=559292 GN=RPL27A PE=1 SV=1	49	6	34	1.307	0.0101815	0.0382863	4883.2	5179.1	4756.4	4061.3	3735	3495.9
P53734	ATP-dependent RNA helicase DBP6 OS=Saccharomyces cerevisiae (strain ATCC 204508 / S288c) OX=559292 GN=DBP6 PE=1 SV=1	11	6	6	0.551	0.0102195	0.0383144	222.6	223.6	203.3	403.7	397.9	528.1
P38218	ADP-ribose 1''-phosphate phosphatase OS=Saccharomyces cerevisiae (strain ATCC 204508 / S288c) OX=559292 GN=POA1 PE=1 SV=1	9	2	3	0.548	0.0102592	0.0383944	67.1	76.3	88.6	134.5	139.1	148.2
P53313	Protein SDA1 OS=Saccharomyces cerevisiae (strain ATCC 204508 / S288c) OX=559292 GN=SDA1 PE=1 SV=1	12	6	6	0.67	0.0103264	0.0385487	230.5	241.5	192.2	343.9	316.6	411.1
Q06205	FK506-binding protein 4 OS=Saccharomyces cerevisiae (strain ATCC 204508 / S288c) OX=559292 GN=FPR4 PE=1 SV=1	23	8	51	1.263	0.010352	0.0385487	5478	5370	5015.5	4229.8	4343.8	4253.4
P32266	Dynamin-like GTPase MGM1, mitochondrial OS=Saccharomyces cerevisiae (strain ATCC 204508 / S288c) OX=559292 GN=MGM1 PE=1 SV=3	2	2	3	0.346	0.0104325	0.0385487	46.9	55.2	59.9	159.6	112.7	189.8
Q04869	Uncharacterized protein YMR315W OS=Saccharomyces cerevisiae (strain ATCC 204508 / S288c) OX=559292 GN=YMR315W PE=1 SV=1	29	8	16	0.793	0.0104377	0.0385487	1058.5	1122.9	1202.1	1412	1415.2	1490.5
Q06010	A-factor-processing enzyme OS=Saccharomyces cerevisiae (strain ATCC 204508 / S288c) OX=559292 GN=STE23 PE=1 SV=2	9	10	13	1.236	0.0104535	0.0385487	958.7	986.6	1001.6	821.5	798.5	739.4
P05737	60S ribosomal protein L7-A OS=Saccharomyces cerevisiae (strain ATCC 204508 / S288c) OX=559292 GN=RPL7A PE=1 SV=3	45	13	72	1.114	0.0104805	0.0385487	9365.2	9960.1	9470.7	8818.2	8345.3	8500.1
P0C2H8	60S ribosomal protein L31-A OS=Saccharomyces cerevisiae (strain ATCC 204508 / S288c) OX=559292 GN=RPL31A PE=1 SV=1	53	6	19	1.207	0.0105329	0.0386207	5054.2	5069.2	5204.6	4200.7	4206.8	3853.4
P53299	Mitochondrial import inner membrane translocase subunit TIM13 OS=Saccharomyces cerevisiae (strain ATCC 204508 / S288c) OX=559292 GN=TIM13 PE=1 SV=1	51	5	31	0.462	0.0106473	0.0389069	335.4	321.3	353.5	726.3	665.2	934.2
Q08421	Enhancer of translation termination 1 OS=Saccharomyces cerevisiae (strain ATCC 204508 / S288c) OX=559292 GN=ETT1 PE=1 SV=1	21	9	14	0.768	0.0106493	0.0389069	491.3	470.8	452.4	612.8	663.6	572.7
P40036	GLC7-interacting protein 2 OS=Saccharomyces cerevisiae (strain ATCC 204508 / S288c) OX=559292 GN=GIP2 PE=1 SV=1	1	1	1	0.224	0.0106606	0.0389069	8.9	7.5	5.9	33.6	23.3	53
Q04693	Pre-mRNA-splicing factor RSE1 OS=Saccharomyces cerevisiae (strain ATCC 204508 / S288c) OX=559292 GN=RSE1 PE=1 SV=1	2	2	2	0.795	0.0107976	0.0392679	24.5	26.4	23.8	31.5	30.8	28.5
Q03262	Phosphoribomutase OS=Saccharomyces cerevisiae (strain ATCC 204508 / S288c) OX=559292 GN=PRM15 PE=1 SV=1	13	7	9	0.171	0.0108289	0.0392679	88.7	97.3	101	568.3	432.6	890.6
Q12355	Cell wall mannoprotein PST1 OS=Saccharomyces cerevisiae (strain ATCC 204508 / S288c) OX=559292 GN=PST1 PE=1 SV=1	9	2	2	0.189	0.0108303	0.0392679	31.1	29.2	33.3	164.9	108.1	203.5
Q04489	Asparagine synthetase domain-containing protein YML096W OS=Saccharomyces cerevisiae (strain ATCC 204508 / S288c) OX=559292 GN=YML096W PE=1 SV=1	3	1	1	0.641	0.0108473	0.0392679	20.1	24.2	20.3	31.7	32.2	28.2
Q06704	Golgin IMH1 OS=Saccharomyces cerevisiae (strain ATCC 204508 / S288c) OX=559292 GN=IMH1 PE=1 SV=1	10	8	9	1.246	0.010868	0.0392679	143.1	154.2	138.3	114.8	120	103.9
Q3E7X9	40S ribosomal protein S28-A OS=Saccharomyces cerevisiae (strain ATCC 204508 / S288c) OX=559292 GN=RPS28A PE=1 SV=1	37	3	32	1.094	0.0109039	0.0392679	1283.6	1220.7	1207.8	1115.6	1129.6	1071.7
P0CT04	Protease B inhibitor 2 OS=Saccharomyces cerevisiae (strain ATCC 204508 / S288c) OX=559292 GN=PBI2 PE=1 SV=1	45	4	6	0.557	0.0109096	0.0392679	124.9	173.6	167.5	313.2	300.7	245.4
P51401	60S ribosomal protein L9-B OS=Saccharomyces cerevisiae (strain ATCC 204508 / S288c) OX=559292 GN=RPL9B PE=1 SV=1	49	8	36	1.121	0.0109387	0.0393127	734.7	697.5	735.6	656.6	655.6	635.7
P23180	Probable oxidoreductase AIM17 OS=Saccharomyces cerevisiae (strain ATCC 204508 / S288c) OX=559292 GN=AIM17 PE=1 SV=2	13	4	7	0.605	0.0109727	0.0393745	32.1	39	40.1	64.5	68	51.6
P24276	Protein SSD1 OS=Saccharomyces cerevisiae (strain ATCC 204508 / S288c) OX=559292 GN=SSD1 PE=1 SV=1	9	8	8	0.844	0.0110434	0.0395448	752.6	818.8	840	969.6	1025.1	937.5
P13517	F-actin-capping protein subunit beta OS=Saccharomyces cerevisiae (strain ATCC 204508 / S288c) OX=559292 GN=CAP2 PE=1 SV=3	29	7	11	0.857	0.0110554	0.0395448	480	498.3	521.5	581.4	605.5	557.6
Q06508	Lysophosphatidic acid:oleoyl-CoA acyltransferase 1 OS=Saccharomyces cerevisiae (strain ATCC 204508 / S288c) OX=559292 GN=LOA1 PE=1 SV=1	8	2	3	0.585	0.0110757	0.0395448	47.2	47.7	50.3	86	69.6	81.5
P38710	Inositol monophosphatase 1 OS=Saccharomyces cerevisiae (strain ATCC 204508 / S288c) OX=559292 GN=INM1 PE=1 SV=1	16	5	8	0.357	0.01109	0.0395448	152.4	148.4	154.5	427	363.1	540.9
P43636	Alpha-1,3/1,6-mannosyltransferase ALG2 OS=Saccharomyces cerevisiae (strain ATCC 204508 / S288c) OX=559292 GN=ALG2 PE=1 SV=2	7	3	3	0.655	0.0111041	0.0395448	64.4	64.9	74.6	99.1	92.8	117.4
P05740	60S ribosomal protein L17-A OS=Saccharomyces cerevisiae (strain ATCC 204508 / S288c) OX=559292 GN=RPL17A PE=1 SV=4	28	4	35	1.411	0.0111245	0.0395575	8143.3	8137.5	8557	5771.6	5947.4	5016.6
P40368	Nucleoporin NUP82 OS=Saccharomyces cerevisiae (strain ATCC 204508 / S288c) OX=559292 GN=NUP82 PE=1 SV=2	8	6	7	0.806	0.0111442	0.0395678	457.8	465.6	449.6	568.3	553.9	614.3
P32582	Cystathionine beta-synthase OS=Saccharomyces cerevisiae (strain ATCC 204508 / S288c) OX=559292 GN=CYS4 PE=1 SV=1	78	38	93	1.6	0.0111737	0.0396126	21177.8	21809	21048.5	13237.8	13767	11313.7
P40540	ER membrane protein complex subunit 5 OS=Saccharomyces cerevisiae (strain ATCC 204508 / S288c) OX=559292 GN=EMC5 PE=1 SV=1	24	3	3	0.763	0.0112658	0.0398792	140.9	166.3	156.1	204.7	218.6	200.2
P16861	ATP-dependent 6-phosphofructokinase subunit alpha OS=Saccharomyces cerevisiae (strain ATCC 204508 / S288c) OX=559292 GN=PFK1 PE=1 SV=1	53	46	142	0.856	0.011333	0.0400568	12629.8	13094.4	13530.4	15292.3	14699.1	16168
P09457	ATP synthase subunit 5, mitochondrial OS=Saccharomyces cerevisiae (strain ATCC 204508 / S288c) OX=559292 GN=ATP5 PE=1 SV=1	47	9	14	2.112	0.0113508	0.0400598	1179.3	1243.3	1160.8	601.6	558.4	434.9
P53315	6-phosphogluconolactonase 4 OS=Saccharomyces cerevisiae (strain ATCC 204508 / S288c) OX=559292 GN=SOL4 PE=1 SV=1	3	1	1	1.845	0.0115284	0.0406256	147.1	185.9	196.6	95.4	100.8	114.7
P20081	FK506-binding protein 1 OS=Saccharomyces cerevisiae (strain ATCC 204508 / S288c) OX=559292 GN=FPR1 PE=1 SV=2	40	4	14	1.061	0.0115792	0.0406864	6575.5	6648.4	6761.3	6266	6383.8	6156.6
P40212	60S ribosomal protein L13-B OS=Saccharomyces cerevisiae (strain ATCC 204508 / S288c) OX=559292 GN=RPL13B PE=1 SV=1	41	7	30	1.419	0.0115802	0.0406864	9440.7	9305.6	9127.1	6559	6705.9	5779.1
Q12480	Probable electron transfer flavoprotein subunit alpha, mitochondrial OS=Saccharomyces cerevisiae (strain ATCC 204508 / S288c) OX=559292 GN=AIM45 PE=1 SV=1	28	6	6	1.42	0.0116719	0.0409473	682.5	729.5	688.8	485.2	539.8	451.3
P07258	Carbamoyl-phosphate synthase arginine-specific small chain OS=Saccharomyces cerevisiae (strain ATCC 204508 / S288c) OX=559292 GN=CPA1 PE=1 SV=1	15	6	9	0.574	0.0117123	0.0410281	310.5	386	303.1	541	571.8	500.6
P54781	Cytochrome P450 61 OS=Saccharomyces cerevisiae (strain ATCC 204508 / S288c) OX=559292 GN=ERG5 PE=1 SV=1	20	10	11	0.403	0.0117478	0.0410912	211.8	232.8	218.4	541.3	512.3	758.1
P27637	Bud site selection protein 14 OS=Saccharomyces cerevisiae (strain ATCC 204508 / S288c) OX=559292 GN=BUD14 PE=1 SV=4	5	3	3	1.269	0.0118379	0.0412837	92.8	107.8	96.8	76.3	78.7	72.1
P30619	Protein transport protein SEC1 OS=Saccharomyces cerevisiae (strain ATCC 204508 / S288c) OX=559292 GN=SEC1 PE=1 SV=1	3	2	2	0.781	0.011909	0.0414339	160.5	151	151.6	188.7	194.2	215.6
P28789	Porphobilinogen deaminase OS=Saccharomyces cerevisiae (strain ATCC 204508 / S288c) OX=559292 GN=HEM3 PE=1 SV=1	12	3	5	0.35	0.0119162	0.0414339	66.5	63	62.6	179.8	158.4	243.4
Q02326	60S ribosomal protein L6-A OS=Saccharomyces cerevisiae (strain ATCC 204508 / S288c) OX=559292 GN=RPL6A PE=1 SV=2	54	10	57	1.386	0.0119602	0.0415133	4101.3	4266	4066.5	2958.5	3074.4	2613.7
P23776	Glucan 1,3-beta-glucosidase I/II OS=Saccharomyces cerevisiae (strain ATCC 204508 / S288c) OX=559292 GN=EXG1 PE=1 SV=1	22	8	12	0.748	0.0119987	0.0415133	615.4	628.2	595.7	823.1	809.6	936.9
P38138	Glucosidase 2 subunit alpha OS=Saccharomyces cerevisiae (strain ATCC 204508 / S288c) OX=559292 GN=ROT2 PE=1 SV=1	8	6	8	0.647	0.012005	0.0415133	73.4	87.3	92.5	135	121.4	163.6
P32386	ATP-dependent bile acid permease OS=Saccharomyces cerevisiae (strain ATCC 204508 / S288c) OX=559292 GN=YBT1 PE=1 SV=2	16	26	35	0.63	0.0120096	0.0415133	1283.6	1376.8	1340.7	2127.1	2033.5	2545
Q9URQ5	High temperature lethal protein 1 OS=Saccharomyces cerevisiae (strain ATCC 204508 / S288c) OX=559292 GN=HTL1 PE=1 SV=1	33	2	3	0.674	0.012067	0.0416102	129.7	125.5	119.8	186.1	161.2	192.8
P25368	Ribosomal RNA-processing protein 7 OS=Saccharomyces cerevisiae (strain ATCC 204508 / S288c) OX=559292 GN=RRP7 PE=1 SV=1	9	2	2	0.551	0.012073	0.0416102	40.7	37.7	34.5	63.2	68.4	88.9
P06106	Homocysteine/cysteine synthase OS=Saccharomyces cerevisiae (strain ATCC 204508 / S288c) OX=559292 GN=MET17 PE=1 SV=3	2	1	1	0.328	0.0121046	0.0416581	43.2	28.7	47.1	167.5	84.3	131.4
P32388	54S ribosomal protein MRP49, mitochondrial OS=Saccharomyces cerevisiae (strain ATCC 204508 / S288c) OX=559292 GN=MRP49 PE=1 SV=1	7	1	1	0.715	0.0121484	0.0417154	19.7	23.5	20.4	28.6	26.8	31.2
Q04233	Protein GIS4 OS=Saccharomyces cerevisiae (strain ATCC 204508 / S288c) OX=559292 GN=GIS4 PE=1 SV=1	1	1	1	0.687	0.0121566	0.0417154	47	43.8	48.8	61.1	75.7	68.4
Q04458	Fatty aldehyde dehydrogenase HFD1 OS=Saccharomyces cerevisiae (strain ATCC 204508 / S288c) OX=559292 GN=HFD1 PE=1 SV=1	7	4	5	0.71	0.0122507	0.0419635	185.1	192.6	224	271.3	261.9	308.5
P27809	Glycolipid 2-alpha-mannosyltransferase OS=Saccharomyces cerevisiae (strain ATCC 204508 / S288c) OX=559292 GN=KRE2 PE=1 SV=1	23	8	12	0.719	0.0122646	0.0419635	337.9	416.2	387.7	509.3	579.7	538.8
P19211	Eukaryotic translation initiation factor 5A-2 OS=Saccharomyces cerevisiae (strain ATCC 204508 / S288c) OX=559292 GN=ANB1 PE=1 SV=3	18	4	21	0.056	0.0123403	0.0420838	6.1	7.8	2.4	97.2	108.7	115.3
P38251	Replication factor C subunit 5 OS=Saccharomyces cerevisiae (strain ATCC 204508 / S288c) OX=559292 GN=RFC5 PE=1 SV=1	21	6	8	0.207	0.0123456	0.0420838	131.6	123.5	132.7	635.6	511.9	989.2
P0CX52	40S ribosomal protein S16-B OS=Saccharomyces cerevisiae (strain ATCC 204508 / S288c) OX=559292 GN=RPS16B PE=1 SV=1	41	6	10	1.803	0.0123564	0.0420838	4501.6	4205.8	3853	2332.1	2565.1	1839.2
P38707	Asparagine--tRNA ligase, cytoplasmic OS=Saccharomyces cerevisiae (strain ATCC 204508 / S288c) OX=559292 GN=DED81 PE=1 SV=1	39	22	84	1.106	0.0123713	0.0420838	12117.4	12315.9	12304.8	11124.1	10710.8	11256.4
P53043	Serine/threonine-protein phosphatase T OS=Saccharomyces cerevisiae (strain ATCC 204508 / S288c) OX=559292 GN=PPT1 PE=1 SV=1	28	14	24	0.329	0.0124505	0.0422267	715.5	658.8	666.7	2028.3	1628.6	2604.4
P50089	Uncharacterized protein YGR237C OS=Saccharomyces cerevisiae (strain ATCC 204508 / S288c) OX=559292 GN=YGR237C PE=1 SV=1	1	1	1	0.708	0.0124638	0.0422267	52.8	53.2	56.9	84.7	70.6	75.1
Q06107	Uncharacterized TLC domain-containing protein YPR114W OS=Saccharomyces cerevisiae (strain ATCC 204508 / S288c) OX=559292 GN=YPR114W PE=1 SV=1	6	2	2	0.463	0.0124671	0.0422267	17.1	19.7	17.3	29.9	37.4	43.3
Q3E790	Serine palmitoyltransferase-regulating protein TSC3 OS=Saccharomyces cerevisiae (strain ATCC 204508 / S288c) OX=559292 GN=TSC3 PE=1 SV=1	18	1	1	0.36	0.0125809	0.0425507	15.8	22	26.2	62.1	52.5	61
Q12359	Ammonia transport outward protein 3 OS=Saccharomyces cerevisiae (strain ATCC 204508 / S288c) OX=559292 GN=ATO3 PE=1 SV=1	7	1	3	0.819	0.012617	0.0425641	57.1	59.5	56.7	69.7	70.2	64.4
P39003	High-affinity hexose transporter HXT6 OS=Saccharomyces cerevisiae (strain ATCC 204508 / S288c) OX=559292 GN=HXT6 PE=1 SV=2	8	6	14	1.733	0.012639	0.0425641	220.3	284.9	257.6	148.6	131	178.4
P23287	Serine/threonine-protein phosphatase 2B catalytic subunit A1 OS=Saccharomyces cerevisiae (strain ATCC 204508 / S288c) OX=559292 GN=CNA1 PE=1 SV=2	6	3	4	1.337	0.0126984	0.042696	896.8	895.1	871	716.6	631	669.3
P53218	Ribonucleases P/MRP protein subunit POP6 OS=Saccharomyces cerevisiae (strain ATCC 204508 / S288c) OX=559292 GN=POP6 PE=1 SV=1	8	1	1	0.235	0.0127145	0.042696	55.6	43.6	40.7	185.6	145.9	315.5
Q12514	General negative regulator of transcription subunit 5 OS=Saccharomyces cerevisiae (strain ATCC 204508 / S288c) OX=559292 GN=NOT5 PE=1 SV=1	14	5	9	1.335	0.0127511	0.042758	345	346.2	366.8	259.2	286.6	245.1
P10622	60S acidic ribosomal protein P1-beta OS=Saccharomyces cerevisiae (strain ATCC 204508 / S288c) OX=559292 GN=RPP1B PE=1 SV=3	15	1	23	1.257	0.0128247	0.0429437	3490.8	3571.9	3326.8	2777.4	2895.4	2531.6
P38144	ISWI chromatin-remodeling complex ATPase ISW1 OS=Saccharomyces cerevisiae (strain ATCC 204508 / S288c) OX=559292 GN=ISW1 PE=1 SV=2	18	16	19	1.285	0.0129536	0.0432959	865	924.4	868.1	675.7	707.5	604.2
P07256	Cytochrome b-c1 complex subunit 1, mitochondrial OS=Saccharomyces cerevisiae (strain ATCC 204508 / S288c) OX=559292 GN=COR1 PE=1 SV=1	29	11	19	1.885	0.0129667	0.0432959	2191.9	2099.9	2229.9	1162.8	1013	1338.6
P32588	Nuclear and cytoplasmic polyadenylated RNA-binding protein PUB1 OS=Saccharomyces cerevisiae (strain ATCC 204508 / S288c) OX=559292 GN=PUB1 PE=1 SV=4	13	4	9	0.889	0.0130014	0.0433504	273.1	285.4	274.3	325	303.3	308.5
P11076	ADP-ribosylation factor 1 OS=Saccharomyces cerevisiae (strain ATCC 204508 / S288c) OX=559292 GN=ARF1 PE=1 SV=3	56	8	37	0.855	0.013035	0.0434009	6928.1	6970.5	7478.4	8473	7912.4	8154.4
Q06632	Protein CFT1 OS=Saccharomyces cerevisiae (strain ATCC 204508 / S288c) OX=559292 GN=CFT1 PE=1 SV=1	1	1	1	0.567	0.0131224	0.0435459	58.5	54.2	56.7	99.9	80.9	100.3
Q06892	NADH kinase POS5, mitochondrial OS=Saccharomyces cerevisiae (strain ATCC 204508 / S288c) OX=559292 GN=POS5 PE=1 SV=2	6	3	3	0.119	0.0131225	0.0435459	24.5	25.9	24.6	207.1	160.6	388
P05755	40S ribosomal protein S9-B OS=Saccharomyces cerevisiae (strain ATCC 204508 / S288c) OX=559292 GN=RPS9B PE=1 SV=4	56	18	64	1.261	0.0131341	0.0435459	9479	9537.8	9847.9	7868.6	7561.3	6952
P43621	Coatomer subunit delta OS=Saccharomyces cerevisiae (strain ATCC 204508 / S288c) OX=559292 GN=RET2 PE=1 SV=3	5	3	10	1.106	0.0132461	0.043807	680.2	673.5	709.8	606.3	614.9	642.8
P04037	Cytochrome c oxidase subunit 4, mitochondrial OS=Saccharomyces cerevisiae (strain ATCC 204508 / S288c) OX=559292 GN=COX4 PE=1 SV=1	45	4	4	3.729	0.01325	0.043807	509.2	517.6	461.9	136.6	152.4	84.8
P40079	U3 small nucleolar ribonucleoprotein protein LCP5 OS=Saccharomyces cerevisiae (strain ATCC 204508 / S288c) OX=559292 GN=LCP5 PE=1 SV=1	20	6	6	0.447	0.0133005	0.0438508	203.3	196	210.7	455	411.6	593.8
P38071	Enoyl-[acyl-carrier-protein] reductase, mitochondrial OS=Saccharomyces cerevisiae (strain ATCC 204508 / S288c) OX=559292 GN=ETR1 PE=1 SV=3	18	6	7	0.809	0.0133321	0.0438933	964.1	972.7	1054	1188.2	1202.7	1346.9
Q99382	SRP-independent targeting protein 2 OS=Saccharomyces cerevisiae (strain ATCC 204508 / S288c) OX=559292 GN=ENV10 PE=1 SV=1	4	1	1	0.606	0.0133634	0.043922	13	16.5	17.5	29.6	27.2	22.5
P53969	Sorting assembly machinery 50 kDa subunit OS=Saccharomyces cerevisiae (strain ATCC 204508 / S288c) OX=559292 GN=SAM50 PE=1 SV=1	2	1	1	1.429	0.0133822	0.043922	16.2	20.4	16.1	9.2	11.3	12.1
P25572	Putative uncharacterized protein YCL042W OS=Saccharomyces cerevisiae (strain ATCC 204508 / S288c) OX=559292 GN=YCL042W PE=4 SV=2	8	1	1	0.64	0.0134049	0.043922	169.1	165.7	202.4	273.7	264.1	245.4
Q3E764	Translation machinery-associated protein 7 OS=Saccharomyces cerevisiae (strain ATCC 204508 / S288c) OX=559292 GN=TMA7 PE=1 SV=1	25	3	9	1.719	0.0134199	0.043922	1563.5	1537.1	1524.1	894.4	979	775.6
Q12306	Ubiquitin-like protein SMT3 OS=Saccharomyces cerevisiae (strain ATCC 204508 / S288c) OX=559292 GN=SMT3 PE=1 SV=1	41	4	12	0.83	0.0134341	0.043922	560.3	583.9	609.3	703.3	682.5	771.5
P33892	eIF-2-alpha kinase activator GCN1 OS=Saccharomyces cerevisiae (strain ATCC 204508 / S288c) OX=559292 GN=GCN1 PE=1 SV=1	28	66	109	1.084	0.0134898	0.044043	6792.4	6855.8	6623.9	6472	6263.1	6237.8
P38221	Phosphatidate cytidylyltransferase OS=Saccharomyces cerevisiae (strain ATCC 204508 / S288c) OX=559292 GN=CDS1 PE=1 SV=1	8	5	6	0.719	0.0136057	0.0443599	314.8	357	361.9	495.1	496.4	501.3
P25628	Sterol O-acyltransferase 1 OS=Saccharomyces cerevisiae (strain ATCC 204508 / S288c) OX=559292 GN=ARE1 PE=1 SV=1	3	2	3	0.241	0.0136721	0.0445147	13.4	10.6	7.1	44	45.1	40.6
Q12122	Homocitrate synthase, mitochondrial OS=Saccharomyces cerevisiae (strain ATCC 204508 / S288c) OX=559292 GN=LYS21 PE=1 SV=1	42	20	41	1.263	0.0137174	0.0445741	6119.2	5998.6	6129.3	4846.6	4932.6	4435.8
P38631	1,3-beta-glucan synthase component FKS1 OS=Saccharomyces cerevisiae (strain ATCC 204508 / S288c) OX=559292 GN=FKS1 PE=1 SV=2	29	41	107	0.881	0.0137417	0.0445741	3554.3	3679.7	3681.6	4444.5	4174.6	4090.5
P14120	60S ribosomal protein L30 OS=Saccharomyces cerevisiae (strain ATCC 204508 / S288c) OX=559292 GN=RPL30 PE=1 SV=3	56	9	37	1.477	0.0137604	0.0445741	8071	8041.4	6859.5	5442.7	5744	4577
P0CX48	40S ribosomal protein S11-B OS=Saccharomyces cerevisiae (strain ATCC 204508 / S288c) OX=559292 GN=RPS11B PE=1 SV=1	51	8	28	1.355	0.0137691	0.0445741	5806.5	6111.4	5694.5	4285.4	4322.3	3638.8
Q03327	Mitochondrial fusion and transport protein UGO1 OS=Saccharomyces cerevisiae (strain ATCC 204508 / S288c) OX=559292 GN=UGO1 PE=1 SV=3	4	2	2	0.599	0.0138016	0.0445741	17.8	18.2	21.7	30.4	25	31.9
P40069	Importin subunit beta-4 OS=Saccharomyces cerevisiae (strain ATCC 204508 / S288c) OX=559292 GN=KAP123 PE=1 SV=1	30	27	85	1.187	0.013804	0.0445741	8449.5	8706.2	7909.9	7119.4	7307.7	6595.2
P27614	Carboxypeptidase S OS=Saccharomyces cerevisiae (strain ATCC 204508 / S288c) OX=559292 GN=CPS1 PE=1 SV=2	19	11	22	0.703	0.0139555	0.0449241	819.9	867.7	1015	1233.5	1233.4	1504.5
P00925	Enolase 2 OS=Saccharomyces cerevisiae (strain ATCC 204508 / S288c) OX=559292 GN=ENO2 PE=1 SV=2	77	35	434	0.843	0.0139823	0.0449241	60074.1	59293.6	64229	71288.5	70402.4	72877.4
P07285	Anthranilate phosphoribosyltransferase OS=Saccharomyces cerevisiae (strain ATCC 204508 / S288c) OX=559292 GN=TRP4 PE=1 SV=1	12	5	7	0.647	0.0139864	0.0449241	55.1	47.9	56.4	85.2	77.1	104.6
Q03503	N-alpha-acetyltransferase 30 OS=Saccharomyces cerevisiae (strain ATCC 204508 / S288c) OX=559292 GN=MAK3 PE=1 SV=1	18	3	3	0.728	0.0139887	0.0449241	132	128	137.1	190.8	162.6	181.4
Q05015	Family of serine hydrolases 2 OS=Saccharomyces cerevisiae (strain ATCC 204508 / S288c) OX=559292 GN=FSH2 PE=1 SV=1	4	1	1	1.136	0.0140481	0.0450032	312.8	329.2	335.7	289.9	294.5	272.9
P09950	5-aminolevulinate synthase, mitochondrial OS=Saccharomyces cerevisiae (strain ATCC 204508 / S288c) OX=559292 GN=HEM1 PE=1 SV=1	13	6	11	0.438	0.014061	0.0450032	105.6	114.6	97.8	241.4	181.6	271.6
P53095	D-serine dehydratase OS=Saccharomyces cerevisiae (strain ATCC 204508 / S288c) OX=559292 GN=DSD1 PE=1 SV=2	3	1	1	0.694	0.0140707	0.0450032	27.7	23.9	24.2	34.9	32.2	39.9
P16862	ATP-dependent 6-phosphofructokinase subunit beta OS=Saccharomyces cerevisiae (strain ATCC 204508 / S288c) OX=559292 GN=PFK2 PE=1 SV=4	25	20	63	0.909	0.0140925	0.0450075	4964	5005.3	5161.6	5447.4	5505.2	5779.4
P40469	DNA repair/transcription protein MET18/MMS19 OS=Saccharomyces cerevisiae (strain ATCC 204508 / S288c) OX=559292 GN=MET18 PE=1 SV=1	2	3	3	0.534	0.0141103	0.0450075	79.3	80.6	77.4	148.4	126.2	164.6
P31116	Homoserine dehydrogenase OS=Saccharomyces cerevisiae (strain ATCC 204508 / S288c) OX=559292 GN=HOM6 PE=1 SV=1	61	20	37	1.163	0.0141376	0.0450336	4688.5	4680.9	4897.4	4032.2	3949.7	4310.1
P40024	ABC transporter ATP-binding protein ARB1 OS=Saccharomyces cerevisiae (strain ATCC 204508 / S288c) OX=559292 GN=ARB1 PE=1 SV=1	33	19	39	0.843	0.0142229	0.0452442	4901.4	4898.1	4769.3	5811.5	5537.4	6073.1
P12385	Eukaryotic peptide chain release factor subunit 1 OS=Saccharomyces cerevisiae (strain ATCC 204508 / S288c) OX=559292 GN=SUP45 PE=1 SV=2	61	27	52	1.121	0.0142869	0.0453866	5554.8	5419.7	5554.4	5054.5	4954.9	4745
P53193	J-type co-chaperone JAC1, mitochondrial OS=Saccharomyces cerevisiae (strain ATCC 204508 / S288c) OX=559292 GN=JAC1 PE=1 SV=1	18	2	2	0.799	0.0143269	0.0454521	129.9	135.5	131	163.8	183.2	163.3
P40961	Prohibitin-1 OS=Saccharomyces cerevisiae (strain ATCC 204508 / S288c) OX=559292 GN=PHB1 PE=1 SV=2	31	7	13	1.644	0.0143694	0.0455257	1529.7	1641.7	1519.8	930.3	1064.8	816.5
P38758	Putative oxidoreductase TDA3 OS=Saccharomyces cerevisiae (strain ATCC 204508 / S288c) OX=559292 GN=TDA3 PE=1 SV=2	8	3	4	0.79	0.0144608	0.0457536	260.9	267.8	269.6	339.2	368.7	325.6
Q12019	Midasin OS=Saccharomyces cerevisiae (strain ATCC 204508 / S288c) OX=559292 GN=MDN1 PE=1 SV=1	9	36	41	0.71	0.014547	0.0459646	1116.4	1223.4	1063.6	1531.3	1572.8	1907.6
P0CX38	40S ribosomal protein S6-B OS=Saccharomyces cerevisiae (strain ATCC 204508 / S288c) OX=559292 GN=RPS6B PE=1 SV=1	44	16	93	1.297	0.0145681	0.0459696	19189.1	19683.1	17516.4	14794.8	15505.1	13180.4
P47084	MIOREX complex component 12 OS=Saccharomyces cerevisiae (strain ATCC 204508 / S288c) OX=559292 GN=MRX12 PE=1 SV=2	8	4	5	0.507	0.0146212	0.0460753	167.4	153.7	153	303.3	277	389.6
Q06538	Calcium permeable stress-gated cation channel 1 OS=Saccharomyces cerevisiae (strain ATCC 204508 / S288c) OX=559292 GN=CSC1 PE=1 SV=1	1	1	1	0.298	0.0146447	0.0460877	39.2	41.9	39.1	131.8	123.4	211.2
P15891	Actin-binding protein OS=Saccharomyces cerevisiae (strain ATCC 204508 / S288c) OX=559292 GN=ABP1 PE=1 SV=4	44	19	39	1.084	0.0147591	0.0462888	4760.9	4885.5	5058.8	4311.9	4525	4506.2
Q12154	ATPase GET3 OS=Saccharomyces cerevisiae (strain ATCC 204508 / S288c) OX=559292 GN=GET3 PE=1 SV=1	31	11	59	1.17	0.0147636	0.0462888	2800.4	2844.2	2590.1	2393.2	2243.9	2404.2
P06244	cAMP-dependent protein kinase type 1 OS=Saccharomyces cerevisiae (strain ATCC 204508 / S288c) OX=559292 GN=TPK1 PE=1 SV=3	5	2	2	0.583	0.0147942	0.0462888	18	17.9	20.8	25.9	30.8	34.9
Q06336	ADP-ribosylation factor-binding protein GGA1 OS=Saccharomyces cerevisiae (strain ATCC 204508 / S288c) OX=559292 GN=GGA1 PE=1 SV=1	11	5	6	0.782	0.0148069	0.0462888	105.1	103.4	114.8	134.5	134.3	137.8
Q12690	60S ribosomal protein L13-A OS=Saccharomyces cerevisiae (strain ATCC 204508 / S288c) OX=559292 GN=RPL13A PE=1 SV=1	41	7	25	1.688	0.0149254	0.046564	1357.8	1415.7	1075.9	804.4	902.7	698.8
P38902	DNA-directed RNA polymerase II subunit RPB11 OS=Saccharomyces cerevisiae (strain ATCC 204508 / S288c) OX=559292 GN=RPB11 PE=1 SV=1	24	3	4	1.306	0.0149779	0.046564	258.4	247.9	266.5	197.9	222.2	196.2
P13259	Choline-phosphate cytidylyltransferase OS=Saccharomyces cerevisiae (strain ATCC 204508 / S288c) OX=559292 GN=PCT1 PE=1 SV=2	4	2	3	0.55	0.0149977	0.046564	135.4	147.3	140	253.7	254.6	340.3
P18898	Geranylgeranyl transferase type-1 subunit beta OS=Saccharomyces cerevisiae (strain ATCC 204508 / S288c) OX=559292 GN=CDC43 PE=1 SV=2	2	1	1	0.832	0.015	0.046564	209.6	227.9	235.2	279.2	274.1	262.2
P38260	Hsp70 nucleotide exchange factor FES1 OS=Saccharomyces cerevisiae (strain ATCC 204508 / S288c) OX=559292 GN=FES1 PE=1 SV=1	24	4	7	0.366	0.0150096	0.046564	173.7	182.7	196.8	499.6	386.5	629.4
P38988	Mitochondrial GTP/GDP carrier protein 1 OS=Saccharomyces cerevisiae (strain ATCC 204508 / S288c) OX=559292 GN=GGC1 PE=1 SV=1	19	6	7	0.656	0.0150136	0.046564	267.1	337.7	285.1	434.3	483.7	389.6
P32419	Malate dehydrogenase, peroxisomal OS=Saccharomyces cerevisiae (strain ATCC 204508 / S288c) OX=559292 GN=MDH3 PE=1 SV=3	38	10	15	0.566	0.0150353	0.0465698	664.9	681.4	753.9	1203.7	988.5	1322.1
Q06408	Transaminated amino acid decarboxylase OS=Saccharomyces cerevisiae (strain ATCC 204508 / S288c) OX=559292 GN=ARO10 PE=1 SV=1	6	4	4	0.322	0.0151127	0.0467479	246.8	191.1	400.5	767.5	709.9	1138.4
Q12305	Thiosulfate:glutathione sulfurtransferase OS=Saccharomyces cerevisiae (strain ATCC 204508 / S288c) OX=559292 GN=RDL1 PE=1 SV=1	39	4	8	0.8	0.0151594	0.0467805	559.3	622.6	632.8	778.2	771.5	801.7
P53008	Mannosyl-oligosaccharide glucosidase OS=Saccharomyces cerevisiae (strain ATCC 204508 / S288c) OX=559292 GN=CWH41 PE=1 SV=1	17	13	17	0.358	0.0151811	0.0467805	460.2	465	481.7	1298.5	1091.3	1734.2
P33302	Pleiotropic ABC efflux transporter of multiple drugs OS=Saccharomyces cerevisiae (strain ATCC 204508 / S288c) OX=559292 GN=PDR5 PE=1 SV=1	21	28	53	0.634	0.0151828	0.0467805	2596.3	2732.4	3339.8	4311.4	4107.7	4767.4
P40086	Cytochrome c oxidase assembly protein COX15 OS=Saccharomyces cerevisiae (strain ATCC 204508 / S288c) OX=559292 GN=COX15 PE=3 SV=1	10	5	7	0.477	0.0153122	0.0471176	43.2	45.8	43.8	88.3	91.8	124.7
P38754	60S ribosomal protein L14-B OS=Saccharomyces cerevisiae (strain ATCC 204508 / S288c) OX=559292 GN=RPL14B PE=1 SV=1	42	9	38	1.483	0.0153922	0.0472484	1649.3	1682.5	1491.3	1111.9	950.2	1207.1
P39727	ER-derived vesicles protein ERV46 OS=Saccharomyces cerevisiae (strain ATCC 204508 / S288c) OX=559292 GN=ERV46 PE=1 SV=2	3	1	2	0.9	0.0154149	0.0472484	137.6	147.7	148	164.1	162.6	169.3
P05744	60S ribosomal protein L33-A OS=Saccharomyces cerevisiae (strain ATCC 204508 / S288c) OX=559292 GN=RPL33A PE=1 SV=3	38	5	19	1.604	0.0154505	0.0472484	5860	5859	5809.2	3652.1	3929.4	3178.7
P53301	Probable glycosidase CRH1 OS=Saccharomyces cerevisiae (strain ATCC 204508 / S288c) OX=559292 GN=CRH1 PE=1 SV=1	5	1	2	0.728	0.0154556	0.0472484	231.5	243.7	258.2	293.3	349.4	335
P53923	Cytoplasmic tRNA 2-thiolation protein 2 OS=Saccharomyces cerevisiae (strain ATCC 204508 / S288c) OX=559292 GN=NCS2 PE=1 SV=1	3	2	2	0.651	0.0154687	0.0472484	44.8	35.7	42.4	66.6	62.2	65.1
P25567	RNA-binding protein SRO9 OS=Saccharomyces cerevisiae (strain ATCC 204508 / S288c) OX=559292 GN=SRO9 PE=1 SV=2	37	13	33	1.261	0.0154872	0.0472484	4998	5011	4670	4105.3	3963	3567
P35729	Nucleoporin NUP120 OS=Saccharomyces cerevisiae (strain ATCC 204508 / S288c) OX=559292 GN=NUP120 PE=1 SV=1	4	4	5	0.676	0.0155069	0.0472484	65.3	63	63.4	86.8	93.8	104.6
P36516	54S ribosomal protein L3, mitochondrial OS=Saccharomyces cerevisiae (strain ATCC 204508 / S288c) OX=559292 GN=MRPL3 PE=1 SV=2	9	4	4	0.634	0.0155203	0.0472484	70.7	62.4	68.1	112.4	88.2	107.3
P53297	PAB1-binding protein 1 OS=Saccharomyces cerevisiae (strain ATCC 204508 / S288c) OX=559292 GN=PBP1 PE=1 SV=1	18	11	15	1.27	0.0155495	0.0472484	528.9	538.2	574.9	423.8	462.5	395.3
Q02196	Adenylyl-sulfate kinase OS=Saccharomyces cerevisiae (strain ATCC 204508 / S288c) OX=559292 GN=MET14 PE=1 SV=1	15	2	3	0.308	0.0155563	0.0472484	255.4	294.8	269.1	873.4	774.9	1403.6
P16550	Protein APA1 OS=Saccharomyces cerevisiae (strain ATCC 204508 / S288c) OX=559292 GN=APA1 PE=1 SV=4	49	13	57	1.041	0.0155964	0.0472484	6628.5	6669.9	6793.7	6237.1	6408.2	6434.3
Q12230	Sphingolipid long chain base-responsive protein LSP1 OS=Saccharomyces cerevisiae (strain ATCC 204508 / S288c) OX=559292 GN=LSP1 PE=1 SV=1	32	8	17	1.944	0.0155984	0.0472484	418.4	393.8	541.4	215.2	200.7	297.4
P33753	tRNA (uracil(54)-C(5))-methyltransferase OS=Saccharomyces cerevisiae (strain ATCC 204508 / S288c) OX=559292 GN=TRM2 PE=1 SV=2	5	3	3	0.335	0.0156157	0.0472484	74.1	73.3	70.7	218.6	189.6	315.5
P38011	Guanine nucleotide-binding protein subunit beta-like protein OS=Saccharomyces cerevisiae (strain ATCC 204508 / S288c) OX=559292 GN=ASC1 PE=1 SV=4	85	18	80	1.075	0.0156397	0.0472604	17152.8	16601.9	16811	15703.9	15645	14925.3
P25644	DNA topoisomerase 2-associated protein PAT1 OS=Saccharomyces cerevisiae (strain ATCC 204508 / S288c) OX=559292 GN=PAT1 PE=1 SV=4	5	4	6	0.878	0.0156729	0.0472999	401.2	405.7	396.9	457.1	433.6	458
P32857	Membrane protein PTM1 OS=Saccharomyces cerevisiae (strain ATCC 204508 / S288c) OX=559292 GN=PTM1 PE=1 SV=2	4	3	3	0.599	0.0157513	0.0474758	34.9	32.1	37.5	56.4	58.2	77.8
P53903	Processing of GAS1 and ALP protein 2 OS=Saccharomyces cerevisiae (strain ATCC 204508 / S288c) OX=559292 GN=PGA2 PE=1 SV=3	27	3	3	0.75	0.0158129	0.0476005	215.5	249	265.9	313.5	331.9	365.5
P53885	Signal transduction protein MDG1 OS=Saccharomyces cerevisiae (strain ATCC 204508 / S288c) OX=559292 GN=MDG1 PE=1 SV=1	7	2	4	2.391	0.0158639	0.047625	92.1	91.4	87.7	31.5	46.7	38.2
P36000	AP-1 complex subunit beta-1 OS=Saccharomyces cerevisiae (strain ATCC 204508 / S288c) OX=559292 GN=APL2 PE=1 SV=1	10	7	8	0.518	0.0158741	0.047625	130.1	139.7	131.6	254.3	221.8	307.1
P40357	Protein transport protein SEC9 OS=Saccharomyces cerevisiae (strain ATCC 204508 / S288c) OX=559292 GN=SEC9 PE=1 SV=1	5	2	5	0.352	0.0159027	0.047625	61.1	62.9	74.1	178.8	174.9	305.5
P03965	Carbamoyl-phosphate synthase arginine-specific large chain OS=Saccharomyces cerevisiae (strain ATCC 204508 / S288c) OX=559292 GN=CPA2 PE=1 SV=1	29	26	50	0.673	0.0159032	0.047625	1630.4	1717	1605.9	2423.3	2385.4	2941.3
P38788	Ribosome-associated complex subunit SSZ1 OS=Saccharomyces cerevisiae (strain ATCC 204508 / S288c) OX=559292 GN=SSZ1 PE=1 SV=2	51	24	95	1.253	0.0159412	0.047625	13790.3	13950.8	13808.7	11016.6	11274.1	10120.3
P32529	DNA-directed RNA polymerase I subunit RPA12 OS=Saccharomyces cerevisiae (strain ATCC 204508 / S288c) OX=559292 GN=RPA12 PE=1 SV=1	12	1	2	0.789	0.0159574	0.047625	87.7	88.3	75.5	111.1	103.9	115.3
Q01080	DNA-directed RNA polymerase I subunit RPA49 OS=Saccharomyces cerevisiae (strain ATCC 204508 / S288c) OX=559292 GN=RPA49 PE=1 SV=2	39	15	29	0.828	0.0159627	0.047625	1392.7	1437.6	1272.1	1681.2	1579.7	1796.3
P39517	ATP-dependent RNA helicase DHH1 OS=Saccharomyces cerevisiae (strain ATCC 204508 / S288c) OX=559292 GN=DHH1 PE=1 SV=1	29	14	29	1.168	0.0160801	0.0479145	3314.5	3166.8	3294.5	2820.7	2873.7	2613.4
P36018	GTP-binding protein YPT52 OS=Saccharomyces cerevisiae (strain ATCC 204508 / S288c) OX=559292 GN=YPT52 PE=1 SV=1	39	8	13	0.869	0.0161349	0.0480172	842.6	847.8	901.6	975.6	990.9	953.3
P34760	Peroxiredoxin TSA1 OS=Saccharomyces cerevisiae (strain ATCC 204508 / S288c) OX=559292 GN=TSA1 PE=1 SV=3	77	15	97	1.421	0.0161574	0.0480235	14180.2	14250.3	16611.6	10027.7	9996.6	10120.7
P17157	Cyclin-dependent protein kinase PHO85 OS=Saccharomyces cerevisiae (strain ATCC 204508 / S288c) OX=559292 GN=PHO85 PE=1 SV=2	15	6	6	0.81	0.0163188	0.0483639	350.4	329.8	373.4	403.1	432.6	434.2
P38961	25S rRNA (adenine(645)-N(1))-methyltransferase OS=Saccharomyces cerevisiae (strain ATCC 204508 / S288c) OX=559292 GN=RRP8 PE=1 SV=2	17	7	8	0.748	0.0163203	0.0483639	122.4	113.3	101.5	157.8	151.4	138.1
P39976	D-2-hydroxyglutarate--pyruvate transhydrogenase DLD3 OS=Saccharomyces cerevisiae (strain ATCC 204508 / S288c) OX=559292 GN=DLD3 PE=1 SV=1	43	18	36	0.873	0.0163423	0.0483639	4878.3	5161.2	5246.7	5566.6	5911.4	6082.9
P38063	Ribose-phosphate pyrophosphokinase 4 OS=Saccharomyces cerevisiae (strain ATCC 204508 / S288c) OX=559292 GN=PRS4 PE=1 SV=3	20	6	7	0.317	0.0163541	0.0483639	81.6	76.4	68.4	241.2	202.5	381.6
P38616	Protein YGP1 OS=Saccharomyces cerevisiae (strain ATCC 204508 / S288c) OX=559292 GN=YGP1 PE=1 SV=2	10	3	4	0.61	0.0164102	0.0484401	299	404.4	416.5	663.4	733.7	548.6
P53550	m7GpppN-mRNA hydrolase OS=Saccharomyces cerevisiae (strain ATCC 204508 / S288c) OX=559292 GN=DCP2 PE=1 SV=1	6	6	8	0.354	0.0164211	0.0484401	66.9	70.6	79.3	199.2	159.2	279.3
P38225	Very long-chain fatty acid transport protein OS=Saccharomyces cerevisiae (strain ATCC 204508 / S288c) OX=559292 GN=FAT1 PE=1 SV=2	3	2	4	0.268	0.016503	0.048564	31.4	35	31.9	119	91.6	173.7
Q12035	rRNA-processing protein FCF2 OS=Saccharomyces cerevisiae (strain ATCC 204508 / S288c) OX=559292 GN=FCF2 PE=1 SV=1	9	2	2	0.407	0.0165043	0.048564	25.6	24.4	27	62.9	57	90.5
P06785	Thymidylate synthase OS=Saccharomyces cerevisiae (strain ATCC 204508 / S288c) OX=559292 GN=CDC21 PE=1 SV=1	22	6	6	0.52	0.0165291	0.0485762	41	40	41.2	78.9	70.9	97.2
P42942	Uncharacterized GTP-binding protein YGR210C OS=Saccharomyces cerevisiae (strain ATCC 204508 / S288c) OX=559292 GN=YGR210C PE=1 SV=1	19	6	6	1.347	0.0166619	0.0489053	527	534.8	484.6	391.3	426.5	355.8
P32864	Rab proteins geranylgeranyltransferase component A OS=Saccharomyces cerevisiae (strain ATCC 204508 / S288c) OX=559292 GN=MRS6 PE=1 SV=2	4	3	3	0.809	0.0167054	0.0489721	60.8	60	61.6	72.9	75.1	81.5
Q05543	Regulator of Ty1 transposition protein 103 OS=Saccharomyces cerevisiae (strain ATCC 204508 / S288c) OX=559292 GN=RTT103 PE=1 SV=1	12	4	4	0.803	0.0168043	0.0492008	218.3	221.4	238.5	306.7	275.8	265.9
P0CX31	40S ribosomal protein S24-A OS=Saccharomyces cerevisiae (strain ATCC 204508 / S288c) OX=559292 GN=RPS24A PE=1 SV=1	53	12	87	1.296	0.0169559	0.049559	5903	5930.5	5760.3	4554.9	4664.9	4082.7
Q06505	Transcription factor SPN1 OS=Saccharomyces cerevisiae (strain ATCC 204508 / S288c) OX=559292 GN=SPN1 PE=1 SV=1	22	7	7	1.279	0.0169817	0.049559	286.8	296.8	297.7	250.8	232.1	221.6
P21375	Fumarate reductase 2 OS=Saccharomyces cerevisiae (strain ATCC 204508 / S288c) OX=559292 GN=OSM1 PE=1 SV=3	8	3	3	0.409	0.0169898	0.049559	107.8	119.5	116.4	284.7	241.7	390
P56628	60S ribosomal protein L22-B OS=Saccharomyces cerevisiae (strain ATCC 204508 / S288c) OX=559292 GN=RPL22B PE=1 SV=2	24	2	5	0.816	0.017014	0.0495679	284.5	258.4	285.1	348.6	349.8	311.8
Q00402	Nuclear migration protein NUM1 OS=Saccharomyces cerevisiae (strain ATCC 204508 / S288c) OX=559292 GN=NUM1 PE=1 SV=2	25	30	38	1.156	0.017255	0.0502081	1472	1473.3	1451.8	1295.4	1202.3	1273.2
P36047	Protein phosphatase 1 regulatory subunit SDS22 OS=Saccharomyces cerevisiae (strain ATCC 204508 / S288c) OX=559292 GN=SDS22 PE=1 SV=1	26	9	13	0.744	0.0173747	0.0504937	754.2	766.1	873	1029.9	1075.6	1004.3
P50085	Prohibitin-2 OS=Saccharomyces cerevisiae (strain ATCC 204508 / S288c) OX=559292 GN=PHB2 PE=1 SV=2	28	7	7	1.3	0.0174866	0.0507563	393.4	398.7	433.4	306.7	342.6	286.7
P32074	Coatomer subunit gamma OS=Saccharomyces cerevisiae (strain ATCC 204508 / S288c) OX=559292 GN=SEC21 PE=1 SV=2	28	22	40	1.159	0.0175637	0.0508368	3369.7	3373.3	3377	2825.9	2910.1	3022.8
P36149	Trafficking protein particle complex subunit BET3 OS=Saccharomyces cerevisiae (strain ATCC 204508 / S288c) OX=559292 GN=BET3 PE=1 SV=1	4	1	1	0.752	0.0175788	0.0508368	93.3	79.4	96.9	124	121.2	132.8
P05453	Eukaryotic peptide chain release factor GTP-binding subunit OS=Saccharomyces cerevisiae (strain ATCC 204508 / S288c) OX=559292 GN=SUP35 PE=1 SV=1	37	21	38	1.188	0.0175908	0.0508368	3017.6	2974.7	2902.1	2504	2535.5	2288.2
P32349	DNA-directed RNA polymerase III subunit RPC3 OS=Saccharomyces cerevisiae (strain ATCC 204508 / S288c) OX=559292 GN=RPC82 PE=1 SV=2	14	8	10	0.808	0.0176007	0.0508368	247.8	254.1	226.2	302	310.8	306.8
P46681	D-2-hydroxyglutarate--pyruvate transhydrogenase DLD2 OS=Saccharomyces cerevisiae (strain ATCC 204508 / S288c) OX=559292 GN=DLD2 PE=1 SV=1	12	6	6	1.682	0.0177987	0.0513458	125.7	125.2	117.6	74.4	80.3	60.7
Q03233	Alpha1-proteinase inhibitor-degradation deficient protein 37 OS=Saccharomyces cerevisiae (strain ATCC 204508 / S288c) OX=559292 GN=ADD37 PE=1 SV=1	5	1	1	0.378	0.0178713	0.051492	101.7	105.6	129.9	279.7	201.3	351.1
P32621	Guanosine-diphosphatase OS=Saccharomyces cerevisiae (strain ATCC 204508 / S288c) OX=559292 GN=GDA1 PE=1 SV=1	20	8	13	0.879	0.017924	0.0515809	433.1	470.4	455.5	517.9	527.2	508.3
P00044	Cytochrome c iso-1 OS=Saccharomyces cerevisiae (strain ATCC 204508 / S288c) OX=559292 GN=CYC1 PE=1 SV=2	21	3	3	1.961	0.0180118	0.051623	62.1	61.8	61.3	39.8	30.8	31.5
Q12245	Proteasome chaperone 4 OS=Saccharomyces cerevisiae (strain ATCC 204508 / S288c) OX=559292 GN=POC4 PE=1 SV=1	24	2	2	1.908	0.0180149	0.051623	46.6	52.7	54.5	33	27.6	22.5
Q03102	Uncharacterized membrane protein YML131W OS=Saccharomyces cerevisiae (strain ATCC 204508 / S288c) OX=559292 GN=YML131W PE=1 SV=1	9	3	7	0.844	0.0180347	0.051623	244.3	230.6	247.5	267.6	299.7	289.4
P38250	Increased sodium tolerance protein 2 OS=Saccharomyces cerevisiae (strain ATCC 204508 / S288c) OX=559292 GN=IST2 PE=1 SV=2	6	5	8	0.781	0.0180403	0.051623	260.6	314.4	316	402.4	441	389
P0CX35	40S ribosomal protein S4-A OS=Saccharomyces cerevisiae (strain ATCC 204508 / S288c) OX=559292 GN=RPS4A PE=1 SV=1	53	17	79	1.154	0.0180483	0.051623	10555.5	10432.4	9744.4	9040.5	9196.1	8422.3
P40350	Dolichyl-phosphate beta-glucosyltransferase OS=Saccharomyces cerevisiae (strain ATCC 204508 / S288c) OX=559292 GN=ALG5 PE=1 SV=1	5	2	2	0.677	0.018098	0.0516583	53.6	57.3	64.5	84.7	73.7	94.6
Q12406	Actin-related protein 7 OS=Saccharomyces cerevisiae (strain ATCC 204508 / S288c) OX=559292 GN=ARP7 PE=1 SV=1	4	2	2	1.198	0.0181045	0.0516583	214.1	230.8	206.1	178.8	174.3	181.7
P47089	Translation machinery-associated protein 22 OS=Saccharomyces cerevisiae (strain ATCC 204508 / S288c) OX=559292 GN=TMA22 PE=1 SV=1	22	3	5	0.543	0.0181734	0.0517919	383.6	398.9	361.6	706.4	632.4	900
Q12745	Protein transport protein SEC39 OS=Saccharomyces cerevisiae (strain ATCC 204508 / S288c) OX=559292 GN=SEC39 PE=1 SV=1	3	2	2	0.261	0.0182147	0.0518372	27.7	31.1	28	94.9	107.1	189.5
P17555	Adenylyl cyclase-associated protein OS=Saccharomyces cerevisiae (strain ATCC 204508 / S288c) OX=559292 GN=SRV2 PE=1 SV=1	34	17	44	1.164	0.0182333	0.0518372	4516.9	4722.6	4944.1	4035.9	4058.4	4193.4
P30656	Proteasome subunit beta type-5 OS=Saccharomyces cerevisiae (strain ATCC 204508 / S288c) OX=559292 GN=PRE2 PE=1 SV=3	25	5	7	1.102	0.0182791	0.0519048	2005.8	1988.8	1961.4	1805.5	1812.1	1709.7
Q12522	Eukaryotic translation initiation factor 6 OS=Saccharomyces cerevisiae (strain ATCC 204508 / S288c) OX=559292 GN=TIF6 PE=1 SV=1	18	3	18	0.91	0.0184426	0.0522544	627.3	625.4	589.6	698.5	687.2	679.3
P00958	Methionine--tRNA ligase, cytoplasmic OS=Saccharomyces cerevisiae (strain ATCC 204508 / S288c) OX=559292 GN=MES1 PE=1 SV=4	36	24	49	1.141	0.0184466	0.0522544	5188.8	5139.2	4891.3	4504.5	4570.3	4495.8
Q02555	Ribonuclease 3 OS=Saccharomyces cerevisiae (strain ATCC 204508 / S288c) OX=559292 GN=RNT1 PE=1 SV=1	4	2	2	1.967	0.0185143	0.0523829	47.9	48.6	45	24.4	25.4	17.8
P38217	Importin subunit beta-2 OS=Saccharomyces cerevisiae (strain ATCC 204508 / S288c) OX=559292 GN=KAP104 PE=1 SV=1	8	7	9	1.289	0.0185671	0.0524245	227.2	230	201.8	187.7	176.3	170.3
Q03496	tRNA (cytidine(32)-2'-O)-methyltransferase non-catalytic subunit TRM732 OS=Saccharomyces cerevisiae (strain ATCC 204508 / S288c) OX=559292 GN=TRM732 PE=1 SV=1	5	8	8	0.358	0.018634	0.0524245	123.1	118.8	110.7	331.6	294.5	515
P53080	Enhancer of mRNA-decapping protein 1 OS=Saccharomyces cerevisiae (strain ATCC 204508 / S288c) OX=559292 GN=EDC1 PE=1 SV=1	4	1	1	0.878	0.0186351	0.0524245	77.3	74.2	79.8	83.4	88	90.5
P38428	Coupling of ubiquitin conjugation to ER degradation protein 1 OS=Saccharomyces cerevisiae (strain ATCC 204508 / S288c) OX=559292 GN=CUE1 PE=1 SV=2	6	1	1	0.68	0.0186486	0.0524245	294.5	321.3	362.3	462.1	472.4	488.5
P43582	WW domain-containing protein WWM1 OS=Saccharomyces cerevisiae (strain ATCC 204508 / S288c) OX=559292 GN=WWM1 PE=1 SV=1	5	1	6	0.792	0.0186616	0.0524245	992.5	1059	1146.4	1275.2	1369.7	1336.5
P17891	Clathrin light chain OS=Saccharomyces cerevisiae (strain ATCC 204508 / S288c) OX=559292 GN=CLC1 PE=1 SV=1	30	9	22	1.205	0.0186626	0.0524245	1076.3	1054.1	1174.9	893.3	909.2	880.5
P20604	Serine/threonine-protein phosphatase PP1-1 OS=Saccharomyces cerevisiae (strain ATCC 204508 / S288c) OX=559292 GN=SIT4 PE=1 SV=1	33	10	15	1.082	0.0187041	0.0524785	380.1	386.2	405.4	358.3	345.8	356.8
Q12287	Cytochrome c oxidase copper chaperone OS=Saccharomyces cerevisiae (strain ATCC 204508 / S288c) OX=559292 GN=COX17 PE=1 SV=3	19	1	1	0.252	0.0187418	0.0525217	48.9	51.7	51.4	204.2	172.1	350.1
P47164	Cystathionine gamma-synthase OS=Saccharomyces cerevisiae (strain ATCC 204508 / S288c) OX=559292 GN=STR2 PE=1 SV=1	1	1	1	0.641	0.0188003	0.052623	47.6	44.6	52.5	78.6	74.3	61
P0CX41	60S ribosomal protein L23-A OS=Saccharomyces cerevisiae (strain ATCC 204508 / S288c) OX=559292 GN=RPL23A PE=1 SV=1	47	8	53	1.402	0.0188355	0.0526587	9378.5	9273.8	8647.8	6617	6985.5	5667.8
P38121	DNA polymerase alpha subunit B OS=Saccharomyces cerevisiae (strain ATCC 204508 / S288c) OX=559292 GN=POL12 PE=1 SV=1	6	4	4	0.401	0.0190667	0.053242	153.7	151.6	165.5	383.5	279.8	426.9
Q12341	Histone acetyltransferase type B catalytic subunit OS=Saccharomyces cerevisiae (strain ATCC 204508 / S288c) OX=559292 GN=HAT1 PE=1 SV=1	3	1	1	0.711	0.0191368	0.0533743	48.5	50.2	48.3	68.2	60.6	71.4
P17649	4-aminobutyrate aminotransferase OS=Saccharomyces cerevisiae (strain ATCC 204508 / S288c) OX=559292 GN=UGA1 PE=1 SV=2	16	7	10	0.802	0.0192133	0.0535244	211.5	213.2	225.1	251.1	265.9	288.7
Q12451	Oxysterol-binding protein homolog 2 OS=Saccharomyces cerevisiae (strain ATCC 204508 / S288c) OX=559292 GN=OSH2 PE=1 SV=1	3	4	4	0.737	0.0192405	0.0535368	304.9	293.5	350.5	413.6	397.9	485.9
P32486	Beta-glucan synthesis-associated protein KRE6 OS=Saccharomyces cerevisiae (strain ATCC 204508 / S288c) OX=559292 GN=KRE6 PE=1 SV=2	12	6	9	0.529	0.0193368	0.0537385	490.5	502.4	522.7	949.4	910.2	1281.2
P80210	Adenylosuccinate synthetase OS=Saccharomyces cerevisiae (strain ATCC 204508 / S288c) OX=559292 GN=ADE12 PE=1 SV=3	47	19	39	1.286	0.0193586	0.0537385	5364.4	5519	5053.7	4171.6	4366.2	3676.3
P49167	60S ribosomal protein L38 OS=Saccharomyces cerevisiae (strain ATCC 204508 / S288c) OX=559292 GN=RPL38 PE=1 SV=1	42	4	22	2.13	0.019616	0.0542721	13049.8	13356.9	12624.1	6126.8	7106.2	4764.4
P12962	Cap-associated protein CAF20 OS=Saccharomyces cerevisiae (strain ATCC 204508 / S288c) OX=559292 GN=CAF20 PE=1 SV=2	28	2	4	1.359	0.0196186	0.0542721	1483.5	1444.4	1317.4	1063.2	1069.8	869.1
P36136	Sedoheptulose 1,7-bisphosphatase OS=Saccharomyces cerevisiae (strain ATCC 204508 / S288c) OX=559292 GN=SHB17 PE=1 SV=1	28	5	12	0.402	0.01962	0.0542721	873.8	845	849.8	2112.7	1827.4	2920.6
P33339	Transcription factor tau 131 kDa subunit OS=Saccharomyces cerevisiae (strain ATCC 204508 / S288c) OX=559292 GN=TFC4 PE=1 SV=1	1	1	1	0.605	0.0197196	0.0543689	52.6	54.4	52.9	82	87.4	107
P14127	40S ribosomal protein S17-B OS=Saccharomyces cerevisiae (strain ATCC 204508 / S288c) OX=559292 GN=RPS17B PE=1 SV=1	58	10	43	1.138	0.0197243	0.0543689	7605.1	7605	7665.2	6746.7	6680.9	6290.1
P16451	Pyruvate dehydrogenase complex protein X component, mitochondrial OS=Saccharomyces cerevisiae (strain ATCC 204508 / S288c) OX=559292 GN=PDX1 PE=1 SV=1	19	6	8	0.803	0.0197783	0.0544147	657.8	623	650.5	810.2	764.9	887.2
P0CX24	60S ribosomal protein L20-B OS=Saccharomyces cerevisiae (strain ATCC 204508 / S288c) OX=559292 GN=RPL20B PE=1 SV=1	41	8	37	1.383	0.0198054	0.0544147	5990.8	5925	6009.3	4332.6	4366.8	3702.2
Q08202	Protein OPI10 OS=Saccharomyces cerevisiae (strain ATCC 204508 / S288c) OX=559292 GN=OPI10 PE=1 SV=1	6	1	1	0.727	0.0198103	0.0544147	87.5	84	99.9	109.8	121	120.4
P45978	Protein SCD6 OS=Saccharomyces cerevisiae (strain ATCC 204508 / S288c) OX=559292 GN=SCD6 PE=1 SV=1	23	7	11	1.086	0.0198826	0.0545497	1689.4	1690.4	1664.5	1556.2	1566.6	1491.8
P31384	Glucose-repressible alcohol dehydrogenase transcriptional effector OS=Saccharomyces cerevisiae (strain ATCC 204508 / S288c) OX=559292 GN=CCR4 PE=1 SV=2	8	6	7	0.632	0.0199122	0.0545672	230.2	220.4	234.7	364.1	342.8	449
P32454	Aminopeptidase 2, mitochondrial OS=Saccharomyces cerevisiae (strain ATCC 204508 / S288c) OX=559292 GN=APE2 PE=1 SV=4	38	31	53	0.889	0.0200274	0.0548191	6977.4	7226.2	7397.3	8126.8	7924.2	8686.9
P25379	Catabolic L-serine/threonine dehydratase OS=Saccharomyces cerevisiae (strain ATCC 204508 / S288c) OX=559292 GN=CHA1 PE=1 SV=2	23	8	12	1.164	0.0201323	0.0550423	1612.7	1809.7	1593	1385.3	1270.3	1432.1
Q02969	Peroxisomal membrane protein PEX25 OS=Saccharomyces cerevisiae (strain ATCC 204508 / S288c) OX=559292 GN=PEX25 PE=1 SV=1	11	4	5	0.702	0.0202512	0.0552773	102.3	93.8	89.1	142.9	133.6	115
P32319	Vacuolar protein sorting/targeting protein VPS10 OS=Saccharomyces cerevisiae (strain ATCC 204508 / S288c) OX=559292 GN=PEP1 PE=1 SV=1	11	13	16	0.78	0.0202652	0.0552773	1111.7	1145.9	1203	1418.9	1469.4	1682.6
P41338	Acetyl-CoA acetyltransferase OS=Saccharomyces cerevisiae (strain ATCC 204508 / S288c) OX=559292 GN=ERG10 PE=1 SV=3	63	18	40	0.708	0.0203365	0.0554076	9696.2	9720	9811.8	13727.8	13340.5	15985.6
Q03862	Probable metalloprotease ARX1 OS=Saccharomyces cerevisiae (strain ATCC 204508 / S288c) OX=559292 GN=ARX1 PE=1 SV=1	32	15	51	0.544	0.0204075	0.0555261	2340.4	2376.6	2219.6	4299.8	3888.1	5538
P00427	Cytochrome c oxidase subunit 6, mitochondrial OS=Saccharomyces cerevisiae (strain ATCC 204508 / S288c) OX=559292 GN=COX6 PE=1 SV=1	32	4	5	1.605	0.0204468	0.0555261	499.8	482.1	475.2	310.4	300.3	237.1
P52593	Nucleoporin NUP188 OS=Saccharomyces cerevisiae (strain ATCC 204508 / S288c) OX=559292 GN=NUP188 PE=1 SV=1	5	9	10	0.785	0.0204667	0.0555261	553.3	559.4	507.1	704.6	696.8	846.7
P38353	Sec sixty-one protein homolog OS=Saccharomyces cerevisiae (strain ATCC 204508 / S288c) OX=559292 GN=SSH1 PE=1 SV=1	14	6	10	0.835	0.0205136	0.0555261	1621.6	1644.7	1742.8	1982.2	1970.5	1812.7
P04802	Aspartate--tRNA ligase, cytoplasmic OS=Saccharomyces cerevisiae (strain ATCC 204508 / S288c) OX=559292 GN=DPS1 PE=1 SV=3	56	28	65	0.929	0.020514	0.0555261	4476.8	4661.8	4454.5	4793.1	4817.7	4970.6
P38840	Aromatic amino acid aminotransferase 2 OS=Saccharomyces cerevisiae (strain ATCC 204508 / S288c) OX=559292 GN=ARO9 PE=1 SV=3	10	6	6	0.594	0.0205215	0.0555261	137.8	138.6	140.7	233.3	237.7	192.1
Q02199	Nucleoporin NUP49/NSP49 OS=Saccharomyces cerevisiae (strain ATCC 204508 / S288c) OX=559292 GN=NUP49 PE=1 SV=1	7	3	5	0.307	0.0206342	0.0557669	138.6	146.8	139.2	453.7	389.7	731.3
P32610	V-type proton ATPase subunit D OS=Saccharomyces cerevisiae (strain ATCC 204508 / S288c) OX=559292 GN=VMA8 PE=1 SV=1	13	3	7	1.145	0.0208569	0.056304	573	606.5	610.5	529.5	538.8	490.6
Q03799	37S ribosomal protein S8, mitochondrial OS=Saccharomyces cerevisiae (strain ATCC 204508 / S288c) OX=559292 GN=MRPS8 PE=1 SV=1	15	2	3	1.14	0.0208976	0.0563494	194.6	196	211.6	172	164	182.1
P40501	Vacuolar amino acid transporter 7 OS=Saccharomyces cerevisiae (strain ATCC 204508 / S288c) OX=559292 GN=AVT7 PE=1 SV=1	4	2	2	0.749	0.0210511	0.0566982	114	125	142.8	163.3	166.9	192.8
P32793	Protein YSC84 OS=Saccharomyces cerevisiae (strain ATCC 204508 / S288c) OX=559292 GN=YSC84 PE=1 SV=2	4	4	12	0.581	0.0211591	0.056813	353	369.5	403.1	635.9	564.6	803.7
Q07657	Seventh homolog of septin 1 OS=Saccharomyces cerevisiae (strain ATCC 204508 / S288c) OX=559292 GN=SHS1 PE=1 SV=1	20	11	20	1.16	0.0211661	0.056813	1281.5	1284.1	1311.8	1106.7	1115.9	1016
P32660	Phospholipid-transporting ATPase DNF1 OS=Saccharomyces cerevisiae (strain ATCC 204508 / S288c) OX=559292 GN=DNF1 PE=1 SV=2	6	6	6	0.813	0.0213951	0.0573623	134.9	142.1	144.6	174.8	171.9	200.9
P07253	Cytochrome B pre-mRNA-processing protein 6 OS=Saccharomyces cerevisiae (strain ATCC 204508 / S288c) OX=559292 GN=CBP6 PE=1 SV=1	17	3	3	0.609	0.0214329	0.0573857	25.7	33.9	32.9	54	52.9	55
Q01802	Aspartate aminotransferase, mitochondrial OS=Saccharomyces cerevisiae (strain ATCC 204508 / S288c) OX=559292 GN=AAT1 PE=1 SV=2	12	6	6	0.531	0.0214764	0.0573857	368.8	370	401.7	697.2	651.1	943.6
Q03195	Translation initiation factor RLI1 OS=Saccharomyces cerevisiae (strain ATCC 204508 / S288c) OX=559292 GN=RLI1 PE=1 SV=1	32	17	31	1.203	0.0214973	0.0573857	4474.1	4493.1	4136.9	3719.5	3879.5	3428.9
Q06511	Ribosomal RNA-processing protein 15 OS=Saccharomyces cerevisiae (strain ATCC 204508 / S288c) OX=559292 GN=RRP15 PE=1 SV=1	21	5	8	0.69	0.0215189	0.0573857	107.1	126.4	101.5	164.1	138.9	155.2
P43590	Uncharacterized peptidase YFR006W OS=Saccharomyces cerevisiae (strain ATCC 204508 / S288c) OX=559292 GN=YFR006W PE=1 SV=1	18	8	13	0.845	0.0215257	0.0573857	301.3	321.5	333.2	395	380.4	352.4
P40335	Carboxypeptidase Y-deficient protein 8 OS=Saccharomyces cerevisiae (strain ATCC 204508 / S288c) OX=559292 GN=PEP8 PE=1 SV=2	12	3	3	0.867	0.0215866	0.0574098	207.4	219.5	218.6	249.3	280.6	252.2
P06782	Carbon catabolite-derepressing protein kinase OS=Saccharomyces cerevisiae (strain ATCC 204508 / S288c) OX=559292 GN=SNF1 PE=1 SV=1	13	7	9	0.824	0.021603	0.0574098	605.3	586.9	599.2	727.4	703.7	794.4
P26754	Replication factor A protein 2 OS=Saccharomyces cerevisiae (strain ATCC 204508 / S288c) OX=559292 GN=RFA2 PE=1 SV=1	4	1	1	0.239	0.0216195	0.0574098	470.3	457.4	479.5	1970.9	1582.5	3465.8
P40506	Phosphopantothenate--cysteine ligase CAB2 OS=Saccharomyces cerevisiae (strain ATCC 204508 / S288c) OX=559292 GN=CAB2 PE=1 SV=2	22	7	9	0.611	0.0216323	0.0574098	508.1	493.8	489.5	696.5	808.5	898.6
P38248	Cell wall protein ECM33 OS=Saccharomyces cerevisiae (strain ATCC 204508 / S288c) OX=559292 GN=ECM33 PE=1 SV=3	11	5	9	0.381	0.0217485	0.0576079	1465.4	1540.8	1484.6	3899	3499.1	5954.4
Q08285	Exosome complex component RRP40 OS=Saccharomyces cerevisiae (strain ATCC 204508 / S288c) OX=559292 GN=RRP40 PE=1 SV=2	5	1	1	0.709	0.0217559	0.0576079	179.6	169.6	202.4	256.1	253.4	246.5
Q05584	Hydroxyacylglutathione hydrolase, cytoplasmic isozyme OS=Saccharomyces cerevisiae (strain ATCC 204508 / S288c) OX=559292 GN=GLO2 PE=1 SV=1	23	8	9	1.217	0.021893	0.0577522	492.1	526.3	484.3	404.2	451.1	401.4
Q08685	mRNA cleavage and polyadenylation factor CLP1 OS=Saccharomyces cerevisiae (strain ATCC 204508 / S288c) OX=559292 GN=CLP1 PE=1 SV=1	4	2	2	0.158	0.0218988	0.0577522	67.7	78.8	71.3	450.6	390.1	1102.5
P38993	Iron transport multicopper oxidase FET3 OS=Saccharomyces cerevisiae (strain ATCC 204508 / S288c) OX=559292 GN=FET3 PE=1 SV=2	10	4	7	0.671	0.021911	0.0577522	367.3	325.6	379.4	547.3	462.7	620
P32911	Eukaryotic translation initiation factor eIF-1 OS=Saccharomyces cerevisiae (strain ATCC 204508 / S288c) OX=559292 GN=SUI1 PE=1 SV=1	74	9	16	1.035	0.0219212	0.0577522	3523.6	3436.3	3468.8	3363	3350.7	3265.9
P53273	Uncharacterized vacuolar membrane protein YGR125W OS=Saccharomyces cerevisiae (strain ATCC 204508 / S288c) OX=559292 GN=YGR125W PE=1 SV=1	2	2	2	0.749	0.021951	0.0577522	39.3	46.6	41.1	52.7	54.9	57
P23201	Protein SPA2 OS=Saccharomyces cerevisiae (strain ATCC 204508 / S288c) OX=559292 GN=SPA2 PE=1 SV=1	10	10	12	1.3	0.0220051	0.0577522	1017.5	1060.3	998.7	782.7	824.4	689.4
P32263	Pyrroline-5-carboxylate reductase OS=Saccharomyces cerevisiae (strain ATCC 204508 / S288c) OX=559292 GN=PRO3 PE=1 SV=1	32	7	41	1.094	0.0220179	0.0577522	3002.1	3110.6	3109.6	2843.2	2842.3	2850.1
P25367	[PIN+] prion protein RNQ1 OS=Saccharomyces cerevisiae (strain ATCC 204508 / S288c) OX=559292 GN=RNQ1 PE=1 SV=2	13	3	6	1.113	0.0220336	0.0577522	210.5	219.8	226.4	193.4	197.5	203.2
P38911	FK506-binding nuclear protein OS=Saccharomyces cerevisiae (strain ATCC 204508 / S288c) OX=559292 GN=FPR3 PE=1 SV=2	18	6	15	1.576	0.022047	0.0577522	4960.1	4955.2	4725.3	3144.4	3165.7	2450.8
P28777	Chorismate synthase OS=Saccharomyces cerevisiae (strain ATCC 204508 / S288c) OX=559292 GN=ARO2 PE=1 SV=1	34	10	21	1.135	0.0220627	0.0577522	2194	2177.4	2067.1	1918.7	1957.3	1789.9
P07702	L-2-aminoadipate reductase OS=Saccharomyces cerevisiae (strain ATCC 204508 / S288c) OX=559292 GN=LYS2 PE=1 SV=2	17	20	27	0.709	0.0221128	0.0577522	1213.9	1294	1297.7	1824.4	1707.9	2164.8
P40088	Plasma membrane iron permease OS=Saccharomyces cerevisiae (strain ATCC 204508 / S288c) OX=559292 GN=FTR1 PE=1 SV=1	10	3	5	0.536	0.0221282	0.0577522	46	49.1	47.6	82.3	88.8	118.7
Q03104	Meiotic sister chromatid recombination protein 1 OS=Saccharomyces cerevisiae (strain ATCC 204508 / S288c) OX=559292 GN=MSC1 PE=1 SV=1	10	5	5	1.32	0.0221592	0.0577522	629.6	754.1	708.7	504.8	540.4	536.8
P39516	40S ribosomal protein S14-B OS=Saccharomyces cerevisiae (strain ATCC 204508 / S288c) OX=559292 GN=RPS14B PE=1 SV=2	53	9	52	1.357	0.0221784	0.0577522	9837.7	9899.6	9032.8	7249.2	7675.8	6239.5
P33775	Dolichyl-phosphate-mannose--protein mannosyltransferase 1 OS=Saccharomyces cerevisiae (strain ATCC 204508 / S288c) OX=559292 GN=PMT1 PE=1 SV=1	19	14	19	0.713	0.0222529	0.0578183	914.5	912.7	1071.6	1282.3	1212.5	1309.1
P38235	Uncharacterized protein YBR053C OS=Saccharomyces cerevisiae (strain ATCC 204508 / S288c) OX=559292 GN=YBR053C PE=1 SV=1	25	8	9	0.662	0.0222783	0.0578204	276.1	284	309.3	428.8	415.2	547.9
P32628	UV excision repair protein RAD23 OS=Saccharomyces cerevisiae (strain ATCC 204508 / S288c) OX=559292 GN=RAD23 PE=1 SV=1	23	8	10	1.163	0.022317	0.0578572	2277.3	2260.9	2253.7	1944.4	1971.7	1808.3
P25623	Suppressor of yeast profilin deletion OS=Saccharomyces cerevisiae (strain ATCC 204508 / S288c) OX=559292 GN=SYP1 PE=1 SV=3	13	11	13	1.141	0.0224444	0.058067	523.9	509	570.9	459.2	465.2	435.2
P32775	1,4-alpha-glucan-branching enzyme OS=Saccharomyces cerevisiae (strain ATCC 204508 / S288c) OX=559292 GN=GLC3 PE=1 SV=2	3	2	2	0.234	0.0224473	0.058067	17.8	18.8	20.3	80.5	71.9	166
P00424	Cytochrome c oxidase polypeptide 5A, mitochondrial OS=Saccharomyces cerevisiae (strain ATCC 204508 / S288c) OX=559292 GN=COX5A PE=1 SV=1	23	3	4	1.474	0.0225029	0.0580974	224.5	239.7	241.8	155.4	162.6	190.8
P38708	Putative proline--tRNA ligase YHR020W OS=Saccharomyces cerevisiae (strain ATCC 204508 / S288c) OX=559292 GN=YHR020W PE=1 SV=1	48	28	58	1.117	0.0225232	0.0580974	7419	7603.7	7239.7	6644.5	6752.2	6195.2
P52918	Protein MSN5 OS=Saccharomyces cerevisiae (strain ATCC 204508 / S288c) OX=559292 GN=MSN5 PE=1 SV=1	6	6	6	1.137	0.0225331	0.0580974	238.3	256.1	234.8	205.2	210.3	209.6
Q99258	3,4-dihydroxy-2-butanone 4-phosphate synthase OS=Saccharomyces cerevisiae (strain ATCC 204508 / S288c) OX=559292 GN=RIB3 PE=1 SV=1	30	5	8	0.801	0.0225669	0.0581208	791.1	717.1	814.8	987.4	997.1	981.8
P39965	Probable proline--tRNA ligase, mitochondrial OS=Saccharomyces cerevisiae (strain ATCC 204508 / S288c) OX=559292 GN=AIM10 PE=1 SV=1	3	2	2	0.388	0.0226471	0.0582637	19.5	19	19.6	50.3	44.5	76.1
P51996	GTP-binding protein YPT32/YPT11 OS=Saccharomyces cerevisiae (strain ATCC 204508 / S288c) OX=559292 GN=YPT32 PE=1 SV=3	32	6	16	0.768	0.0226864	0.058301	1266.6	1286.3	1399.6	1684.9	1477	1673.9
P32499	Nucleoporin NUP2 OS=Saccharomyces cerevisiae (strain ATCC 204508 / S288c) OX=559292 GN=NUP2 PE=1 SV=2	33	17	24	1.149	0.0227603	0.0584273	2633.3	2773.4	2854.6	2414.4	2446.2	2197.6
P48606	Tubulin-specific chaperone A OS=Saccharomyces cerevisiae (strain ATCC 204508 / S288c) OX=559292 GN=RBL2 PE=1 SV=1	38	4	5	0.927	0.0228268	0.058534	713.1	711.7	729.9	757.3	798.1	769.2
P02994	Elongation factor 1-alpha OS=Saccharomyces cerevisiae (strain ATCC 204508 / S288c) OX=559292 GN=TEF1 PE=1 SV=1	57	28	250	1.111	0.0228847	0.0585695	67006.3	73557.7	67596.1	60850.6	61289	55387.9
P26785	60S ribosomal protein L16-B OS=Saccharomyces cerevisiae (strain ATCC 204508 / S288c) OX=559292 GN=RPL16B PE=1 SV=3	51	16	62	1.251	0.0228904	0.0585695	13648.4	13929	13848.2	11072	11503.2	10101.2
P31383	Protein phosphatase PP2A regulatory subunit A OS=Saccharomyces cerevisiae (strain ATCC 204508 / S288c) OX=559292 GN=TPD3 PE=1 SV=3	19	11	18	1.15	0.0229417	0.058637	674.3	674.6	669.8	586.1	609.3	565.3
P36152	Fe-S cluster assembly protein DRE2 OS=Saccharomyces cerevisiae (strain ATCC 204508 / S288c) OX=559292 GN=DRE2 PE=1 SV=1	18	6	9	1.381	0.0230112	0.0587509	1844.7	1801.4	1764.7	1304.3	1366.7	1119.3
P54838	Dihydroxyacetone kinase 1 OS=Saccharomyces cerevisiae (strain ATCC 204508 / S288c) OX=559292 GN=DAK1 PE=1 SV=1	33	15	26	0.563	0.0230622	0.0588071	1607.1	1689.9	1741	2999.4	2837.7	4058.6
P46951	Cargo-transport protein YPP1 OS=Saccharomyces cerevisiae (strain ATCC 204508 / S288c) OX=559292 GN=YPP1 PE=1 SV=1	6	5	6	0.553	0.0231035	0.0588071	73.5	64.5	94.6	132.9	114.1	171
P38716	Uncharacterized trans-sulfuration enzyme YHR112C OS=Saccharomyces cerevisiae (strain ATCC 204508 / S288c) OX=559292 GN=YHR112C PE=1 SV=1	6	2	2	0.257	0.0231081	0.0588071	22.2	24	21.1	86.5	70.9	158.3
P35178	Ribosomal RNA-processing protein 1 OS=Saccharomyces cerevisiae (strain ATCC 204508 / S288c) OX=559292 GN=RRP1 PE=1 SV=2	14	4	4	0.848	0.0231847	0.0589322	96.4	98.6	87.5	117.2	112.1	113.7
P43123	UDP-N-acetylglucosamine pyrophosphorylase OS=Saccharomyces cerevisiae (strain ATCC 204508 / S288c) OX=559292 GN=QRI1 PE=1 SV=1	37	13	17	1.08	0.0232074	0.0589322	2957.6	3054.9	3098.8	2829.8	2803.8	2862.2
P07260	Eukaryotic translation initiation factor 4E OS=Saccharomyces cerevisiae (strain ATCC 204508 / S288c) OX=559292 GN=CDC33 PE=1 SV=1	37	8	14	1.156	0.0232337	0.0589356	1374.8	1353.8	1403.6	1189	1247.1	1131.7
P40517	Ran-specific GTPase-activating protein 2 OS=Saccharomyces cerevisiae (strain ATCC 204508 / S288c) OX=559292 GN=YRB2 PE=1 SV=1	21	6	7	0.447	0.0232749	0.0589765	195.6	186.7	209.1	437.5	386.7	636.1
P12611	Growth regulation protein OS=Saccharomyces cerevisiae (strain ATCC 204508 / S288c) OX=559292 GN=WHI2 PE=1 SV=2	5	2	2	4.018	0.023396	0.0592196	65.5	70.8	62.4	12.3	16.3	26.2
P40005	Prefoldin subunit 2 OS=Saccharomyces cerevisiae (strain ATCC 204508 / S288c) OX=559292 GN=GIM4 PE=1 SV=2	17	3	3	0.863	0.0234278	0.0592364	78.8	79.5	68.8	91.2	91	99.6
P09440	C-1-tetrahydrofolate synthase, mitochondrial OS=Saccharomyces cerevisiae (strain ATCC 204508 / S288c) OX=559292 GN=MIS1 PE=1 SV=1	22	20	40	1.192	0.023541	0.0594586	2064.7	1978.7	1853.6	1716.1	1660.2	1644.7
P32471	Elongation factor 1-beta OS=Saccharomyces cerevisiae (strain ATCC 204508 / S288c) OX=559292 GN=EFB1 PE=1 SV=4	44	7	64	1.159	0.0237882	0.0600186	10883.1	10843.1	11249.8	9972.4	9387.5	9009.5
Q12449	Hsp90 co-chaperone AHA1 OS=Saccharomyces cerevisiae (strain ATCC 204508 / S288c) OX=559292 GN=AHA1 PE=1 SV=1	29	10	23	1.39	0.0238283	0.0600234	2359.6	2569.3	2856.3	1908	1844.1	1847.9
Q12515	Protein PAR32 OS=Saccharomyces cerevisiae (strain ATCC 204508 / S288c) OX=559292 GN=PAR32 PE=1 SV=1	4	1	1	1.575	0.0238431	0.0600234	223.3	221.4	231.5	141.8	141.5	173.4
Q12000	Translation machinery-associated protein 46 OS=Saccharomyces cerevisiae (strain ATCC 204508 / S288c) OX=559292 GN=TMA46 PE=1 SV=2	13	4	6	1.18	0.0238703	0.0600234	204.2	210.9	201.1	173	158	178.7
P33201	Ribosome assembly factor MRT4 OS=Saccharomyces cerevisiae (strain ATCC 204508 / S288c) OX=559292 GN=MRT4 PE=1 SV=1	62	15	32	0.696	0.0238921	0.0600234	1990.6	1971.3	1780	2830.6	2509.8	3325.3
Q04235	tRNA wybutosine-synthesizing protein 2 OS=Saccharomyces cerevisiae (strain ATCC 204508 / S288c) OX=559292 GN=TRM12 PE=1 SV=1	3	1	1	0.587	0.023946	0.0600421	15	15.7	15.7	26.7	25.6	35.5
P80967	Mitochondrial import receptor subunit TOM5 OS=Saccharomyces cerevisiae (strain ATCC 204508 / S288c) OX=559292 GN=TOM5 PE=1 SV=1	30	1	3	0.588	0.0239579	0.0600421	121.1	125.1	132.3	212.8	200.5	281.7
P48567	tRNA pseudouridine synthase 4 OS=Saccharomyces cerevisiae (strain ATCC 204508 / S288c) OX=559292 GN=PUS4 PE=1 SV=1	19	7	9	0.317	0.023976	0.0600421	850.7	823.9	829.5	2618.1	2217.1	4294
P20967	2-oxoglutarate dehydrogenase, mitochondrial OS=Saccharomyces cerevisiae (strain ATCC 204508 / S288c) OX=559292 GN=KGD1 PE=1 SV=2	24	19	31	1.39	0.024052	0.0601682	2209.2	2230.3	2240.8	1605	1691.8	1398.2
Q06580	Myosin light chain 2 OS=Saccharomyces cerevisiae (strain ATCC 204508 / S288c) OX=559292 GN=MLC2 PE=1 SV=1	27	4	10	0.689	0.024197	0.0604667	163.1	177.5	212.8	249.8	257.8	288.4
P43587	Type 1 phosphatases regulator YPI1 OS=Saccharomyces cerevisiae (strain ATCC 204508 / S288c) OX=559292 GN=YPI1 PE=1 SV=1	9	1	2	0.75	0.0242282	0.0604805	121.5	112.4	133.6	165.1	162	157.6
Q08162	Exosome complex exonuclease DIS3 OS=Saccharomyces cerevisiae (strain ATCC 204508 / S288c) OX=559292 GN=DIS3 PE=1 SV=1	19	17	26	0.53	0.0243981	0.0607205	548.4	544.9	519.3	1028	950	1409
P31539	Heat shock protein 104 OS=Saccharomyces cerevisiae (strain ATCC 204508 / S288c) OX=559292 GN=HSP104 PE=1 SV=2	35	28	118	0.695	0.0244044	0.0607205	5690.1	6272.6	7374.8	9031.1	9989.4	8245.3
P48362	Protein HGH1 OS=Saccharomyces cerevisiae (strain ATCC 204508 / S288c) OX=559292 GN=HGH1 PE=1 SV=2	17	5	6	0.688	0.0244055	0.0607205	18.1	14.8	18.3	30.7	26.2	22.1
P23542	Aspartate aminotransferase, cytoplasmic OS=Saccharomyces cerevisiae (strain ATCC 204508 / S288c) OX=559292 GN=AAT2 PE=1 SV=3	42	15	22	0.485	0.0244275	0.0607205	2534.3	2611.6	2719.2	5385.3	4493.2	6902.4
P08539	Guanine nucleotide-binding protein alpha-1 subunit OS=Saccharomyces cerevisiae (strain ATCC 204508 / S288c) OX=559292 GN=GPA1 PE=1 SV=3	12	6	6	0.691	0.0244837	0.0607683	336.7	326.4	326.4	472.3	454.5	566.3
P53173	ER-derived vesicles protein ERV14 OS=Saccharomyces cerevisiae (strain ATCC 204508 / S288c) OX=559292 GN=ERV14 PE=1 SV=3	8	1	2	0.383	0.0244984	0.0607683	152.3	155	232	384.5	404.4	414.1
P05756	40S ribosomal protein S13 OS=Saccharomyces cerevisiae (strain ATCC 204508 / S288c) OX=559292 GN=RPS13 PE=1 SV=3	52	9	40	0.911	0.0245912	0.0609344	13481	13600.1	12335.7	14786.2	14797	15844.8
P32353	Delta(7)-sterol 5(6)-desaturase OS=Saccharomyces cerevisiae (strain ATCC 204508 / S288c) OX=559292 GN=ERG3 PE=1 SV=1	8	3	9	0.76	0.0246893	0.0611132	793.4	856.5	726.4	909.6	1045.7	1043.8
Q12017	Phosducin-like protein 2 OS=Saccharomyces cerevisiae (strain ATCC 204508 / S288c) OX=559292 GN=PLP2 PE=1 SV=1	27	6	9	0.431	0.0247625	0.0612299	107.9	102.8	121.9	250.6	176.9	286.4
Q04651	ER-derived vesicles protein ERV41 OS=Saccharomyces cerevisiae (strain ATCC 204508 / S288c) OX=559292 GN=ERV41 PE=1 SV=1	9	3	4	0.73	0.0250383	0.0618208	220.1	177.6	200.7	275	254.6	278
Q04728	Arginine biosynthesis bifunctional protein ArgJ, mitochondrial OS=Saccharomyces cerevisiae (strain ATCC 204508 / S288c) OX=559292 GN=ARG7 PE=1 SV=1	20	8	8	0.632	0.0250647	0.0618208	377.3	349.9	406.7	744.7	528.6	596.9
P25293	Nucleosome assembly protein OS=Saccharomyces cerevisiae (strain ATCC 204508 / S288c) OX=559292 GN=NAP1 PE=1 SV=2	35	10	19	1.116	0.0250924	0.0618208	1824.4	1847.2	1811	1635.4	1676.9	1557.9
P40545	1-(5-phosphoribosyl)-5-[(5-phosphoribosylamino)methylideneamino] imidazole-4-carboxamide isomerase OS=Saccharomyces cerevisiae (strain ATCC 204508 / S288c) OX=559292 GN=HIS6 PE=1 SV=1	18	6	6	0.779	0.0251065	0.0618208	146.1	158.6	150.6	203.4	173.3	193.5
P32643	Trans-aconitate 3-methyltransferase OS=Saccharomyces cerevisiae (strain ATCC 204508 / S288c) OX=559292 GN=TMT1 PE=1 SV=1	9	2	2	0.639	0.0252623	0.0621394	34.8	39.7	43	62.1	69.8	50.3
P38688	Signal recognition particle subunit SRP72 OS=Saccharomyces cerevisiae (strain ATCC 204508 / S288c) OX=559292 GN=SRP72 PE=1 SV=2	22	11	12	0.651	0.0254253	0.0624176	529.5	498.5	514	790	770.3	1015.3
Q12256	Polyamine transporter 4 OS=Saccharomyces cerevisiae (strain ATCC 204508 / S288c) OX=559292 GN=TPO4 PE=1 SV=1	2	1	1	0.572	0.0254284	0.0624176	43.8	33.7	53.1	76.5	100.2	66.4
Q05672	RNA-binding suppressor of PAS kinase protein 1 OS=Saccharomyces cerevisiae (strain ATCC 204508 / S288c) OX=559292 GN=RBS1 PE=1 SV=1	3	1	1	0.578	0.025549	0.0626483	64.6	65.3	67.4	113	99.8	138.5
P50079	SVP1-like protein 2 OS=Saccharomyces cerevisiae (strain ATCC 204508 / S288c) OX=559292 GN=HSV2 PE=1 SV=1	2	1	1	0.807	0.0257112	0.0629804	161.3	169.3	188.3	207.9	209.7	244.1
P12688	Serine/threonine-protein kinase YPK1 OS=Saccharomyces cerevisiae (strain ATCC 204508 / S288c) OX=559292 GN=YPK1 PE=1 SV=2	19	10	17	0.644	0.0258041	0.0630805	958.6	996.8	1035.8	1548.9	1426.1	1918.6
P09959	Regulatory protein SWI6 OS=Saccharomyces cerevisiae (strain ATCC 204508 / S288c) OX=559292 GN=SWI6 PE=1 SV=1	6	4	4	0.732	0.0258056	0.0630805	13.1	16.7	17.5	26.2	22.1	22.8
P54115	Magnesium-activated aldehyde dehydrogenase, cytosolic OS=Saccharomyces cerevisiae (strain ATCC 204508 / S288c) OX=559292 GN=ALD6 PE=1 SV=4	70	31	145	0.789	0.0258901	0.0631517	22781.1	22137.7	26219.9	28889	28696	32243.1
P33442	40S ribosomal protein S1-A OS=Saccharomyces cerevisiae (strain ATCC 204508 / S288c) OX=559292 GN=RPS1A PE=1 SV=2	64	22	109	0.83	0.0259153	0.0631517	4059.6	3937.5	3838.3	4744.9	4527.6	5196
P06102	General negative regulator of transcription subunit 3 OS=Saccharomyces cerevisiae (strain ATCC 204508 / S288c) OX=559292 GN=NOT3 PE=1 SV=2	8	7	8	0.528	0.0259942	0.0632613	145.5	140.8	157.4	275.8	236.9	360.5
P53303	Zinc finger protein ZPR1 OS=Saccharomyces cerevisiae (strain ATCC 204508 / S288c) OX=559292 GN=ZPR1 PE=1 SV=1	23	11	22	1.486	0.0260197	0.0632613	511.7	526.9	490.2	344.4	362.7	277.6
P02557	Tubulin beta chain OS=Saccharomyces cerevisiae (strain ATCC 204508 / S288c) OX=559292 GN=TUB2 PE=1 SV=2	19	9	17	1.232	0.0260409	0.0632613	2393.6	2316	2377.8	2035.6	1930.3	1781.2
P07283	Phosphomannomutase OS=Saccharomyces cerevisiae (strain ATCC 204508 / S288c) OX=559292 GN=SEC53 PE=1 SV=1	57	14	43	1.281	0.0261513	0.0632954	5784.6	5590.3	5637.2	4400.5	4478.5	3795.7
Q06338	Protein BCP1 OS=Saccharomyces cerevisiae (strain ATCC 204508 / S288c) OX=559292 GN=BCP1 PE=1 SV=1	25	5	35	0.587	0.0261525	0.0632954	448.9	434.7	427.2	790.6	599.4	740.4
Q01560	Nucleolar protein 3 OS=Saccharomyces cerevisiae (strain ATCC 204508 / S288c) OX=559292 GN=NPL3 PE=1 SV=1	15	5	9	1.306	0.0261614	0.0632954	1152.7	1108.1	1065.1	848.7	973.2	838.3
P25451	Proteasome subunit beta type-3 OS=Saccharomyces cerevisiae (strain ATCC 204508 / S288c) OX=559292 GN=PUP3 PE=1 SV=1	28	4	6	1.138	0.0261625	0.0632954	1024.9	962.8	1033	900.4	892.5	923.4
P25045	Serine palmitoyltransferase 1 OS=Saccharomyces cerevisiae (strain ATCC 204508 / S288c) OX=559292 GN=LCB1 PE=1 SV=2	6	2	2	0.843	0.0262966	0.0635547	94.3	96.7	85.4	114.3	111.9	109.3
Q02486	ARS-binding factor 2, mitochondrial OS=Saccharomyces cerevisiae (strain ATCC 204508 / S288c) OX=559292 GN=ABF2 PE=1 SV=1	36	10	12	1.181	0.0263448	0.0636057	1440.9	1470.4	1470.3	1244.8	1247.1	1124.3
Q08742	Thiosulfate sulfurtransferase RDL2, mitochondrial OS=Saccharomyces cerevisiae (strain ATCC 204508 / S288c) OX=559292 GN=RDL2 PE=1 SV=1	35	3	4	0.77	0.0264641	0.0636851	395.1	407.3	417.3	529.2	552.1	471.8
P0CX83	60S ribosomal protein L19-B OS=Saccharomyces cerevisiae (strain ATCC 204508 / S288c) OX=559292 GN=RPL19B PE=1 SV=1	25	5	28	1.306	0.026484	0.0636851	11968.8	11880.1	11796.8	9099.5	9739.6	8299.9
P23585	High-affinity glucose transporter HXT2 OS=Saccharomyces cerevisiae (strain ATCC 204508 / S288c) OX=559292 GN=HXT2 PE=1 SV=1	17	7	14	0.64	0.0264859	0.0636851	77	73.3	91.9	120.3	108.7	152.9
P35176	Peptidyl-prolyl cis-trans isomerase D OS=Saccharomyces cerevisiae (strain ATCC 204508 / S288c) OX=559292 GN=CPR5 PE=2 SV=1	49	8	19	0.766	0.0266338	0.0639755	1480.4	1597.6	1759.6	2086.7	2111.2	1985
P50094	Inosine-5'-monophosphate dehydrogenase 4 OS=Saccharomyces cerevisiae (strain ATCC 204508 / S288c) OX=559292 GN=IMD4 PE=1 SV=1	36	18	41	1.406	0.0266715	0.0640006	861.5	857.1	745	609.4	690.6	552.6
Q07844	Ribosome biogenesis ATPase RIX7 OS=Saccharomyces cerevisiae (strain ATCC 204508 / S288c) OX=559292 GN=RIX7 PE=1 SV=1	11	10	14	1.162	0.0267745	0.0641824	629.4	657.4	595.1	539.4	574.5	541.5
P32337	Importin subunit beta-3 OS=Saccharomyces cerevisiae (strain ATCC 204508 / S288c) OX=559292 GN=PSE1 PE=1 SV=2	12	11	19	0.621	0.0270453	0.0647656	626.5	633.1	625.9	1009.4	900.1	1197.7
Q03516	Uncharacterized protein RSN1 OS=Saccharomyces cerevisiae (strain ATCC 204508 / S288c) OX=559292 GN=RSN1 PE=1 SV=1	8	7	9	0.335	0.0271524	0.064956	546.9	529.9	513.6	1583.2	1292	2559.8
P41896	Transcription initiation factor IIF subunit beta OS=Saccharomyces cerevisiae (strain ATCC 204508 / S288c) OX=559292 GN=TFG2 PE=1 SV=2	4	2	9	1.269	0.0272007	0.0649619	24.3	24	26.3	19.1	21.7	18.1
P32457	Cell division control protein 3 OS=Saccharomyces cerevisiae (strain ATCC 204508 / S288c) OX=559292 GN=CDC3 PE=1 SV=3	32	16	23	1.225	0.0272296	0.0649619	1856.8	1869.4	1904.7	1525.5	1527.3	1335.2
P38712	ATP-dependent rRNA helicase RRP3 OS=Saccharomyces cerevisiae (strain ATCC 204508 / S288c) OX=559292 GN=RRP3 PE=1 SV=2	23	9	10	0.706	0.0272406	0.0649619	225.6	232.4	215.9	319.5	272.3	335
P39940	E3 ubiquitin-protein ligase RSP5 OS=Saccharomyces cerevisiae (strain ATCC 204508 / S288c) OX=559292 GN=RSP5 PE=1 SV=1	20	12	15	1.073	0.0272858	0.0649619	2453.5	2517.9	2615.9	2272.6	2347.3	2369.3
Q03705	EKC/KEOPS complex subunit CGI121 OS=Saccharomyces cerevisiae (strain ATCC 204508 / S288c) OX=559292 GN=CGI121 PE=1 SV=1	38	6	7	0.771	0.0272928	0.0649619	219.7	210.4	227.7	281.8	284.8	343.7
Q08645	Folylpolyglutamate synthase OS=Saccharomyces cerevisiae (strain ATCC 204508 / S288c) OX=559292 GN=MET7 PE=1 SV=1	16	8	12	0.684	0.0273757	0.0650933	672.3	659.9	639.8	964.9	910	1174.9
P53163	54S ribosomal protein L12, mitochondrial OS=Saccharomyces cerevisiae (strain ATCC 204508 / S288c) OX=559292 GN=MNP1 PE=1 SV=1	13	3	7	0.907	0.0274904	0.0652344	160.2	149.6	161.2	169.1	177.3	176.7
P22141	Proteasome subunit beta type-4 OS=Saccharomyces cerevisiae (strain ATCC 204508 / S288c) OX=559292 GN=PRE1 PE=1 SV=2	32	6	12	0.392	0.0274904	0.0652344	1017.2	973.5	1053.4	2405	2593.5	4392.9
P43601	Autophagy-related protein 18 OS=Saccharomyces cerevisiae (strain ATCC 204508 / S288c) OX=559292 GN=ATG18 PE=1 SV=1	5	2	2	0.905	0.0276258	0.0654895	129.6	131.3	125.6	154.1	141.1	143.2
P60010	Actin OS=Saccharomyces cerevisiae (strain ATCC 204508 / S288c) OX=559292 GN=ACT1 PE=1 SV=1	38	11	69	0.927	0.0276629	0.0655117	17713.3	17934.6	18323.4	19736.9	19355.8	18711.7
P38889	Transcription factor SKN7 OS=Saccharomyces cerevisiae (strain ATCC 204508 / S288c) OX=559292 GN=SKN7 PE=1 SV=1	3	2	2	0.456	0.0278308	0.065843	44.3	34.3	56.3	97.2	66.6	110.7
P39960	GTPase-activating protein BEM2/IPL2 OS=Saccharomyces cerevisiae (strain ATCC 204508 / S288c) OX=559292 GN=BEM2 PE=1 SV=1	4	6	6	0.239	0.027897	0.0659332	135	137.5	119.8	565.1	478.4	1252.7
P00359	Glyceraldehyde-3-phosphate dehydrogenase 3 OS=Saccharomyces cerevisiae (strain ATCC 204508 / S288c) OX=559292 GN=TDH3 PE=1 SV=3	74	26	275	1.127	0.0279934	0.0660947	60300.8	67054.5	62174.4	55166.6	57121.7	52735.3
P39714	(R,R)-butanediol dehydrogenase OS=Saccharomyces cerevisiae (strain ATCC 204508 / S288c) OX=559292 GN=BDH1 PE=1 SV=2	7	3	5	0.689	0.0281606	0.0664229	217.5	254.9	292.2	327.1	369.8	415.4
Q07897	Protein CMS1 OS=Saccharomyces cerevisiae (strain ATCC 204508 / S288c) OX=559292 GN=CMS1 PE=1 SV=1	6	2	5	0.845	0.0282997	0.0666841	454.2	481.7	424.6	508.3	537.4	580.1
P07560	Ras-related protein SEC4 OS=Saccharomyces cerevisiae (strain ATCC 204508 / S288c) OX=559292 GN=SEC4 PE=1 SV=1	43	7	14	0.856	0.0283581	0.0667549	1519.5	1516.1	1652.9	1755.4	1826.4	1776.1
P07172	Histidinol-phosphate aminotransferase OS=Saccharomyces cerevisiae (strain ATCC 204508 / S288c) OX=559292 GN=HIS5 PE=3 SV=2	19	5	7	0.432	0.0285895	0.0671665	189.9	182.3	190.3	439.8	336.3	562.3
Q07938	S-methyl-5'-thioadenosine phosphorylase OS=Saccharomyces cerevisiae (strain ATCC 204508 / S288c) OX=559292 GN=MEU1 PE=1 SV=1	9	3	4	1.084	0.02859	0.0671665	953	969.5	943.9	879.4	909.4	856
P23301	Eukaryotic translation initiation factor 5A-1 OS=Saccharomyces cerevisiae (strain ATCC 204508 / S288c) OX=559292 GN=HYP2 PE=1 SV=3	43	7	36	1.103	0.0286757	0.0672961	5096.1	5205.4	5105.1	4630.4	4815.2	4486.8
P32472	Peptidyl-prolyl cis-trans isomerase FPR2 OS=Saccharomyces cerevisiae (strain ATCC 204508 / S288c) OX=559292 GN=FPR2 PE=1 SV=1	25	3	3	0.839	0.0287501	0.0672961	154.4	136.5	145.1	173	162.8	187.1
P32908	Structural maintenance of chromosomes protein 1 OS=Saccharomyces cerevisiae (strain ATCC 204508 / S288c) OX=559292 GN=SMC1 PE=1 SV=1	2	3	3	1.375	0.0287519	0.0672961	108.8	121.8	114.9	83.6	91.6	71.1
Q04066	Kynurenine formamidase OS=Saccharomyces cerevisiae (strain ATCC 204508 / S288c) OX=559292 GN=BNA7 PE=1 SV=1	24	5	6	0.759	0.0287765	0.0672961	369.6	342.1	322.1	450.6	425.5	537.8
P35189	Transcription initiation factor TFIID subunit 14 OS=Saccharomyces cerevisiae (strain ATCC 204508 / S288c) OX=559292 GN=TAF14 PE=1 SV=1	27	5	9	0.679	0.0287881	0.0672961	93.4	100.6	116.3	147.3	148.3	150.2
Q12466	Tricalbin-1 OS=Saccharomyces cerevisiae (strain ATCC 204508 / S288c) OX=559292 GN=TCB1 PE=1 SV=1	9	8	12	0.361	0.0289016	0.0674943	388	434	419.3	1160.7	925.7	1841.5
P22146	1,3-beta-glucanosyltransferase GAS1 OS=Saccharomyces cerevisiae (strain ATCC 204508 / S288c) OX=559292 GN=GAS1 PE=1 SV=2	17	7	17	0.644	0.0289459	0.0675309	1367.7	1219.7	1582.5	2125.3	1773.1	2477.6
P38331	HD domain-containing protein YBR242W OS=Saccharomyces cerevisiae (strain ATCC 204508 / S288c) OX=559292 GN=YBR242W PE=1 SV=1	14	3	3	0.544	0.0290532	0.0677141	150.2	148.4	132.5	272.6	244.6	392.3
P47031	Inclusion body clearance protein IML2 OS=Saccharomyces cerevisiae (strain ATCC 204508 / S288c) OX=559292 GN=IML2 PE=1 SV=1	6	5	5	0.609	0.0291	0.067756	61.4	62.3	61.6	94.1	101.2	129.4
P40466	Fork head protein homolog 1 OS=Saccharomyces cerevisiae (strain ATCC 204508 / S288c) OX=559292 GN=FKH1 PE=1 SV=1	2	1	1	1.278	0.029215	0.0679567	141.4	132	140	124	109.5	108.6
Q03653	Protein EFR3 OS=Saccharomyces cerevisiae (strain ATCC 204508 / S288c) OX=559292 GN=EFR3 PE=1 SV=1	9	5	6	0.799	0.029278	0.0680358	199.4	187.7	223.2	239.6	249.6	281.7
P36120	ATP-dependent RNA helicase DBP7 OS=Saccharomyces cerevisiae (strain ATCC 204508 / S288c) OX=559292 GN=DBP7 PE=1 SV=1	4	3	3	0.396	0.0293114	0.0680463	144.8	134.4	130.7	315.9	339.2	586.1
P53064	RNA polymerase-associated protein RTF1 OS=Saccharomyces cerevisiae (strain ATCC 204508 / S288c) OX=559292 GN=RTF1 PE=1 SV=2	8	6	6	1.211	0.0293599	0.0680828	170.1	173	173.2	142.9	144.5	127.4
P16120	Threonine synthase OS=Saccharomyces cerevisiae (strain ATCC 204508 / S288c) OX=559292 GN=THR4 PE=1 SV=1	55	26	55	1.095	0.029385	0.0680828	5949.8	5957.5	6412.6	5685.6	5438.8	5332.1
P29952	Mannose-6-phosphate isomerase OS=Saccharomyces cerevisiae (strain ATCC 204508 / S288c) OX=559292 GN=PMI40 PE=1 SV=4	28	10	23	1.049	0.0296425	0.0685116	3051	3086.7	3073.7	2988.4	2931.1	2894.7
P34163	Sterol esterase TGL1 OS=Saccharomyces cerevisiae (strain ATCC 204508 / S288c) OX=559292 GN=TGL1 PE=1 SV=1	10	4	4	0.75	0.0296634	0.0685116	85.9	101.4	96.5	128.7	140.5	111.3
P14126	60S ribosomal protein L3 OS=Saccharomyces cerevisiae (strain ATCC 204508 / S288c) OX=559292 GN=RPL3 PE=1 SV=4	47	21	108	1.106	0.0296654	0.0685116	21433.7	21484.3	21622.4	19683.9	19431.3	18380.7
P48813	High-affinity glutamine permease OS=Saccharomyces cerevisiae (strain ATCC 204508 / S288c) OX=559292 GN=GNP1 PE=1 SV=2	10	6	13	0.437	0.0296864	0.0685116	230.9	218.3	226.5	518.7	416	711.5
P32364	Kinesin-related protein SMY1 OS=Saccharomyces cerevisiae (strain ATCC 204508 / S288c) OX=559292 GN=SMY1 PE=1 SV=1	2	1	1	0.637	0.0298496	0.0687984	33	31.2	25.2	49	47.9	75.4
P38986	L-asparaginase 1 OS=Saccharomyces cerevisiae (strain ATCC 204508 / S288c) OX=559292 GN=ASP1 PE=1 SV=1	25	9	20	1.194	0.0298692	0.0687984	3519.7	3657.8	3314.9	2947.8	3186.3	2800.2
P0CX55	40S ribosomal protein S18-A OS=Saccharomyces cerevisiae (strain ATCC 204508 / S288c) OX=559292 GN=RPS18A PE=1 SV=1	53	7	46	1.286	0.0300609	0.0691363	6466	6635.6	6390.5	5027.5	5246	4375.5
P32473	Pyruvate dehydrogenase E1 component subunit beta, mitochondrial OS=Saccharomyces cerevisiae (strain ATCC 204508 / S288c) OX=559292 GN=PDB1 PE=1 SV=2	30	10	19	1.189	0.0300746	0.0691363	3356	3405.3	3459.6	2865	3076.2	2755.2
P05626	ATP synthase subunit 4, mitochondrial OS=Saccharomyces cerevisiae (strain ATCC 204508 / S288c) OX=559292 GN=ATP4 PE=1 SV=2	25	5	8	2.207	0.0301554	0.0692545	429.1	436.7	431.6	195.5	247	150.6
P08525	Cytochrome b-c1 complex subunit 8 OS=Saccharomyces cerevisiae (strain ATCC 204508 / S288c) OX=559292 GN=QCR8 PE=1 SV=2	13	1	1	0.224	0.0302167	0.0693276	24.4	26.2	29.5	116.9	93	261.5
P07245	C-1-tetrahydrofolate synthase, cytoplasmic OS=Saccharomyces cerevisiae (strain ATCC 204508 / S288c) OX=559292 GN=ADE3 PE=1 SV=1	46	37	75	0.946	0.0302963	0.0694426	9000.5	9264.7	9000.7	9510.2	9662.3	9344.4
Q12255	Vacuolar v-SNARE NYV1 OS=Saccharomyces cerevisiae (strain ATCC 204508 / S288c) OX=559292 GN=NYV1 PE=1 SV=2	4	1	1	0.612	0.0304253	0.0696704	54.1	53.4	68.8	88.3	90.4	82.8
P53929	Uncharacterized protein YNL108C OS=Saccharomyces cerevisiae (strain ATCC 204508 / S288c) OX=559292 GN=YNL108C PE=1 SV=1	12	2	2	1.123	0.030888	0.0706611	140.5	132.5	141.4	126.6	123.6	125.1
Q01163	37S ribosomal protein S23, mitochondrial OS=Saccharomyces cerevisiae (strain ATCC 204508 / S288c) OX=559292 GN=RSM23 PE=1 SV=3	4	2	2	0.324	0.0309726	0.0707122	21.9	22.2	23.7	64.2	68.6	136.8
P41056	60S ribosomal protein L33-B OS=Saccharomyces cerevisiae (strain ATCC 204508 / S288c) OX=559292 GN=RPL33B PE=1 SV=2	38	5	16	1.387	0.0310277	0.0707122	1152.4	1195	1162.8	838.5	864.5	684.7
Q12297	Transcription initiation factor TFIID subunit 3 OS=Saccharomyces cerevisiae (strain ATCC 204508 / S288c) OX=559292 GN=TAF3 PE=1 SV=1	4	1	1	0.638	0.0310289	0.0707122	36.3	36.8	36.9	57.7	56.4	76.5
P31412	V-type proton ATPase subunit C OS=Saccharomyces cerevisiae (strain ATCC 204508 / S288c) OX=559292 GN=VMA5 PE=1 SV=4	40	12	35	0.866	0.0310305	0.0707122	1924.5	1960.2	1971.8	2263.7	2350.2	2133.6
Q08579	Thiamine transporter THI72 OS=Saccharomyces cerevisiae (strain ATCC 204508 / S288c) OX=559292 GN=THI72 PE=2 SV=1	2	1	1	0.609	0.0311427	0.0708309	28	23.3	19.9	38.3	50.1	32.9
P32461	2-(3-amino-3-carboxypropyl)histidine synthase subunit 2 OS=Saccharomyces cerevisiae (strain ATCC 204508 / S288c) OX=559292 GN=DPH2 PE=1 SV=1	13	4	4	0.723	0.0312238	0.0709468	283.2	295.2	266.1	391.9	337.5	428.2
P53853	Vacuolar protein sorting-associated protein 75 OS=Saccharomyces cerevisiae (strain ATCC 204508 / S288c) OX=559292 GN=VPS75 PE=1 SV=1	7	2	3	0.845	0.0312798	0.0709594	48.7	54.5	51.1	64.5	60.4	56.7
O13539	THO complex subunit THP2 OS=Saccharomyces cerevisiae (strain ATCC 204508 / S288c) OX=559292 GN=THP2 PE=1 SV=1	3	1	1	0.783	0.0312897	0.0709594	22.6	26.6	24	30.1	30.6	31.5
P19882	Heat shock protein 60, mitochondrial OS=Saccharomyces cerevisiae (strain ATCC 204508 / S288c) OX=559292 GN=HSP60 PE=1 SV=1	58	31	118	1.214	0.0313695	0.071072	20987.9	21598.2	24917.8	17786.9	16997.2	18500.4
P32332	Mitochondrial oxaloacetate transport protein OS=Saccharomyces cerevisiae (strain ATCC 204508 / S288c) OX=559292 GN=OAC1 PE=1 SV=1	12	3	3	0.514	0.0314967	0.0712134	429.6	302.1	317.6	907.7	534.6	618.3
Q05123	Actin-like protein ARP9 OS=Saccharomyces cerevisiae (strain ATCC 204508 / S288c) OX=559292 GN=ARP9 PE=1 SV=1	25	11	13	1.085	0.0315187	0.0712134	558.8	587.9	581.6	516.4	536	548.6
P36104	COMPASS component SWD2 OS=Saccharomyces cerevisiae (strain ATCC 204508 / S288c) OX=559292 GN=SWD2 PE=1 SV=1	12	5	5	0.916	0.0315227	0.0712134	409.4	405.4	430.3	457.7	445.8	447
P36114	IML2-like protein YKR018C OS=Saccharomyces cerevisiae (strain ATCC 204508 / S288c) OX=559292 GN=YKR018C PE=1 SV=1	20	12	17	0.584	0.0315951	0.0712779	1360.8	1345.1	1449.2	2329.5	2059.3	2993.3
P43535	Protein GCN20 OS=Saccharomyces cerevisiae (strain ATCC 204508 / S288c) OX=559292 GN=GCN20 PE=1 SV=1	27	19	31	1.35	0.0316118	0.0712779	1915.2	1955.9	1991.5	1368.8	1449.2	1643
P34222	Peptidyl-tRNA hydrolase 2 OS=Saccharomyces cerevisiae (strain ATCC 204508 / S288c) OX=559292 GN=PTH2 PE=1 SV=2	18	3	5	0.9	0.0316536	0.0713039	473.6	503.6	500.8	579.3	556.5	526.1
Q02939	General transcription and DNA repair factor IIH subunit TFB2 OS=Saccharomyces cerevisiae (strain ATCC 204508 / S288c) OX=559292 GN=TFB2 PE=1 SV=1	4	2	2	0.697	0.0317033	0.0713477	39.7	43.3	31.2	64.5	50.3	57
P47149	Kinetochore-associated protein NNF1 OS=Saccharomyces cerevisiae (strain ATCC 204508 / S288c) OX=559292 GN=NNF1 PE=1 SV=3	6	1	1	0.789	0.0317495	0.0713832	45	56	50.5	63.7	70.4	64
P40081	Putative magnesium-dependent phosphatase YER134C OS=Saccharomyces cerevisiae (strain ATCC 204508 / S288c) OX=559292 GN=YER134C PE=1 SV=1	45	10	11	0.69	0.0318923	0.0716359	590.8	623.2	636.5	903	832.3	1109.9
Q92331	Vacuolar protein sorting-associated protein 5 OS=Saccharomyces cerevisiae (strain ATCC 204508 / S288c) OX=559292 GN=VPS5 PE=1 SV=1	9	3	3	1.085	0.032003	0.0718161	46.6	47.8	45.8	41.2	42.9	44.3
P40529	ADP-ribosylation factor GTPase-activating protein effector protein 2 OS=Saccharomyces cerevisiae (strain ATCC 204508 / S288c) OX=559292 GN=AGE2 PE=1 SV=1	19	5	6	0.833	0.0321953	0.0721788	381	366.6	334.2	440.1	397.9	446
P36148	Glycerol-3-phosphate O-acyltransferase 2 OS=Saccharomyces cerevisiae (strain ATCC 204508 / S288c) OX=559292 GN=GPT2 PE=1 SV=1	6	3	3	0.804	0.0323132	0.0723743	128.6	126.3	139.8	156.2	160	187.4
P53878	Uncharacterized oxidoreductase YNL181W OS=Saccharomyces cerevisiae (strain ATCC 204508 / S288c) OX=559292 GN=YNL181W PE=1 SV=2	8	4	5	0.831	0.032371	0.0724348	60.7	72.6	72.5	94.6	81.3	87.2
P53295	Ribosome-interacting GTPase 2 OS=Saccharomyces cerevisiae (strain ATCC 204508 / S288c) OX=559292 GN=RBG2 PE=1 SV=1	33	10	17	0.486	0.0324114	0.0724562	1152.4	1174.9	1133.3	2373	2003.8	3272.3
P34221	Protein phosphatase 2C homolog 3 OS=Saccharomyces cerevisiae (strain ATCC 204508 / S288c) OX=559292 GN=PTC3 PE=1 SV=4	9	4	10	1.113	0.0325333	0.0726099	402.5	375.8	403.9	346	364.5	361.8
P53738	Multifunctional methyltransferase subunit TRM112 OS=Saccharomyces cerevisiae (strain ATCC 204508 / S288c) OX=559292 GN=TRM112 PE=1 SV=1	28	3	6	0.865	0.0325418	0.0726099	638.2	624.3	568.7	723.2	721.6	687.7
P22023	Killer toxin-resistance protein 5 OS=Saccharomyces cerevisiae (strain ATCC 204508 / S288c) OX=559292 GN=KRE5 PE=1 SV=2	5	7	11	0.877	0.0326547	0.0727927	251.2	290.1	282.7	347	322.1	320.9
P32915	Protein transport protein SEC61 OS=Saccharomyces cerevisiae (strain ATCC 204508 / S288c) OX=559292 GN=SEC61 PE=1 SV=1	6	3	5	0.679	0.0327338	0.0729001	326	360	418.2	476.5	530.2	666.9
Q3E757	60S ribosomal protein L11-B OS=Saccharomyces cerevisiae (strain ATCC 204508 / S288c) OX=559292 GN=RPL11B PE=1 SV=3	56	9	79	1.198	0.0329096	0.0730856	9275.3	8519.7	7949.8	7111.3	7359	6223
P57743	U6 snRNA-associated Sm-like protein LSm3 OS=Saccharomyces cerevisiae (strain ATCC 204508 / S288c) OX=559292 GN=LSM3 PE=1 SV=1	30	2	2	0.384	0.0329103	0.0730856	112.6	109.3	185.5	623.8	289	293.4
P40358	DnaJ-like chaperone JEM1 OS=Saccharomyces cerevisiae (strain ATCC 204508 / S288c) OX=559292 GN=JEM1 PE=1 SV=3	2	1	1	0.656	0.0330578	0.0732897	29.7	23.4	23.5	35.9	31.6	41.2
P04456	60S ribosomal protein L25 OS=Saccharomyces cerevisiae (strain ATCC 204508 / S288c) OX=559292 GN=RPL25 PE=1 SV=4	45	8	76	1.218	0.0330644	0.0732897	11581.1	10339.5	11017.3	9046.8	10010.3	8746.9
P22803	Thioredoxin-2 OS=Saccharomyces cerevisiae (strain ATCC 204508 / S288c) OX=559292 GN=TRX2 PE=1 SV=3	66	7	68	0.874	0.0331606	0.0734336	14564.4	14715.1	15953.8	16842	17601.8	16458
P25642	54S ribosomal protein IMG2, mitochondrial OS=Saccharomyces cerevisiae (strain ATCC 204508 / S288c) OX=559292 GN=IMG2 PE=1 SV=2	15	2	2	0.488	0.0332535	0.0735701	190.2	199.2	193.8	396.8	297.5	458
P41810	Coatomer subunit beta OS=Saccharomyces cerevisiae (strain ATCC 204508 / S288c) OX=559292 GN=SEC26 PE=1 SV=2	33	27	61	0.545	0.0333131	0.0736329	3212.1	3337.1	3179.5	5895.1	5226.7	7990.1
P26784	60S ribosomal protein L16-A OS=Saccharomyces cerevisiae (strain ATCC 204508 / S288c) OX=559292 GN=RPL16A PE=1 SV=3	52	16	60	1.279	0.0334087	0.0737749	6761.6	6788.2	6844.4	5306.4	5417.1	4547.5
P0CX53	60S ribosomal protein L12-A OS=Saccharomyces cerevisiae (strain ATCC 204508 / S288c) OX=559292 GN=RPL12A PE=1 SV=1	72	12	133	1.321	0.0334738	0.0738184	13746.4	13666.6	13335.4	10346.9	10392.7	8532.3
P39939	40S ribosomal protein S26-B OS=Saccharomyces cerevisiae (strain ATCC 204508 / S288c) OX=559292 GN=RPS26B PE=1 SV=1	20	2	11	1.363	0.0335224	0.0738184	3147.1	3166.7	3023.5	2308.8	2368.9	1889.5
P32787	Mitochondrial genome maintenance protein MGM101 OS=Saccharomyces cerevisiae (strain ATCC 204508 / S288c) OX=559292 GN=MGM101 PE=1 SV=1	16	3	5	1.559	0.0336732	0.0740811	74.2	75.3	75.8	37.5	51.3	48.3
P40693	Ribosome biogenesis protein RLP7 OS=Saccharomyces cerevisiae (strain ATCC 204508 / S288c) OX=559292 GN=RLP7 PE=1 SV=1	29	6	14	0.798	0.0337547	0.074191	917.2	899.3	780.9	1127.6	1134.6	979.4
P32380	Spindle pole body component 110 OS=Saccharomyces cerevisiae (strain ATCC 204508 / S288c) OX=559292 GN=SPC110 PE=1 SV=1	5	4	4	1.065	0.0340011	0.0746187	107.6	110	110.1	99.3	104.5	103.3
Q02608	37S ribosomal protein S16, mitochondrial OS=Saccharomyces cerevisiae (strain ATCC 204508 / S288c) OX=559292 GN=MRPS16 PE=1 SV=1	17	1	2	1.414	0.0340814	0.0746187	149	168.4	139.1	105.4	126	94.6
P32590	Heat shock protein homolog SSE2 OS=Saccharomyces cerevisiae (strain ATCC 204508 / S288c) OX=559292 GN=SSE2 PE=1 SV=3	26	15	54	0.678	0.0341051	0.0746187	674.2	682.3	760.3	1005.8	869.3	1159.2
P36059	ATP-dependent (S)-NAD(P)H-hydrate dehydratase OS=Saccharomyces cerevisiae (strain ATCC 204508 / S288c) OX=559292 GN=YKL151C PE=1 SV=1	4	2	2	0.794	0.0341136	0.0746187	195.9	228.2	234.6	287.5	287.8	271.3
P17423	Homoserine kinase OS=Saccharomyces cerevisiae (strain ATCC 204508 / S288c) OX=559292 GN=THR1 PE=1 SV=4	38	8	14	0.689	0.0341287	0.0746187	2064.1	2044.8	1880.7	2968	2641.8	3623.7
P38777	Family of serine hydrolases 1 OS=Saccharomyces cerevisiae (strain ATCC 204508 / S288c) OX=559292 GN=FSH1 PE=1 SV=1	41	8	10	0.656	0.0341395	0.0746187	293.4	323.3	294.6	449.3	494.5	373.9
P33307	Importin alpha re-exporter OS=Saccharomyces cerevisiae (strain ATCC 204508 / S288c) OX=559292 GN=CSE1 PE=1 SV=2	8	9	11	0.358	0.0341842	0.0746359	160.4	171.4	153.4	448	329.7	676.3
P53261	Pescadillo homolog OS=Saccharomyces cerevisiae (strain ATCC 204508 / S288c) OX=559292 GN=NOP7 PE=1 SV=1	20	10	16	0.728	0.0342289	0.0746359	1241.7	1245.4	1222.9	1706.1	1571.8	1968.9
P25343	Reduced viability upon starvation protein 161 OS=Saccharomyces cerevisiae (strain ATCC 204508 / S288c) OX=559292 GN=RVS161 PE=1 SV=1	36	8	11	1.127	0.0342425	0.0746359	2095.2	2088.7	2131.1	1882	1858.6	1710.1
Q03774	tRNA (guanine-N(7)-)-methyltransferase non-catalytic subunit TRM82 OS=Saccharomyces cerevisiae (strain ATCC 204508 / S288c) OX=559292 GN=TRM82 PE=1 SV=1	24	9	25	1.134	0.0342952	0.0746818	946	980.4	926.4	900.1	829.5	834.3
P40161	Histone chaperone RTT106 OS=Saccharomyces cerevisiae (strain ATCC 204508 / S288c) OX=559292 GN=RTT106 PE=1 SV=1	9	4	4	0.603	0.034707	0.0755086	43.8	46.3	49.6	76.8	68.8	103.3
Q01476	Ubiquitin carboxyl-terminal hydrolase 2 OS=Saccharomyces cerevisiae (strain ATCC 204508 / S288c) OX=559292 GN=UBP2 PE=1 SV=2	5	7	8	0.747	0.0347697	0.0755347	773.4	768.4	809	1035.4	968.4	1204.1
P19658	Exocyst complex component EXO70 OS=Saccharomyces cerevisiae (strain ATCC 204508 / S288c) OX=559292 GN=EXO70 PE=1 SV=1	1	1	1	0.694	0.0348131	0.0755347	25.9	27	31.3	40.1	32.4	38.9
P31373	Cystathionine gamma-lyase OS=Saccharomyces cerevisiae (strain ATCC 204508 / S288c) OX=559292 GN=CYS3 PE=1 SV=2	32	8	20	1.27	0.0348153	0.0755347	2469.2	2587.5	2745.6	2186.9	2037.4	1760
P05986	cAMP-dependent protein kinase type 3 OS=Saccharomyces cerevisiae (strain ATCC 204508 / S288c) OX=559292 GN=TPK3 PE=1 SV=2	8	3	3	0.506	0.0350144	0.0758968	11.9	11.1	16.4	23.6	24.8	17.4
P05318	60S acidic ribosomal protein P1-alpha OS=Saccharomyces cerevisiae (strain ATCC 204508 / S288c) OX=559292 GN=RPP1A PE=1 SV=4	8	1	3	1.232	0.0351764	0.0761778	177.7	159.2	179	135	155	144.2
P04819	DNA ligase 1 OS=Saccharomyces cerevisiae (strain ATCC 204508 / S288c) OX=559292 GN=CDC9 PE=1 SV=2	2	2	2	1.119	0.0352943	0.0763	101.3	97.6	99.1	88.6	92.4	84.2
P47118	Protein YAE1 OS=Saccharomyces cerevisiae (strain ATCC 204508 / S288c) OX=559292 GN=YAE1 PE=1 SV=1	9	1	1	0.813	0.0352977	0.0763	94.3	92.6	107.6	130.3	113.5	116
P40210	Protein SIP5 OS=Saccharomyces cerevisiae (strain ATCC 204508 / S288c) OX=559292 GN=SIP5 PE=1 SV=1	12	4	4	0.539	0.0353805	0.0763815	122.1	118.6	102.7	219.9	173.3	292.4
Q02908	Elongator complex protein 3 OS=Saccharomyces cerevisiae (strain ATCC 204508 / S288c) OX=559292 GN=ELP3 PE=1 SV=1	22	10	12	0.648	0.0354003	0.0763815	463.3	484	451.3	714.8	636.9	881.5
Q08581	Kinetochore protein SLK19 OS=Saccharomyces cerevisiae (strain ATCC 204508 / S288c) OX=559292 GN=SLK19 PE=1 SV=1	6	4	5	0.462	0.0355014	0.0765296	158.1	160.5	149.2	342.3	282.8	503.3
P50946	Putative tyrosine-protein phosphatase OCA1 OS=Saccharomyces cerevisiae (strain ATCC 204508 / S288c) OX=559292 GN=OCA1 PE=1 SV=1	5	1	1	0.569	0.0359148	0.0773498	69.9	64.8	69	121.4	94	137.5
P12612	T-complex protein 1 subunit alpha OS=Saccharomyces cerevisiae (strain ATCC 204508 / S288c) OX=559292 GN=TCP1 PE=1 SV=2	35	17	28	1.113	0.0359607	0.077378	1799.8	1783.1	1758.7	1527.1	1601.4	1658.4
P22133	Malate dehydrogenase, cytoplasmic OS=Saccharomyces cerevisiae (strain ATCC 204508 / S288c) OX=559292 GN=MDH2 PE=1 SV=2	6	2	3	0.585	0.0359976	0.0773865	69	60.6	65.2	94.9	111.3	146.5
P36520	54S ribosomal protein L10, mitochondrial OS=Saccharomyces cerevisiae (strain ATCC 204508 / S288c) OX=559292 GN=MRPL10 PE=1 SV=2	11	4	4	1.253	0.0360913	0.0774248	64.2	73.1	68.9	46.1	57.2	55
Q04697	Glucose-signaling factor 2 OS=Saccharomyces cerevisiae (strain ATCC 204508 / S288c) OX=559292 GN=GSF2 PE=1 SV=1	37	11	16	0.71	0.0361103	0.0774248	1570.2	1665.3	1756.5	2345.5	2335.3	3146.2
P38013	Peroxiredoxin AHP1 OS=Saccharomyces cerevisiae (strain ATCC 204508 / S288c) OX=559292 GN=AHP1 PE=1 SV=4	72	10	50	1.378	0.036114	0.0774248	15037.9	14015.5	17679.9	11052	10856.5	10916.4
P38328	Actin-related protein 2/3 complex subunit 1 OS=Saccharomyces cerevisiae (strain ATCC 204508 / S288c) OX=559292 GN=ARC40 PE=1 SV=1	38	9	13	0.742	0.0363577	0.0778054	1144.5	1192.3	1260.4	1501.7	1607.8	1940.1
P01123	GTP-binding protein YPT1 OS=Saccharomyces cerevisiae (strain ATCC 204508 / S288c) OX=559292 GN=YPT1 PE=1 SV=2	43	8	17	0.873	0.0367809	0.0786396	2351.1	2455.8	2601	2652.9	2813.9	2865.2
P12695	Dihydrolipoyllysine-residue acetyltransferase component of pyruvate dehydrogenase complex, mitochondrial OS=Saccharomyces cerevisiae (strain ATCC 204508 / S288c) OX=559292 GN=LAT1 PE=1 SV=1	23	12	24	1.334	0.0369761	0.0789853	5202.3	5553.3	5251.9	3937.3	4340.8	3404.4
P11433	Cell division control protein 24 OS=Saccharomyces cerevisiae (strain ATCC 204508 / S288c) OX=559292 GN=CDC24 PE=1 SV=2	5	4	4	0.575	0.0371285	0.0792389	20.4	30	23.7	41.2	32.2	41.6
P28321	Monoglyceride lipase OS=Saccharomyces cerevisiae (strain ATCC 204508 / S288c) OX=559292 GN=YJU3 PE=1 SV=2	16	4	4	0.782	0.0371626	0.0792398	46.8	47.7	49.5	58.7	61	71.8
P15703	Glucan 1,3-beta-glucosidase OS=Saccharomyces cerevisiae (strain ATCC 204508 / S288c) OX=559292 GN=BGL2 PE=1 SV=1	17	5	13	0.845	0.0374335	0.0796959	1118.8	1202.6	1219.7	1291.2	1498.9	1423.7
P32861	UTP--glucose-1-phosphate uridylyltransferase OS=Saccharomyces cerevisiae (strain ATCC 204508 / S288c) OX=559292 GN=UGP1 PE=1 SV=1	42	16	46	1.206	0.0374442	0.0796959	6146.9	6435.4	6917.7	5334.1	5849.4	4949.9
P32505	Nuclear polyadenylated RNA-binding protein NAB2 OS=Saccharomyces cerevisiae (strain ATCC 204508 / S288c) OX=559292 GN=NAB2 PE=1 SV=1	3	2	2	1.252	0.0378355	0.080442	111.4	112.4	108.4	77.6	89	92.5
Q04264	Sister chromatid cohesion protein PDS5 OS=Saccharomyces cerevisiae (strain ATCC 204508 / S288c) OX=559292 GN=PDS5 PE=1 SV=1	5	6	6	0.707	0.0378648	0.080442	403.4	432.9	420.3	594.8	527.8	695.1
P18963	Inhibitory regulator protein IRA1 OS=Saccharomyces cerevisiae (strain ATCC 204508 / S288c) OX=559292 GN=IRA1 PE=1 SV=2	0	1	1	0.303	0.0378973	0.080442	20.3	14.6	14.6	48.2	32.2	81.5
P22209	Serine/threonine-protein kinase KIN3 OS=Saccharomyces cerevisiae (strain ATCC 204508 / S288c) OX=559292 GN=KIN3 PE=3 SV=2	3	1	2	0.666	0.0380303	0.0806365	38.9	42	37.1	58.5	50.3	70.1
P38426	Trehalose synthase complex regulatory subunit TPS3 OS=Saccharomyces cerevisiae (strain ATCC 204508 / S288c) OX=559292 GN=TPS3 PE=1 SV=3	18	15	19	0.62	0.0380574	0.0806365	1404	1487.8	1635.1	2399.2	2072	3106
Q12018	Cell division control protein 53 OS=Saccharomyces cerevisiae (strain ATCC 204508 / S288c) OX=559292 GN=CDC53 PE=1 SV=1	14	9	9	0.624	0.0381208	0.0806983	577.2	605.4	619.6	970.1	953.9	1399.6
P32799	Cytochrome c oxidase subunit 6A, mitochondrial OS=Saccharomyces cerevisiae (strain ATCC 204508 / S288c) OX=559292 GN=COX13 PE=1 SV=1	16	2	2	1.569	0.0382122	0.0808068	85.8	88.3	87.8	42.2	59.4	56
P50107	Lactoylglutathione lyase OS=Saccharomyces cerevisiae (strain ATCC 204508 / S288c) OX=559292 GN=GLO1 PE=1 SV=1	5	1	2	0.646	0.038269	0.0808068	33.7	35.3	44.4	69.2	54.7	48.6
Q07800	Phosphatase PSR1 OS=Saccharomyces cerevisiae (strain ATCC 204508 / S288c) OX=559292 GN=PSR1 PE=1 SV=1	6	2	2	0.805	0.0382751	0.0808068	23	21.4	23.3	33.8	28.6	27.2
P04039	Cytochrome c oxidase polypeptide VIII, mitochondrial OS=Saccharomyces cerevisiae (strain ATCC 204508 / S288c) OX=559292 GN=COX8 PE=1 SV=2	13	1	1	1.682	0.0384432	0.0810889	189.6	197.5	206.3	117.4	122.8	80.5
Q12486	Putative uncharacterized hydrolase YOR131C OS=Saccharomyces cerevisiae (strain ATCC 204508 / S288c) OX=559292 GN=YOR131C PE=1 SV=1	11	3	4	0.535	0.0385855	0.0813162	75.5	72.2	75.3	140.8	121.4	197.8
P00927	Threonine dehydratase, mitochondrial OS=Saccharomyces cerevisiae (strain ATCC 204508 / S288c) OX=559292 GN=ILV1 PE=1 SV=2	40	18	35	0.835	0.038622	0.0813203	549.8	535.9	522.1	609.4	642.1	711.9
P36123	SIT4-associating protein SAP190 OS=Saccharomyces cerevisiae (strain ATCC 204508 / S288c) OX=559292 GN=SAP190 PE=1 SV=2	5	4	4	0.78	0.0386979	0.0814074	131.5	119	107.6	152.6	146.9	157.6
P25617	Uncharacterized protein YCR016W OS=Saccharomyces cerevisiae (strain ATCC 204508 / S288c) OX=559292 GN=YCR016W PE=1 SV=2	9	3	3	0.825	0.0387732	0.0814778	60.8	57.6	64.5	66.3	73.7	76.5
Q04311	Protein VMS1 OS=Saccharomyces cerevisiae (strain ATCC 204508 / S288c) OX=559292 GN=VMS1 PE=1 SV=1	5	3	3	0.482	0.0388006	0.0814778	20.3	21.7	17.8	42.2	33.2	62.4
Q12166	2-isopropylmalate synthase 2, mitochondrial OS=Saccharomyces cerevisiae (strain ATCC 204508 / S288c) OX=559292 GN=LEU9 PE=1 SV=1	16	11	35	1.191	0.0388656	0.0815416	52	45.7	42.4	38.5	38.4	33.9
Q04031	Ribosomal RNA-processing protein 17 OS=Saccharomyces cerevisiae (strain ATCC 204508 / S288c) OX=559292 GN=RRP17 PE=1 SV=1	3	1	1	0.512	0.0389351	0.0816147	21.2	14.5	16.2	31.7	31.4	59
P38797	Protein phosphatase 2C homolog 7, mitochondrial OS=Saccharomyces cerevisiae (strain ATCC 204508 / S288c) OX=559292 GN=PTC7 PE=1 SV=2	9	4	8	1.146	0.0391224	0.0819344	314.7	338.1	355.5	281.8	295.9	295.1
P38970	Serine/threonine-protein kinase HAL5 OS=Saccharomyces cerevisiae (strain ATCC 204508 / S288c) OX=559292 GN=HAL5 PE=1 SV=2	5	5	5	0.846	0.0393098	0.0822029	117.8	114.4	124.9	139.2	148.7	129.4
P43577	Glucosamine 6-phosphate N-acetyltransferase OS=Saccharomyces cerevisiae (strain ATCC 204508 / S288c) OX=559292 GN=GNA1 PE=1 SV=1	44	5	6	0.851	0.0393205	0.0822029	126.7	127.8	129	146.8	150.2	167
Q03266	Aminodeoxychorismate lyase OS=Saccharomyces cerevisiae (strain ATCC 204508 / S288c) OX=559292 GN=ABZ2 PE=1 SV=1	3	1	1	0.656	0.0394965	0.0824976	46.3	46.4	49	66.8	70.7	93.2
P32381	Actin-related protein 2 OS=Saccharomyces cerevisiae (strain ATCC 204508 / S288c) OX=559292 GN=ARP2 PE=1 SV=1	28	9	18	1.061	0.0398721	0.0832083	1007.2	1033.8	1054.2	967.5	981	974.1
P05738	60S ribosomal protein L9-A OS=Saccharomyces cerevisiae (strain ATCC 204508 / S288c) OX=559292 GN=RPL9A PE=1 SV=2	49	8	40	1.213	0.0401305	0.0835993	8452.9	8264.6	8336.4	6920.8	6872.9	5911.9
P52553	Prefoldin subunit 6 OS=Saccharomyces cerevisiae (strain ATCC 204508 / S288c) OX=559292 GN=YKE2 PE=1 SV=1	51	5	8	0.725	0.0402249	0.0837218	830	792.3	822.2	1133.4	1037	1352.3
P05749	60S ribosomal protein L22-A OS=Saccharomyces cerevisiae (strain ATCC 204508 / S288c) OX=559292 GN=RPL22A PE=1 SV=3	61	4	39	1.333	0.0402634	0.083728	21992.3	21664.8	21125.6	16256.4	16473.2	13044.6
P38768	Protein interacting with Hsp90 1 OS=Saccharomyces cerevisiae (strain ATCC 204508 / S288c) OX=559292 GN=PIH1 PE=1 SV=1	6	2	2	0.778	0.0404443	0.0840299	20.8	22.7	24.8	28.8	29.2	29.2
Q05506	Arginine--tRNA ligase, cytoplasmic OS=Saccharomyces cerevisiae (strain ATCC 204508 / S288c) OX=559292 GN=YDR341C PE=1 SV=1	60	34	79	1.056	0.0405487	0.0841725	6711.2	6848.8	6512.8	6418.5	6355.8	6203.2
P15274	AMP deaminase OS=Saccharomyces cerevisiae (strain ATCC 204508 / S288c) OX=559292 GN=AMD1 PE=1 SV=2	14	10	12	0.433	0.0406236	0.0842537	215.6	211.8	218.7	497.8	349	614.3
P25560	Protein RER1 OS=Saccharomyces cerevisiae (strain ATCC 204508 / S288c) OX=559292 GN=RER1 PE=1 SV=2	24	4	5	0.815	0.0411407	0.0852511	203.6	228	239	281	279.6	277.6
P38759	Vacuolar protein sorting-associated protein 29 OS=Saccharomyces cerevisiae (strain ATCC 204508 / S288c) OX=559292 GN=VPS29 PE=1 SV=1	20	5	6	0.726	0.0413626	0.0855729	127	126.3	151.4	176.4	165.3	175
P20436	DNA-directed RNA polymerases I, II, and III subunit RPABC3 OS=Saccharomyces cerevisiae (strain ATCC 204508 / S288c) OX=559292 GN=RPB8 PE=1 SV=1	21	2	4	0.879	0.0414246	0.0855729	21.9	19.2	22.5	24.9	24.2	27.5
P42846	Protein KRI1 OS=Saccharomyces cerevisiae (strain ATCC 204508 / S288c) OX=559292 GN=KRI1 PE=1 SV=1	14	7	11	1.15	0.0414337	0.0855729	1575.8	1543.7	1470.9	1342.6	1407.6	1241
P25586	KRR1 small subunit processome component OS=Saccharomyces cerevisiae (strain ATCC 204508 / S288c) OX=559292 GN=KRR1 PE=1 SV=1	44	14	26	1.277	0.0414414	0.0855729	3191.3	3223.2	2713.5	2499.8	2535.3	2308.3
P40215	External NADH-ubiquinone oxidoreductase 1, mitochondrial OS=Saccharomyces cerevisiae (strain ATCC 204508 / S288c) OX=559292 GN=NDE1 PE=1 SV=1	7	4	6	1.178	0.0415602	0.085743	303.9	324.8	348.9	275.8	245.6	289
P46654	40S ribosomal protein S0-B OS=Saccharomyces cerevisiae (strain ATCC 204508 / S288c) OX=559292 GN=RPS0B PE=1 SV=2	45	7	98	1.128	0.0417929	0.0861476	17094.1	17113.8	17155.9	15166	15599.9	14174.2
Q12447	Polyamine N-acetyltransferase 1 OS=Saccharomyces cerevisiae (strain ATCC 204508 / S288c) OX=559292 GN=PAA1 PE=1 SV=1	53	9	16	1.107	0.0418967	0.0862859	2633.1	2546.4	2694.8	2519.8	2379.1	2345.5
P46969	Ribulose-phosphate 3-epimerase OS=Saccharomyces cerevisiae (strain ATCC 204508 / S288c) OX=559292 GN=RPE1 PE=1 SV=1	29	6	11	0.688	0.042182	0.0867975	151.8	148.9	136.5	206.6	216.4	297.1
Q12024	Ribosome biogenesis protein YTM1 OS=Saccharomyces cerevisiae (strain ATCC 204508 / S288c) OX=559292 GN=YTM1 PE=1 SV=1	24	9	16	1.47	0.0422883	0.0868762	1646.3	1656.2	1275.4	1120	1184.7	989.5
P50278	6-phosphogluconolactonase-like protein 1 OS=Saccharomyces cerevisiae (strain ATCC 204508 / S288c) OX=559292 GN=SOL1 PE=1 SV=1	13	3	4	0.777	0.042294	0.0868762	78.7	78.2	78.3	100.7	100.8	123.4
P38737	Proteasome component ECM29 OS=Saccharomyces cerevisiae (strain ATCC 204508 / S288c) OX=559292 GN=ECM29 PE=1 SV=1	7	12	12	1.171	0.0424269	0.0870731	136.1	142	149.3	121.4	121.2	102.6
P38756	tRNA threonylcarbamoyladenosine dehydratase 1 OS=Saccharomyces cerevisiae (strain ATCC 204508 / S288c) OX=559292 GN=TCD1 PE=1 SV=1	4	2	2	0.72	0.0427594	0.087679	29.3	32.5	38.4	43.8	45.1	48.3
Q06639	Chromatin structure-remodeling complex protein RSC3 OS=Saccharomyces cerevisiae (strain ATCC 204508 / S288c) OX=559292 GN=RSC3 PE=1 SV=1	7	7	8	0.767	0.0429897	0.0880746	58.1	51.7	59.6	75.8	79.9	63.7
P33313	Hsp70/Hsp90 co-chaperone CNS1 OS=Saccharomyces cerevisiae (strain ATCC 204508 / S288c) OX=559292 GN=CNS1 PE=1 SV=1	25	10	10	1.185	0.0431896	0.0884072	302.8	309.9	272.8	260.8	244.4	255.5
P23248	40S ribosomal protein S1-B OS=Saccharomyces cerevisiae (strain ATCC 204508 / S288c) OX=559292 GN=RPS1B PE=1 SV=3	64	22	109	1.163	0.0433273	0.088612	18014.6	18107.8	17256	15490.5	15588	13618.3
P36112	MICOS complex subunit MIC60 OS=Saccharomyces cerevisiae (strain ATCC 204508 / S288c) OX=559292 GN=MIC60 PE=1 SV=1	18	8	8	0.381	0.0435844	0.088989	154.9	160.3	168.3	420.4	360.7	805.8
P53629	Sterol O-acyltransferase 2 OS=Saccharomyces cerevisiae (strain ATCC 204508 / S288c) OX=559292 GN=ARE2 PE=1 SV=1	4	3	4	0.784	0.0435872	0.088989	70.3	71.5	85.4	91.2	90.6	105.3
P39015	Suppressor protein STM1 OS=Saccharomyces cerevisiae (strain ATCC 204508 / S288c) OX=559292 GN=STM1 PE=1 SV=3	57	16	61	0.767	0.0436571	0.0890545	7960.5	7653.7	7651.4	9978.6	9941.7	12403.5
P53090	Aromatic/aminoadipate aminotransferase 1 OS=Saccharomyces cerevisiae (strain ATCC 204508 / S288c) OX=559292 GN=ARO8 PE=1 SV=1	35	13	26	1.21	0.0437076	0.0890802	4090.9	4273.2	4239.7	3505.1	3816.1	3302.5
P53326	Uncharacterized protein YGR266W OS=Saccharomyces cerevisiae (strain ATCC 204508 / S288c) OX=559292 GN=YGR266W PE=1 SV=1	8	5	6	1.304	0.043794	0.0890894	135.5	144.6	154.1	109	110.9	130.8
P53072	tRNA acetyltransferase TAN1 OS=Saccharomyces cerevisiae (strain ATCC 204508 / S288c) OX=559292 GN=TAN1 PE=1 SV=1	16	4	4	0.706	0.0437953	0.0890894	248.3	253.2	240.5	351.5	326.7	441.6
P34087	DNA-directed RNA polymerase II subunit RPB7 OS=Saccharomyces cerevisiae (strain ATCC 204508 / S288c) OX=559292 GN=RPB7 PE=1 SV=1	15	2	4	0.503	0.0438256	0.0890894	20.2	15	18.4	54.5	27.6	36.5
P14693	Sorting assembly machinery 35 kDa subunit OS=Saccharomyces cerevisiae (strain ATCC 204508 / S288c) OX=559292 GN=SAM35 PE=1 SV=2	2	1	1	1.558	0.0439932	0.0892963	62.7	60.1	67.8	52.7	39.3	40.2
P40185	Protein MMF1, mitochondrial OS=Saccharomyces cerevisiae (strain ATCC 204508 / S288c) OX=559292 GN=MMF1 PE=1 SV=1	66	7	23	1.242	0.0440033	0.0892963	9201.2	9739.1	9729	7831.4	8074.2	6676.7
P00431	Cytochrome c peroxidase, mitochondrial OS=Saccharomyces cerevisiae (strain ATCC 204508 / S288c) OX=559292 GN=CCP1 PE=1 SV=2	27	9	15	1.627	0.0441981	0.0896144	843	833.3	825	512.2	562.2	375.2
P25374	Cysteine desulfurase, mitochondrial OS=Saccharomyces cerevisiae (strain ATCC 204508 / S288c) OX=559292 GN=NFS1 PE=1 SV=2	11	5	9	0.638	0.0442362	0.0896144	233	230	224.8	353.6	360.5	519.1
Q08951	AP-3 complex subunit delta OS=Saccharomyces cerevisiae (strain ATCC 204508 / S288c) OX=559292 GN=APL5 PE=1 SV=1	10	8	10	0.58	0.044399	0.0898669	111.3	100.4	106.8	184	143.1	219
P06245	cAMP-dependent protein kinase type 2 OS=Saccharomyces cerevisiae (strain ATCC 204508 / S288c) OX=559292 GN=TPK2 PE=1 SV=2	7	3	3	0.506	0.0445156	0.0900256	142	141.7	142.3	280.5	232.7	403.4
P20133	Geranylgeranyl transferase type-2 subunit beta OS=Saccharomyces cerevisiae (strain ATCC 204508 / S288c) OX=559292 GN=BET2 PE=1 SV=3	7	3	4	0.827	0.0446997	0.0903203	33.6	39.2	37.3	45.1	40.3	46.6
P38817	ADP-ribosylation factor-binding protein GGA2 OS=Saccharomyces cerevisiae (strain ATCC 204508 / S288c) OX=559292 GN=GGA2 PE=1 SV=1	18	9	15	1.121	0.0447411	0.0903263	259.1	283.5	271.6	242.2	239.9	256.2
Q02821	Importin subunit alpha OS=Saccharomyces cerevisiae (strain ATCC 204508 / S288c) OX=559292 GN=SRP1 PE=1 SV=1	17	7	11	1.418	0.0448459	0.0904603	2701.6	2883.5	2674.1	1905.4	2043.6	1464
P38247	Protein SLM4 OS=Saccharomyces cerevisiae (strain ATCC 204508 / S288c) OX=559292 GN=SLM4 PE=1 SV=1	25	3	3	0.928	0.0449314	0.0905552	220.5	219.8	216.9	237	239.9	227
P53040	Transcription initiation factor TFIID subunit 6 OS=Saccharomyces cerevisiae (strain ATCC 204508 / S288c) OX=559292 GN=TAF6 PE=1 SV=1	13	6	9	0.847	0.0449842	0.0905841	264.4	274.3	265.5	313.5	292.1	332.6
P32481	Eukaryotic translation initiation factor 2 subunit gamma OS=Saccharomyces cerevisiae (strain ATCC 204508 / S288c) OX=559292 GN=GCD11 PE=1 SV=1	43	18	37	1.257	0.0452184	0.0909779	6698.6	5362.4	5294.7	4360.9	4265.5	4027.1
Q06405	ATP synthase subunit f, mitochondrial OS=Saccharomyces cerevisiae (strain ATCC 204508 / S288c) OX=559292 GN=ATP17 PE=1 SV=1	11	1	9	1.623	0.0455252	0.091517	485.7	522	479.7	299.3	319.4	202.9
P47137	Uncharacterized oxidoreductase YJR096W OS=Saccharomyces cerevisiae (strain ATCC 204508 / S288c) OX=559292 GN=YJR096W PE=1 SV=1	20	5	6	0.715	0.0457121	0.0918142	138.3	144.9	137.9	193.4	183.6	244.8
Q12109	Tryptophan--tRNA ligase, cytoplasmic OS=Saccharomyces cerevisiae (strain ATCC 204508 / S288c) OX=559292 GN=WRS1 PE=1 SV=1	32	13	24	0.667	0.0458196	0.0918378	3786.6	3795.6	3561.7	5676.2	5044.7	7306.4
P32579	Threonylcarbamoyl-AMP synthase OS=Saccharomyces cerevisiae (strain ATCC 204508 / S288c) OX=559292 GN=SUA5 PE=1 SV=1	9	4	4	0.8	0.0458756	0.0918378	144.9	139.5	142.2	179.8	156.6	177.7
P39742	Translocation protein SEC72 OS=Saccharomyces cerevisiae (strain ATCC 204508 / S288c) OX=559292 GN=SEC72 PE=1 SV=3	25	5	8	0.52	0.0458842	0.0918378	191.6	188.5	185.7	362.2	360.1	631.4
P07280	40S ribosomal protein S19-A OS=Saccharomyces cerevisiae (strain ATCC 204508 / S288c) OX=559292 GN=RPS19A PE=1 SV=2	60	11	68	1.281	0.0459189	0.0918378	16094.5	16061.1	15079.7	12534.8	13747.5	11189.3
P53622	Coatomer subunit alpha OS=Saccharomyces cerevisiae (strain ATCC 204508 / S288c) OX=559292 GN=COP1 PE=1 SV=2	30	29	44	1.071	0.0459829	0.0918877	4046.8	4164.5	4142.8	3869.9	3938.3	3695.1
P38701	40S ribosomal protein S20 OS=Saccharomyces cerevisiae (strain ATCC 204508 / S288c) OX=559292 GN=RPS20 PE=1 SV=3	55	10	67	1.13	0.0460681	0.0919799	9400.8	9847	8876.9	8321.8	8708.8	8164.8
P54114	Aldehyde dehydrogenase [NAD(P)+] 2 OS=Saccharomyces cerevisiae (strain ATCC 204508 / S288c) OX=559292 GN=ALD3 PE=1 SV=1	19	8	8	2.013	0.0461672	0.0920996	155.7	162.9	106.4	77.3	104.5	68.1
P11745	Ran GTPase-activating protein 1 OS=Saccharomyces cerevisiae (strain ATCC 204508 / S288c) OX=559292 GN=RNA1 PE=1 SV=2	61	19	33	1.139	0.0462483	0.0921362	3704.2	3801.6	3784.5	3363.5	3322.9	2996
P38333	Essential nuclear protein 1 OS=Saccharomyces cerevisiae (strain ATCC 204508 / S288c) OX=559292 GN=ENP1 PE=1 SV=1	15	7	8	0.71	0.0462638	0.0921362	244.2	237	227.8	333.9	310.2	424.8
P40150	Ribosome-associated molecular chaperone SSB2 OS=Saccharomyces cerevisiae (strain ATCC 204508 / S288c) OX=559292 GN=SSB2 PE=1 SV=2	65	38	336	1.158	0.0463469	0.0922236	1262.8	1319.1	1259.1	1090.2	1109.7	947.9
P47035	Nucleolar protein NET1 OS=Saccharomyces cerevisiae (strain ATCC 204508 / S288c) OX=559292 GN=NET1 PE=1 SV=1	10	9	10	1.313	0.0466055	0.0926266	483.5	528.6	488.9	339.4	372.2	433.6
P23503	Cytosolic Fe-S cluster assembly factor NAR1 OS=Saccharomyces cerevisiae (strain ATCC 204508 / S288c) OX=559292 GN=NAR1 PE=1 SV=2	2	1	1	0.896	0.046658	0.0926266	40.9	39.2	41.6	45.6	42.3	45.9
P41940	Mannose-1-phosphate guanyltransferase OS=Saccharomyces cerevisiae (strain ATCC 204508 / S288c) OX=559292 GN=PSA1 PE=1 SV=2	67	20	67	1.28	0.0466674	0.0926266	9869.4	9758.2	9703.4	7623.2	8052.6	6504
P28817	3-hydroxyisobutyryl-CoA hydrolase, mitochondrial OS=Saccharomyces cerevisiae (strain ATCC 204508 / S288c) OX=559292 GN=EHD3 PE=1 SV=2	5	3	3	1.145	0.0468853	0.0929806	64.1	71.9	68.7	61.9	54.1	60
P04807	Hexokinase-2 OS=Saccharomyces cerevisiae (strain ATCC 204508 / S288c) OX=559292 GN=HXK2 PE=1 SV=4	63	26	121	0.76	0.0470608	0.0932493	19885.3	19557.1	21380.9	26164.3	24240.5	31167.1
P36006	Myosin-3 OS=Saccharomyces cerevisiae (strain ATCC 204508 / S288c) OX=559292 GN=MYO3 PE=1 SV=4	7	8	10	0.578	0.0471768	0.0932493	77.1	80.9	79.1	136.8	116.5	185.4
Q00362	Protein phosphatase PP2A regulatory subunit B OS=Saccharomyces cerevisiae (strain ATCC 204508 / S288c) OX=559292 GN=CDC55 PE=1 SV=2	10	4	4	0.778	0.0471861	0.0932493	87.7	86.5	82.6	111.1	122.6	98.6
P11484	Ribosome-associated molecular chaperone SSB1 OS=Saccharomyces cerevisiae (strain ATCC 204508 / S288c) OX=559292 GN=SSB1 PE=1 SV=3	65	38	337	1.139	0.0472051	0.0932493	56414.7	55565.1	53951.7	48771.4	50098.2	44189.6
P19880	AP-1-like transcription factor YAP1 OS=Saccharomyces cerevisiae (strain ATCC 204508 / S288c) OX=559292 GN=YAP1 PE=1 SV=2	3	2	2	1.62	0.0472188	0.0932493	72.2	70.5	66.7	35.9	43.5	53
P07278	cAMP-dependent protein kinase regulatory subunit OS=Saccharomyces cerevisiae (strain ATCC 204508 / S288c) OX=559292 GN=BCY1 PE=1 SV=4	27	10	20	0.889	0.0473248	0.0933324	1418.1	1364.8	1491	1595.5	1502.4	1598.4
P33734	Imidazole glycerol phosphate synthase hisHF OS=Saccharomyces cerevisiae (strain ATCC 204508 / S288c) OX=559292 GN=HIS7 PE=1 SV=2	28	13	24	0.819	0.0473402	0.0933324	2298.7	2340.5	2244.1	2807.8	2728.4	3294.4
P39966	Protein phosphatase 2C homolog 2 OS=Saccharomyces cerevisiae (strain ATCC 204508 / S288c) OX=559292 GN=PTC2 PE=1 SV=1	22	10	18	0.821	0.047446	0.0934627	1253.1	1250	1250.2	1523.2	1484.8	1763.4
P52911	Glucan 1,3-beta-glucosidase 2 OS=Saccharomyces cerevisiae (strain ATCC 204508 / S288c) OX=559292 GN=EXG2 PE=1 SV=1	8	4	4	0.809	0.0477452	0.0939734	85.8	93.6	96.2	144.2	112.3	115.7
P38773	2-deoxyglucose-6-phosphate phosphatase 2 OS=Saccharomyces cerevisiae (strain ATCC 204508 / S288c) OX=559292 GN=DOG2 PE=1 SV=1	9	2	3	0.82	0.0480461	0.0944866	24.5	26.4	28.3	34.1	32.2	28.8
P36036	RNA annealing protein YRA2 OS=Saccharomyces cerevisiae (strain ATCC 204508 / S288c) OX=559292 GN=YRA2 PE=1 SV=1	10	2	3	0.561	0.0482601	0.0948283	218	225.6	231	402.4	381.2	644.5
P16387	Pyruvate dehydrogenase E1 component subunit alpha, mitochondrial OS=Saccharomyces cerevisiae (strain ATCC 204508 / S288c) OX=559292 GN=PDA1 PE=1 SV=2	46	19	51	1.062	0.0483644	0.094954	4840.2	4931.7	5235.6	4422.2	4641.9	4698
P53140	Protein RMD9, mitochondrial OS=Saccharomyces cerevisiae (strain ATCC 204508 / S288c) OX=559292 GN=RMD9 PE=1 SV=1	9	5	5	0.433	0.0493043	0.0966575	12.3	8.8	16.2	36.4	17.7	28.5
Q05029	Protein BCH1 OS=Saccharomyces cerevisiae (strain ATCC 204508 / S288c) OX=559292 GN=BCH1 PE=1 SV=1	9	7	8	0.718	0.0493388	0.0966575	239.4	250.7	279.6	340.8	349	478.8
P21801	Succinate dehydrogenase [ubiquinone] iron-sulfur subunit, mitochondrial OS=Saccharomyces cerevisiae (strain ATCC 204508 / S288c) OX=559292 GN=SDH2 PE=1 SV=1	14	3	4	0.831	0.0493553	0.0966575	37.7	45.6	41.6	49.8	50.1	53.3
P89886	Translation machinery-associated protein 20 OS=Saccharomyces cerevisiae (strain ATCC 204508 / S288c) OX=559292 GN=TMA20 PE=1 SV=1	30	6	8	1.1	0.0497407	0.0972504	2077.8	2053.2	2019.3	1887.3	1866.5	1717.1
Q03280	E3 ubiquitin-protein ligase TOM1 OS=Saccharomyces cerevisiae (strain ATCC 204508 / S288c) OX=559292 GN=TOM1 PE=1 SV=1	5	16	16	1.128	0.0497984	0.0972825	261.3	274.7	248.4	231.7	232.7	229.4
Q08647	Multisubstrate pseudouridine synthase 7 OS=Saccharomyces cerevisiae (strain ATCC 204508 / S288c) OX=559292 GN=PUS7 PE=1 SV=1	26	12	19	1.127	0.0498534	0.0973092	1702.1	1633.8	1550.9	1541.3	1450	1438.5
Q08818	Meiotic sister-chromatid recombination protein 6, mitochondrial OS=Saccharomyces cerevisiae (strain ATCC 204508 / S288c) OX=559292 GN=MSC6 PE=1 SV=1	3	1	1	1.439	0.0500893	0.0976887	178.2	175.4	168.4	121.9	143.5	107.3
P27515	Uridine kinase OS=Saccharomyces cerevisiae (strain ATCC 204508 / S288c) OX=559292 GN=URK1 PE=1 SV=1	2	1	1	0.788	0.0502104	0.0978439	30.4	28	22.9	41.4	33	35.5
Q12040	Broad-specificity phosphatase YOR283W OS=Saccharomyces cerevisiae (strain ATCC 204508 / S288c) OX=559292 GN=YOR283W PE=1 SV=1	27	4	7	0.651	0.0503401	0.0980155	85.3	88.3	77.5	131.1	108.1	163.6
P53551	Histone H1 OS=Saccharomyces cerevisiae (strain ATCC 204508 / S288c) OX=559292 GN=HHO1 PE=1 SV=1	10	2	2	0.816	0.0504936	0.0982329	210.7	204.7	191.8	250.8	255	218.3
P47818	Protein CCC1 OS=Saccharomyces cerevisiae (strain ATCC 204508 / S288c) OX=559292 GN=CCC1 PE=1 SV=1	11	3	5	0.831	0.0506497	0.0984553	68	63.3	75	81.8	78.5	94.9
P02309	Histone H4 OS=Saccharomyces cerevisiae (strain ATCC 204508 / S288c) OX=559292 GN=HHF1 PE=1 SV=2	44	8	24	0.778	0.0507995	0.098665	2680	2690	2889.6	3516.3	3457.4	2989.3
Q04781	E3 ubiquitin-protein ligase listerin OS=Saccharomyces cerevisiae (strain ATCC 204508 / S288c) OX=559292 GN=RKR1 PE=1 SV=1	3	5	5	0.627	0.0509079	0.098794	153.9	149.2	155.6	235.1	245.4	365.5
P48563	Protein MON2 OS=Saccharomyces cerevisiae (strain ATCC 204508 / S288c) OX=559292 GN=MON2 PE=1 SV=1	3	4	4	1.726	0.0509775	0.0988477	155.7	174.4	143.3	128.7	87.4	90.2
P29496	Minichromosome maintenance protein 5 OS=Saccharomyces cerevisiae (strain ATCC 204508 / S288c) OX=559292 GN=MCM5 PE=1 SV=1	11	9	11	0.734	0.0510509	0.0989085	203.4	219.5	177.8	277.1	227.4	297.1
Q12220	U3 small nucleolar RNA-associated protein 12 OS=Saccharomyces cerevisiae (strain ATCC 204508 / S288c) OX=559292 GN=DIP2 PE=1 SV=1	11	9	11	0.471	0.0512515	0.0992155	125.4	109.9	105.7	233.3	156.2	274.3
P38858	6-phosphogluconolactonase 3 OS=Saccharomyces cerevisiae (strain ATCC 204508 / S288c) OX=559292 GN=SOL3 PE=1 SV=2	45	9	14	0.876	0.0514449	0.0994858	1155.3	1134.4	1155.8	1214.1	1318.6	1321.5
P00498	ATP phosphoribosyltransferase OS=Saccharomyces cerevisiae (strain ATCC 204508 / S288c) OX=559292 GN=HIS1 PE=1 SV=1	45	12	27	0.891	0.0514757	0.0994858	2071.2	2186.6	1978.9	2263.7	2324.2	2570.8
P18899	Stress protein DDR48 OS=Saccharomyces cerevisiae (strain ATCC 204508 / S288c) OX=559292 GN=DDR48 PE=1 SV=4	3	1	2	1.209	0.0515722	0.0995906	41.5	45.1	37.1	34.3	35.8	30.8
P41544	Protein SYS1 OS=Saccharomyces cerevisiae (strain ATCC 204508 / S288c) OX=559292 GN=SYS1 PE=1 SV=1	6	1	1	0.704	0.0516421	0.0996439	43.9	51.1	43.8	62.4	71.3	53.3
P07284	Serine--tRNA ligase, cytoplasmic OS=Saccharomyces cerevisiae (strain ATCC 204508 / S288c) OX=559292 GN=SES1 PE=1 SV=2	47	22	68	0.968	0.0517848	0.0998373	7992.1	7899.2	8019.6	8288.8	8260	8071.9
P42943	T-complex protein 1 subunit eta OS=Saccharomyces cerevisiae (strain ATCC 204508 / S288c) OX=559292 GN=CCT7 PE=1 SV=1	42	21	37	0.603	0.0518586	0.0998978	1585.6	1621.9	1581.9	2629.3	2246.5	3490.2
P53206	Putative cysteine synthase OS=Saccharomyces cerevisiae (strain ATCC 204508 / S288c) OX=559292 GN=YGR012W PE=1 SV=1	8	3	4	0.622	0.0519726	0.100036	92.8	99.8	111.8	160.4	137.5	221.6
P53691	Peptidyl-prolyl cis-trans isomerase CPR6 OS=Saccharomyces cerevisiae (strain ATCC 204508 / S288c) OX=559292 GN=CPR6 PE=1 SV=1	45	14	37	1.127	0.0521179	0.100233	1487.2	1541.5	1698.4	1389.5	1321	1367.4
Q08179	Mitochondrial distribution and morphology protein 38 OS=Saccharomyces cerevisiae (strain ATCC 204508 / S288c) OX=559292 GN=MDM38 PE=1 SV=1	16	8	11	1.126	0.0523438	0.100495	757.1	863	771.2	727.4	685	658.5
P53973	Histone deacetylase HDA1 OS=Saccharomyces cerevisiae (strain ATCC 204508 / S288c) OX=559292 GN=HDA1 PE=1 SV=1	2	1	1	0.477	0.0523453	0.100495	13.4	10.3	14.4	28	20.1	45.3
P40850	Protein MKT1 OS=Saccharomyces cerevisiae (strain ATCC 204508 / S288c) OX=559292 GN=MKT1 PE=1 SV=2	6	6	7	1.187	0.0523838	0.100495	85.4	84.8	82.9	61.1	71.9	71.4
Q08924	Regulator of Ty1 transposition protein 10 OS=Saccharomyces cerevisiae (strain ATCC 204508 / S288c) OX=559292 GN=RTT10 PE=1 SV=1	11	12	13	0.714	0.0524573	0.100495	392.4	386.7	393.3	702.5	512.5	549.2
Q01329	Pre-tRNA-processing protein PTA1 OS=Saccharomyces cerevisiae (strain ATCC 204508 / S288c) OX=559292 GN=PTA1 PE=1 SV=1	5	3	3	0.85	0.0524673	0.100495	159.3	176.1	189.4	207.1	203.9	218
P47120	Deoxyhypusine hydroxylase OS=Saccharomyces cerevisiae (strain ATCC 204508 / S288c) OX=559292 GN=LIA1 PE=1 SV=1	60	14	31	0.818	0.0525834	0.100635	5928.4	5867.6	5567.2	7174	7169.6	6237.1
Q02046	Methylenetetrahydrofolate dehydrogenase [NAD(+)] OS=Saccharomyces cerevisiae (strain ATCC 204508 / S288c) OX=559292 GN=MTD1 PE=1 SV=1	27	6	7	0.649	0.0526929	0.100763	318.4	315.5	283.1	486.2	456.5	736
P11972	Protein SST2 OS=Saccharomyces cerevisiae (strain ATCC 204508 / S288c) OX=559292 GN=SST2 PE=1 SV=2	14	9	14	0.81	0.052911	0.10104	794.3	729.6	758.4	936.8	822.8	971.1
P38115	D-arabinose dehydrogenase [NAD(P)+] heavy chain OS=Saccharomyces cerevisiae (strain ATCC 204508 / S288c) OX=559292 GN=ARA1 PE=1 SV=1	33	10	22	0.777	0.0529236	0.10104	954	908.8	1092.8	1246.4	1221.8	1227.9
P21827	Guanine nucleotide exchange factor SRM1 OS=Saccharomyces cerevisiae (strain ATCC 204508 / S288c) OX=559292 GN=SRM1 PE=1 SV=1	10	5	9	1.083	0.0531644	0.101417	485.4	493.4	523.5	478.4	450.9	455.7
P53720	tRNA-dihydrouridine(20) synthase [NAD(P)+] OS=Saccharomyces cerevisiae (strain ATCC 204508 / S288c) OX=559292 GN=SMM1 PE=1 SV=1	13	5	6	0.405	0.0532552	0.101508	1934.4	1371.1	2218	7401.5	2881.7	4771.1
P32264	Glutamate 5-kinase OS=Saccharomyces cerevisiae (strain ATCC 204508 / S288c) OX=559292 GN=PRO1 PE=1 SV=2	28	9	12	0.932	0.0533936	0.10169	1226.5	1277.4	1201.9	1286.2	1315.6	1339.6
Q02642	Nascent polypeptide-associated complex subunit beta-1 OS=Saccharomyces cerevisiae (strain ATCC 204508 / S288c) OX=559292 GN=EGD1 PE=1 SV=2	34	6	26	1.139	0.0535648	0.101933	6592.8	6476.9	6104.8	5686.4	5711.5	4967.3
P05374	Phosphatidylethanolamine N-methyltransferase OS=Saccharomyces cerevisiae (strain ATCC 204508 / S288c) OX=559292 GN=CHO2 PE=1 SV=1	1	1	1	0.779	0.0536101	0.101937	18.8	24.6	21.8	38	28	27.8
P22336	Replication factor A protein 1 OS=Saccharomyces cerevisiae (strain ATCC 204508 / S288c) OX=559292 GN=RFA1 PE=1 SV=1	25	14	33	0.714	0.0537529	0.102063	2108.6	2055.3	2128.5	2951.2	2691.9	3705.5
P49435	Adenine phosphoribosyltransferase 1 OS=Saccharomyces cerevisiae (strain ATCC 204508 / S288c) OX=559292 GN=APT1 PE=1 SV=3	33	7	15	1.15	0.0537632	0.102063	1868.5	1839.8	1736.5	1599.7	1616.1	1393.6
P49957	tRNA (carboxymethyluridine(34)-5-O)-methyltransferase OS=Saccharomyces cerevisiae (strain ATCC 204508 / S288c) OX=559292 GN=TRM9 PE=1 SV=1	5	1	2	0.733	0.0539358	0.102309	43.9	28.2	42.5	57.9	56.2	71.1
P38820	Adenylyltransferase and sulfurtransferase UBA4 OS=Saccharomyces cerevisiae (strain ATCC 204508 / S288c) OX=559292 GN=UBA4 PE=1 SV=1	14	6	6	0.909	0.0541237	0.102582	273.1	296.5	279	306.9	299.9	316.2
P39007	Dolichyl-diphosphooligosaccharide--protein glycosyltransferase subunit STT3 OS=Saccharomyces cerevisiae (strain ATCC 204508 / S288c) OX=559292 GN=STT3 PE=1 SV=2	13	9	10	0.857	0.0543199	0.102819	412	452.4	491	527.4	563.6	527.8
P12945	N-terminal acetyltransferase A complex subunit NAT1 OS=Saccharomyces cerevisiae (strain ATCC 204508 / S288c) OX=559292 GN=NAT1 PE=1 SV=2	33	27	35	0.95	0.054336	0.102819	3510.8	3615.9	3460.9	3728.1	3696.3	3653.5
P39984	Histone acetyltransferase type B subunit 2 OS=Saccharomyces cerevisiae (strain ATCC 204508 / S288c) OX=559292 GN=HAT2 PE=1 SV=1	9	2	2	0.814	0.0543934	0.102845	117.6	128.6	123	131.8	151	153.2
P33399	La protein homolog OS=Saccharomyces cerevisiae (strain ATCC 204508 / S288c) OX=559292 GN=LHP1 PE=1 SV=2	35	11	16	1.185	0.0547405	0.103349	1371.6	1391.2	1291.8	1157.8	1212.1	1020.7
P40343	Vacuolar protein sorting-associated protein 27 OS=Saccharomyces cerevisiae (strain ATCC 204508 / S288c) OX=559292 GN=VPS27 PE=1 SV=3	2	2	2	0.797	0.0547477	0.103349	46.1	53.6	44	66.6	57.8	55
Q02785	ATP-dependent permease PDR12 OS=Saccharomyces cerevisiae (strain ATCC 204508 / S288c) OX=559292 GN=PDR12 PE=1 SV=1	1	1	1	0.607	0.0551832	0.104088	29	30.4	33.7	50.1	36.6	51
P40347	Low molecular weight phosphotyrosine protein phosphatase OS=Saccharomyces cerevisiae (strain ATCC 204508 / S288c) OX=559292 GN=LTP1 PE=1 SV=1	13	3	5	0.598	0.0553046	0.104183	170.7	168.5	158.5	281.8	244	407.7
P15180	Lysine--tRNA ligase, cytoplasmic OS=Saccharomyces cerevisiae (strain ATCC 204508 / S288c) OX=559292 GN=KRS1 PE=1 SV=2	42	25	76	1.1	0.0553221	0.104183	7744.5	7655.8	7695.9	6997.8	6701.6	7288
P38682	ADP-ribosylation factor GTPase-activating protein GLO3 OS=Saccharomyces cerevisiae (strain ATCC 204508 / S288c) OX=559292 GN=GLO3 PE=1 SV=1	23	7	10	1.082	0.0553777	0.104204	877	883.6	893.8	816.5	850	792
P35844	Oxysterol-binding protein homolog 4 OS=Saccharomyces cerevisiae (strain ATCC 204508 / S288c) OX=559292 GN=KES1 PE=1 SV=1	24	9	17	0.916	0.055502	0.104296	3376.5	3401.1	3545.9	3712.7	3816.5	3555.3
Q03759	Uncharacterized protein YML108W OS=Saccharomyces cerevisiae (strain ATCC 204508 / S288c) OX=559292 GN=YML108W PE=1 SV=1	16	2	2	0.732	0.0555151	0.104296	25.7	28.5	19.4	31.5	35.2	43.9
P40498	U3 small nucleolar RNA-associated protein 25 OS=Saccharomyces cerevisiae (strain ATCC 204508 / S288c) OX=559292 GN=UTP25 PE=1 SV=1	3	2	2	0.769	0.0555663	0.104309	41.9	49.4	40.6	54.5	50.7	56.7
P53256	Exosome complex component RRP46 OS=Saccharomyces cerevisiae (strain ATCC 204508 / S288c) OX=559292 GN=RRP46 PE=1 SV=2	16	3	6	0.806	0.0557026	0.104414	531.8	473.5	444.6	601.6	574.3	587.5
P36154	Altered inheritance rate of mitochondria protein 29 OS=Saccharomyces cerevisiae (strain ATCC 204508 / S288c) OX=559292 GN=AIM29 PE=1 SV=1	19	3	6	0.865	0.0557454	0.104414	457.9	435.6	441	510.1	534.8	472.5
P16370	DNA-directed RNA polymerase II subunit RPB3 OS=Saccharomyces cerevisiae (strain ATCC 204508 / S288c) OX=559292 GN=RPB3 PE=1 SV=2	25	5	10	1.085	0.0557881	0.104414	877.2	837.1	852.7	818.3	786	749.1
P31688	Trehalose-phosphatase OS=Saccharomyces cerevisiae (strain ATCC 204508 / S288c) OX=559292 GN=TPS2 PE=1 SV=3	26	19	25	0.734	0.0558618	0.104414	675.5	715.9	866.5	970.6	975.2	1032.8
P38351	RNA polymerase II-associated protein 1 OS=Saccharomyces cerevisiae (strain ATCC 204508 / S288c) OX=559292 GN=PAF1 PE=1 SV=1	10	4	5	0.946	0.055878	0.104414	286.9	296.4	283.4	303.3	302.3	305.8
Q04410	GRASP65 homolog protein 1 OS=Saccharomyces cerevisiae (strain ATCC 204508 / S288c) OX=559292 GN=GRH1 PE=1 SV=1	16	5	5	0.712	0.0558885	0.104414	109.4	108.4	111.1	133.9	153.6	180.4
P32561	Histone deacetylase RPD3 OS=Saccharomyces cerevisiae (strain ATCC 204508 / S288c) OX=559292 GN=RPD3 PE=1 SV=1	13	4	4	0.747	0.0560539	0.10464	113.1	120.2	111.9	147.8	151.4	198.2
P07806	Valine--tRNA ligase, mitochondrial OS=Saccharomyces cerevisiae (strain ATCC 204508 / S288c) OX=559292 GN=VAS1 PE=1 SV=2	46	45	111	1.159	0.0561778	0.104788	14304.7	14236.5	14123.4	12578.6	12284	10889.5
P25847	DNA mismatch repair protein MSH2 OS=Saccharomyces cerevisiae (strain ATCC 204508 / S288c) OX=559292 GN=MSH2 PE=1 SV=2	11	11	16	0.706	0.0562531	0.104846	115.8	116.7	112.4	163.8	164	234
P47018	Maintenance of telomere capping protein 1 OS=Saccharomyces cerevisiae (strain ATCC 204508 / S288c) OX=559292 GN=MTC1 PE=1 SV=1	24	8	11	0.83	0.056376	0.104977	298.4	305.8	311.7	368.3	341.4	408.7
P17255	V-type proton ATPase catalytic subunit A OS=Saccharomyces cerevisiae (strain ATCC 204508 / S288c) OX=559292 GN=VMA1 PE=1 SV=3	47	43	219	0.922	0.0564127	0.104977	15770.4	15802	15893	17136.9	17706.5	16529.1
P38222	Ribosomal lysine N-methyltransferase 3 OS=Saccharomyces cerevisiae (strain ATCC 204508 / S288c) OX=559292 GN=RKM3 PE=1 SV=1	5	2	2	0.766	0.0567199	0.105465	34.1	35	24.2	44.6	42.9	51.6
Q08686	Thiosulfate sulfurtransferase TUM1 OS=Saccharomyces cerevisiae (strain ATCC 204508 / S288c) OX=559292 GN=TUM1 PE=1 SV=1	35	9	13	0.83	0.0571779	0.106233	646.7	651.4	642.7	778.8	754.2	906.3
Q08193	1,3-beta-glucanosyltransferase GAS5 OS=Saccharomyces cerevisiae (strain ATCC 204508 / S288c) OX=559292 GN=GAS5 PE=1 SV=1	15	6	8	0.894	0.0572254	0.106237	785.6	821.9	804.3	899.3	963.5	857.4
P09032	Translation initiation factor eIF-2B subunit gamma OS=Saccharomyces cerevisiae (strain ATCC 204508 / S288c) OX=559292 GN=GCD1 PE=1 SV=3	13	5	5	1.072	0.0577548	0.107084	787.8	815.2	772.5	735.2	764.1	708.8
P38822	Protein BZZ1 OS=Saccharomyces cerevisiae (strain ATCC 204508 / S288c) OX=559292 GN=BZZ1 PE=1 SV=1	5	3	4	1.062	0.0577861	0.107084	560.5	582.6	606.1	548.6	548.7	515.7
Q12133	Signal peptidase complex subunit SPC3 OS=Saccharomyces cerevisiae (strain ATCC 204508 / S288c) OX=559292 GN=SPC3 PE=1 SV=1	25	5	9	0.878	0.0578181	0.107084	928.2	933.7	1015.8	1062.9	1081.3	1037.8
P38523	GrpE protein homolog, mitochondrial OS=Saccharomyces cerevisiae (strain ATCC 204508 / S288c) OX=559292 GN=MGE1 PE=1 SV=1	19	5	6	0.817	0.058036	0.107403	333	356	406.8	435.9	417.1	480.2
Q04372	Type 2A phosphatase-associated protein 42 OS=Saccharomyces cerevisiae (strain ATCC 204508 / S288c) OX=559292 GN=TAP42 PE=1 SV=1	5	2	2	0.923	0.0585229	0.108134	55.6	50.4	55.9	60.3	62.2	59
P21538	DNA-binding protein REB1 OS=Saccharomyces cerevisiae (strain ATCC 204508 / S288c) OX=559292 GN=REB1 PE=1 SV=2	9	7	8	0.882	0.0586205	0.108229	115.4	122.2	131.6	135	138.5	145.2
P36037	Protein DOA1 OS=Saccharomyces cerevisiae (strain ATCC 204508 / S288c) OX=559292 GN=DOA1 PE=1 SV=1	8	5	6	0.785	0.0587648	0.108411	182.4	174.3	172	200.3	222	250.8
Q12326	Phosphoglycerate mutase 3 OS=Saccharomyces cerevisiae (strain ATCC 204508 / S288c) OX=559292 GN=GPM3 PE=1 SV=1	9	2	2	0.933	0.0589208	0.108517	192.8	181	188.3	198.9	201.7	218.3
P32445	Single-stranded DNA-binding protein RIM1, mitochondrial OS=Saccharomyces cerevisiae (strain ATCC 204508 / S288c) OX=559292 GN=RIM1 PE=1 SV=1	24	4	7	0.461	0.0589497	0.108517	1236	1153.7	1309.4	2681.8	2304.1	5149
Q03768	Protein GIR2 OS=Saccharomyces cerevisiae (strain ATCC 204508 / S288c) OX=559292 GN=GIR2 PE=1 SV=1	16	4	9	1.158	0.0589607	0.108517	658.1	676.4	658.8	571.4	568.8	484.2
Q12186	Branchpoint-bridging protein OS=Saccharomyces cerevisiae (strain ATCC 204508 / S288c) OX=559292 GN=MSL5 PE=1 SV=1	3	2	2	0.687	0.0591483	0.108777	38.5	46.8	41.4	50.3	60.2	73.4
Q08925	RNA-binding protein MRN1 OS=Saccharomyces cerevisiae (strain ATCC 204508 / S288c) OX=559292 GN=MRN1 PE=1 SV=1	19	9	13	1.212	0.059196	0.108777	382.7	372.8	424.2	366.2	315.8	314.9
P25372	Thioredoxin-3, mitochondrial OS=Saccharomyces cerevisiae (strain ATCC 204508 / S288c) OX=559292 GN=TRX3 PE=1 SV=1	26	3	3	1.245	0.0593341	0.108779	173	181.8	168.8	142.9	138.9	110.7
Q12387	N-terminal acetyltransferase B complex subunit MDM20 OS=Saccharomyces cerevisiae (strain ATCC 204508 / S288c) OX=559292 GN=MDM20 PE=1 SV=1	15	12	16	0.665	0.0594017	0.108818	281.5	268	273.9	412.1	334.5	471.4
Q08985	Homocysteine S-methyltransferase 2 OS=Saccharomyces cerevisiae (strain ATCC 204508 / S288c) OX=559292 GN=SAM4 PE=1 SV=1	36	11	22	0.888	0.0595046	0.108922	2651.8	2697.8	2754.3	3038.8	2818.3	3092.2
P48164	40S ribosomal protein S7-B OS=Saccharomyces cerevisiae (strain ATCC 204508 / S288c) OX=559292 GN=RPS7B PE=1 SV=1	67	15	103	1.087	0.0596576	0.109117	15449	15094.7	15472.6	14211.9	14337.8	13144.2
P42838	Alkylphosphocholine resistance protein LEM3 OS=Saccharomyces cerevisiae (strain ATCC 204508 / S288c) OX=559292 GN=LEM3 PE=1 SV=1	7	3	3	0.769	0.0602888	0.110106	262	268.4	285	337.1	349.2	448.3
P53616	Probable secreted beta-glucosidase SUN4 OS=Saccharomyces cerevisiae (strain ATCC 204508 / S288c) OX=559292 GN=SUN4 PE=1 SV=1	2	1	2	1.118	0.0602918	0.110106	54.5	51	52.5	46.9	49.9	44.3
P38340	Alpha N-terminal protein methyltransferase 1 OS=Saccharomyces cerevisiae (strain ATCC 204508 / S288c) OX=559292 GN=TAE1 PE=1 SV=1	15	3	3	0.865	0.0609881	0.111291	122.1	135.2	118.9	136.3	152.6	141.2
P53889	Uncharacterized mitochondrial hydrolase FMP41 OS=Saccharomyces cerevisiae (strain ATCC 204508 / S288c) OX=559292 GN=FMP41 PE=1 SV=1	20	2	2	1.123	0.0611269	0.111458	134.1	122	129.6	115.3	110.5	122.1
P24279	DNA replication licensing factor MCM3 OS=Saccharomyces cerevisiae (strain ATCC 204508 / S288c) OX=559292 GN=MCM3 PE=1 SV=1	9	7	7	0.785	0.0613777	0.111829	126.3	122.6	133.5	173.5	140.1	160.9
Q05022	rRNA biogenesis protein RRP5 OS=Saccharomyces cerevisiae (strain ATCC 204508 / S288c) OX=559292 GN=RRP5 PE=1 SV=1	35	56	96	1.185	0.0614659	0.111903	7596.6	7681.9	6805.8	6413.3	6285	6530.8
P25355	Copper transport protein 86 OS=Saccharomyces cerevisiae (strain ATCC 204508 / S288c) OX=559292 GN=CTR86 PE=1 SV=1	6	3	4	0.741	0.0616993	0.112175	137.2	138.1	128.4	185.1	159.4	218
P35191	DnaJ homolog 1, mitochondrial OS=Saccharomyces cerevisiae (strain ATCC 204508 / S288c) OX=559292 GN=MDJ1 PE=1 SV=1	14	5	12	0.519	0.0617738	0.112175	123.7	125.7	136.5	242.2	201.5	389
Q06214	WD repeat-containing protein JIP5 OS=Saccharomyces cerevisiae (strain ATCC 204508 / S288c) OX=559292 GN=JIP5 PE=1 SV=2	8	3	4	0.577	0.0617766	0.112175	102.6	107	96.5	178	146.5	258.5
P34160	Nuclear cap-binding protein complex subunit 1 OS=Saccharomyces cerevisiae (strain ATCC 204508 / S288c) OX=559292 GN=STO1 PE=1 SV=2	16	13	19	1.093	0.0618059	0.112175	1034.2	1081.2	1037.4	948.9	971.4	860.1
Q03124	Chromatin structure-remodeling complex subunit RSC9 OS=Saccharomyces cerevisiae (strain ATCC 204508 / S288c) OX=559292 GN=RSC9 PE=1 SV=1	6	5	5	0.863	0.0618671	0.1122	199.3	184.8	192.8	223.3	255.6	213.9
P40340	Tat-binding homolog 7 OS=Saccharomyces cerevisiae (strain ATCC 204508 / S288c) OX=559292 GN=YTA7 PE=1 SV=2	3	5	5	1.409	0.0619412	0.112248	78.1	90.9	87.1	71.8	61.8	50.6
P50101	Ubiquitin carboxyl-terminal hydrolase 15 OS=Saccharomyces cerevisiae (strain ATCC 204508 / S288c) OX=559292 GN=UBP15 PE=1 SV=1	5	5	6	1.123	0.062017	0.112289	113.8	117.7	117.9	104.8	111.1	100.3
P16622	Ferrochelatase, mitochondrial OS=Saccharomyces cerevisiae (strain ATCC 204508 / S288c) OX=559292 GN=HEM15 PE=1 SV=1	15	4	12	0.958	0.0620596	0.112289	393.4	416.8	422.9	462.1	434.8	434.9
P0CX26	60S ribosomal protein L43-B OS=Saccharomyces cerevisiae (strain ATCC 204508 / S288c) OX=559292 GN=RPL43B PE=1 SV=1	47	5	21	0.51	0.062607	0.113058	1069.9	1057.4	1115.6	2096.2	1530.3	2788.8
Q3E793	BolA-like protein 1 OS=Saccharomyces cerevisiae (strain ATCC 204508 / S288c) OX=559292 GN=BOL1 PE=1 SV=1	11	1	1	0.648	0.0626285	0.113058	52.5	46.2	51	77.6	78.7	131.1
P53920	Pro-apoptotic serine protease NMA111 OS=Saccharomyces cerevisiae (strain ATCC 204508 / S288c) OX=559292 GN=NMA111 PE=1 SV=1	18	18	22	0.924	0.0631533	0.113918	1093.7	1174.5	1139.5	1233.5	1183.1	1290.3
P25627	18S rRNA (guanine(1575)-N(7))-methyltransferase OS=Saccharomyces cerevisiae (strain ATCC 204508 / S288c) OX=559292 GN=BUD23 PE=1 SV=1	8	2	2	0.611	0.0632988	0.114042	32.1	43.2	30.4	43.8	52.5	68.7
P42938	Probable ATP-dependent kinase TDA10 OS=Saccharomyces cerevisiae (strain ATCC 204508 / S288c) OX=559292 GN=TDA10 PE=1 SV=1	13	3	3	0.702	0.0633187	0.114042	26	32	34.5	45.6	55.2	36.5
P15705	Heat shock protein STI1 OS=Saccharomyces cerevisiae (strain ATCC 204508 / S288c) OX=559292 GN=STI1 PE=1 SV=1	41	24	67	1.157	0.0638455	0.114798	10465.5	10654.3	12279.7	9207	9140.6	9981.9
P46675	Protein STU2 OS=Saccharomyces cerevisiae (strain ATCC 204508 / S288c) OX=559292 GN=STU2 PE=1 SV=1	2	2	2	0.669	0.0638502	0.114798	12.6	9.5	15.9	23.6	18.1	18.8
P40047	Aldehyde dehydrogenase 5, mitochondrial OS=Saccharomyces cerevisiae (strain ATCC 204508 / S288c) OX=559292 GN=ALD5 PE=1 SV=4	37	17	68	0.65	0.0639279	0.114798	4583.6	3877.4	4757.9	7053.1	5468.8	8965.2
P40471	NADPH-dependent 1-acyldihydroxyacetone phosphate reductase OS=Saccharomyces cerevisiae (strain ATCC 204508 / S288c) OX=559292 GN=AYR1 PE=1 SV=1	28	6	9	0.833	0.0639697	0.114798	391.2	378.4	450.6	515.9	469.6	461.4
P38755	Oxysterol-binding protein homolog 7 OS=Saccharomyces cerevisiae (strain ATCC 204508 / S288c) OX=559292 GN=OSH7 PE=1 SV=1	18	7	8	0.877	0.0639824	0.114798	492.8	493.9	542.7	563.3	555.9	632.7
P16649	General transcriptional corepressor TUP1 OS=Saccharomyces cerevisiae (strain ATCC 204508 / S288c) OX=559292 GN=TUP1 PE=1 SV=2	24	15	25	0.46	0.0641631	0.115034	1219.2	1236.8	1153.8	2651.3	2197.4	5074.3
P53200	Protein-lysine N-methyltransferase EFM5 OS=Saccharomyces cerevisiae (strain ATCC 204508 / S288c) OX=559292 GN=EFM5 PE=1 SV=2	34	7	11	1.13	0.0643408	0.115177	967.5	904.8	1006.2	897.2	850.4	856
P28495	F-actin-capping protein subunit alpha OS=Saccharomyces cerevisiae (strain ATCC 204508 / S288c) OX=559292 GN=CAP1 PE=1 SV=1	29	9	20	0.769	0.0644006	0.115197	313.2	320.7	320.1	416.2	394.5	526.8
Q08229	Protein NBA1 OS=Saccharomyces cerevisiae (strain ATCC 204508 / S288c) OX=559292 GN=NBA1 PE=1 SV=1	3	1	1	1.238	0.0645834	0.115436	126.5	121	110.6	106.7	97.8	84.5
P39993	ARF guanine-nucleotide exchange factor 2 OS=Saccharomyces cerevisiae (strain ATCC 204508 / S288c) OX=559292 GN=GEA2 PE=1 SV=1	8	11	16	0.703	0.064775	0.115691	397.7	419.1	405.8	577.5	486.1	674.3
P22696	Peptidyl-prolyl cis-trans isomerase ESS1 OS=Saccharomyces cerevisiae (strain ATCC 204508 / S288c) OX=559292 GN=ESS1 PE=1 SV=3	25	4	6	1.108	0.0648739	0.115779	810.8	838.1	864.5	801.8	756.4	720.6
Q04739	SNF1 protein kinase subunit beta-3 OS=Saccharomyces cerevisiae (strain ATCC 204508 / S288c) OX=559292 GN=GAL83 PE=1 SV=1	2	1	2	1.348	0.0652692	0.116309	42.1	41	37	30.4	36.6	28.8
P11075	Protein transport protein SEC7 OS=Saccharomyces cerevisiae (strain ATCC 204508 / S288c) OX=559292 GN=SEC7 PE=1 SV=2	14	21	28	0.648	0.0653761	0.116323	1082.4	970.8	981.6	1514.5	1291.8	2004.5
O13563	26S proteasome regulatory subunit RPN13 OS=Saccharomyces cerevisiae (strain ATCC 204508 / S288c) OX=559292 GN=RPN13 PE=1 SV=1	15	2	2	1.153	0.065918	0.117199	160	166.4	187	141.8	144.3	155.9
Q01855	40S ribosomal protein S15 OS=Saccharomyces cerevisiae (strain ATCC 204508 / S288c) OX=559292 GN=RPS15 PE=1 SV=1	54	5	28	1.187	0.0660324	0.117313	5460.3	5243.7	5172.2	4597.8	4416.7	3725.6
P06776	3',5'-cyclic-nucleotide phosphodiesterase 2 OS=Saccharomyces cerevisiae (strain ATCC 204508 / S288c) OX=559292 GN=PDE2 PE=1 SV=2	4	3	4	0.862	0.066138	0.117383	163.9	175	144.8	180.6	190	205.5
P00330	Alcohol dehydrogenase 1 OS=Saccharomyces cerevisiae (strain ATCC 204508 / S288c) OX=559292 GN=ADH1 PE=1 SV=5	61	21	240	0.964	0.0661715	0.117383	38872.1	41082.8	41122.7	42610.5	44273.8	41941.3
P0CX46	60S ribosomal protein L2-B OS=Saccharomyces cerevisiae (strain ATCC 204508 / S288c) OX=559292 GN=RPL2B PE=1 SV=1	43	11	46	1.125	0.0667819	0.118377	11408.4	10876.6	12007.2	10136.7	10116.8	10913.4
P43321	Small nuclear ribonucleoprotein Sm D3 OS=Saccharomyces cerevisiae (strain ATCC 204508 / S288c) OX=559292 GN=SMD3 PE=1 SV=1	29	2	2	0.932	0.0670045	0.118682	171.7	171.6	159.4	175.6	184	194.5
P87108	Mitochondrial import inner membrane translocase subunit TIM10 OS=Saccharomyces cerevisiae (strain ATCC 204508 / S288c) OX=559292 GN=TIM10 PE=1 SV=1	30	2	3	1.103	0.0670857	0.118737	125.9	120	133.1	119.5	114.1	108.6
P02400	60S acidic ribosomal protein P2-beta OS=Saccharomyces cerevisiae (strain ATCC 204508 / S288c) OX=559292 GN=RPP2B PE=1 SV=2	55	6	33	1.209	0.067294	0.119016	6731.1	6829.7	6674.6	6286.2	5568.4	5451.1
P20433	DNA-directed RNA polymerase II subunit RPB4 OS=Saccharomyces cerevisiae (strain ATCC 204508 / S288c) OX=559292 GN=RPB4 PE=1 SV=1	34	5	7	1.077	0.0675704	0.119415	580.4	568.6	582.8	538.9	552.7	510.3
P53154	Glycerol uptake protein 1 OS=Saccharomyces cerevisiae (strain ATCC 204508 / S288c) OX=559292 GN=GUP1 PE=1 SV=1	2	1	1	0.776	0.0676969	0.119549	64.5	76.7	86.9	98.8	89	115.3
P43564	Uncharacterized membrane protein YFL034W OS=Saccharomyces cerevisiae (strain ATCC 204508 / S288c) OX=559292 GN=YFL034W PE=1 SV=2	2	2	2	0.826	0.0678012	0.119643	27.9	28.3	22	35.9	33.8	30.8
P11491	Repressible alkaline phosphatase OS=Saccharomyces cerevisiae (strain ATCC 204508 / S288c) OX=559292 GN=PHO8 PE=1 SV=2	6	3	3	0.532	0.0679479	0.119798	351.4	281.6	347.7	940.5	452.9	653.9
P53946	Actin-related protein 5 OS=Saccharomyces cerevisiae (strain ATCC 204508 / S288c) OX=559292 GN=ARP5 PE=1 SV=1	3	2	3	0.846	0.0679908	0.119798	120.1	123.9	116.1	128.2	141.9	150.9
P39721	Protein AIM2 OS=Saccharomyces cerevisiae (strain ATCC 204508 / S288c) OX=559292 GN=AIM2 PE=1 SV=1	11	3	5	1.238	0.0683167	0.120282	948.7	993.3	979.6	729	791.4	887.9
Q06523	Uncharacterized protein YPR148C OS=Saccharomyces cerevisiae (strain ATCC 204508 / S288c) OX=559292 GN=YPR148C PE=1 SV=1	17	6	8	0.879	0.0685163	0.120533	295.5	292.7	320.9	319.5	336.3	357.1
P39531	Recyclin-1 OS=Saccharomyces cerevisiae (strain ATCC 204508 / S288c) OX=559292 GN=RCY1 PE=1 SV=4	3	3	3	0.793	0.0685616	0.120533	29.1	33	31.2	39.3	37.6	51
P53686	NAD-dependent protein deacetylase HST2 OS=Saccharomyces cerevisiae (strain ATCC 204508 / S288c) OX=559292 GN=HST2 PE=1 SV=1	4	2	2	1.194	0.0688286	0.120875	87.4	87.7	95	75.5	58.2	73.4
P31109	Synaptobrevin homolog 1 OS=Saccharomyces cerevisiae (strain ATCC 204508 / S288c) OX=559292 GN=SNC1 PE=1 SV=1	16	2	3	0.804	0.0688585	0.120875	89.1	99	111.5	123.2	121	127.8
P39926	Protein SSO2 OS=Saccharomyces cerevisiae (strain ATCC 204508 / S288c) OX=559292 GN=SSO2 PE=1 SV=2	14	3	7	0.823	0.069199	0.121382	101.1	118.6	127.9	132.9	153	144.2
P15496	Isopentenyl-diphosphate Delta-isomerase OS=Saccharomyces cerevisiae (strain ATCC 204508 / S288c) OX=559292 GN=IDI1 PE=1 SV=2	20	4	8	0.945	0.0692537	0.121387	1329.6	1358.3	1287.7	1393.7	1407	1514.3
P07244	Bifunctional purine biosynthetic protein ADE5,7 OS=Saccharomyces cerevisiae (strain ATCC 204508 / S288c) OX=559292 GN=ADE5,7 PE=1 SV=1	42	24	55	1.142	0.0696001	0.121861	6972.9	7290.7	6432.1	5981.8	6145.9	6106.3
P52286	Suppressor of kinetochore protein 1 OS=Saccharomyces cerevisiae (strain ATCC 204508 / S288c) OX=559292 GN=SKP1 PE=1 SV=2	16	3	5	0.899	0.0696944	0.121861	135.6	127.7	141	150.2	150.8	176.4
P33416	Heat shock protein 78, mitochondrial OS=Saccharomyces cerevisiae (strain ATCC 204508 / S288c) OX=559292 GN=HSP78 PE=1 SV=2	26	16	19	1.183	0.0697268	0.121861	1397.9	1510.1	1651.8	1279.7	1271.3	1276.9
P09624	Dihydrolipoyl dehydrogenase, mitochondrial OS=Saccharomyces cerevisiae (strain ATCC 204508 / S288c) OX=559292 GN=LPD1 PE=1 SV=1	45	21	50	0.651	0.069733	0.121861	2823.2	2819.5	2797	4328.7	3752.1	5957.1
P38787	2-dehydropantoate 2-reductase OS=Saccharomyces cerevisiae (strain ATCC 204508 / S288c) OX=559292 GN=PAN5 PE=1 SV=1	26	9	14	0.756	0.0697829	0.121861	1025	1047	988.2	1236.4	1355.2	1702.4
P07347	N-terminal acetyltransferase A complex catalytic subunit ARD1 OS=Saccharomyces cerevisiae (strain ATCC 204508 / S288c) OX=559292 GN=ARD1 PE=1 SV=2	24	5	6	1.187	0.0700655	0.122193	968.4	953.6	990.8	875.7	816	724.6
P46682	AP-3 complex subunit beta OS=Saccharomyces cerevisiae (strain ATCC 204508 / S288c) OX=559292 GN=APL6 PE=1 SV=2	6	4	4	1.113	0.0701719	0.122193	170	180.6	188.1	162.3	168.7	160.3
P53332	Phosphopantetheine adenylyltransferase OS=Saccharomyces cerevisiae (strain ATCC 204508 / S288c) OX=559292 GN=CAB4 PE=1 SV=1	14	4	5	0.813	0.0702058	0.122193	170.1	180.2	202.6	201.3	224.6	221.6
P34110	Vacuolar protein sorting-associated protein 35 OS=Saccharomyces cerevisiae (strain ATCC 204508 / S288c) OX=559292 GN=VPS35 PE=1 SV=2	4	3	3	0.789	0.0702235	0.122193	19.1	19.3	19.1	21.5	24.2	26.8
P52488	Ubiquitin-activating enzyme E1-like OS=Saccharomyces cerevisiae (strain ATCC 204508 / S288c) OX=559292 GN=UBA2 PE=1 SV=1	7	4	4	0.934	0.0702326	0.122193	593.8	604.8	608.6	647.7	649.1	615
Q03655	Probable 1,3-beta-glucanosyltransferase GAS3 OS=Saccharomyces cerevisiae (strain ATCC 204508 / S288c) OX=559292 GN=GAS3 PE=1 SV=1	21	7	10	0.753	0.0704659	0.122509	649.6	665	670.7	988.7	883.2	755.1
Q12429	Diphthine--ammonia ligase OS=Saccharomyces cerevisiae (strain ATCC 204508 / S288c) OX=559292 GN=DPH6 PE=1 SV=1	1	1	1	1.423	0.0710545	0.12335	33.2	34.8	30.7	23.3	23.8	15.4
P27476	Nuclear localization sequence-binding protein OS=Saccharomyces cerevisiae (strain ATCC 204508 / S288c) OX=559292 GN=NSR1 PE=1 SV=1	24	10	28	0.853	0.0712438	0.123528	1485.8	1424.3	1294.8	1706.1	1669.4	1485.1
P38088	Glycine--tRNA ligase 1, mitochondrial OS=Saccharomyces cerevisiae (strain ATCC 204508 / S288c) OX=559292 GN=GRS1 PE=1 SV=3	58	38	128	1.079	0.0712619	0.123528	13280.9	12801.9	13582.2	12883.2	12310.3	12259.3
P53852	Cysteine--tRNA ligase OS=Saccharomyces cerevisiae (strain ATCC 204508 / S288c) OX=559292 GN=YNL247W PE=1 SV=1	44	30	50	1.161	0.0717779	0.124326	6214.6	6454.7	6018.2	5354.6	4717.4	5674.5
P39726	Glycine cleavage system H protein, mitochondrial OS=Saccharomyces cerevisiae (strain ATCC 204508 / S288c) OX=559292 GN=GCV3 PE=1 SV=3	22	3	4	0.886	0.0718283	0.124326	393.4	446.7	420.8	449.8	485.1	474.8
Q12149	Exosome complex exonuclease RRP6 OS=Saccharomyces cerevisiae (strain ATCC 204508 / S288c) OX=559292 GN=RRP6 PE=1 SV=1	7	4	6	0.928	0.0721071	0.124708	59.1	61.1	56.3	62.4	64.2	63.7
P38624	Proteasome subunit beta type-1 OS=Saccharomyces cerevisiae (strain ATCC 204508 / S288c) OX=559292 GN=PRE3 PE=1 SV=2	16	4	8	1.065	0.0721549	0.124708	226.7	218.6	242.7	213.4	198.5	212.9
P14741	Translation initiation factor eIF-2B subunit alpha OS=Saccharomyces cerevisiae (strain ATCC 204508 / S288c) OX=559292 GN=GCN3 PE=1 SV=1	17	4	4	1.102	0.0725194	0.125246	583.6	626.4	552.4	529.7	545.5	498.3
Q12246	Sphingoid long chain base kinase 4 OS=Saccharomyces cerevisiae (strain ATCC 204508 / S288c) OX=559292 GN=LCB4 PE=1 SV=1	8	4	5	1.5	0.0730205	0.12597	48.7	55	53.3	46.9	35.2	35.5
P36053	Transcription elongation factor 1 OS=Saccharomyces cerevisiae (strain ATCC 204508 / S288c) OX=559292 GN=ELF1 PE=1 SV=1	7	1	1	0.811	0.0730455	0.12597	78	83.8	66.8	96.2	90.8	96.2
P41805	60S ribosomal protein L10 OS=Saccharomyces cerevisiae (strain ATCC 204508 / S288c) OX=559292 GN=RPL10 PE=1 SV=1	53	12	43	1.092	0.0740278	0.127571	3932.9	3862.3	3939.9	3668.1	3601.1	3313.2
P48837	Nucleoporin NUP57 OS=Saccharomyces cerevisiae (strain ATCC 204508 / S288c) OX=559292 GN=NUP57 PE=1 SV=1	7	4	4	1.063	0.0741902	0.127757	215.7	223.9	222	208.9	212.2	197.2
P46956	Inorganic phosphate transporter PHO86 OS=Saccharomyces cerevisiae (strain ATCC 204508 / S288c) OX=559292 GN=PHO86 PE=1 SV=1	12	5	6	0.84	0.074781	0.12868	193.7	234.1	218.6	265	260.1	237.1
P38715	NADPH-dependent aldose reductase GRE3 OS=Saccharomyces cerevisiae (strain ATCC 204508 / S288c) OX=559292 GN=GRE3 PE=1 SV=1	49	17	25	0.814	0.0749473	0.128872	1513	1631.2	1908.3	1951.5	2003.3	2232.5
P53075	Outer spore wall assembly protein SHE10 OS=Saccharomyces cerevisiae (strain ATCC 204508 / S288c) OX=559292 GN=SHE10 PE=1 SV=1	12	7	7	0.946	0.075231	0.129265	345	335.6	356	361.7	364.7	391
P38915	Transcription factor SPT8 OS=Saccharomyces cerevisiae (strain ATCC 204508 / S288c) OX=559292 GN=SPT8 PE=1 SV=1	5	3	5	1.212	0.0755552	0.129728	138.9	126.9	152.1	126.1	100.4	114.7
P40825	Alanine--tRNA ligase, mitochondrial OS=Saccharomyces cerevisiae (strain ATCC 204508 / S288c) OX=559292 GN=ALA1 PE=1 SV=3	45	37	118	1.096	0.0759463	0.130304	17455.6	17266.1	17372.6	16279.2	14626.1	15855.8
P80428	Actin-related protein 4 OS=Saccharomyces cerevisiae (strain ATCC 204508 / S288c) OX=559292 GN=ARP4 PE=1 SV=1	6	3	5	0.848	0.0760351	0.130362	107.1	130.9	123.5	149.4	145.7	142.5
P00546	Cyclin-dependent kinase 1 OS=Saccharomyces cerevisiae (strain ATCC 204508 / S288c) OX=559292 GN=CDC28 PE=1 SV=1	35	9	12	0.927	0.0763565	0.130818	736.7	730.9	756.9	771.4	842.2	794.7
P15303	Protein transport protein SEC23 OS=Saccharomyces cerevisiae (strain ATCC 204508 / S288c) OX=559292 GN=SEC23 PE=1 SV=1	22	15	29	1.117	0.0764662	0.13091	3556.3	3592.1	3684.3	3374	3215.9	2939.7
P54860	E4 ubiquitin-protein ligase UFD2 OS=Saccharomyces cerevisiae (strain ATCC 204508 / S288c) OX=559292 GN=UFD2 PE=1 SV=3	8	8	9	0.742	0.0765842	0.131017	532.9	549.4	603.2	740	682.5	981.8
Q07688	Phosphorelay intermediate protein YPD1 OS=Saccharomyces cerevisiae (strain ATCC 204508 / S288c) OX=559292 GN=YPD1 PE=1 SV=1	17	3	4	0.713	0.0769837	0.131519	98.5	102.8	131.6	142.3	154	144.2
Q07395	Synchronized import protein 1 OS=Saccharomyces cerevisiae (strain ATCC 204508 / S288c) OX=559292 GN=SYO1 PE=1 SV=1	10	5	5	0.838	0.0769897	0.131519	97.5	101.3	84.8	116.4	102	117
P13856	Ras-related protein RSR1 OS=Saccharomyces cerevisiae (strain ATCC 204508 / S288c) OX=559292 GN=RSR1 PE=3 SV=1	18	4	4	0.802	0.0772807	0.131894	216.9	233.4	271.6	291	272.7	312.5
P40099	5-formyltetrahydrofolate cyclo-ligase OS=Saccharomyces cerevisiae (strain ATCC 204508 / S288c) OX=559292 GN=FAU1 PE=1 SV=1	6	1	1	0.731	0.0773212	0.131894	43.7	43.3	42.5	56.1	59.2	82.8
P89102	Exocyst complex component SEC5 OS=Saccharomyces cerevisiae (strain ATCC 204508 / S288c) OX=559292 GN=SEC5 PE=1 SV=1	6	6	6	0.568	0.0775002	0.132104	24.5	30.2	23.2	40.6	43.1	83.5
Q08689	N-alpha-acetyltransferase NAT5 OS=Saccharomyces cerevisiae (strain ATCC 204508 / S288c) OX=559292 GN=NAT5 PE=1 SV=1	30	4	5	1.042	0.0775662	0.132121	330.9	329	320.3	321.4	313.8	315.9
P38861	60S ribosomal export protein NMD3 OS=Saccharomyces cerevisiae (strain ATCC 204508 / S288c) OX=559292 GN=NMD3 PE=1 SV=3	24	11	18	0.885	0.0777918	0.132344	720.6	708.4	697.4	808.4	800.9	734
P32356	Neutral trehalase OS=Saccharomyces cerevisiae (strain ATCC 204508 / S288c) OX=559292 GN=NTH1 PE=1 SV=3	15	12	14	0.783	0.0778099	0.132344	268.5	266.5	322	362.8	342.8	320.9
P38330	Protein RMD9-like, mitochondrial OS=Saccharomyces cerevisiae (strain ATCC 204508 / S288c) OX=559292 GN=YBR238C PE=1 SV=1	6	3	3	1.651	0.077908	0.132416	38.7	19.9	26	9.7	18.7	15.8
P25358	Elongation of fatty acids protein 2 OS=Saccharomyces cerevisiae (strain ATCC 204508 / S288c) OX=559292 GN=ELO2 PE=1 SV=1	3	1	2	0.722	0.0781286	0.132695	52.9	55.4	66.4	83.9	76.7	64
Q12211	tRNA pseudouridine synthase 1 OS=Saccharomyces cerevisiae (strain ATCC 204508 / S288c) OX=559292 GN=PUS1 PE=1 SV=1	22	10	14	0.828	0.0784763	0.133189	1484	1525.5	1480.5	1813.6	1793.2	1579.6
P53039	Protein transport protein YIP1 OS=Saccharomyces cerevisiae (strain ATCC 204508 / S288c) OX=559292 GN=YIP1 PE=1 SV=1	9	1	1	0.808	0.0788794	0.133777	20.5	18.3	24.3	25.4	25	29.8
Q06608	Pyridoxamine 5'-phosphate oxidase homolog OS=Saccharomyces cerevisiae (strain ATCC 204508 / S288c) OX=559292 GN=YPR172W PE=1 SV=1	20	2	3	0.903	0.0789457	0.133793	288.9	321.8	337.9	356.5	376.6	355.8
P34227	Peroxiredoxin PRX1, mitochondrial OS=Saccharomyces cerevisiae (strain ATCC 204508 / S288c) OX=559292 GN=PRX1 PE=1 SV=1	33	7	12	0.821	0.0790799	0.133923	991.3	1045.5	1068	1274.2	1428.1	1131.7
P19881	4-nitrophenylphosphatase OS=Saccharomyces cerevisiae (strain ATCC 204508 / S288c) OX=559292 GN=PHO13 PE=1 SV=2	29	8	12	0.903	0.0791361	0.133923	1181	1196.7	1195.7	1448.7	1324.2	1276.9
P32599	Fimbrin OS=Saccharomyces cerevisiae (strain ATCC 204508 / S288c) OX=559292 GN=SAC6 PE=1 SV=1	35	18	32	0.832	0.0792163	0.133962	3675.7	3667	3689.5	4418.6	4108.1	5065.9
P35194	U3 small nucleolar RNA-associated protein 20 OS=Saccharomyces cerevisiae (strain ATCC 204508 / S288c) OX=559292 GN=UTP20 PE=1 SV=3	10	21	24	0.892	0.0793452	0.134012	336.6	348.2	292.9	396.3	372.4	377.6
Q12403	Protein ERP3 OS=Saccharomyces cerevisiae (strain ATCC 204508 / S288c) OX=559292 GN=ERP3 PE=1 SV=1	8	1	1	0.86	0.0793596	0.134012	93	94.3	102.7	110.9	109.7	100.6
Q12500	Late secretory pathway protein AVL9 OS=Saccharomyces cerevisiae (strain ATCC 204508 / S288c) OX=559292 GN=AVL9 PE=1 SV=1	6	3	4	0.813	0.0794542	0.134075	144.6	156.8	164.5	192.9	166.9	210.9
P10664	60S ribosomal protein L4-A OS=Saccharomyces cerevisiae (strain ATCC 204508 / S288c) OX=559292 GN=RPL4A PE=1 SV=4	48	16	88	1.128	0.0800927	0.135056	16940.3	16778.5	17188.9	15022.4	15480.9	13270.3
P38778	Manganese transporter SMF2 OS=Saccharomyces cerevisiae (strain ATCC 204508 / S288c) OX=559292 GN=SMF2 PE=3 SV=1	2	1	1	0.777	0.0802861	0.135193	17.3	19	21.1	29.4	24.4	21.5
P43596	ISWI one complex protein 3 OS=Saccharomyces cerevisiae (strain ATCC 204508 / S288c) OX=559292 GN=IOC3 PE=1 SV=1	1	1	1	0.588	0.0802887	0.135193	67	72.8	73.1	123.7	98.8	190.5
Q04493	Prefoldin subunit 5 OS=Saccharomyces cerevisiae (strain ATCC 204508 / S288c) OX=559292 GN=GIM5 PE=1 SV=1	34	6	9	0.952	0.0804209	0.135246	607.6	611.7	622	679.4	636.9	642.5
P47119	Inosine triphosphate pyrophosphatase OS=Saccharomyces cerevisiae (strain ATCC 204508 / S288c) OX=559292 GN=HAM1 PE=1 SV=1	51	8	12	0.928	0.0804349	0.135246	739.4	741.1	721.5	835.1	796.9	760.8
P61830	Histone H3 OS=Saccharomyces cerevisiae (strain ATCC 204508 / S288c) OX=559292 GN=HHT1 PE=1 SV=2	17	3	16	1.093	0.0812019	0.136438	473.2	502	551.7	460.8	459.1	415.4
P38627	CTP synthase 2 OS=Saccharomyces cerevisiae (strain ATCC 204508 / S288c) OX=559292 GN=URA8 PE=1 SV=4	8	5	6	1.183	0.0817948	0.137336	427.8	429.2	450.4	402.9	362.9	328.6
Q04062	26S proteasome regulatory subunit RPN9 OS=Saccharomyces cerevisiae (strain ATCC 204508 / S288c) OX=559292 GN=RPN9 PE=1 SV=1	35	15	21	0.717	0.081885	0.137389	695.3	718.8	717	999.5	865.3	1288.6
P39078	T-complex protein 1 subunit delta OS=Saccharomyces cerevisiae (strain ATCC 204508 / S288c) OX=559292 GN=CCT4 PE=1 SV=2	30	13	29	0.678	0.0821702	0.137697	1626.3	1553.4	1534.2	2290.9	1931.5	2995
Q12464	RuvB-like protein 2 OS=Saccharomyces cerevisiae (strain ATCC 204508 / S288c) OX=559292 GN=RVB2 PE=1 SV=1	24	9	18	0.782	0.0821854	0.137697	1019.6	958.5	1053.2	1304	1201.4	1684.9
Q02795	Dolichyl-diphosphooligosaccharide--protein glycosyltransferase subunit SWP1 OS=Saccharomyces cerevisiae (strain ATCC 204508 / S288c) OX=559292 GN=SWP1 PE=1 SV=1	12	3	4	0.592	0.0827031	0.138466	145.9	129.1	177.6	246.7	173.9	291.7
P39010	Palmitoyltransferase AKR1 OS=Saccharomyces cerevisiae (strain ATCC 204508 / S288c) OX=559292 GN=AKR1 PE=1 SV=1	8	6	7	0.84	0.0828134	0.138552	333.9	356.6	395.9	412.8	424.5	427.9
P41819	Dimethyladenosine transferase OS=Saccharomyces cerevisiae (strain ATCC 204508 / S288c) OX=559292 GN=DIM1 PE=3 SV=1	23	7	12	0.741	0.0830962	0.138926	280.9	256.9	265.3	358.1	321.4	466.8
P12709	Glucose-6-phosphate isomerase OS=Saccharomyces cerevisiae (strain ATCC 204508 / S288c) OX=559292 GN=PGI1 PE=1 SV=3	42	15	67	0.948	0.0832256	0.139044	18435.9	19092.2	19624	20144.4	20469.7	19609.6
P40019	Histone H2A.Z-specific chaperone CHZ1 OS=Saccharomyces cerevisiae (strain ATCC 204508 / S288c) OX=559292 GN=CHZ1 PE=1 SV=2	10	1	1	1.133	0.0833637	0.139124	267.3	294.9	278.9	246.1	261.3	219.3
P12686	37S ribosomal protein MRP13, mitochondrial OS=Saccharomyces cerevisiae (strain ATCC 204508 / S288c) OX=559292 GN=MRP13 PE=1 SV=2	15	5	6	0.512	0.0833919	0.139124	251.3	233	262.8	490.7	447.4	1106.5
P36040	Proteasome assembly chaperone 2 OS=Saccharomyces cerevisiae (strain ATCC 204508 / S288c) OX=559292 GN=ADD66 PE=1 SV=1	3	1	2	0.888	0.0837832	0.139678	101.6	107.7	100.1	115.1	105.9	114.3
Q03322	t-SNARE affecting a late Golgi compartment protein 1 OS=Saccharomyces cerevisiae (strain ATCC 204508 / S288c) OX=559292 GN=TLG1 PE=1 SV=1	10	2	2	0.886	0.0845017	0.140776	49.1	47.7	49	64.7	54.3	55.3
P38068	Monothiol glutaredoxin-7 OS=Saccharomyces cerevisiae (strain ATCC 204508 / S288c) OX=559292 GN=GRX7 PE=1 SV=1	16	2	2	0.778	0.0852598	0.141842	40.8	47.2	49.9	49.3	62.8	60.7
P47029	Arrestin-related trafficking adapter 3 OS=Saccharomyces cerevisiae (strain ATCC 204508 / S288c) OX=559292 GN=ALY2 PE=1 SV=2	1	1	1	1.115	0.0852617	0.141842	65.5	62.1	69.2	58.7	54.7	62.4
P14747	Serine/threonine-protein phosphatase 2B catalytic subunit A2 OS=Saccharomyces cerevisiae (strain ATCC 204508 / S288c) OX=559292 GN=CMP2 PE=1 SV=2	8	5	6	0.835	0.0853791	0.141937	79.6	85.8	97.2	102.8	99.2	108
P49626	60S ribosomal protein L4-B OS=Saccharomyces cerevisiae (strain ATCC 204508 / S288c) OX=559292 GN=RPL4B PE=1 SV=2	48	16	85	1.207	0.0855259	0.14208	2871.9	2880.9	2981.1	2394.5	2386	1814.7
P04449	60S ribosomal protein L24-A OS=Saccharomyces cerevisiae (strain ATCC 204508 / S288c) OX=559292 GN=RPL24A PE=1 SV=1	35	8	32	1.154	0.0866768	0.14388	2185.4	2079.3	1898.9	1883.1	1802.1	1782.2
P26786	40S ribosomal protein S7-A OS=Saccharomyces cerevisiae (strain ATCC 204508 / S288c) OX=559292 GN=RPS7A PE=1 SV=4	53	14	117	0.824	0.0867311	0.14388	5366.5	5254.9	5078.8	6380.5	5935.2	7697.7
Q08225	Probable dipeptidyl peptidase 3 OS=Saccharomyces cerevisiae (strain ATCC 204508 / S288c) OX=559292 GN=YOL057W PE=1 SV=1	12	8	10	1.117	0.0873083	0.144735	166.3	179.2	187.7	150.5	160.4	168
P39704	Protein ERP2 OS=Saccharomyces cerevisiae (strain ATCC 204508 / S288c) OX=559292 GN=ERP2 PE=1 SV=1	22	4	5	0.861	0.0875129	0.144972	233.5	256.3	285.8	297.5	319.6	297.1
P19262	Dihydrolipoyllysine-residue succinyltransferase component of 2-oxoglutarate dehydrogenase complex, mitochondrial OS=Saccharomyces cerevisiae (strain ATCC 204508 / S288c) OX=559292 GN=KGD2 PE=1 SV=2	14	5	10	1.244	0.0877524	0.145165	108.4	121.4	141.9	74.2	104.5	97.6
P57744	Mitochondrial import inner membrane translocase subunit TIM8 OS=Saccharomyces cerevisiae (strain ATCC 204508 / S288c) OX=559292 GN=TIM8 PE=1 SV=1	22	2	2	0.653	0.0878564	0.145235	86.2	72.7	79.8	122.1	96.4	164
P25340	Delta(24(24(1)))-sterol reductase OS=Saccharomyces cerevisiae (strain ATCC 204508 / S288c) OX=559292 GN=ERG4 PE=1 SV=2	3	2	2	0.842	0.0879714	0.145323	1181.8	1262.7	1356.5	1499.1	1524.1	1324.8
P38912	Eukaryotic translation initiation factor 1A OS=Saccharomyces cerevisiae (strain ATCC 204508 / S288c) OX=559292 GN=TIF11 PE=1 SV=1	23	2	3	1.222	0.0884087	0.145943	752.1	747.2	694.5	611.5	637.7	490.9
P32317	Protein AFG1 OS=Saccharomyces cerevisiae (strain ATCC 204508 / S288c) OX=559292 GN=AFG1 PE=1 SV=1	1	1	1	1.33	0.0886984	0.146318	29.7	30.4	29.9	21.2	27.4	22.5
Q00764	Alpha,alpha-trehalose-phosphate synthase [UDP-forming] 56 kDa subunit OS=Saccharomyces cerevisiae (strain ATCC 204508 / S288c) OX=559292 GN=TPS1 PE=1 SV=2	33	12	22	0.802	0.0891696	0.146992	1105.4	1145.1	1388.2	1428.6	1576.8	1414.3
Q12746	Plasma membrane-associated coenzyme Q6 reductase PGA3 OS=Saccharomyces cerevisiae (strain ATCC 204508 / S288c) OX=559292 GN=PGA3 PE=1 SV=1	24	6	11	0.896	0.0893695	0.147219	424	502.5	479	534.5	567.2	513.7
P26570	Serine/threonine-protein phosphatase PP-Z1 OS=Saccharomyces cerevisiae (strain ATCC 204508 / S288c) OX=559292 GN=PPZ1 PE=1 SV=5	8	6	8	0.878	0.0894444	0.147239	527	504.4	582.1	624.9	593.4	600.5
P47047	ATP-dependent RNA helicase DOB1 OS=Saccharomyces cerevisiae (strain ATCC 204508 / S288c) OX=559292 GN=MTR4 PE=1 SV=1	17	15	32	0.872	0.0895595	0.147326	874.8	941	830.5	921.9	1002.6	1023.7
P48231	Tricalbin-2 OS=Saccharomyces cerevisiae (strain ATCC 204508 / S288c) OX=559292 GN=TCB2 PE=1 SV=1	9	8	8	0.954	0.0898498	0.1477	530.5	584.9	569.2	596.3	596.4	642.8
Q03761	Transcription initiation factor TFIID subunit 12 OS=Saccharomyces cerevisiae (strain ATCC 204508 / S288c) OX=559292 GN=TAF12 PE=1 SV=1	10	5	5	0.81	0.0900061	0.147751	248.8	245.3	257.7	307.2	300.3	402.7
P09734	Tubulin alpha-3 chain OS=Saccharomyces cerevisiae (strain ATCC 204508 / S288c) OX=559292 GN=TUB3 PE=1 SV=1	33	12	17	1.217	0.090191	0.147951	1056.3	1241	1259.5	832.8	1019.7	1045.2
P26783	40S ribosomal protein S5 OS=Saccharomyces cerevisiae (strain ATCC 204508 / S288c) OX=559292 GN=RPS5 PE=1 SV=3	31	7	70	1.163	0.0915152	0.149914	11469.9	11052.3	10868.1	10080.9	9502.1	8106.1
Contaminant_KERATIN03	Contaminant_KERATIN03	5	3	3	0.413	0.0917149	0.150137	56.3	108.6	47.6	100.7	169.9	136.5
P49573	Copper transport protein CTR1 OS=Saccharomyces cerevisiae (strain ATCC 204508 / S288c) OX=559292 GN=CTR1 PE=1 SV=1	8	2	3	1.437	0.091825	0.150213	49.4	52.8	45.6	40.4	34.4	24.8
P37838	Nucleolar protein 4 OS=Saccharomyces cerevisiae (strain ATCC 204508 / S288c) OX=559292 GN=NOP4 PE=1 SV=1	15	10	12	1.135	0.0919947	0.150386	469.5	449.6	425.9	381.4	396.1	432.9
P40016	26S proteasome regulatory subunit RPN3 OS=Saccharomyces cerevisiae (strain ATCC 204508 / S288c) OX=559292 GN=RPN3 PE=1 SV=5	29	15	21	1.151	0.092293	0.150726	1054.2	957.2	1195	935.8	752.4	915.7
P36162	DASH complex subunit DAD2 OS=Saccharomyces cerevisiae (strain ATCC 204508 / S288c) OX=559292 GN=DAD2 PE=1 SV=1	15	2	2	0.933	0.0923308	0.150726	47.3	48	47.8	53.7	49.3	51.3
P40467	Activator of stress genes 1 OS=Saccharomyces cerevisiae (strain ATCC 204508 / S288c) OX=559292 GN=ASG1 PE=1 SV=1	4	4	4	0.835	0.0925122	0.150917	42.9	37.8	37.8	45.3	49.9	41.9
P07991	Ornithine aminotransferase OS=Saccharomyces cerevisiae (strain ATCC 204508 / S288c) OX=559292 GN=CAR2 PE=1 SV=2	63	19	44	0.807	0.0933166	0.152124	3898.2	4012.3	4700	4969	4923.1	6587.2
Q03088	Styryl dye vacuolar localization protein 3 OS=Saccharomyces cerevisiae (strain ATCC 204508 / S288c) OX=559292 GN=SVL3 PE=1 SV=1	12	8	14	0.87	0.0934477	0.152232	575.3	587	578.1	688.9	604.4	664.3
P40991	25S rRNA (cytosine(2870)-C(5))-methyltransferase OS=Saccharomyces cerevisiae (strain ATCC 204508 / S288c) OX=559292 GN=NOP2 PE=1 SV=1	36	16	28	0.856	0.0935376	0.152273	1842.4	1865.4	1657.8	2153.1	1963.9	2563.8
P32452	Putative prephenate dehydratase OS=Saccharomyces cerevisiae (strain ATCC 204508 / S288c) OX=559292 GN=PHA2 PE=1 SV=3	8	2	2	0.356	0.0940106	0.152938	85.5	45.7	91.6	240.4	100	393.3
P00937	Multifunctional tryptophan biosynthesis protein OS=Saccharomyces cerevisiae (strain ATCC 204508 / S288c) OX=559292 GN=TRP3 PE=1 SV=2	18	8	14	0.754	0.0943488	0.153382	445.3	452.8	436	590.8	491.9	666.6
P39925	Mitochondrial respiratory chain complexes assembly protein AFG3 OS=Saccharomyces cerevisiae (strain ATCC 204508 / S288c) OX=559292 GN=AFG3 PE=1 SV=1	3	2	2	1.098	0.0945284	0.153568	131.8	132.7	132.1	116.1	128	120.4
Q12178	Cytosine deaminase OS=Saccharomyces cerevisiae (strain ATCC 204508 / S288c) OX=559292 GN=FCY1 PE=1 SV=1	34	4	8	0.918	0.0946961	0.153631	730.3	707.3	662.7	770.1	743.7	862.8
P53131	Pre-mRNA-splicing factor ATP-dependent RNA helicase PRP43 OS=Saccharomyces cerevisiae (strain ATCC 204508 / S288c) OX=559292 GN=PRP43 PE=1 SV=1	26	17	29	0.767	0.0946978	0.153631	1756.6	1810.1	1593.9	2291.7	2243.5	3537.5
P32939	GTP-binding protein YPT7 OS=Saccharomyces cerevisiae (strain ATCC 204508 / S288c) OX=559292 GN=YPT7 PE=1 SV=1	35	5	9	0.925	0.0949402	0.153918	521.7	511.5	500.2	519.8	552.9	560
P53978	Elongation factor 3B OS=Saccharomyces cerevisiae (strain ATCC 204508 / S288c) OX=559292 GN=HEF3 PE=1 SV=2	11	9	37	1.129	0.0952021	0.154237	544.9	568.3	559.1	498.3	495	414.4
P13185	Serine/threonine protein kinase KIN1 OS=Saccharomyces cerevisiae (strain ATCC 204508 / S288c) OX=559292 GN=KIN1 PE=1 SV=3	4	4	4	0.805	0.0955298	0.154641	116.3	109.1	136.5	144.4	133.4	155.2
Q02725	Vacuolar transporter chaperone 3 OS=Saccharomyces cerevisiae (strain ATCC 204508 / S288c) OX=559292 GN=VTC3 PE=1 SV=1	21	18	35	1.208	0.0956629	0.154641	1671.3	1727.3	1571.1	1383.2	1421.6	1068
P48589	40S ribosomal protein S12 OS=Saccharomyces cerevisiae (strain ATCC 204508 / S288c) OX=559292 GN=RPS12 PE=1 SV=1	40	6	54	1.128	0.0956935	0.154641	8603.5	10383.5	8369.9	7629.8	7835.3	7153.2
P38271	Protein OPY1 OS=Saccharomyces cerevisiae (strain ATCC 204508 / S288c) OX=559292 GN=OPY1 PE=1 SV=1	2	1	1	0.807	0.0957148	0.154641	61.7	62.8	72.8	82	70	77.8
P53893	Ribosome assembly protein 1 OS=Saccharomyces cerevisiae (strain ATCC 204508 / S288c) OX=559292 GN=RIA1 PE=1 SV=1	6	6	6	0.845	0.0958337	0.154727	178.1	183.7	173.4	210.7	184.6	211.9
P32844	Exocyst complex component SEC6 OS=Saccharomyces cerevisiae (strain ATCC 204508 / S288c) OX=559292 GN=SEC6 PE=1 SV=2	5	4	4	0.801	0.0961264	0.155094	47.5	47.8	57.1	55.8	63.4	59.7
Q06440	Coronin-like protein OS=Saccharomyces cerevisiae (strain ATCC 204508 / S288c) OX=559292 GN=CRN1 PE=1 SV=1	20	11	14	1.064	0.0968818	0.156205	909.5	934.5	986.8	878.4	913.4	846.7
P40457	Protein MLP2 OS=Saccharomyces cerevisiae (strain ATCC 204508 / S288c) OX=559292 GN=MLP2 PE=1 SV=1	3	5	6	0.759	0.097038	0.15635	38	33.7	42	50.1	47.1	75.1
P25375	Saccharolysin OS=Saccharomyces cerevisiae (strain ATCC 204508 / S288c) OX=559292 GN=PRD1 PE=1 SV=1	23	14	19	1.097	0.0972787	0.156631	1613.4	1650.9	1841.6	1493.8	1504.8	1532
Q07541	Uncharacterized protein YDL121C OS=Saccharomyces cerevisiae (strain ATCC 204508 / S288c) OX=559292 GN=YDL121C PE=1 SV=1	6	1	1	0.81	0.0973714	0.156673	190.9	193.9	192.7	275.2	237.9	212.3
P40327	26S proteasome regulatory subunit 4 homolog OS=Saccharomyces cerevisiae (strain ATCC 204508 / S288c) OX=559292 GN=RPT2 PE=1 SV=3	33	13	22	0.828	0.0977394	0.157157	4334.6	4216	4572.1	5233.5	4726.9	6011.8
P11914	Mitochondrial-processing peptidase subunit alpha OS=Saccharomyces cerevisiae (strain ATCC 204508 / S288c) OX=559292 GN=MAS2 PE=1 SV=1	13	5	5	1.077	0.0979356	0.157365	356.8	343.1	393.4	331.3	338.8	299.8
Q12055	Adenylate kinase isoenzyme 6 homolog FAP7 OS=Saccharomyces cerevisiae (strain ATCC 204508 / S288c) OX=559292 GN=FAP7 PE=1 SV=1	22	4	5	1.042	0.0980612	0.15746	175.1	186.2	173	171.7	159.6	168
Q05359	Protein ERP1 OS=Saccharomyces cerevisiae (strain ATCC 204508 / S288c) OX=559292 GN=ERP1 PE=1 SV=1	23	5	33	0.887	0.0988193	0.158569	808.1	896.8	943.8	1025.7	1010.8	950.6
P28834	Isocitrate dehydrogenase [NAD] subunit 1, mitochondrial OS=Saccharomyces cerevisiae (strain ATCC 204508 / S288c) OX=559292 GN=IDH1 PE=1 SV=2	39	11	17	1.229	0.099024	0.158789	1417.1	1590.6	1818.6	1293.8	1314.6	1283.6
Q02201	Oxysterol-binding protein homolog 6 OS=Saccharomyces cerevisiae (strain ATCC 204508 / S288c) OX=559292 GN=OSH6 PE=1 SV=1	14	5	5	0.717	0.099121	0.158837	105.7	92.6	101.5	141.5	106.7	143.2
Q07949	Probable phosphatase PSR2 OS=Saccharomyces cerevisiae (strain ATCC 204508 / S288c) OX=559292 GN=PSR2 PE=1 SV=1	5	2	3	0.862	0.0994433	0.159245	164.7	174.7	146	196.3	172.5	191.1
P38323	ATP-dependent clpX-like chaperone, mitochondrial OS=Saccharomyces cerevisiae (strain ATCC 204508 / S288c) OX=559292 GN=MCX1 PE=1 SV=1	15	6	7	0.558	0.099747	0.159514	968.9	726	1078.8	2673.4	1147.5	1735.2
Q04217	Probable ATP-dependent RNA helicase DHR1 OS=Saccharomyces cerevisiae (strain ATCC 204508 / S288c) OX=559292 GN=ECM16 PE=1 SV=1	13	15	18	0.803	0.0999254	0.159691	651.3	702.3	618.1	811.3	723.2	978.4
P53152	Ubiquitin-conjugating enzyme variant MMS2 OS=Saccharomyces cerevisiae (strain ATCC 204508 / S288c) OX=559292 GN=MMS2 PE=1 SV=1	51	5	5	1.096	0.100007	0.159713	616.9	632.5	639.9	576.9	610.1	546.2
P38272	SWI5-dependent HO expression protein 3 OS=Saccharomyces cerevisiae (strain ATCC 204508 / S288c) OX=559292 GN=SHE3 PE=1 SV=1	16	6	11	0.693	0.10013	0.159752	201	199.6	229.1	289.9	261.5	432.9
P38249	Eukaryotic translation initiation factor 3 subunit A OS=Saccharomyces cerevisiae (strain ATCC 204508 / S288c) OX=559292 GN=RPG1 PE=1 SV=1	35	33	106	0.824	0.100699	0.160491	8266.2	8106.5	8039.6	9841.8	9034.5	11707
P38932	Vacuolar protein sorting-associated protein 45 OS=Saccharomyces cerevisiae (strain ATCC 204508 / S288c) OX=559292 GN=VPS45 PE=1 SV=2	8	4	4	0.745	0.100798	0.160541	125.3	135.9	160.8	189.5	151.2	182.4
P25639	Uncharacterized membrane protein YCR061W OS=Saccharomyces cerevisiae (strain ATCC 204508 / S288c) OX=559292 GN=YCR061W PE=1 SV=2	1	1	1	0.553	0.102211	0.162667	36.3	36.7	56.3	66.3	51.5	69.1
P39522	Dihydroxy-acid dehydratase, mitochondrial OS=Saccharomyces cerevisiae (strain ATCC 204508 / S288c) OX=559292 GN=ILV3 PE=1 SV=2	53	27	65	0.765	0.102272	0.162667	7711.2	7901.2	7279.1	10085.6	11150.4	8229.2
P17709	Glucokinase-1 OS=Saccharomyces cerevisiae (strain ATCC 204508 / S288c) OX=559292 GN=GLK1 PE=1 SV=1	41	14	32	0.733	0.102812	0.163416	1348.4	1440.1	1788.3	1963.8	2231.8	1677.9
P03871	Partitioning protein REP1 OS=Saccharomyces cerevisiae (strain ATCC 204508 / S288c) OX=559292 GN=REP1 PE=1 SV=1	13	4	4	0.712	0.103436	0.164298	12.7	14.3	12.5	27.5	16.7	17.8
P46989	Autophagy-related protein 27 OS=Saccharomyces cerevisiae (strain ATCC 204508 / S288c) OX=559292 GN=ATG27 PE=1 SV=2	11	3	15	0.943	0.103871	0.164766	243.2	232.7	246	257.9	255	288.4
P09733	Tubulin alpha-1 chain OS=Saccharomyces cerevisiae (strain ATCC 204508 / S288c) OX=559292 GN=TUB1 PE=1 SV=2	30	14	20	1.192	0.104557	0.165696	600.6	653.3	624.8	524.2	603.8	504
P53235	Eukaryotic translation initiation factor 2A OS=Saccharomyces cerevisiae (strain ATCC 204508 / S288c) OX=559292 GN=YGR054W PE=1 SV=1	22	11	22	1.045	0.104598	0.165696	3429.4	3606.3	3311.5	3281	3291.3	3113.7
P47127	Altered inheritance of mitochondria protein 24, mitochondrial OS=Saccharomyces cerevisiae (strain ATCC 204508 / S288c) OX=559292 GN=AIM24 PE=1 SV=1	13	4	4	1.216	0.104717	0.165773	29.4	32.5	42.5	26.7	27.2	23.5
Q08220	Glutathione synthetase OS=Saccharomyces cerevisiae (strain ATCC 204508 / S288c) OX=559292 GN=GSH2 PE=1 SV=1	27	13	15	1.146	0.104876	0.165912	1583.9	1549	1605.2	1382.2	1311.9	1521.6
Q99383	Nuclear polyadenylated RNA-binding protein 4 OS=Saccharomyces cerevisiae (strain ATCC 204508 / S288c) OX=559292 GN=HRP1 PE=1 SV=1	16	6	8	1.042	0.105224	0.166351	1467.2	1460.7	1515.9	1407.6	1434.7	1318.8
P18562	Uracil phosphoribosyltransferase OS=Saccharomyces cerevisiae (strain ATCC 204508 / S288c) OX=559292 GN=FUR1 PE=1 SV=2	54	11	31	0.931	0.105473	0.166557	2724.2	2691.8	2631.5	2890.4	3037.7	2752.9
P34234	Protein LOT5 OS=Saccharomyces cerevisiae (strain ATCC 204508 / S288c) OX=559292 GN=LOT5 PE=1 SV=1	5	1	1	1.159	0.105504	0.166557	217.6	221.9	205.4	191.3	187.8	151.6
P38828	Protein LSM12 OS=Saccharomyces cerevisiae (strain ATCC 204508 / S288c) OX=559292 GN=LSM12 PE=1 SV=1	41	7	7	0.836	0.105566	0.166557	281.8	306.1	312.4	321.4	366.3	420.1
P20434	DNA-directed RNA polymerases I, II, and III subunit RPABC1 OS=Saccharomyces cerevisiae (strain ATCC 204508 / S288c) OX=559292 GN=RPB5 PE=1 SV=1	40	5	9	0.942	0.105924	0.166898	883.2	949.3	902.3	1022.3	957.9	945.6
P33441	THO complex subunit MFT1 OS=Saccharomyces cerevisiae (strain ATCC 204508 / S288c) OX=559292 GN=MFT1 PE=1 SV=1	7	3	3	0.82	0.106117	0.167091	16.6	17.2	17	20.7	18.9	25.1
P53254	U3 small nucleolar RNA-associated protein 22 OS=Saccharomyces cerevisiae (strain ATCC 204508 / S288c) OX=559292 GN=UTP22 PE=1 SV=1	16	16	18	0.863	0.10649	0.167566	1387.9	1521.8	1331.9	1609.2	1658.4	1471
P50095	Inosine-5'-monophosphate dehydrogenase 3 OS=Saccharomyces cerevisiae (strain ATCC 204508 / S288c) OX=559292 GN=IMD3 PE=1 SV=1	43	20	54	1.157	0.107223	0.168395	6003.3	6112.9	5627.1	5187.9	5578.7	4588.4
P38821	Aspartyl aminopeptidase 4 OS=Saccharomyces cerevisiae (strain ATCC 204508 / S288c) OX=559292 GN=APE4 PE=1 SV=1	12	4	5	1.174	0.107232	0.168395	529.2	563.2	557.1	474.4	526.4	438.3
Q08199	Nucleotide exchange factor SIL1 OS=Saccharomyces cerevisiae (strain ATCC 204508 / S288c) OX=559292 GN=SIL1 PE=1 SV=1	9	3	5	0.867	0.107303	0.168395	293.8	250.5	311.5	338.7	336.7	345.4
Q03921	Protein dopey OS=Saccharomyces cerevisiae (strain ATCC 204508 / S288c) OX=559292 GN=DOP1 PE=1 SV=1	6	11	12	0.905	0.107377	0.168398	331	337.9	355.9	386.6	373.4	349.1
P25349	Flavoprotein-like protein YCP4 OS=Saccharomyces cerevisiae (strain ATCC 204508 / S288c) OX=559292 GN=YCP4 PE=1 SV=1	40	8	22	1.142	0.107707	0.16869	1969.1	2139.7	2286.2	1873.4	1969.7	1866.3
P28272	Dihydroorotate dehydrogenase (fumarate) OS=Saccharomyces cerevisiae (strain ATCC 204508 / S288c) OX=559292 GN=URA1 PE=1 SV=1	28	8	15	1.138	0.108494	0.16981	1936.8	2000.8	1816.7	1674.7	1701.6	1870
P39705	Nucleoporin NUP60 OS=Saccharomyces cerevisiae (strain ATCC 204508 / S288c) OX=559292 GN=NUP60 PE=1 SV=1	13	5	7	0.818	0.109226	0.170738	149.4	150	138	153.1	182.6	196.2
P28273	5-oxoprolinase OS=Saccharomyces cerevisiae (strain ATCC 204508 / S288c) OX=559292 GN=OXP1 PE=1 SV=2	11	14	16	0.762	0.109232	0.170738	910.2	973.8	1007.8	1278.4	1084.9	1614.5
P00128	Cytochrome b-c1 complex subunit 7 OS=Saccharomyces cerevisiae (strain ATCC 204508 / S288c) OX=559292 GN=QCR7 PE=1 SV=2	15	2	3	1.7	0.109649	0.171277	180	199.2	180.9	106.4	80.9	157.3
Q03048	Cofilin OS=Saccharomyces cerevisiae (strain ATCC 204508 / S288c) OX=559292 GN=COF1 PE=1 SV=1	61	8	25	0.738	0.109971	0.171666	5338.3	5423.4	6853.5	7363.5	7345.5	7073
Q04179	Uridine nucleosidase OS=Saccharomyces cerevisiae (strain ATCC 204508 / S288c) OX=559292 GN=URH1 PE=1 SV=2	6	2	2	0.864	0.110179	0.171877	83.6	83.3	86.1	87	96.8	100.6
P08536	Sulfate adenylyltransferase OS=Saccharomyces cerevisiae (strain ATCC 204508 / S288c) OX=559292 GN=MET3 PE=1 SV=2	10	3	3	0.87	0.110254	0.17188	1577.9	1690.9	1671.6	1932.9	1921.8	1685.9
Q03430	37S ribosomal protein RSM28, mitochondrial OS=Saccharomyces cerevisiae (strain ATCC 204508 / S288c) OX=559292 GN=RSM28 PE=1 SV=2	9	2	2	0.097	0.110575	0.172189	3.1	3.5	30.5	35.9	26.4	97.2
P54785	Transcriptional activator/repressor MOT3 OS=Saccharomyces cerevisiae (strain ATCC 204508 / S288c) OX=559292 GN=MOT3 PE=1 SV=1	2	1	1	1.047	0.110599	0.172189	17.7	17.9	19.4	14.9	17.1	17.1
Q02260	Small nuclear ribonucleoprotein Sm D1 OS=Saccharomyces cerevisiae (strain ATCC 204508 / S288c) OX=559292 GN=SMD1 PE=1 SV=1	12	1	1	0.803	0.111021	0.172667	80	70.6	82	99.6	100.2	80.5
P33891	Protein transport protein TIP20 OS=Saccharomyces cerevisiae (strain ATCC 204508 / S288c) OX=559292 GN=TIP20 PE=1 SV=1	5	3	3	0.856	0.111053	0.172667	81.9	80	89.3	95.7	115.3	91.2
P32602	Alpha-soluble NSF attachment protein OS=Saccharomyces cerevisiae (strain ATCC 204508 / S288c) OX=559292 GN=SEC17 PE=1 SV=4	42	11	14	0.855	0.111409	0.172889	720	677.1	747.3	841.7	746.1	921.1
Q12288	Putative glutamine amidotransferase YLR126C OS=Saccharomyces cerevisiae (strain ATCC 204508 / S288c) OX=559292 GN=YLR126C PE=1 SV=1	7	1	1	0.772	0.111415	0.172889	24.9	17.3	25.7	32.2	32.4	28.2
P40477	Nucleoporin NUP159 OS=Saccharomyces cerevisiae (strain ATCC 204508 / S288c) OX=559292 GN=NUP159 PE=1 SV=1	6	7	7	0.678	0.111438	0.172889	283.5	290.2	305	428.3	334.5	543.5
Q03525	Protein TMA23 OS=Saccharomyces cerevisiae (strain ATCC 204508 / S288c) OX=559292 GN=TMA23 PE=1 SV=2	8	1	1	0.809	0.111489	0.172889	60.2	51.4	51.9	64.2	82.3	61
P25294	Protein SIS1 OS=Saccharomyces cerevisiae (strain ATCC 204508 / S288c) OX=559292 GN=SIS1 PE=1 SV=1	30	12	24	1.111	0.1122	0.173877	7464.6	7192.1	8460.5	6716.6	6634.4	6941.3
Q01939	26S proteasome regulatory subunit 8 homolog OS=Saccharomyces cerevisiae (strain ATCC 204508 / S288c) OX=559292 GN=RPT6 PE=1 SV=4	41	14	33	1.19	0.112315	0.173941	1168.2	1174.6	1159.8	918.2	981.4	1113.6
Q00711	Succinate dehydrogenase [ubiquinone] flavoprotein subunit, mitochondrial OS=Saccharomyces cerevisiae (strain ATCC 204508 / S288c) OX=559292 GN=SDH1 PE=1 SV=1	7	3	3	1.334	0.112672	0.17432	156	174.4	157.4	118	130.6	76.8
Q03973	High mobility group protein 1 OS=Saccharomyces cerevisiae (strain ATCC 204508 / S288c) OX=559292 GN=HMO1 PE=1 SV=1	12	3	7	0.853	0.112708	0.17432	203.3	189	191.9	224.9	209.5	263.2
P39692	Sulfite reductase [NADPH] flavoprotein component OS=Saccharomyces cerevisiae (strain ATCC 204508 / S288c) OX=559292 GN=MET10 PE=1 SV=2	8	6	6	0.927	0.112905	0.17451	480.1	506.4	461.2	506.2	525.5	517.7
Q12125	Golgi to ER traffic protein 4 OS=Saccharomyces cerevisiae (strain ATCC 204508 / S288c) OX=559292 GN=GET4 PE=1 SV=1	14	4	7	0.956	0.114745	0.177237	572.1	555.4	541.9	581.1	582.5	573.7
P43609	Chromatin structure-remodeling complex protein RSC8 OS=Saccharomyces cerevisiae (strain ATCC 204508 / S288c) OX=559292 GN=RSC8 PE=1 SV=1	25	13	26	0.743	0.115139	0.177723	484.9	459.6	447	647.4	488.3	618.6
P37012	Phosphoglucomutase 2 OS=Saccharomyces cerevisiae (strain ATCC 204508 / S288c) OX=559292 GN=PGM2 PE=1 SV=1	24	14	22	0.791	0.115211	0.177723	2578.3	3295.1	3311.5	4164	5325.5	3384
P34909	General negative regulator of transcription subunit 4 OS=Saccharomyces cerevisiae (strain ATCC 204508 / S288c) OX=559292 GN=MOT2 PE=1 SV=1	10	5	6	0.777	0.115472	0.178009	42.5	40.1	48.1	54.8	47.5	67.7
P35732	RNA polymerase II degradation factor 1 OS=Saccharomyces cerevisiae (strain ATCC 204508 / S288c) OX=559292 GN=DEF1 PE=1 SV=1	8	5	7	0.896	0.116082	0.178833	932	929.8	973.3	1040.4	960.5	1066
Q04951	Probable family 17 glucosidase SCW10 OS=Saccharomyces cerevisiae (strain ATCC 204508 / S288c) OX=559292 GN=SCW10 PE=1 SV=1	7	2	2	0.725	0.117246	0.18039	50.6	58.7	60.3	81	68.2	123.4
Q06697	Cell division control protein 73 OS=Saccharomyces cerevisiae (strain ATCC 204508 / S288c) OX=559292 GN=CDC73 PE=1 SV=1	18	6	7	0.904	0.117764	0.181068	328.7	329.2	328.1	359.1	363.5	428.9
P40364	Mitochondrial peculiar membrane protein 1 OS=Saccharomyces cerevisiae (strain ATCC 204508 / S288c) OX=559292 GN=MPM1 PE=1 SV=1	5	1	1	0.761	0.117965	0.181259	47.7	57.3	64.9	61.3	75.3	76.8
Q03497	Serine/threonine-protein kinase STE20 OS=Saccharomyces cerevisiae (strain ATCC 204508 / S288c) OX=559292 GN=STE20 PE=1 SV=1	6	5	5	1.093	0.118217	0.181528	46.3	44.8	51.2	43.8	42.3	35.5
Q06489	Methylthioribose-1-phosphate isomerase OS=Saccharomyces cerevisiae (strain ATCC 204508 / S288c) OX=559292 GN=MRI1 PE=1 SV=1	25	8	12	0.852	0.118474	0.181786	1918.5	1921.4	1902.7	2252.1	2052.9	2591.3
P02992	Elongation factor Tu, mitochondrial OS=Saccharomyces cerevisiae (strain ATCC 204508 / S288c) OX=559292 GN=TUF1 PE=1 SV=1	30	10	23	0.867	0.118539	0.181786	1763.7	1816	1944.9	2094.3	2009.2	2549
P26309	APC/C activator protein CDC20 OS=Saccharomyces cerevisiae (strain ATCC 204508 / S288c) OX=559292 GN=CDC20 PE=1 SV=2	2	1	1	1.182	0.119287	0.182741	185.3	195.4	196.6	179.3	165.3	141.2
P46982	Alpha-1,2-mannosyltransferase MNN5 OS=Saccharomyces cerevisiae (strain ATCC 204508 / S288c) OX=559292 GN=MNN5 PE=1 SV=2	12	6	12	0.705	0.119372	0.182741	387.4	352.5	507.4	600.8	470.2	549.6
P10081	ATP-dependent RNA helicase eIF4A OS=Saccharomyces cerevisiae (strain ATCC 204508 / S288c) OX=559292 GN=TIF1 PE=1 SV=3	65	27	130	1.039	0.119395	0.182741	18570.8	17632.9	17355.6	17383	16974.8	16173
Q04660	Ribosome biogenesis protein ERB1 OS=Saccharomyces cerevisiae (strain ATCC 204508 / S288c) OX=559292 GN=ERB1 PE=1 SV=1	21	14	19	1.149	0.119549	0.182841	1454.2	1488.8	1375.9	1265.8	1356.6	1100.2
P34077	Nucleoporin NIC96 OS=Saccharomyces cerevisiae (strain ATCC 204508 / S288c) OX=559292 GN=NIC96 PE=1 SV=2	14	10	13	1.108	0.119616	0.182841	610.3	617.7	616.6	568.5	556.7	477.8
Q12335	Protoplast secreted protein 2 OS=Saccharomyces cerevisiae (strain ATCC 204508 / S288c) OX=559292 GN=PST2 PE=1 SV=1	48	8	24	0.898	0.120108	0.183475	2277	2405.1	2594.3	2605.5	2677.2	2704.6
P32525	Protein ECM25 OS=Saccharomyces cerevisiae (strain ATCC 204508 / S288c) OX=559292 GN=ECM25 PE=1 SV=2	2	1	1	0.458	0.120212	0.183515	11.4	15.9	11.8	15.2	37.6	25.8
P32335	Protein MSS51, mitochondrial OS=Saccharomyces cerevisiae (strain ATCC 204508 / S288c) OX=559292 GN=MSS51 PE=1 SV=2	4	2	5	1.372	0.120744	0.184208	63.4	60.4	52.9	44	44.1	24.8
Q12072	ISWI one complex protein 2 OS=Saccharomyces cerevisiae (strain ATCC 204508 / S288c) OX=559292 GN=IOC2 PE=1 SV=1	3	2	2	0.857	0.121165	0.184729	23.6	25.9	23.4	33	26.2	27.5
P22213	Protein SLY1 OS=Saccharomyces cerevisiae (strain ATCC 204508 / S288c) OX=559292 GN=SLY1 PE=1 SV=1	24	14	19	1.028	0.121261	0.184757	1216	1234.4	1266.2	1212.6	1196.6	1200.4
P20435	DNA-directed RNA polymerases I, II, and III subunit RPABC2 OS=Saccharomyces cerevisiae (strain ATCC 204508 / S288c) OX=559292 GN=RPO26 PE=1 SV=1	5	1	2	1.051	0.122405	0.186379	271.9	287.1	279.2	266.1	265.7	239.4
Q08959	Phosphatidylglycerol phospholipase C OS=Saccharomyces cerevisiae (strain ATCC 204508 / S288c) OX=559292 GN=PGC1 PE=1 SV=1	18	4	5	0.913	0.123702	0.188231	83.9	89.6	88.4	106.4	96.8	90.5
P47083	U3 small nucleolar RNA-associated protein MPP10 OS=Saccharomyces cerevisiae (strain ATCC 204508 / S288c) OX=559292 GN=MPP10 PE=1 SV=1	26	12	18	1.126	0.123859	0.188348	1382.1	1422.4	1239.3	1272.6	1228	1126
Q04412	ADP-ribosylation factor GTPase-activating protein effector protein 1 OS=Saccharomyces cerevisiae (strain ATCC 204508 / S288c) OX=559292 GN=AGE1 PE=1 SV=1	2	1	2	0.724	0.124103	0.188598	170.8	164.5	166	229.4	184.8	283.7
Q05567	Sphingosine-1-phosphate lyase OS=Saccharomyces cerevisiae (strain ATCC 204508 / S288c) OX=559292 GN=DPL1 PE=1 SV=1	12	5	5	0.805	0.124196	0.188618	124.7	134.5	155.4	147.8	167.1	168.3
P25719	Peptidyl-prolyl cis-trans isomerase C, mitochondrial OS=Saccharomyces cerevisiae (strain ATCC 204508 / S288c) OX=559292 GN=CPR3 PE=1 SV=1	48	8	13	1.05	0.124691	0.189231	1439.3	1443.5	1414.6	1360.9	1424.1	1370.4
P27999	DNA-directed RNA polymerase II subunit RPB9 OS=Saccharomyces cerevisiae (strain ATCC 204508 / S288c) OX=559292 GN=RPB9 PE=1 SV=1	29	2	5	0.927	0.124761	0.189231	333.2	328	324.8	391.6	353.9	344
P14843	Phospho-2-dehydro-3-deoxyheptonate aldolase, phenylalanine-inhibited OS=Saccharomyces cerevisiae (strain ATCC 204508 / S288c) OX=559292 GN=ARO3 PE=1 SV=1	23	6	25	0.885	0.125235	0.189829	1799.5	1938.9	1800.7	2034.1	2114.5	1880.8
P22217	Thioredoxin-1 OS=Saccharomyces cerevisiae (strain ATCC 204508 / S288c) OX=559292 GN=TRX1 PE=1 SV=3	54	5	64	0.805	0.126226	0.191207	462.7	429.8	557.4	626.5	574.7	534.5
P38344	Cytoplasmic 60S subunit biogenesis factor REI1 OS=Saccharomyces cerevisiae (strain ATCC 204508 / S288c) OX=559292 GN=REI1 PE=1 SV=3	6	1	2	0.832	0.126427	0.191223	114.6	123.1	112.2	155.7	137.7	122.1
P0CX43	60S ribosomal protein L1-A OS=Saccharomyces cerevisiae (strain ATCC 204508 / S288c) OX=559292 GN=RPL1A PE=1 SV=1	47	11	68	1.044	0.126458	0.191223	15631.1	15394.5	15391.6	14739.5	14948.5	13672
Q12518	Epsin-1 OS=Saccharomyces cerevisiae (strain ATCC 204508 / S288c) OX=559292 GN=ENT1 PE=1 SV=1	10	4	4	1.33	0.12648	0.191223	30.7	27.9	24.4	21	17.7	25.8
P40509	Coatomer subunit epsilon OS=Saccharomyces cerevisiae (strain ATCC 204508 / S288c) OX=559292 GN=SEC28 PE=1 SV=2	23	5	6	1.084	0.126615	0.191236	1002.7	1056.3	1028.2	948.9	1016.1	924.1
P40078	Ribosome biogenesis protein NSA2 OS=Saccharomyces cerevisiae (strain ATCC 204508 / S288c) OX=559292 GN=NSA2 PE=1 SV=1	21	4	5	1.198	0.126651	0.191236	1190.2	1229.9	1002.2	993.7	1033.2	817.5
P39526	AP-1 accessory protein LAA1 OS=Saccharomyces cerevisiae (strain ATCC 204508 / S288c) OX=559292 GN=LAA1 PE=1 SV=1	2	3	3	0.84	0.126747	0.191258	103.5	88.8	107.5	106.7	123.2	148.2
P53251	Ribosome biogenesis protein SLX9 OS=Saccharomyces cerevisiae (strain ATCC 204508 / S288c) OX=559292 GN=SLX9 PE=1 SV=1	4	1	1	0.804	0.127801	0.192725	133.9	155.3	131.6	166.4	169.3	145.9
Q06103	26S proteasome regulatory subunit RPN7 OS=Saccharomyces cerevisiae (strain ATCC 204508 / S288c) OX=559292 GN=RPN7 PE=1 SV=3	25	12	18	0.833	0.128203	0.193135	1438	1515.4	1472	1767.5	1611.9	2177.2
Q12234	GRIP domain-containing protein RUD3 OS=Saccharomyces cerevisiae (strain ATCC 204508 / S288c) OX=559292 GN=RUD3 PE=1 SV=1	14	5	6	0.955	0.128237	0.193135	352	372.2	388.3	389.8	387.9	414.1
P23615	Transcription elongation factor SPT6 OS=Saccharomyces cerevisiae (strain ATCC 204508 / S288c) OX=559292 GN=SPT6 PE=1 SV=1	26	33	42	1.092	0.128523	0.193441	2768.7	2768.1	2744.5	2510.8	2535.1	2724.7
P32898	Mitochondrial presequence protease OS=Saccharomyces cerevisiae (strain ATCC 204508 / S288c) OX=559292 GN=CYM1 PE=1 SV=2	5	5	5	0.834	0.128809	0.193749	43.9	41.1	52.9	64.7	51.3	52.6
Q08641	tRNA(Thr) (cytosine(32)-N(3))-methyltransferase OS=Saccharomyces cerevisiae (strain ATCC 204508 / S288c) OX=559292 GN=ABP140 PE=1 SV=3	21	9	12	1.066	0.129083	0.194037	891.6	865.7	924.6	837.7	724.4	836.3
Q06224	Endoribonuclease YSH1 OS=Saccharomyces cerevisiae (strain ATCC 204508 / S288c) OX=559292 GN=YSH1 PE=1 SV=1	4	2	2	0.822	0.129936	0.195181	98.1	92.7	96.4	101.7	117.3	136.1
Q05934	Vacuolar import and degradation protein 22 OS=Saccharomyces cerevisiae (strain ATCC 204508 / S288c) OX=559292 GN=VID22 PE=1 SV=1	2	2	2	0.841	0.13001	0.195181	57.4	64	72.5	77.6	73.5	76.1
Q07623	Nucleolar protein 6 OS=Saccharomyces cerevisiae (strain ATCC 204508 / S288c) OX=559292 GN=NOP6 PE=1 SV=1	16	3	5	1.177	0.130462	0.195735	296.2	322.3	280.6	289.4	251.6	230
P00360	Glyceraldehyde-3-phosphate dehydrogenase 1 OS=Saccharomyces cerevisiae (strain ATCC 204508 / S288c) OX=559292 GN=TDH1 PE=1 SV=3	66	24	130	0.493	0.130902	0.196214	6613.5	8709.5	7103.1	14411.1	21284.7	8611.8
P22138	DNA-directed RNA polymerase I subunit RPA135 OS=Saccharomyces cerevisiae (strain ATCC 204508 / S288c) OX=559292 GN=RPA135 PE=1 SV=1	21	20	30	0.871	0.131002	0.196214	1680	1771	1414.6	1928.4	2004	1751.7
P32776	General transcription and DNA repair factor IIH subunit TFB1 OS=Saccharomyces cerevisiae (strain ATCC 204508 / S288c) OX=559292 GN=TFB1 PE=1 SV=1	3	2	2	0.877	0.131032	0.196214	27.4	26.9	23.4	30.7	27	34.5
Q3E705	rRNA-processing protein EFG1 OS=Saccharomyces cerevisiae (strain ATCC 204508 / S288c) OX=559292 GN=EFG1 PE=1 SV=2	11	2	2	0.876	0.131551	0.196794	187.1	171.9	150.5	184.8	207.5	196.2
P42949	Mitochondrial import inner membrane translocase subunit TIM16 OS=Saccharomyces cerevisiae (strain ATCC 204508 / S288c) OX=559292 GN=PAM16 PE=1 SV=1	33	4	7	0.737	0.131586	0.196794	333	330.6	439.4	437.5	478	452
P06100	General negative regulator of transcription subunit 2 OS=Saccharomyces cerevisiae (strain ATCC 204508 / S288c) OX=559292 GN=CDC36 PE=1 SV=1	24	3	3	0.902	0.132166	0.197536	179.6	168.5	177.5	196.9	185.6	229
P05759	40S ribosomal protein S31 Ubiquitin removed OS=Saccharomyces cerevisiae (strain ATCC 204508 / S288c) OX=559292 GN=RPS31 PE=1 SV=3	33	2	11	0.963	0.133136	0.19886	2968.9	2974.5	2728.5	3082.3	3021	3432.6
P53877	Pre-rRNA-processing protein IPI3 OS=Saccharomyces cerevisiae (strain ATCC 204508 / S288c) OX=559292 GN=IPI3 PE=1 SV=1	19	9	14	0.838	0.133232	0.198877	880.7	920.7	736.6	1050.8	885.8	1081.7
P38555	GTP-binding protein YPT31/YPT8 OS=Saccharomyces cerevisiae (strain ATCC 204508 / S288c) OX=559292 GN=YPT31 PE=1 SV=3	32	6	17	0.803	0.133432	0.199049	147.2	140.7	173.4	183.5	186	164
Q06631	Protein BFR2 OS=Saccharomyces cerevisiae (strain ATCC 204508 / S288c) OX=559292 GN=BFR2 PE=1 SV=1	16	8	11	1.168	0.135055	0.201342	157	145.4	150.9	129.2	111.1	143.2
Q3E795	Uncharacterized protein YLR361C-A OS=Saccharomyces cerevisiae (strain ATCC 204508 / S288c) OX=559292 GN=YLR361C-A PE=1 SV=1	20	2	2	0.613	0.135194	0.201422	84.9	60.8	47.5	109.8	73.7	99.3
P21524	Ribonucleoside-diphosphate reductase large chain 1 OS=Saccharomyces cerevisiae (strain ATCC 204508 / S288c) OX=559292 GN=RNR1 PE=1 SV=2	25	18	33	0.85	0.135342	0.201514	2016.3	1986.7	2047.7	2371.4	2467.7	2065.5
P36161	Nucleoporin NUP133 OS=Saccharomyces cerevisiae (strain ATCC 204508 / S288c) OX=559292 GN=NUP133 PE=1 SV=1	10	10	11	0.89	0.135619	0.2018	730.7	730	735	778.5	820.8	952.3
Q00245	GTP-binding protein RHO3 OS=Saccharomyces cerevisiae (strain ATCC 204508 / S288c) OX=559292 GN=RHO3 PE=1 SV=2	30	6	12	0.949	0.136366	0.202782	651.6	673.4	663.1	698.5	755.6	682.7
P00560	Phosphoglycerate kinase OS=Saccharomyces cerevisiae (strain ATCC 204508 / S288c) OX=559292 GN=PGK1 PE=1 SV=2	79	36	223	0.942	0.136468	0.202807	43859.3	48740.2	50042.4	51755.1	53334.6	51362.5
P13393	TATA-box-binding protein OS=Saccharomyces cerevisiae (strain ATCC 204508 / S288c) OX=559292 GN=SPT15 PE=1 SV=3	7	2	4	0.904	0.136875	0.203284	265.7	251.6	232.1	278.4	355.3	276
P32379	Proteasome subunit alpha type-5 OS=Saccharomyces cerevisiae (strain ATCC 204508 / S288c) OX=559292 GN=PUP2 PE=1 SV=2	28	7	13	0.85	0.136995	0.203334	1289.9	1235.5	1348.1	1517.4	1336.7	1692
P25631	Ankyrin repeat-containing protein YCR051W OS=Saccharomyces cerevisiae (strain ATCC 204508 / S288c) OX=559292 GN=YCR051W PE=1 SV=1	36	5	9	1.276	0.137201	0.203511	470.8	477.5	413.8	405.2	368.9	271.6
P43556	Rho-GTPase-activating protein RGD2 OS=Saccharomyces cerevisiae (strain ATCC 204508 / S288c) OX=559292 GN=RGD2 PE=1 SV=1	3	2	2	1.235	0.137456	0.20376	29.8	28.4	38.5	24.1	26.2	14.4
P52489	Pyruvate kinase 2 OS=Saccharomyces cerevisiae (strain ATCC 204508 / S288c) OX=559292 GN=PYK2 PE=1 SV=1	11	5	15	0.619	0.138571	0.205285	126	113.8	166.2	213.6	142.1	203.5
P28625	Protein YIM1 OS=Saccharomyces cerevisiae (strain ATCC 204508 / S288c) OX=559292 GN=YIM1 PE=1 SV=2	10	3	4	0.811	0.13889	0.205628	216.6	210.2	263.5	251.1	266.9	333
P46683	Ankyrin repeat-containing protein YAR1 OS=Saccharomyces cerevisiae (strain ATCC 204508 / S288c) OX=559292 GN=YAR1 PE=1 SV=1	23	4	7	0.413	0.139335	0.206156	67.7	58.6	53.8	141.8	69.2	207.2
P12904	5'-AMP-activated protein kinase subunit gamma OS=Saccharomyces cerevisiae (strain ATCC 204508 / S288c) OX=559292 GN=SNF4 PE=1 SV=1	28	8	9	0.919	0.139562	0.206362	308.4	303.5	317.1	372.5	335.7	321.2
P38747	OTU domain-containing protein 2 OS=Saccharomyces cerevisiae (strain ATCC 204508 / S288c) OX=559292 GN=OTU2 PE=1 SV=1	12	3	3	0.834	0.140208	0.207187	93.5	93.2	106.8	143.6	112.1	107
Q12285	Ubiquitin-like protein MDY2 OS=Saccharomyces cerevisiae (strain ATCC 204508 / S288c) OX=559292 GN=MDY2 PE=1 SV=1	20	4	6	1.14	0.140535	0.20754	779.6	788.7	753.8	683.9	737.7	596.9
Q12168	Endo-1,3(4)-beta-glucanase 2 OS=Saccharomyces cerevisiae (strain ATCC 204508 / S288c) OX=559292 GN=ACF2 PE=1 SV=1	4	3	3	0.776	0.141265	0.208401	95.3	96.5	101.4	100.4	124.4	130.8
P53743	Pre-rRNA-processing protein ESF2 OS=Saccharomyces cerevisiae (strain ATCC 204508 / S288c) OX=559292 GN=ESF2 PE=1 SV=1	8	3	4	0.929	0.141295	0.208401	238.7	235.4	221.6	253.5	243.5	291.7
Q06406	U6 snRNA-associated Sm-like protein LSm6 OS=Saccharomyces cerevisiae (strain ATCC 204508 / S288c) OX=559292 GN=LSM6 PE=1 SV=2	42	3	5	1.036	0.141452	0.208502	641.3	607.1	617.2	595.5	595.8	536.8
P39724	BolA-like protein 3 OS=Saccharomyces cerevisiae (strain ATCC 204508 / S288c) OX=559292 GN=BOL3 PE=1 SV=1	17	2	3	0.863	0.141811	0.2089	57.6	55.8	60.6	86	64	66.7
P39729	Ribosome-interacting GTPase 1 OS=Saccharomyces cerevisiae (strain ATCC 204508 / S288c) OX=559292 GN=RBG1 PE=1 SV=1	33	9	29	1.076	0.142675	0.210006	1971.7	2091.6	1903.5	1942.8	1821.6	1832.1
P23293	Serine/threonine-protein kinase BUR1 OS=Saccharomyces cerevisiae (strain ATCC 204508 / S288c) OX=559292 GN=SGV1 PE=1 SV=1	3	2	2	1.143	0.14274	0.210006	139.1	142.7	136.1	121.6	137.7	120.7
P54113	Bifunctional purine biosynthesis protein ADE16 OS=Saccharomyces cerevisiae (strain ATCC 204508 / S288c) OX=559292 GN=ADE16 PE=1 SV=1	31	13	29	1.047	0.14345	0.210919	1379.8	1399.1	1506.3	1324.5	1368.3	1336.5
Q02455	Protein MLP1 OS=Saccharomyces cerevisiae (strain ATCC 204508 / S288c) OX=559292 GN=MLP1 PE=1 SV=2	15	24	31	0.777	0.144292	0.211722	550.6	539	550.7	708.2	588.3	874.5
Q12499	Nucleolar protein 58 OS=Saccharomyces cerevisiae (strain ATCC 204508 / S288c) OX=559292 GN=NOP58 PE=1 SV=1	33	15	52	1.071	0.144355	0.211722	6921.9	6522.9	6231.2	6091.7	6372.4	5824.3
P36100	Transcription initiation factor IIE subunit alpha OS=Saccharomyces cerevisiae (strain ATCC 204508 / S288c) OX=559292 GN=TFA1 PE=1 SV=1	11	4	5	0.851	0.144375	0.211722	162	161.2	160.4	189.5	176.1	238.7
Q99216	Pre-rRNA-processing protein PNO1 OS=Saccharomyces cerevisiae (strain ATCC 204508 / S288c) OX=559292 GN=PNO1 PE=1 SV=1	19	5	8	0.917	0.144444	0.211722	2380.9	2492.2	2119.1	2596	2658.3	2521.5
Q12321	Mediator of RNA polymerase II transcription subunit 1 OS=Saccharomyces cerevisiae (strain ATCC 204508 / S288c) OX=559292 GN=MED1 PE=1 SV=1	3	2	3	1.13	0.144446	0.211722	186.4	172.5	150.4	154.4	152.6	131.4
P33322	H/ACA ribonucleoprotein complex subunit CBF5 OS=Saccharomyces cerevisiae (strain ATCC 204508 / S288c) OX=559292 GN=CBF5 PE=1 SV=1	22	9	17	0.933	0.144728	0.212003	1442.7	1302.1	1417.5	1612	1518.9	1418.4
P47075	Vacuolar transporter chaperone 4 OS=Saccharomyces cerevisiae (strain ATCC 204508 / S288c) OX=559292 GN=VTC4 PE=1 SV=2	31	24	32	1.069	0.144956	0.212084	1780.5	1795	1660.6	1691.5	1665.4	1569.3
P35193	Autophagy-related protein 19 OS=Saccharomyces cerevisiae (strain ATCC 204508 / S288c) OX=559292 GN=ATG19 PE=1 SV=1	6	2	2	0.837	0.144963	0.212084	46.3	43.2	49	55.3	50.3	71.8
Q08446	Protein SGT1 OS=Saccharomyces cerevisiae (strain ATCC 204508 / S288c) OX=559292 GN=SGT1 PE=1 SV=1	13	4	4	0.692	0.146004	0.213475	134.9	136.1	146.9	196.6	158.8	289.7
P32897	Mitochondrial import inner membrane translocase subunit TIM23 OS=Saccharomyces cerevisiae (strain ATCC 204508 / S288c) OX=559292 GN=TIM23 PE=1 SV=1	21	3	3	0.674	0.146393	0.21391	21.5	17.6	29.6	32.2	31	31.9
P47117	Actin-related protein 3 OS=Saccharomyces cerevisiae (strain ATCC 204508 / S288c) OX=559292 GN=ARP3 PE=1 SV=1	24	9	19	1.064	0.147418	0.215275	2051.9	2095.9	2140.6	1969.8	2067	1870.4
P08466	Mitochondrial nuclease OS=Saccharomyces cerevisiae (strain ATCC 204508 / S288c) OX=559292 GN=NUC1 PE=1 SV=1	13	4	10	1.19	0.147644	0.215471	228.7	240.9	195.7	193.7	192.2	137.1
P35179	Protein transport protein SSS1 OS=Saccharomyces cerevisiae (strain ATCC 204508 / S288c) OX=559292 GN=SSS1 PE=1 SV=2	23	2	9	0.973	0.148483	0.216561	540.4	559	569	570.9	574.5	579.4
Q06485	Autophagy-related protein 33 OS=Saccharomyces cerevisiae (strain ATCC 204508 / S288c) OX=559292 GN=ATG33 PE=1 SV=1	5	1	1	1.118	0.14907	0.217283	39.6	44	47.3	36.4	39.3	40.9
Q05778	Proteasome chaperone 1 OS=Saccharomyces cerevisiae (strain ATCC 204508 / S288c) OX=559292 GN=PBA1 PE=1 SV=2	8	2	2	0.855	0.149248	0.217291	59.6	64.3	62.9	76.5	73.5	63
P40010	Nuclear GTP-binding protein NUG1 OS=Saccharomyces cerevisiae (strain ATCC 204508 / S288c) OX=559292 GN=NUG1 PE=1 SV=1	37	17	24	1.123	0.149327	0.217291	1912.3	1883.9	1642.4	1685.4	1677.9	1476.7
P20676	Nucleoporin NUP1 OS=Saccharomyces cerevisiae (strain ATCC 204508 / S288c) OX=559292 GN=NUP1 PE=1 SV=1	4	3	3	1.109	0.149353	0.217291	214.3	235.2	206.1	193.2	212.6	191.8
P38197	Pyridoxal phosphate homeostasis protein OS=Saccharomyces cerevisiae (strain ATCC 204508 / S288c) OX=559292 GN=YBL036C PE=1 SV=1	46	10	14	1.07	0.149463	0.217316	1294.4	1316.6	1284.1	1209.9	1272.1	1130.7
Q3E772	Protein LSO2 OS=Saccharomyces cerevisiae (strain ATCC 204508 / S288c) OX=559292 GN=LSO2 PE=2 SV=1	35	2	3	1.197	0.149662	0.217472	28.5	24.6	26.7	22.3	25	18.1
Q12034	Protein SLF1 OS=Saccharomyces cerevisiae (strain ATCC 204508 / S288c) OX=559292 GN=SLF1 PE=1 SV=1	7	2	2	0.137	0.150326	0.218302	21.4	23.3	32.4	170.6	33.4	424.8
P38069	Alpha-1,2-mannosyltransferase MNN2 OS=Saccharomyces cerevisiae (strain ATCC 204508 / S288c) OX=559292 GN=MNN2 PE=1 SV=1	19	10	13	0.914	0.150619	0.218593	726.2	787.2	724.1	794.5	926.7	789.7
P47122	GPN-loop GTPase 1 OS=Saccharomyces cerevisiae (strain ATCC 204508 / S288c) OX=559292 GN=NPA3 PE=1 SV=1	18	6	10	0.724	0.150888	0.218847	122	114.9	111.4	170.6	119.2	158.6
P47912	Long-chain-fatty-acid--CoA ligase 4 OS=Saccharomyces cerevisiae (strain ATCC 204508 / S288c) OX=559292 GN=FAA4 PE=1 SV=1	20	11	30	1.063	0.151426	0.219493	1742.5	1830.8	1666.5	1553.6	1638.6	1704.7
P32598	Serine/threonine-protein phosphatase PP1-2 OS=Saccharomyces cerevisiae (strain ATCC 204508 / S288c) OX=559292 GN=GLC7 PE=1 SV=1	36	10	17	1.064	0.152196	0.220474	1822.4	1756.8	1763.3	1657.4	1714.7	1478.4
P14742	Glutamine--fructose-6-phosphate aminotransferase [isomerizing] OS=Saccharomyces cerevisiae (strain ATCC 204508 / S288c) OX=559292 GN=GFA1 PE=1 SV=4	39	22	47	0.955	0.153866	0.222755	1795.8	1873.4	1861.2	1916.6	1948	2179.9
P40893	Regulation of enolase protein 1 OS=Saccharomyces cerevisiae (strain ATCC 204508 / S288c) OX=559292 GN=REE1 PE=1 SV=1	33	5	23	0.902	0.154252	0.223177	526.5	570.7	530.4	553.9	588.1	637.4
P03875	Putative COX1/OXI3 intron 1 protein OS=Saccharomyces cerevisiae (strain ATCC 204508 / S288c) OX=559292 GN=AI1 PE=4 SV=2	1	1	6	1.238	0.154973	0.224083	97.4	94	93.8	92.8	75.9	70.1
P21304	Periodic tryptophan protein 1 OS=Saccharomyces cerevisiae (strain ATCC 204508 / S288c) OX=559292 GN=PWP1 PE=1 SV=1	21	10	15	1.096	0.155913	0.225304	943.9	962.2	860.6	861.6	884.2	772.6
P21264	Phosphoribosylaminoimidazole carboxylase OS=Saccharomyces cerevisiae (strain ATCC 204508 / S288c) OX=559292 GN=ADE2 PE=1 SV=1	32	17	29	0.918	0.156212	0.225597	2162.3	2332.1	2047.2	2335.5	2402.3	2354.2
P00899	Anthranilate synthase component 1 OS=Saccharomyces cerevisiae (strain ATCC 204508 / S288c) OX=559292 GN=TRP2 PE=1 SV=4	26	11	21	1.104	0.156328	0.225602	3691.1	3751	3694.4	3346.2	3297.8	3684.7
P05319	60S acidic ribosomal protein P2-alpha OS=Saccharomyces cerevisiae (strain ATCC 204508 / S288c) OX=559292 GN=RPP2A PE=1 SV=1	53	4	15	1.111	0.156407	0.225602	1213.8	1185.5	1324.5	1206.8	1092.4	973.4
P38439	RNA polymerase-associated protein LEO1 OS=Saccharomyces cerevisiae (strain ATCC 204508 / S288c) OX=559292 GN=LEO1 PE=1 SV=1	6	2	2	1.316	0.157867	0.227568	639.9	595.4	592.3	452.4	389.9	587.5
P23594	Serine/threonine-protein phosphatase PP2A-1 catalytic subunit OS=Saccharomyces cerevisiae (strain ATCC 204508 / S288c) OX=559292 GN=PPH21 PE=1 SV=1	11	4	7	1.095	0.15847	0.228158	308.3	293.7	286.8	261.3	268.3	294.4
P34220	Deoxyribonuclease Tat-D OS=Saccharomyces cerevisiae (strain ATCC 204508 / S288c) OX=559292 GN=YBL055C PE=1 SV=1	11	4	4	0.605	0.158995	0.228774	45.5	46.7	40.3	75.5	45.1	75.1
P04161	Phosphoribosylglycinamide formyltransferase OS=Saccharomyces cerevisiae (strain ATCC 204508 / S288c) OX=559292 GN=ADE8 PE=1 SV=1	16	3	5	0.574	0.159422	0.229248	435	440.2	426.5	757.3	470.2	1032.1
P38793	tRNA (guanine(37)-N1)-methyltransferase OS=Saccharomyces cerevisiae (strain ATCC 204508 / S288c) OX=559292 GN=TRM5 PE=1 SV=1	13	6	6	1.149	0.159601	0.229366	265.3	285.1	235.8	222	245.4	231
P15424	ATP-dependent RNA helicase MSS116, mitochondrial OS=Saccharomyces cerevisiae (strain ATCC 204508 / S288c) OX=559292 GN=MSS116 PE=1 SV=1	10	8	9	1.089	0.160078	0.229911	417.5	405.6	411.5	357.5	377.8	406.4
P54783	D-arabinono-1,4-lactone oxidase OS=Saccharomyces cerevisiae (strain ATCC 204508 / S288c) OX=559292 GN=ALO1 PE=1 SV=1	26	12	18	1.04	0.161792	0.232231	1555	1602.2	1667.3	1576.7	1541.2	1457.3
P46673	Nucleoporin NUP85 OS=Saccharomyces cerevisiae (strain ATCC 204508 / S288c) OX=559292 GN=NUP85 PE=1 SV=1	10	5	5	1.272	0.161936	0.232251	141.6	155	117.7	127.1	109.9	111.3
P35207	Antiviral helicase SKI2 OS=Saccharomyces cerevisiae (strain ATCC 204508 / S288c) OX=559292 GN=SKI2 PE=1 SV=2	13	15	18	1.08	0.162003	0.232251	764.1	759.9	779.9	707.5	696	764.8
Q01852	Mitochondrial import inner membrane translocase subunit TIM44 OS=Saccharomyces cerevisiae (strain ATCC 204508 / S288c) OX=559292 GN=TIM44 PE=1 SV=1	25	9	11	0.618	0.162103	0.232252	604.6	600.7	651.1	979	660	1297
Q03201	37S ribosomal protein S10, mitochondrial OS=Saccharomyces cerevisiae (strain ATCC 204508 / S288c) OX=559292 GN=RSM10 PE=1 SV=1	12	2	2	0.573	0.163956	0.234765	23.1	28	22.9	40.4	30.4	85.5
P34217	RNA-binding protein PIN4 OS=Saccharomyces cerevisiae (strain ATCC 204508 / S288c) OX=559292 GN=PIN4 PE=1 SV=1	6	2	2	0.836	0.164195	0.234899	170.7	163.5	202	215.2	204.1	191.5
P39109	Metal resistance protein YCF1 OS=Saccharomyces cerevisiae (strain ATCC 204508 / S288c) OX=559292 GN=YCF1 PE=1 SV=2	12	16	24	0.937	0.164249	0.234899	452.7	446.6	478.9	510.6	483.3	466.8
P32657	Chromo domain-containing protein 1 OS=Saccharomyces cerevisiae (strain ATCC 204508 / S288c) OX=559292 GN=CHD1 PE=1 SV=1	5	8	11	1.071	0.164704	0.235406	458.7	484.6	442	405.8	454.7	428.2
P15454	Guanylate kinase OS=Saccharomyces cerevisiae (strain ATCC 204508 / S288c) OX=559292 GN=GUK1 PE=1 SV=2	56	12	30	1.061	0.165087	0.23581	5644.5	5676	5518	5330.2	5318	4619.2
P32449	Phospho-2-dehydro-3-deoxyheptonate aldolase, tyrosine-inhibited OS=Saccharomyces cerevisiae (strain ATCC 204508 / S288c) OX=559292 GN=ARO4 PE=1 SV=2	39	11	30	0.879	0.165371	0.236073	2831.7	2872.5	2784.7	3222.5	3331.8	2849.8
Q05933	Actin-related protein 2/3 complex subunit 3 OS=Saccharomyces cerevisiae (strain ATCC 204508 / S288c) OX=559292 GN=ARC18 PE=1 SV=1	17	3	23	1.153	0.165735	0.236313	156.4	163.2	165.8	141.5	120	155.2
Q04170	Uncharacterized protein YDR391C OS=Saccharomyces cerevisiae (strain ATCC 204508 / S288c) OX=559292 GN=YDR391C PE=1 SV=1	21	4	5	0.828	0.16574	0.236313	110.2	112.7	131.1	121.6	140.9	136.1
Q12118	Small glutamine-rich tetratricopeptide repeat-containing protein 2 OS=Saccharomyces cerevisiae (strain ATCC 204508 / S288c) OX=559292 GN=SGT2 PE=1 SV=1	54	16	51	0.933	0.166682	0.237492	6829.9	6949.9	6881	7374.2	7199.4	8449.5
Q04991	Protein FMP42 OS=Saccharomyces cerevisiae (strain ATCC 204508 / S288c) OX=559292 GN=FMP42 PE=1 SV=1	8	3	3	0.77	0.166769	0.237492	67	69.2	69.8	74.2	89.8	121.7
P43591	ATP-dependent kinase YFH7 OS=Saccharomyces cerevisiae (strain ATCC 204508 / S288c) OX=559292 GN=YFH7 PE=1 SV=1	3	1	1	0.805	0.167121	0.237762	15.4	15.1	17.7	17.6	19.1	26.5
P47116	Serine/threonine-protein kinase PTK2/STK2 OS=Saccharomyces cerevisiae (strain ATCC 204508 / S288c) OX=559292 GN=PTK2 PE=1 SV=1	1	1	1	1.127	0.16716	0.237762	86.8	83	85.8	60.5	76.1	79.1
P50108	Probable alpha-1,6-mannosyltransferase MNN10 OS=Saccharomyces cerevisiae (strain ATCC 204508 / S288c) OX=559292 GN=MNN10 PE=1 SV=1	5	1	1	0.806	0.168081	0.238926	68.4	44.2	76.9	77.3	99	84.8
Q02457	Protein TBF1 OS=Saccharomyces cerevisiae (strain ATCC 204508 / S288c) OX=559292 GN=TBF1 PE=1 SV=2	3	2	2	0.812	0.168244	0.239014	88.9	92.2	88.1	109.6	90.4	114
P48234	Ribosome biogenesis protein ENP2 OS=Saccharomyces cerevisiae (strain ATCC 204508 / S288c) OX=559292 GN=ENP2 PE=1 SV=2	7	3	3	0.6	0.169911	0.241168	74.9	78.8	72.9	92.3	124.8	260.5
P11632	Non-histone chromosomal protein 6A OS=Saccharomyces cerevisiae (strain ATCC 204508 / S288c) OX=559292 GN=NHP6A PE=1 SV=1	44	5	10	1.028	0.169965	0.241168	1580.2	1466.3	1449.3	1425.9	1445.2	1280.2
P51601	GTP cyclohydrolase 1 OS=Saccharomyces cerevisiae (strain ATCC 204508 / S288c) OX=559292 GN=FOL2 PE=1 SV=1	26	5	8	1.062	0.170345	0.241453	37.3	32.1	34.5	32.5	32.6	28.2
Q02890	Peptide-N(4)-(N-acetyl-beta-glucosaminyl)asparagine amidase OS=Saccharomyces cerevisiae (strain ATCC 204508 / S288c) OX=559292 GN=PNG1 PE=1 SV=1	9	3	3	0.744	0.170371	0.241453	35.2	37.6	33.5	49.3	35.6	47.3
P00924	Enolase 1 OS=Saccharomyces cerevisiae (strain ATCC 204508 / S288c) OX=559292 GN=ENO1 PE=1 SV=3	74	31	251	0.695	0.170555	0.241568	6274.3	6773.4	6522.6	9389.4	11815.6	6799.4
P23639	Proteasome subunit alpha type-2 OS=Saccharomyces cerevisiae (strain ATCC 204508 / S288c) OX=559292 GN=PRE8 PE=1 SV=1	30	7	14	0.678	0.170861	0.241856	890.1	891.1	902.5	1314.8	968.6	1884.1
P04046	Amidophosphoribosyltransferase OS=Saccharomyces cerevisiae (strain ATCC 204508 / S288c) OX=559292 GN=ADE4 PE=1 SV=2	33	16	29	0.917	0.171223	0.24205	1988.5	2150.8	1857.6	2168.3	2161.6	2206
P47169	Sulfite reductase [NADPH] subunit beta OS=Saccharomyces cerevisiae (strain ATCC 204508 / S288c) OX=559292 GN=MET5 PE=1 SV=1	9	12	13	0.928	0.171393	0.24205	1467.1	1505.6	1427.1	1602.3	1468.1	1581.7
P42842	Essential for maintenance of the cell wall protein 1 OS=Saccharomyces cerevisiae (strain ATCC 204508 / S288c) OX=559292 GN=EMW1 PE=1 SV=1	14	11	15	0.929	0.171409	0.24205	600.1	620.4	535.5	645.9	647.5	627
Q05027	Transcription initiation factor TFIID subunit 9 OS=Saccharomyces cerevisiae (strain ATCC 204508 / S288c) OX=559292 GN=TAF9 PE=1 SV=1	24	2	3	1.076	0.171827	0.242494	133.7	134	136.6	124.5	125.8	101.9
P39998	Enhancer of mRNA-decapping protein 3 OS=Saccharomyces cerevisiae (strain ATCC 204508 / S288c) OX=559292 GN=EDC3 PE=1 SV=1	10	5	9	0.908	0.173537	0.244629	154.3	151.4	151.4	166.7	164.6	209.2
P25582	27S pre-rRNA (guanosine(2922)-2'-O)-methyltransferase OS=Saccharomyces cerevisiae (strain ATCC 204508 / S288c) OX=559292 GN=SPB1 PE=1 SV=2	16	11	22	1.062	0.173563	0.244629	987.9	991.9	940.2	956.5	930.5	866.8
P37296	V-type proton ATPase subunit a, Golgi isoform OS=Saccharomyces cerevisiae (strain ATCC 204508 / S288c) OX=559292 GN=STV1 PE=1 SV=2	7	6	6	0.873	0.173723	0.244629	107.2	100.3	119.8	133.7	112.3	122.7
P25303	DnaJ-related protein SCJ1 OS=Saccharomyces cerevisiae (strain ATCC 204508 / S288c) OX=559292 GN=SCJ1 PE=1 SV=2	8	3	4	0.903	0.173755	0.244629	237	233.2	228.6	233.5	265.9	258.2
Q01976	ADP-ribose pyrophosphatase OS=Saccharomyces cerevisiae (strain ATCC 204508 / S288c) OX=559292 GN=YSA1 PE=1 SV=2	6	1	2	1.08	0.17416	0.244813	313.2	298.9	293.1	271.6	301.1	276.6
Q12354	Acyl-protein thioesterase 1 OS=Saccharomyces cerevisiae (strain ATCC 204508 / S288c) OX=559292 GN=YLR118C PE=1 SV=1	17	2	2	1.231	0.174172	0.244813	19.4	19.4	20.5	19.7	14.9	15.8
P47079	T-complex protein 1 subunit theta OS=Saccharomyces cerevisiae (strain ATCC 204508 / S288c) OX=559292 GN=CCT8 PE=1 SV=1	41	17	46	0.894	0.174198	0.244813	2461.4	2376.6	2437.9	2727.6	2524.7	3219
P38825	Protein TOM71 OS=Saccharomyces cerevisiae (strain ATCC 204508 / S288c) OX=559292 GN=TOM71 PE=1 SV=1	7	4	9	1.171	0.174455	0.245028	253.9	244.6	258.9	216.8	200.9	250.1
P10174	Cytochrome c oxidase subunit 7 OS=Saccharomyces cerevisiae (strain ATCC 204508 / S288c) OX=559292 GN=COX7 PE=1 SV=3	20	1	1	1.305	0.17472	0.245175	192.6	209.4	144.4	147.6	157.4	97.2
P18900	Hexaprenyl pyrophosphate synthase, mitochondrial OS=Saccharomyces cerevisiae (strain ATCC 204508 / S288c) OX=559292 GN=COQ1 PE=1 SV=1	3	1	1	1.127	0.174768	0.245175	33.1	49.5	35.2	26.2	33.2	31.2
P00549	Pyruvate kinase 1 OS=Saccharomyces cerevisiae (strain ATCC 204508 / S288c) OX=559292 GN=CDC19 PE=1 SV=2	80	39	373	0.925	0.175227	0.245672	87682.9	89193.2	89796	96442.3	100637	89377.7
P32626	Enolase-phosphatase E1 OS=Saccharomyces cerevisiae (strain ATCC 204508 / S288c) OX=559292 GN=UTR4 PE=1 SV=2	20	4	5	0.953	0.175486	0.245889	287.1	295.5	313.5	307.7	333.5	310.2
P32495	H/ACA ribonucleoprotein complex subunit NHP2 OS=Saccharomyces cerevisiae (strain ATCC 204508 / S288c) OX=559292 GN=NHP2 PE=1 SV=2	19	2	4	1.123	0.17672	0.247306	1555.6	1518.7	1352.5	1374.3	1352.2	1078.7
Q06677	Auxilin-like clathrin uncoating factor SWA2 OS=Saccharomyces cerevisiae (strain ATCC 204508 / S288c) OX=559292 GN=SWA2 PE=1 SV=1	6	3	3	1.098	0.176796	0.247306	51.8	56.6	52.8	35.4	48.1	48.6
P32468	Cell division control protein 12 OS=Saccharomyces cerevisiae (strain ATCC 204508 / S288c) OX=559292 GN=CDC12 PE=1 SV=1	32	12	21	0.921	0.176812	0.247306	1250.2	1206.5	1258	1328.4	1357.2	1699.4
P54867	Protein SLG1 OS=Saccharomyces cerevisiae (strain ATCC 204508 / S288c) OX=559292 GN=SLG1 PE=1 SV=1	3	1	1	0.947	0.177553	0.248195	41.6	44.6	46.4	56.1	47.1	46.6
P15992	Heat shock protein 26 OS=Saccharomyces cerevisiae (strain ATCC 204508 / S288c) OX=559292 GN=HSP26 PE=1 SV=3	50	12	46	0.458	0.178841	0.249847	6814.6	9808.6	6753.4	14894.7	19708.4	7777.2
P14743	Glycylpeptide N-tetradecanoyltransferase OS=Saccharomyces cerevisiae (strain ATCC 204508 / S288c) OX=559292 GN=NMT1 PE=1 SV=1	17	6	10	0.889	0.179421	0.250508	565.1	572	621.3	673.1	643.3	590.1
Q07896	Nucleolar complex-associated protein 3 OS=Saccharomyces cerevisiae (strain ATCC 204508 / S288c) OX=559292 GN=NOC3 PE=1 SV=1	11	6	8	1.294	0.179916	0.250973	179.7	171	136	153.1	132.2	119
P12683	3-hydroxy-3-methylglutaryl-coenzyme A reductase 1 OS=Saccharomyces cerevisiae (strain ATCC 204508 / S288c) OX=559292 GN=HMG1 PE=1 SV=1	5	5	10	0.856	0.179967	0.250973	21	21.2	20.4	21	26	24.5
Q12339	rRNA-processing protein UTP23 OS=Saccharomyces cerevisiae (strain ATCC 204508 / S288c) OX=559292 GN=UTP23 PE=1 SV=1	10	2	3	0.759	0.180114	0.251029	29.8	34.1	30.4	40.1	44.5	31.5
Q12692	Histone H2A.Z OS=Saccharomyces cerevisiae (strain ATCC 204508 / S288c) OX=559292 GN=HTZ1 PE=1 SV=3	12	2	2	1.354	0.181069	0.252211	43.6	42.6	54.5	31.2	46.7	32.2
Q12265	Ribose-phosphate pyrophosphokinase 5 OS=Saccharomyces cerevisiae (strain ATCC 204508 / S288c) OX=559292 GN=PRS5 PE=1 SV=1	28	11	14	1.086	0.181756	0.253018	1052.4	1077.2	997.8	969.1	995.7	817.5
P52892	Probable alanine aminotransferase OS=Saccharomyces cerevisiae (strain ATCC 204508 / S288c) OX=559292 GN=ALT2 PE=1 SV=1	4	2	2	1.059	0.182072	0.253308	396.7	368.3	388.6	374.8	367.1	333.6
P53207	U1 small nuclear ribonucleoprotein component SNU71 OS=Saccharomyces cerevisiae (strain ATCC 204508 / S288c) OX=559292 GN=SNU71 PE=1 SV=1	1	1	1	0.699	0.18222	0.253365	30.1	31.5	33.3	45.1	31.6	48.3
Q04409	Putative glucokinase-2 OS=Saccharomyces cerevisiae (strain ATCC 204508 / S288c) OX=559292 GN=EMI2 PE=1 SV=1	22	10	11	0.366	0.182401	0.253466	135.2	60.5	184.8	369.1	119.8	514.4
Q04080	GPI transamidase component GPI17 OS=Saccharomyces cerevisiae (strain ATCC 204508 / S288c) OX=559292 GN=GPI17 PE=1 SV=1	9	4	6	0.904	0.182761	0.253817	98.7	98.5	93.3	97.8	108.9	119.4
P0CX49	60S ribosomal protein L18-A OS=Saccharomyces cerevisiae (strain ATCC 204508 / S288c) OX=559292 GN=RPL18A PE=1 SV=1	22	4	70	1.059	0.18322	0.254231	4189.9	4246.5	4264	4046.3	4008.3	3465.1
P40363	S-formylglutathione hydrolase OS=Saccharomyces cerevisiae (strain ATCC 204508 / S288c) OX=559292 GN=YJL068C PE=1 SV=1	20	6	10	0.957	0.183275	0.254231	351.4	375.9	384	385.6	392.7	455.7
P19414	Aconitate hydratase, mitochondrial OS=Saccharomyces cerevisiae (strain ATCC 204508 / S288c) OX=559292 GN=ACO1 PE=1 SV=2	33	21	50	1.267	0.184232	0.255408	7711.1	8169.4	9050.9	6448.9	6323.2	8336.2
P38989	Structural maintenance of chromosomes protein 2 OS=Saccharomyces cerevisiae (strain ATCC 204508 / S288c) OX=559292 GN=SMC2 PE=1 SV=1	1	1	1	0.678	0.184688	0.255889	24.8	31.7	24	38.8	36.6	26.8
P06101	Hsp90 co-chaperone Cdc37 OS=Saccharomyces cerevisiae (strain ATCC 204508 / S288c) OX=559292 GN=CDC37 PE=1 SV=2	35	12	19	1.053	0.185008	0.256075	1697.1	1723	1824.8	1630.1	1733.8	1636
P46992	Cell wall protein YJL171C OS=Saccharomyces cerevisiae (strain ATCC 204508 / S288c) OX=559292 GN=YJL171C PE=1 SV=2	2	1	2	1.189	0.18504	0.256075	26.5	23.7	31.7	25.7	22.3	20.8
Q05812	Meiotic sister-chromatid recombination protein 3 OS=Saccharomyces cerevisiae (strain ATCC 204508 / S288c) OX=559292 GN=MSC3 PE=1 SV=1	2	1	1	1.131	0.185348	0.25635	30.5	34.8	34.6	32	30.6	29.2
P20449	ATP-dependent RNA helicase DBP5 OS=Saccharomyces cerevisiae (strain ATCC 204508 / S288c) OX=559292 GN=DBP5 PE=1 SV=2	38	17	45	0.912	0.186017	0.257124	1298.5	1265.1	1321.6	1423.8	1294.4	1472.7
P22082	Transcription regulatory protein SNF2 OS=Saccharomyces cerevisiae (strain ATCC 204508 / S288c) OX=559292 GN=SNF2 PE=1 SV=1	2	3	3	0.936	0.186448	0.25757	174.5	179.4	183.4	191.6	178.9	193.5
Q3E833	EKC/KEOPS complex subunit PCC1 OS=Saccharomyces cerevisiae (strain ATCC 204508 / S288c) OX=559292 GN=PCC1 PE=1 SV=1	22	2	2	1.11	0.186607	0.257637	123.4	107.4	118.7	109	106.9	106
Q02159	Ubiquitin-conjugating enzyme E2 7 OS=Saccharomyces cerevisiae (strain ATCC 204508 / S288c) OX=559292 GN=UBC7 PE=1 SV=1	13	2	3	0.858	0.18686	0.257836	602.7	611.1	610.2	711.7	723.4	607.2
Q08235	Ribosome biogenesis protein BRX1 OS=Saccharomyces cerevisiae (strain ATCC 204508 / S288c) OX=559292 GN=BRX1 PE=1 SV=2	38	7	24	1.133	0.187679	0.258814	1030.4	958.3	898.4	845.6	905.4	650.2
P04912	Histone H2A.2 OS=Saccharomyces cerevisiae (strain ATCC 204508 / S288c) OX=559292 GN=HTA2 PE=1 SV=2	30	3	4	1.103	0.188047	0.259019	953.6	960.6	978.5	917.7	870.9	712.2
P40518	Actin-related protein 2/3 complex subunit 5 OS=Saccharomyces cerevisiae (strain ATCC 204508 / S288c) OX=559292 GN=ARC15 PE=1 SV=1	42	5	7	1.053	0.188492	0.259479	1057	1075.5	1141.8	998.7	1083.9	1021
Q05518	Protein PAL1 OS=Saccharomyces cerevisiae (strain ATCC 204508 / S288c) OX=559292 GN=PAL1 PE=1 SV=1	4	1	2	0.931	0.18966	0.260935	184.3	183.1	198.7	197.9	222.4	194.5
P35691	Translationally-controlled tumor protein homolog OS=Saccharomyces cerevisiae (strain ATCC 204508 / S288c) OX=559292 GN=TMA19 PE=1 SV=1	48	10	30	1.084	0.190224	0.261558	6787.4	6620.2	6702.1	6185	6581.7	5563.5
Q04636	FACT complex subunit POB3 OS=Saccharomyces cerevisiae (strain ATCC 204508 / S288c) OX=559292 GN=POB3 PE=1 SV=1	28	12	24	1.058	0.19113	0.26265	1574.3	1563.5	1687.4	1453.5	1487.3	1602.4
Q08972	[NU+] prion formation protein 1 OS=Saccharomyces cerevisiae (strain ATCC 204508 / S288c) OX=559292 GN=NEW1 PE=1 SV=1	36	38	76	1.075	0.192126	0.263865	8823.6	8734.4	8053.6	8126.2	8322.2	7474.4
P06634	ATP-dependent RNA helicase DED1 OS=Saccharomyces cerevisiae (strain ATCC 204508 / S288c) OX=559292 GN=DED1 PE=1 SV=2	43	19	49	0.957	0.193589	0.265719	3966.9	3801.8	3909.1	4109.3	4083	3890.3
P34730	Protein BMH2 OS=Saccharomyces cerevisiae (strain ATCC 204508 / S288c) OX=559292 GN=BMH2 PE=1 SV=3	55	15	87	0.778	0.194231	0.266445	66.5	58.4	82.7	92.8	85.5	73.1
P08018	MAP kinase kinase PBS2 OS=Saccharomyces cerevisiae (strain ATCC 204508 / S288c) OX=559292 GN=PBS2 PE=1 SV=4	7	4	5	1.227	0.194353	0.266457	38.2	46.5	48.3	35.4	41.9	37.9
Q04225	Ribosome assembly protein RRB1 OS=Saccharomyces cerevisiae (strain ATCC 204508 / S288c) OX=559292 GN=RRB1 PE=1 SV=1	25	8	10	1.161	0.194704	0.266783	732.9	751	661.2	631.2	705.3	559.6
P38074	Protein arginine N-methyltransferase 1 OS=Saccharomyces cerevisiae (strain ATCC 204508 / S288c) OX=559292 GN=HMT1 PE=1 SV=1	18	7	12	0.907	0.197371	0.270279	1234.1	1210.1	1134.9	1334.2	1416.4	1190.7
P35817	Bromodomain-containing factor 1 OS=Saccharomyces cerevisiae (strain ATCC 204508 / S288c) OX=559292 GN=BDF1 PE=1 SV=3	5	4	6	0.906	0.197968	0.27094	328.1	314.5	323.6	357	327.1	404.7
Q04373	Pumilio homology domain family member 6 OS=Saccharomyces cerevisiae (strain ATCC 204508 / S288c) OX=559292 GN=PUF6 PE=1 SV=1	13	9	12	1.089	0.198284	0.271215	683.6	698.2	648.2	636.7	628	499.9
P40495	Homoisocitrate dehydrogenase, mitochondrial OS=Saccharomyces cerevisiae (strain ATCC 204508 / S288c) OX=559292 GN=LYS12 PE=1 SV=1	29	10	22	0.954	0.198445	0.271277	1343.4	1388.4	1361.3	1427.2	1555.7	1386.5
P43594	MICOS complex subunit MIC19 OS=Saccharomyces cerevisiae (strain ATCC 204508 / S288c) OX=559292 GN=MIC19 PE=1 SV=1	19	4	5	1.051	0.19877	0.271563	262	266.5	293.5	253.5	248.8	266.6
P09620	Pheromone-processing carboxypeptidase KEX1 OS=Saccharomyces cerevisiae (strain ATCC 204508 / S288c) OX=559292 GN=KEX1 PE=1 SV=1	10	5	6	1.077	0.20022	0.273372	146.3	130.9	144.5	134.2	126.4	134.1
P36015	Synaptobrevin homolog YKT6 OS=Saccharomyces cerevisiae (strain ATCC 204508 / S288c) OX=559292 GN=YKT6 PE=1 SV=1	41	9	17	0.978	0.200326	0.273372	1935.7	2043.3	2105.5	2090.1	2202.6	2085.6
P37898	Alanine/arginine aminopeptidase OS=Saccharomyces cerevisiae (strain ATCC 204508 / S288c) OX=559292 GN=AAP1 PE=1 SV=2	31	24	46	1.103	0.200558	0.273531	2678.1	2642.8	2727.3	2427	2365.7	2694.6
O13297	mRNA-capping enzyme subunit beta OS=Saccharomyces cerevisiae (strain ATCC 204508 / S288c) OX=559292 GN=CET1 PE=1 SV=2	19	9	14	0.931	0.202818	0.276452	589.6	570.3	599.9	628	633.4	815.1
P24280	SEC14 cytosolic factor OS=Saccharomyces cerevisiae (strain ATCC 204508 / S288c) OX=559292 GN=SEC14 PE=1 SV=3	77	22	64	1.055	0.203112	0.276693	6033.3	5961.2	5833.8	5650.5	5917.7	5348.2
P38187	Ubiquitin carboxyl-terminal hydrolase 13 OS=Saccharomyces cerevisiae (strain ATCC 204508 / S288c) OX=559292 GN=UBP13 PE=1 SV=3	5	3	3	0.609	0.204096	0.277872	35.7	38.1	37.5	61.6	38.2	96.6
P33299	26S proteasome regulatory subunit 7 homolog OS=Saccharomyces cerevisiae (strain ATCC 204508 / S288c) OX=559292 GN=RPT1 PE=1 SV=1	29	13	20	1.158	0.204503	0.278266	721.5	727.7	769.2	628.3	599	746.1
P47037	Structural maintenance of chromosomes protein 3 OS=Saccharomyces cerevisiae (strain ATCC 204508 / S288c) OX=559292 GN=SMC3 PE=1 SV=1	10	11	13	0.623	0.204983	0.278758	88.4	71.1	102.4	141.8	88.8	236.4
P40958	Mitotic spindle checkpoint component MAD2 OS=Saccharomyces cerevisiae (strain ATCC 204508 / S288c) OX=559292 GN=MAD2 PE=1 SV=1	10	2	2	0.782	0.206021	0.280008	40.1	44.3	53.5	57.1	47.5	56.7
P15731	Ubiquitin-conjugating enzyme E2 4 OS=Saccharomyces cerevisiae (strain ATCC 204508 / S288c) OX=559292 GN=UBC4 PE=1 SV=1	17	2	4	1.253	0.207218	0.281472	111.9	117.6	121.3	118.5	88.4	93.9
Q08096	RNA 3'-terminal phosphate cyclase-like protein OS=Saccharomyces cerevisiae (strain ATCC 204508 / S288c) OX=559292 GN=RCL1 PE=1 SV=1	16	5	8	0.893	0.207824	0.282132	279.2	310.5	257.2	312.7	312.8	307.5
P48439	Dolichyl-diphosphooligosaccharide--protein glycosyltransferase subunit 3 OS=Saccharomyces cerevisiae (strain ATCC 204508 / S288c) OX=559292 GN=OST3 PE=1 SV=1	5	2	3	1.201	0.208719	0.283083	89.9	91	93.5	75.8	72.7	92.5
Q6Q560	Protein ISD11 OS=Saccharomyces cerevisiae (strain ATCC 204508 / S288c) OX=559292 GN=ISD11 PE=1 SV=1	17	2	4	1.167	0.20897	0.283083	125.5	114.1	104.5	114	97.8	87.9
P39685	Nucleoporin POM152 OS=Saccharomyces cerevisiae (strain ATCC 204508 / S288c) OX=559292 GN=POM152 PE=1 SV=1	4	4	4	0.798	0.209177	0.283083	125.3	131.7	149.9	179.3	165	134.1
Q04491	Protein transport protein SEC13 OS=Saccharomyces cerevisiae (strain ATCC 204508 / S288c) OX=559292 GN=SEC13 PE=1 SV=1	43	11	18	0.889	0.209454	0.283083	940.7	939.4	997.3	1057.7	964.5	1179.3
P0C2I9	Transposon Ty1-PR1 Gag-Pol polyprotein OS=Saccharomyces cerevisiae (strain ATCC 204508 / S288c) OX=559292 GN=TY1B-PR1 PE=3 SV=1	24	35	141	1.052	0.209486	0.283083	552.9	580.4	548.3	470.5	525.7	552.3
P38736	Golgi SNAP receptor complex member 1 OS=Saccharomyces cerevisiae (strain ATCC 204508 / S288c) OX=559292 GN=GOS1 PE=1 SV=1	17	4	5	0.864	0.210478	0.283993	55.5	54.1	44.3	64	62.6	51.6
P32836	GTP-binding nuclear protein GSP2/CNR2 OS=Saccharomyces cerevisiae (strain ATCC 204508 / S288c) OX=559292 GN=GSP2 PE=1 SV=1	29	7	23	1.049	0.210521	0.283993	4485.4	4443.5	4441.8	4235.6	4388.5	3850.4
P26321	60S ribosomal protein L5 OS=Saccharomyces cerevisiae (strain ATCC 204508 / S288c) OX=559292 GN=RPL5 PE=1 SV=4	42	9	33	1.092	0.211098	0.284607	3506.8	3475	3612.8	3502.7	3210.6	2869.6
P34241	Nucleolar pre-ribosomal-associated protein 1 OS=Saccharomyces cerevisiae (strain ATCC 204508 / S288c) OX=559292 GN=URB1 PE=1 SV=2	10	18	20	0.932	0.211368	0.284809	369.2	386.2	344.2	411.5	369.6	396
P27616	Phosphoribosylaminoimidazole-succinocarboxamide synthase OS=Saccharomyces cerevisiae (strain ATCC 204508 / S288c) OX=559292 GN=ADE1 PE=1 SV=2	51	14	29	0.924	0.213763	0.287871	2664.9	2743.6	2332.4	2885.4	2727.2	3905.4
P50861	6,7-dimethyl-8-ribityllumazine synthase OS=Saccharomyces cerevisiae (strain ATCC 204508 / S288c) OX=559292 GN=RIB4 PE=1 SV=2	14	2	5	1.06	0.215206	0.289648	3846.8	3878	3676.6	3690.4	3627.7	3154.6
Q05788	Purine nucleoside phosphorylase OS=Saccharomyces cerevisiae (strain ATCC 204508 / S288c) OX=559292 GN=PNP1 PE=1 SV=1	26	5	6	0.899	0.215449	0.289809	123.3	123	120.6	136.8	156.4	123.4
P12754	Translation initiation factor eIF-2B subunit delta OS=Saccharomyces cerevisiae (strain ATCC 204508 / S288c) OX=559292 GN=GCD2 PE=1 SV=1	12	7	7	0.883	0.216572	0.291074	156.7	159.4	161.5	191.3	180.5	157.9
P29703	Protein farnesyltransferase/geranylgeranyltransferase type-1 subunit alpha OS=Saccharomyces cerevisiae (strain ATCC 204508 / S288c) OX=559292 GN=RAM2 PE=1 SV=1	3	1	1	0.848	0.216636	0.291074	21.1	16.5	20.2	19.1	23.8	27.2
P23641	Mitochondrial phosphate carrier protein OS=Saccharomyces cerevisiae (strain ATCC 204508 / S288c) OX=559292 GN=MIR1 PE=1 SV=1	39	10	13	1.226	0.216867	0.291218	2766.8	2894.5	2750.4	2256.6	1705.9	2745.2
Q08237	RNA exonuclease 4 OS=Saccharomyces cerevisiae (strain ATCC 204508 / S288c) OX=559292 GN=REX4 PE=1 SV=1	3	1	1	0.843	0.218322	0.292946	64	74.2	70.9	94.1	84.1	68.7
P40159	Uncharacterized protein YNL208W OS=Saccharomyces cerevisiae (strain ATCC 204508 / S288c) OX=559292 GN=YNL208W PE=1 SV=2	9	1	2	0.669	0.218403	0.292946	17.1	12.9	16.7	24.9	28.2	14.8
P53858	Protein BNI4 OS=Saccharomyces cerevisiae (strain ATCC 204508 / S288c) OX=559292 GN=BNI4 PE=1 SV=1	2	1	1	0.892	0.21913	0.293754	53.9	47.2	51.9	58.2	59.2	50.6
P25039	Elongation factor G, mitochondrial OS=Saccharomyces cerevisiae (strain ATCC 204508 / S288c) OX=559292 GN=MEF1 PE=1 SV=2	5	4	4	1.058	0.219516	0.294063	118.8	121.3	133.7	122.7	114.7	112
P32791	Ferric/cupric reductase transmembrane component 1 OS=Saccharomyces cerevisiae (strain ATCC 204508 / S288c) OX=559292 GN=FRE1 PE=1 SV=1	9	6	9	0.748	0.21961	0.294063	392.4	394.9	460.3	528.2	498.6	1201.1
Q04773	Uncharacterized protein YMR074C OS=Saccharomyces cerevisiae (strain ATCC 204508 / S288c) OX=559292 GN=YMR074C PE=1 SV=1	15	3	4	1.069	0.219816	0.294172	184	176.6	201.3	182.4	172.1	170
Q08004	Bud site selection protein 20 OS=Saccharomyces cerevisiae (strain ATCC 204508 / S288c) OX=559292 GN=BUD20 PE=1 SV=1	33	5	6	1.106	0.220425	0.294691	273	262.7	236.7	237.5	252.2	220.6
P54964	Oligoribonuclease, mitochondrial OS=Saccharomyces cerevisiae (strain ATCC 204508 / S288c) OX=559292 GN=REX2 PE=1 SV=1	7	2	2	1.125	0.220455	0.294691	43.1	48.7	42.6	38.3	38.6	20.8
P36151	Uncharacterized protein YKR070W OS=Saccharomyces cerevisiae (strain ATCC 204508 / S288c) OX=559292 GN=YKR070W PE=1 SV=1	7	3	17	0.855	0.22286	0.297737	186.4	224.7	210.9	254.8	246.8	205.2
P38219	Obg-like ATPase 1 OS=Saccharomyces cerevisiae (strain ATCC 204508 / S288c) OX=559292 GN=OLA1 PE=1 SV=1	63	24	48	1.046	0.223834	0.298869	4582.8	4416.9	4693.7	4525.5	4382.3	4361.4
P41832	Protein BNI1 OS=Saccharomyces cerevisiae (strain ATCC 204508 / S288c) OX=559292 GN=BNI1 PE=1 SV=3	1	2	2	1.311	0.224002	0.298923	16.4	18.9	21.8	14.4	11.7	19.1
P40348	Replication factor C subunit 2 OS=Saccharomyces cerevisiae (strain ATCC 204508 / S288c) OX=559292 GN=RFC2 PE=1 SV=1	15	5	6	0.861	0.225896	0.30128	102.6	104.2	97.5	119.3	108.1	178.4
P07807	Dihydrofolate reductase OS=Saccharomyces cerevisiae (strain ATCC 204508 / S288c) OX=559292 GN=DFR1 PE=1 SV=2	13	2	2	1.044	0.226548	0.301978	363.5	358.7	356.1	350.2	343.6	299.8
Q03559	Uncharacterized protein YMR295C OS=Saccharomyces cerevisiae (strain ATCC 204508 / S288c) OX=559292 GN=YMR295C PE=1 SV=1	16	1	1	0.973	0.227126	0.302372	15	19.9	19.2	26.5	19.5	19.8
P53834	Hsp90 co-chaperone HCH1 OS=Saccharomyces cerevisiae (strain ATCC 204508 / S288c) OX=559292 GN=HCH1 PE=1 SV=1	31	4	9	1.038	0.227228	0.302372	578.1	599	643.4	517.9	577.1	594.2
P36095	Vacuolar protein-sorting-associated protein 24 OS=Saccharomyces cerevisiae (strain ATCC 204508 / S288c) OX=559292 GN=VPS24 PE=1 SV=1	20	3	3	0.946	0.229217	0.304845	126.5	120.5	136.1	133.7	132.8	139.8
P27514	Low-affinity phosphate transporter PHO91 OS=Saccharomyces cerevisiae (strain ATCC 204508 / S288c) OX=559292 GN=PHO91 PE=1 SV=2	6	7	10	1.089	0.230085	0.305828	219.4	232.6	242.8	213.4	213.6	230.4
Q05580	E3 ubiquitin-protein ligase HEL2 OS=Saccharomyces cerevisiae (strain ATCC 204508 / S288c) OX=559292 GN=HEL2 PE=1 SV=1	3	2	3	0.726	0.230733	0.306515	35.5	39.6	37.8	52.2	36.4	61.7
Q12181	NADPH-dependent diflavin oxidoreductase 1 OS=Saccharomyces cerevisiae (strain ATCC 204508 / S288c) OX=559292 GN=TAH18 PE=1 SV=1	3	2	2	0.875	0.230916	0.306585	40.5	46.5	40.2	56.9	43.5	46.3
P39002	Long-chain-fatty-acid--CoA ligase 3 OS=Saccharomyces cerevisiae (strain ATCC 204508 / S288c) OX=559292 GN=FAA3 PE=1 SV=1	5	4	5	1.179	0.231389	0.30704	95.3	84.8	85.3	90.2	72.3	64.4
P41920	Ran-specific GTPase-activating protein 1 OS=Saccharomyces cerevisiae (strain ATCC 204508 / S288c) OX=559292 GN=YRB1 PE=1 SV=1	47	7	19	1.067	0.231802	0.307415	1763.6	1810.8	1709.4	1653.2	1767.9	1566.6
P53158	Biogenesis of lysosome-related organelles complex 1 subunit KXD1 OS=Saccharomyces cerevisiae (strain ATCC 204508 / S288c) OX=559292 GN=KXD1 PE=1 SV=1	8	2	2	1.207	0.232504	0.308173	19.6	44.8	18.5	16.3	10.9	20.8
Q99207	Nucleolar complex protein 14 OS=Saccharomyces cerevisiae (strain ATCC 204508 / S288c) OX=559292 GN=NOP14 PE=1 SV=1	7	5	7	0.929	0.23357	0.309411	435.4	458.5	403.4	468.7	437.4	542.5
Q03735	RNA-binding protein NAB6 OS=Saccharomyces cerevisiae (strain ATCC 204508 / S288c) OX=559292 GN=NAB6 PE=1 SV=1	5	5	5	0.906	0.233806	0.30955	51.1	41.5	53.2	51.6	56.8	56.3
P43612	SIT4-associating protein SAP155 OS=Saccharomyces cerevisiae (strain ATCC 204508 / S288c) OX=559292 GN=SAP155 PE=1 SV=4	4	3	3	1.055	0.233981	0.309607	52	50.1	56.3	52.2	47.1	49.3
Q04067	Eukaryotic translation initiation factor 3 subunit G OS=Saccharomyces cerevisiae (strain ATCC 204508 / S288c) OX=559292 GN=TIF35 PE=1 SV=1	31	6	9	1.037	0.235053	0.310676	582.7	566.6	558.6	571.2	546.5	532.8
P53909	Adenine deaminase OS=Saccharomyces cerevisiae (strain ATCC 204508 / S288c) OX=559292 GN=AAH1 PE=1 SV=1	28	7	10	0.873	0.235255	0.310769	280.8	263.5	216.1	302	302.5	261.5
P36160	Ribosome biogenesis protein RPF2 OS=Saccharomyces cerevisiae (strain ATCC 204508 / S288c) OX=559292 GN=RPF2 PE=1 SV=1	16	6	11	1.114	0.236243	0.311728	53.1	58.8	47.2	49.5	47.7	45.6
P41895	Transcription initiation factor IIF subunit alpha OS=Saccharomyces cerevisiae (strain ATCC 204508 / S288c) OX=559292 GN=TFG1 PE=1 SV=2	6	4	4	1.026	0.236246	0.311728	71.6	73.5	71.8	70	61.4	70.4
P53112	Peroxisomal membrane protein PEX14 OS=Saccharomyces cerevisiae (strain ATCC 204508 / S288c) OX=559292 GN=PEX14 PE=1 SV=1	13	4	4	0.831	0.238705	0.314797	261.3	197.9	277.2	314.3	246.4	326.6
P50623	SUMO-conjugating enzyme UBC9 OS=Saccharomyces cerevisiae (strain ATCC 204508 / S288c) OX=559292 GN=UBC9 PE=1 SV=1	22	2	3	1.084	0.240117	0.316348	227.9	229.1	215.8	210.2	215.6	167.3
P23292	Casein kinase I homolog 2 OS=Saccharomyces cerevisiae (strain ATCC 204508 / S288c) OX=559292 GN=YCK2 PE=1 SV=1	12	5	7	1.089	0.240223	0.316348	99.8	97.4	96.1	98.8	89.4	84.5
P36132	tRNA N6-adenosine threonylcarbamoyltransferase OS=Saccharomyces cerevisiae (strain ATCC 204508 / S288c) OX=559292 GN=KAE1 PE=1 SV=2	8	3	5	0.85	0.240285	0.316348	65.4	81.4	70.9	83.4	104.3	73.1
Q05785	Epsin-2 OS=Saccharomyces cerevisiae (strain ATCC 204508 / S288c) OX=559292 GN=ENT2 PE=1 SV=1	7	4	7	1.18	0.24191	0.31831	118	121.8	98.3	97.2	100	105
P43586	60S ribosomal subunit assembly/export protein LOC1 OS=Saccharomyces cerevisiae (strain ATCC 204508 / S288c) OX=559292 GN=LOC1 PE=1 SV=1	8	1	1	1.158	0.243527	0.320258	197.7	196.1	170.7	169.3	184.4	136.1
Q12460	Nucleolar protein 56 OS=Saccharomyces cerevisiae (strain ATCC 204508 / S288c) OX=559292 GN=NOP56 PE=1 SV=1	48	21	50	1.056	0.243719	0.320332	6558.9	6208.6	6038.9	5878.8	6232.5	5242.9
Q04408	Uncharacterized protein YDR514C OS=Saccharomyces cerevisiae (strain ATCC 204508 / S288c) OX=559292 GN=YDR514C PE=1 SV=1	4	2	2	0.727	0.244272	0.320861	25	26	33.8	27.8	35.8	38.9
Q12056	Iron sulfur cluster assembly protein 2, mitochondrial OS=Saccharomyces cerevisiae (strain ATCC 204508 / S288c) OX=559292 GN=ISU2 PE=1 SV=1	6	1	1	0.739	0.244403	0.320861	40.3	35.3	43.4	38.8	54.5	79.5
Q04371	Protein-glutamate O-methyltransferase OS=Saccharomyces cerevisiae (strain ATCC 204508 / S288c) OX=559292 GN=YMR027W PE=1 SV=1	20	9	12	0.962	0.244576	0.320861	377.4	392.6	406.8	421	408	394.7
Q12751	RNA polymerase II assembly factor RTP1 OS=Saccharomyces cerevisiae (strain ATCC 204508 / S288c) OX=559292 GN=RTP1 PE=1 SV=1	1	1	1	0.708	0.244667	0.320861	13.2	18.8	10.3	18.6	16.7	19.1
P47006	DNA-directed RNA polymerase I subunit RPA34 OS=Saccharomyces cerevisiae (strain ATCC 204508 / S288c) OX=559292 GN=RPA34 PE=1 SV=1	31	7	9	1.04	0.245911	0.322313	2028.1	1966.6	1938.5	1890.4	1936.7	1632
P38903	Serine/threonine-protein phosphatase 2A 56 kDa regulatory subunit delta isoform OS=Saccharomyces cerevisiae (strain ATCC 204508 / S288c) OX=559292 GN=RTS1 PE=1 SV=2	8	5	6	1.057	0.246658	0.323113	205.3	214.5	197.9	194.2	201.3	163
Q04935	Cytochrome c oxidase assembly protein COX20, mitochondrial OS=Saccharomyces cerevisiae (strain ATCC 204508 / S288c) OX=559292 GN=COX20 PE=1 SV=1	4	1	1	1.091	0.246858	0.323194	59.7	40.4	41.7	37.2	38.6	38.2
Q08963	U2 small nuclear ribonucleoprotein A' OS=Saccharomyces cerevisiae (strain ATCC 204508 / S288c) OX=559292 GN=LEA1 PE=1 SV=1	14	2	2	1.136	0.247216	0.323484	25.3	25.9	26.4	22.8	18.7	25.8
P32904	54S ribosomal protein L6, mitochondrial OS=Saccharomyces cerevisiae (strain ATCC 204508 / S288c) OX=559292 GN=MRPL6 PE=1 SV=2	5	1	1	1.05	0.248883	0.325484	62.2	68.3	63.9	63.7	60.8	51.6
Q04600	Translation machinery-associated protein 64 OS=Saccharomyces cerevisiae (strain ATCC 204508 / S288c) OX=559292 GN=TMA64 PE=1 SV=1	10	5	6	0.717	0.249476	0.326078	312.3	296.9	305.8	426.5	289	467.4
Q03764	Ethanolamine kinase OS=Saccharomyces cerevisiae (strain ATCC 204508 / S288c) OX=559292 GN=EKI1 PE=1 SV=1	3	2	2	0.878	0.25028	0.326947	43.3	45.2	44.5	44	50.7	60.4
P32892	ATP-dependent RNA helicase DRS1 OS=Saccharomyces cerevisiae (strain ATCC 204508 / S288c) OX=559292 GN=DRS1 PE=1 SV=2	15	11	13	1.204	0.252933	0.33023	336.2	333.9	261.8	281.8	277.4	255.2
P53860	Phosphatidylinositol transfer protein PDR16 OS=Saccharomyces cerevisiae (strain ATCC 204508 / S288c) OX=559292 GN=PDR16 PE=1 SV=1	38	12	15	1.027	0.253823	0.331208	1342.8	1366.8	1445.2	1330.3	1363.7	1316.8
P37263	UPF0743 protein YCR087C-A OS=Saccharomyces cerevisiae (strain ATCC 204508 / S288c) OX=559292 GN=YCR087C-A PE=1 SV=1	13	2	5	1.029	0.258292	0.336852	66.5	69.6	88.4	67.6	70	52.3
P25298	mRNA 3'-end-processing protein RNA14 OS=Saccharomyces cerevisiae (strain ATCC 204508 / S288c) OX=559292 GN=RNA14 PE=1 SV=2	4	2	3	0.885	0.25853	0.33697	59.3	64.3	57.8	67.6	67	59.7
P25808	ATP-dependent rRNA helicase SPB4 OS=Saccharomyces cerevisiae (strain ATCC 204508 / S288c) OX=559292 GN=SPB4 PE=1 SV=1	3	2	2	1.089	0.258815	0.336975	65.4	74.3	61.8	60	57.8	66.1
P33331	Nuclear transport factor 2 OS=Saccharomyces cerevisiae (strain ATCC 204508 / S288c) OX=559292 GN=NTF2 PE=1 SV=2	19	2	9	1.005	0.260073	0.338425	1844.7	1831.9	1977.4	1835.9	1842.1	1759
Q3E7Z5	Uncharacterized protein YIL002W-A OS=Saccharomyces cerevisiae (strain ATCC 204508 / S288c) OX=559292 GN=YIL002W-A PE=1 SV=1	49	5	8	1.494	0.260357	0.338608	29.1	31.6	28.3	32	19.1	19.4
P38874	Elongator complex protein 5 OS=Saccharomyces cerevisiae (strain ATCC 204508 / S288c) OX=559292 GN=IKI1 PE=1 SV=1	8	2	2	0.841	0.262019	0.340581	58.5	57.3	68.3	61.1	69.6	72.4
P00410	Cytochrome c oxidase subunit 2 OS=Saccharomyces cerevisiae (strain ATCC 204508 / S288c) OX=559292 GN=COX2 PE=1 SV=1	14	3	5	1.042	0.26324	0.341979	94.2	97.8	134.1	93.8	96.2	81.8
P36147	Presequence translocated-associated motor subunit PAM17, mitochondrial OS=Saccharomyces cerevisiae (strain ATCC 204508 / S288c) OX=559292 GN=PAM17 PE=1 SV=1	10	1	1	1.108	0.263992	0.342549	135.7	150	148.4	133.9	145.5	127.8
P32910	DNA-directed RNA polymerase III subunit RPC6 OS=Saccharomyces cerevisiae (strain ATCC 204508 / S288c) OX=559292 GN=RPC34 PE=1 SV=1	12	3	3	1.071	0.264115	0.342549	180.2	181.3	173.1	168.3	169.3	124.4
P53107	Ran-specific GTPase-activating protein 30 OS=Saccharomyces cerevisiae (strain ATCC 204508 / S288c) OX=559292 GN=YRB30 PE=1 SV=1	5	2	2	0.754	0.264773	0.343214	39.7	48.3	43.2	60.3	41.3	57.3
P40096	Negative cofactor 2 complex subunit alpha OS=Saccharomyces cerevisiae (strain ATCC 204508 / S288c) OX=559292 GN=BUR6 PE=1 SV=1	7	1	1	0.599	0.265369	0.343797	98.8	45.7	98.3	198.4	69	164
P38698	Exopolyphosphatase OS=Saccharomyces cerevisiae (strain ATCC 204508 / S288c) OX=559292 GN=PPX1 PE=1 SV=1	24	8	12	0.839	0.265767	0.344122	277.4	336.4	268.6	330.8	313.2	333
P26263	Pyruvate decarboxylase isozyme 3 OS=Saccharomyces cerevisiae (strain ATCC 204508 / S288c) OX=559292 GN=PDC6 PE=1 SV=3	10	4	31	0.784	0.267032	0.34557	112.6	120	155.8	170.4	153	131.4
P07269	Regulatory protein PHO2 OS=Saccharomyces cerevisiae (strain ATCC 204508 / S288c) OX=559292 GN=PHO2 PE=1 SV=1	2	1	1	0.974	0.267465	0.345942	46.4	44.4	47.5	55.6	47.1	47.6
Q08287	60S ribosome subunit biogenesis protein NOP8 OS=Saccharomyces cerevisiae (strain ATCC 204508 / S288c) OX=559292 GN=NOP8 PE=1 SV=1	2	1	2	0.846	0.267823	0.346034	85.5	78	81.4	103.8	96.2	78.8
P06704	Cell division control protein 31 OS=Saccharomyces cerevisiae (strain ATCC 204508 / S288c) OX=559292 GN=CDC31 PE=1 SV=2	29	4	5	1.076	0.267914	0.346034	53.1	60.8	54.3	55.8	50.5	40.6
P47112	Cell division cycle protein CDT1 OS=Saccharomyces cerevisiae (strain ATCC 204508 / S288c) OX=559292 GN=TAH11 PE=1 SV=1	7	4	5	0.741	0.267978	0.346034	61.1	65.3	60.4	83.9	58.8	82.5
Q12314	Protein arginine N-methyltransferase SFM1 OS=Saccharomyces cerevisiae (strain ATCC 204508 / S288c) OX=559292 GN=SFM1 PE=1 SV=1	53	10	14	1.029	0.268732	0.346817	824.5	780.4	802.5	780.1	796.5	772.2
P14832	Peptidyl-prolyl cis-trans isomerase OS=Saccharomyces cerevisiae (strain ATCC 204508 / S288c) OX=559292 GN=CPR1 PE=1 SV=3	51	9	46	1.074	0.270018	0.348287	9972.9	9483.8	10401.7	9281.7	8948.5	10030.8
P48412	Nonsense-mediated mRNA decay protein 3 OS=Saccharomyces cerevisiae (strain ATCC 204508 / S288c) OX=559292 GN=UPF3 PE=1 SV=1	5	2	2	0.758	0.270439	0.348517	62	57.6	58.2	83.1	76.7	56
P47103	Peptidyl-prolyl cis-trans isomerase CYP7 OS=Saccharomyces cerevisiae (strain ATCC 204508 / S288c) OX=559292 GN=CPR7 PE=1 SV=1	13	5	6	1.081	0.270601	0.348517	383.6	418.1	369.7	354.9	394.7	321.2
Contaminant_GR78_YEAST owl	P16474 78 KD GLUCOSE REGULATED PROTEIN HOMOLOG PRECURSOR (GRP 78) (IMMUNOGLOBULIN...	40	31	258	0.869	0.270641	0.348517	9967.8	9907	11749.7	11476.4	11607.5	11198.7
P42935	Elongator complex protein 2 OS=Saccharomyces cerevisiae (strain ATCC 204508 / S288c) OX=559292 GN=ELP2 PE=1 SV=1	17	14	19	1.033	0.272325	0.350494	777.1	757.2	726.6	704.8	732.9	748.4
Q12028	AP-1 complex subunit gamma-1 OS=Saccharomyces cerevisiae (strain ATCC 204508 / S288c) OX=559292 GN=APL4 PE=1 SV=1	10	8	10	1.126	0.272644	0.350712	256.2	250	263.6	263.4	227.6	214.6
P32366	V-type proton ATPase subunit d OS=Saccharomyces cerevisiae (strain ATCC 204508 / S288c) OX=559292 GN=VMA6 PE=1 SV=2	26	6	18	0.927	0.273364	0.351257	399.9	382	425	448	431.5	399.7
Q12191	Binder of USO1 and GRH1 protein 1 OS=Saccharomyces cerevisiae (strain ATCC 204508 / S288c) OX=559292 GN=BUG1 PE=1 SV=1	9	2	2	0.953	0.273365	0.351257	163.5	167.7	176.2	175.9	169.1	185.4
Q07457	E3 ubiquitin-protein ligase BRE1 OS=Saccharomyces cerevisiae (strain ATCC 204508 / S288c) OX=559292 GN=BRE1 PE=1 SV=1	8	5	6	0.871	0.273745	0.351552	16.4	18.4	17.3	17	19.9	24.1
P32767	Importin beta-like protein KAP122 OS=Saccharomyces cerevisiae (strain ATCC 204508 / S288c) OX=559292 GN=KAP122 PE=1 SV=1	6	6	6	0.895	0.274733	0.352245	593	597.7	523.6	662.9	555.5	675.3
Q12453	Cytoplasmic export protein 1 OS=Saccharomyces cerevisiae (strain ATCC 204508 / S288c) OX=559292 GN=CEX1 PE=1 SV=1	7	5	7	1.115	0.277322	0.35537	73	83.3	96.2	74.7	82.1	60
P38166	Protein transport protein SFT2 OS=Saccharomyces cerevisiae (strain ATCC 204508 / S288c) OX=559292 GN=SFT2 PE=1 SV=1	6	1	1	0.874	0.279256	0.357654	72.7	70.7	83.1	84.9	83.3	76.1
Q02648	tRNA (uracil-O(2)-)-methyltransferase OS=Saccharomyces cerevisiae (strain ATCC 204508 / S288c) OX=559292 GN=TRM44 PE=1 SV=1	8	4	4	0.844	0.279592	0.357889	53.9	51.2	55	79.2	63.8	51.6
P25339	Pumilio homology domain family member 4 OS=Saccharomyces cerevisiae (strain ATCC 204508 / S288c) OX=559292 GN=PUF4 PE=1 SV=2	6	5	6	0.957	0.281299	0.35988	198.4	202.2	192.1	237.5	198.3	207.2
P53141	Myosin light chain 1 OS=Saccharomyces cerevisiae (strain ATCC 204508 / S288c) OX=559292 GN=MLC1 PE=1 SV=1	77	15	26	1.053	0.282659	0.361423	2289.4	2118.7	2250.2	2137.3	2092.7	2196.3
P15646	rRNA 2'-O-methyltransferase fibrillarin OS=Saccharomyces cerevisiae (strain ATCC 204508 / S288c) OX=559292 GN=NOP1 PE=1 SV=1	39	11	43	1.065	0.284693	0.363826	7018.3	7033.5	6380	6591.3	6634.8	5507.8
Q03769	Epsin-5 OS=Saccharomyces cerevisiae (strain ATCC 204508 / S288c) OX=559292 GN=ENT5 PE=1 SV=1	6	3	3	0.938	0.285359	0.364479	253.5	250.3	234.5	243	305.5	266.9
P07259	Protein URA2 OS=Saccharomyces cerevisiae (strain ATCC 204508 / S288c) OX=559292 GN=URA2 PE=1 SV=5	45	87	178	1.073	0.28566	0.364666	20286.2	19555.4	17718.3	17728.5	18227.6	18278.4
Q04472	Mitochondrial inner membrane i-AAA protease supercomplex subunit MGR3 OS=Saccharomyces cerevisiae (strain ATCC 204508 / S288c) OX=559292 GN=MGR3 PE=1 SV=1	5	2	2	1.074	0.287169	0.366393	93.3	97.4	95.4	93.6	88.8	67.7
D6VTK4	Pheromone alpha factor receptor OS=Saccharomyces cerevisiae (strain ATCC 204508 / S288c) OX=559292 GN=STE2 PE=1 SV=2	3	1	5	1.029	0.28735	0.366426	212.9	190.8	182.5	175.6	186.8	185.4
Q06096	Conserved oligomeric Golgi complex subunit 4 OS=Saccharomyces cerevisiae (strain ATCC 204508 / S288c) OX=559292 GN=COG4 PE=1 SV=1	3	2	2	0.945	0.288317	0.36746	34.6	35.4	30.5	33.3	44.1	36.5
Q12427	Protein STB3 OS=Saccharomyces cerevisiae (strain ATCC 204508 / S288c) OX=559292 GN=STB3 PE=1 SV=1	9	4	4	0.775	0.289461	0.368616	79.8	79.7	97.1	82	102.9	110.3
P38886	26S proteasome regulatory subunit RPN10 OS=Saccharomyces cerevisiae (strain ATCC 204508 / S288c) OX=559292 GN=RPN10 PE=1 SV=3	11	2	6	1.017	0.289537	0.368616	211.7	227.4	217.8	200	214.2	216.9
P17629	THO complex subunit HPR1 OS=Saccharomyces cerevisiae (strain ATCC 204508 / S288c) OX=559292 GN=HPR1 PE=1 SV=2	2	2	3	0.807	0.290378	0.369486	11.3	28.7	37.3	31.5	35.6	50.6
P49955	U2 snRNP component HSH155 OS=Saccharomyces cerevisiae (strain ATCC 204508 / S288c) OX=559292 GN=HSH155 PE=1 SV=1	2	2	2	0.887	0.290879	0.369924	24.3	32.7	36.3	35.4	37	36.9
P41921	Glutathione reductase OS=Saccharomyces cerevisiae (strain ATCC 204508 / S288c) OX=559292 GN=GLR1 PE=1 SV=2	28	10	16	0.959	0.29247	0.371746	1056.9	1143.4	1246.4	1178.2	1192.8	1420.4
P50110	Sorting assembly machinery 37 kDa subunit OS=Saccharomyces cerevisiae (strain ATCC 204508 / S288c) OX=559292 GN=SAM37 PE=1 SV=1	8	2	2	0.942	0.292635	0.371755	27.6	31.1	29.1	30.9	29.2	33.9
P37262	6-phosphogluconolactonase-like protein 2 OS=Saccharomyces cerevisiae (strain ATCC 204508 / S288c) OX=559292 GN=SOL2 PE=1 SV=2	18	4	6	0.934	0.29417	0.373504	247.7	253	262.2	250.1	270.9	284.3
P29311	Protein BMH1 OS=Saccharomyces cerevisiae (strain ATCC 204508 / S288c) OX=559292 GN=BMH1 PE=1 SV=4	75	17	95	0.877	0.294453	0.373662	9512.8	9639.7	11111	11110	10996.8	10302.4
P32901	Peptide transporter PTR2 OS=Saccharomyces cerevisiae (strain ATCC 204508 / S288c) OX=559292 GN=PTR2 PE=1 SV=2	10	4	4	0.925	0.294906	0.374034	170.5	152.3	171.7	184.3	162.6	236.7
P22203	V-type proton ATPase subunit E OS=Saccharomyces cerevisiae (strain ATCC 204508 / S288c) OX=559292 GN=VMA4 PE=1 SV=4	61	13	41	1.121	0.295388	0.374444	5119.8	4653	5390.1	4569	5113.3	4366.1
P38427	Trehalose synthase complex regulatory subunit TSL1 OS=Saccharomyces cerevisiae (strain ATCC 204508 / S288c) OX=559292 GN=TSL1 PE=1 SV=1	14	13	13	0.819	0.295785	0.374746	818.8	943.7	1221.6	1151.8	1253.8	1069
P43555	Protein EMP47 OS=Saccharomyces cerevisiae (strain ATCC 204508 / S288c) OX=559292 GN=EMP47 PE=1 SV=1	18	5	9	0.947	0.297183	0.376315	621.9	648.5	663.6	684.9	736.5	635.1
P26755	Replication factor A protein 3 OS=Saccharomyces cerevisiae (strain ATCC 204508 / S288c) OX=559292 GN=RFA3 PE=1 SV=1	41	3	3	1.102	0.299031	0.378452	245.7	240	256	223.1	254	199.5
Q06344	Pre-rRNA-processing protein ESF1 OS=Saccharomyces cerevisiae (strain ATCC 204508 / S288c) OX=559292 GN=ESF1 PE=1 SV=1	21	9	16	0.816	0.299876	0.379317	1972.8	1804.9	1725.3	2212.6	1736.7	2613.1
P53900	Prefoldin subunit 4 OS=Saccharomyces cerevisiae (strain ATCC 204508 / S288c) OX=559292 GN=GIM3 PE=1 SV=1	31	4	4	0.914	0.301624	0.381322	127.4	120.8	126.5	139.7	121.4	138.5
P28791	Protein transport protein SEC20 OS=Saccharomyces cerevisiae (strain ATCC 204508 / S288c) OX=559292 GN=SEC20 PE=1 SV=1	2	1	1	0.888	0.30207	0.381681	18.5	26.2	26.2	22.8	33.8	29.5
P25605	Acetolactate synthase small subunit, mitochondrial OS=Saccharomyces cerevisiae (strain ATCC 204508 / S288c) OX=559292 GN=ILV6 PE=1 SV=2	48	11	23	0.939	0.304052	0.383922	1242.4	1224.6	1242.4	1323.7	1354	1211.8
P08964	Myosin-1 OS=Saccharomyces cerevisiae (strain ATCC 204508 / S288c) OX=559292 GN=MYO1 PE=1 SV=3	3	6	6	1.168	0.304169	0.383922	37.1	33.1	38.2	36.2	31.8	21.5
P07257	Cytochrome b-c1 complex subunit 2, mitochondrial OS=Saccharomyces cerevisiae (strain ATCC 204508 / S288c) OX=559292 GN=QCR2 PE=1 SV=1	48	16	36	1.274	0.30484	0.384563	4255.4	4479.9	4119.3	3341	3165.5	4604.1
P40007	Nucleolar protein 16 OS=Saccharomyces cerevisiae (strain ATCC 204508 / S288c) OX=559292 GN=NOP16 PE=1 SV=1	11	3	4	1.035	0.305029	0.384594	44.8	40.8	41	41.2	28.2	39.6
P17442	Phosphate system positive regulatory protein PHO81 OS=Saccharomyces cerevisiae (strain ATCC 204508 / S288c) OX=559292 GN=PHO81 PE=1 SV=2	5	6	6	0.954	0.305282	0.384707	38.7	36.6	38.1	37.2	40.9	39.9
P40422	DNA-directed RNA polymerases I, II, and III subunit RPABC4 OS=Saccharomyces cerevisiae (strain ATCC 204508 / S288c) OX=559292 GN=RPC10 PE=1 SV=1	39	2	4	0.964	0.306797	0.38641	271.6	276.6	267.2	268.9	281.6	290
P48582	Vacuolar-sorting protein BRO1 OS=Saccharomyces cerevisiae (strain ATCC 204508 / S288c) OX=559292 GN=BRO1 PE=1 SV=2	12	9	11	0.992	0.308597	0.388469	259.7	268.5	275	270.8	270.3	285.3
Q08873	Transgelin OS=Saccharomyces cerevisiae (strain ATCC 204508 / S288c) OX=559292 GN=SCP1 PE=1 SV=1	17	3	4	1.084	0.310065	0.390108	162.5	152.6	188.6	168.3	149.8	137.5
Q04177	U3 small nucleolar RNA-associated protein 5 OS=Saccharomyces cerevisiae (strain ATCC 204508 / S288c) OX=559292 GN=UTP5 PE=1 SV=1	9	5	6	0.893	0.310904	0.390955	81.7	75.8	68.4	84.9	87	73.8
Q3E7Y3	40S ribosomal protein S22-B OS=Saccharomyces cerevisiae (strain ATCC 204508 / S288c) OX=559292 GN=RPS22B PE=1 SV=3	69	9	44	1.047	0.312754	0.392861	7442.8	7502.2	7752.2	7685.6	7164.6	7093.8
P38845	Cruciform DNA-recognizing protein 1 OS=Saccharomyces cerevisiae (strain ATCC 204508 / S288c) OX=559292 GN=CRP1 PE=1 SV=1	29	11	24	0.892	0.313633	0.393479	1008.8	843.9	1091	1130.8	966.1	1203.8
P46949	Protein FYV8 OS=Saccharomyces cerevisiae (strain ATCC 204508 / S288c) OX=559292 GN=FYV8 PE=1 SV=1	1	1	1	0.944	0.313643	0.393479	17.2	20.3	20.4	21.5	19.7	36.5
Q06218	ATP-dependent RNA helicase DBP9 OS=Saccharomyces cerevisiae (strain ATCC 204508 / S288c) OX=559292 GN=DBP9 PE=1 SV=1	19	10	15	1.112	0.313747	0.393479	538.5	590.5	470.8	484.4	519.3	452.7
P53114	Mediator of RNA polymerase II transcription subunit 5 OS=Saccharomyces cerevisiae (strain ATCC 204508 / S288c) OX=559292 GN=NUT1 PE=1 SV=1	2	3	3	0.947	0.314188	0.393822	226.9	236.9	224.9	226.7	239.7	250.8
Q08746	Regulator of ribosome biosynthesis OS=Saccharomyces cerevisiae (strain ATCC 204508 / S288c) OX=559292 GN=RRS1 PE=1 SV=1	14	4	6	1.068	0.316255	0.396203	639.1	645.9	572.3	598.2	606.3	482.8
P33338	Protein SLA2 OS=Saccharomyces cerevisiae (strain ATCC 204508 / S288c) OX=559292 GN=SLA2 PE=1 SV=5	21	15	18	1.014	0.316436	0.396218	797.4	812.9	839.1	807.1	792	802.1
P54000	RNA polymerase II transcriptional coactivator SUB1 OS=Saccharomyces cerevisiae (strain ATCC 204508 / S288c) OX=559292 GN=SUB1 PE=1 SV=1	10	2	3	0.76	0.317324	0.397118	136.9	75.2	137.3	180.1	99.8	256.2
P32558	FACT complex subunit SPT16 OS=Saccharomyces cerevisiae (strain ATCC 204508 / S288c) OX=559292 GN=SPT16 PE=1 SV=1	27	25	39	1.038	0.317722	0.397308	2526.4	2397.9	2686.9	2436.4	1665.8	2433.7
P04806	Hexokinase-1 OS=Saccharomyces cerevisiae (strain ATCC 204508 / S288c) OX=559292 GN=HXK1 PE=1 SV=2	53	18	38	0.855	0.317813	0.397308	3863.5	5563.9	5664	6509.5	7822.4	4678.9
Q02647	Dynein light chain 1, cytoplasmic OS=Saccharomyces cerevisiae (strain ATCC 204508 / S288c) OX=559292 GN=DYN2 PE=1 SV=1	11	1	1	0.917	0.318365	0.397787	63.1	74.3	80.6	81	81.5	76.1
Q05779	Ubiquinone biosynthesis protein COQ9, mitochondrial OS=Saccharomyces cerevisiae (strain ATCC 204508 / S288c) OX=559292 GN=COQ9 PE=1 SV=1	3	1	1	1.218	0.318578	0.397842	50.4	49.5	43.8	40.6	47.7	21.1
P23638	Proteasome subunit alpha type-3 OS=Saccharomyces cerevisiae (strain ATCC 204508 / S288c) OX=559292 GN=PRE9 PE=1 SV=1	37	8	17	1.065	0.321985	0.401884	1076.6	1079	1117.3	1011	1013.5	1115.6
Q07825	Putative Xaa-Pro aminopeptidase FRA1 OS=Saccharomyces cerevisiae (strain ATCC 204508 / S288c) OX=559292 GN=FRA1 PE=1 SV=1	5	3	3	0.958	0.323278	0.403284	85.3	86.7	85.2	96.5	89	84.8
P53972	25S rRNA (cytosine(2278)-C(5))-methyltransferase OS=Saccharomyces cerevisiae (strain ATCC 204508 / S288c) OX=559292 GN=RCM1 PE=1 SV=1	5	2	2	0.872	0.324885	0.405074	67.1	58.5	57.9	67.1	74.9	59.7
P39969	Protein BOI2 OS=Saccharomyces cerevisiae (strain ATCC 204508 / S288c) OX=559292 GN=BOI2 PE=1 SV=1	6	5	8	0.972	0.32642	0.406625	116.7	124.5	123.4	128.4	127	120.7
Q03178	Cell wall mannoprotein PIR1 OS=Saccharomyces cerevisiae (strain ATCC 204508 / S288c) OX=559292 GN=PIR1 PE=1 SV=1	5	2	21	0.948	0.326647	0.406625	1102.2	1117.3	1165.6	1151.2	1178.9	1628.9
P38199	Heterogeneous nuclear rnp K-like protein 2 OS=Saccharomyces cerevisiae (strain ATCC 204508 / S288c) OX=559292 GN=HEK2 PE=1 SV=1	11	4	5	0.95	0.326979	0.406823	77.1	76.6	79.8	76.8	87.6	81.1
Q03407	Serine/threonine-protein kinase PKH1 OS=Saccharomyces cerevisiae (strain ATCC 204508 / S288c) OX=559292 GN=PKH1 PE=1 SV=1	2	2	4	1.026	0.327325	0.406823	80.2	83.4	87	82	81.3	64.7
Q07381	Ribosome biogenesis protein TSR1 OS=Saccharomyces cerevisiae (strain ATCC 204508 / S288c) OX=559292 GN=TSR1 PE=1 SV=1	11	7	7	0.935	0.328452	0.408009	305.1	307.2	285.6	326.3	335.1	290.7
Q03954	DASH complex subunit SPC19 OS=Saccharomyces cerevisiae (strain ATCC 204508 / S288c) OX=559292 GN=SPC19 PE=1 SV=1	18	2	2	0.931	0.329502	0.409097	99.8	101	112.8	108.5	113.1	107.6
P38129	Transcription initiation factor TFIID subunit 5 OS=Saccharomyces cerevisiae (strain ATCC 204508 / S288c) OX=559292 GN=TAF5 PE=1 SV=1	6	4	5	0.896	0.329773	0.409217	116.8	122.7	147.6	135	136.9	151.2
P06786	DNA topoisomerase 2 OS=Saccharomyces cerevisiae (strain ATCC 204508 / S288c) OX=559292 GN=TOP2 PE=1 SV=2	19	23	30	0.807	0.330754	0.410219	853.9	865.7	858.3	1063.4	793.7	1318.8
P32783	mRNA cap guanine-N7 methyltransferase OS=Saccharomyces cerevisiae (strain ATCC 204508 / S288c) OX=559292 GN=ABD1 PE=1 SV=1	14	5	7	0.832	0.331169	0.410517	40.5	33.3	34.3	45.1	34.6	41.2
P08679	Citrate synthase, peroxisomal OS=Saccharomyces cerevisiae (strain ATCC 204508 / S288c) OX=559292 GN=CIT2 PE=1 SV=1	5	2	2	0.938	0.333551	0.413253	37.3	27.1	35.6	34.1	38	40.9
P32477	Glutamate--cysteine ligase OS=Saccharomyces cerevisiae (strain ATCC 204508 / S288c) OX=559292 GN=GSH1 PE=1 SV=1	11	7	10	1.294	0.334336	0.414006	352.9	335.7	360.8	243	272.7	383.9
P32794	ATPase family gene 2 protein OS=Saccharomyces cerevisiae (strain ATCC 204508 / S288c) OX=559292 GN=AFG2 PE=1 SV=1	2	1	1	0.947	0.335378	0.415079	46.5	48.2	42.3	49.5	49.1	45.6
P32521	Actin cytoskeleton-regulatory complex protein PAN1 OS=Saccharomyces cerevisiae (strain ATCC 204508 / S288c) OX=559292 GN=PAN1 PE=1 SV=2	14	18	25	0.871	0.335704	0.415264	1983	1973.1	2063.7	1914.5	2276.3	2776.4
P20049	Prephenate dehydrogenase [NADP(+)] OS=Saccharomyces cerevisiae (strain ATCC 204508 / S288c) OX=559292 GN=TYR1 PE=1 SV=2	5	2	3	0.862	0.337191	0.416884	28.3	25.5	26.9	31.2	25.4	40.2
P32501	Translation initiation factor eIF-2B subunit epsilon OS=Saccharomyces cerevisiae (strain ATCC 204508 / S288c) OX=559292 GN=GCD6 PE=1 SV=1	16	10	14	1.025	0.339366	0.419353	692.5	725.9	703.6	686.2	708.7	686.7
Q06143	Mitochondrial dicarboxylate transporter OS=Saccharomyces cerevisiae (strain ATCC 204508 / S288c) OX=559292 GN=DIC1 PE=1 SV=1	3	1	1	0.73	0.340551	0.420597	38.1	43.6	55.3	59.8	41.5	66.4
Q04305	U3 small nucleolar RNA-associated protein 15 OS=Saccharomyces cerevisiae (strain ATCC 204508 / S288c) OX=559292 GN=UTP15 PE=1 SV=1	7	4	4	1.058	0.340899	0.420806	982.3	975.7	901.2	954.1	922.3	809.4
Q12030	Transcription initiation factor TFIID subunit 10 OS=Saccharomyces cerevisiae (strain ATCC 204508 / S288c) OX=559292 GN=TAF10 PE=1 SV=1	7	2	2	1.028	0.342081	0.422043	192.6	214.2	201.5	187.4	196	200.5
P18962	Dipeptidyl aminopeptidase B OS=Saccharomyces cerevisiae (strain ATCC 204508 / S288c) OX=559292 GN=DAP2 PE=1 SV=2	4	3	3	1.143	0.34367	0.423338	140.4	149	149.9	115.3	130.4	153.6
P06780	GTP-binding protein RHO1 OS=Saccharomyces cerevisiae (strain ATCC 204508 / S288c) OX=559292 GN=RHO1 PE=1 SV=3	36	7	11	0.961	0.344106	0.423654	2622.9	2805.6	2707.7	2818.8	2979.8	2676.4
Q00776	AP-1 complex subunit mu-1-I OS=Saccharomyces cerevisiae (strain ATCC 204508 / S288c) OX=559292 GN=APM1 PE=1 SV=2	6	3	3	1.218	0.34849	0.428726	16.9	17.5	15.3	13.9	17.7	13.1
Q99189	mRNA transport regulator MTR10 OS=Saccharomyces cerevisiae (strain ATCC 204508 / S288c) OX=559292 GN=MTR10 PE=1 SV=1	3	3	4	0.887	0.34859	0.428726	64.3	77.6	65.4	87.5	73.7	68.4
P25371	Probable ATP-dependent permease OS=Saccharomyces cerevisiae (strain ATCC 204508 / S288c) OX=559292 GN=ADP1 PE=1 SV=2	1	1	1	0.827	0.349426	0.429529	34.1	39.9	41	48.2	34.8	54.3
P18759	Vesicular-fusion protein SEC18 OS=Saccharomyces cerevisiae (strain ATCC 204508 / S288c) OX=559292 GN=SEC18 PE=1 SV=2	26	16	25	0.946	0.350826	0.431025	2347.4	2353.8	2538.4	2414.1	2487.6	2595
Q01532	Cysteine proteinase 1, mitochondrial OS=Saccharomyces cerevisiae (strain ATCC 204508 / S288c) OX=559292 GN=LAP3 PE=1 SV=3	27	12	16	0.955	0.353728	0.434364	2596.3	2659.2	2507.5	2532.3	2719.1	2958.4
P53136	Ribosome biogenesis protein NSA1 OS=Saccharomyces cerevisiae (strain ATCC 204508 / S288c) OX=559292 GN=NSA1 PE=1 SV=1	18	8	10	1.041	0.356082	0.437027	262.7	257.3	244.9	253.7	247.2	244.4
Q00816	Resistance to glucose repression protein 1 OS=Saccharomyces cerevisiae (strain ATCC 204508 / S288c) OX=559292 GN=REG1 PE=1 SV=1	2	2	5	0.924	0.358096	0.439269	48.7	58	52.7	64	52.1	57
Q99312	IMP-specific 5'-nucleotidase 1 OS=Saccharomyces cerevisiae (strain ATCC 204508 / S288c) OX=559292 GN=ISN1 PE=1 SV=1	12	5	6	0.835	0.358282	0.439269	34.2	35.2	36.3	43	42.1	32.9
P17064	Purine-cytosine permease FCY2 OS=Saccharomyces cerevisiae (strain ATCC 204508 / S288c) OX=559292 GN=FCY2 PE=1 SV=2	2	1	2	1.232	0.359261	0.440239	44.6	48	30.5	27.8	38	36.2
P41811	Coatomer subunit beta' OS=Saccharomyces cerevisiae (strain ATCC 204508 / S288c) OX=559292 GN=SEC27 PE=1 SV=1	29	22	44	0.938	0.362008	0.443375	3529.8	3469.6	3644.9	3764.8	3449.4	4206.5
P32497	Eukaryotic translation initiation factor 3 subunit C OS=Saccharomyces cerevisiae (strain ATCC 204508 / S288c) OX=559292 GN=NIP1 PE=1 SV=2	30	24	59	1.036	0.362976	0.44433	6440.8	6566.5	6084.8	6281.4	6072	6219.3
P38910	10 kDa heat shock protein, mitochondrial OS=Saccharomyces cerevisiae (strain ATCC 204508 / S288c) OX=559292 GN=HSP10 PE=1 SV=1	64	6	18	1.054	0.365323	0.44697	2720	2923.1	3267.1	2772.7	2694.5	2883.3
Q04304	UPF0659 protein YMR090W OS=Saccharomyces cerevisiae (strain ATCC 204508 / S288c) OX=559292 GN=YMR090W PE=1 SV=1	18	4	4	1.177	0.366805	0.448459	216.3	258.8	242.1	205.8	254.6	181.1
P09880	tRNA ligase OS=Saccharomyces cerevisiae (strain ATCC 204508 / S288c) OX=559292 GN=TRL1 PE=1 SV=1	4	5	5	0.97	0.366921	0.448459	93.8	102.6	95.9	131.3	98.8	98.9
P38693	Acid phosphatase PHO12 OS=Saccharomyces cerevisiae (strain ATCC 204508 / S288c) OX=559292 GN=PHO12 PE=1 SV=1	16	7	13	0.872	0.367707	0.448954	923.7	860.2	801.6	986.9	1026.5	814.5
P53252	Sphingolipid long chain base-responsive protein PIL1 OS=Saccharomyces cerevisiae (strain ATCC 204508 / S288c) OX=559292 GN=PIL1 PE=1 SV=1	45	10	38	1.143	0.370025	0.451549	2722.8	2657.5	3095.5	2382.7	2190.1	3037.2
P38805	Ribosome production factor 1 OS=Saccharomyces cerevisiae (strain ATCC 204508 / S288c) OX=559292 GN=RPF1 PE=1 SV=1	30	8	9	1.057	0.370953	0.452447	424.5	437	389.2	401.6	418.3	367.8
P38623	Serine/threonine-protein kinase RCK2 OS=Saccharomyces cerevisiae (strain ATCC 204508 / S288c) OX=559292 GN=RCK2 PE=1 SV=3	22	12	25	0.961	0.371602	0.453004	855.5	835.7	879	909.6	889.7	843.3
P36046	Mitochondrial intermembrane space import and assembly protein 40 OS=Saccharomyces cerevisiae (strain ATCC 204508 / S288c) OX=559292 GN=MIA40 PE=1 SV=2	10	2	3	0.94	0.372916	0.454371	56.1	54.3	54.9	53.7	58.4	74.1
P41318	Target of rapamycin complex subunit LST8 OS=Saccharomyces cerevisiae (strain ATCC 204508 / S288c) OX=559292 GN=LST8 PE=1 SV=1	9	3	3	0.765	0.375546	0.45732	29.7	40.2	25.6	38.8	29	51
P38704	Transcription factor STP2 OS=Saccharomyces cerevisiae (strain ATCC 204508 / S288c) OX=559292 GN=STP2 PE=1 SV=1	1	1	14	1.114	0.375725	0.45732	131.1	148.2	115.9	117.7	137.3	84.5
P47045	Mitochondrial import inner membrane translocase subunit TIM54 OS=Saccharomyces cerevisiae (strain ATCC 204508 / S288c) OX=559292 GN=TIM54 PE=1 SV=1	14	4	6	0.941	0.376879	0.458487	363.6	367.9	384.6	362.5	418.1	391
Q12009	tRNA (guanine-N(7)-)-methyltransferase OS=Saccharomyces cerevisiae (strain ATCC 204508 / S288c) OX=559292 GN=TRM8 PE=1 SV=1	22	6	6	1.018	0.379376	0.461286	1050.7	1099.8	1027.7	1031.7	1070.6	933.8
P53848	Folic acid synthesis protein FOL1 OS=Saccharomyces cerevisiae (strain ATCC 204508 / S288c) OX=559292 GN=FOL1 PE=1 SV=2	10	9	12	1.145	0.379698	0.46144	187	183.5	161.6	157	181.8	160.3
P53894	Serine/threonine-protein kinase CBK1 OS=Saccharomyces cerevisiae (strain ATCC 204508 / S288c) OX=559292 GN=CBK1 PE=1 SV=1	3	2	2	1.052	0.380083	0.461669	41.3	39.5	37.8	40.1	25.2	37.6
P32485	Mitogen-activated protein kinase HOG1 OS=Saccharomyces cerevisiae (strain ATCC 204508 / S288c) OX=559292 GN=HOG1 PE=1 SV=2	30	11	13	0.978	0.38457	0.466639	987.1	936.3	1044	1065.8	1002	1009.3
P38193	Serine/threonine-protein phosphatase 4 regulatory subunit 2 OS=Saccharomyces cerevisiae (strain ATCC 204508 / S288c) OX=559292 GN=PSY4 PE=1 SV=1	2	1	1	1.262	0.384882	0.466776	61.8	62.1	51.4	49	62.6	45.9
P02829	ATP-dependent molecular chaperone HSP82 OS=Saccharomyces cerevisiae (strain ATCC 204508 / S288c) OX=559292 GN=HSP82 PE=1 SV=1	52	42	281	1.042	0.39054	0.473394	1320.2	1366.2	1739.9	1383.7	1311.5	1302
P38288	Protein TOS1 OS=Saccharomyces cerevisiae (strain ATCC 204508 / S288c) OX=559292 GN=TOS1 PE=1 SV=1	5	2	3	0.912	0.391059	0.473779	359.3	333	360.8	393.7	327.7	614
Q08687	Translation machinery-associated protein 16 OS=Saccharomyces cerevisiae (strain ATCC 204508 / S288c) OX=559292 GN=TMA16 PE=1 SV=2	24	3	3	1.135	0.393013	0.475901	604.1	589.5	503.7	580.3	519.3	466.1
P46963	CTD kinase subunit gamma OS=Saccharomyces cerevisiae (strain ATCC 204508 / S288c) OX=559292 GN=CTK3 PE=1 SV=2	3	1	1	0.982	0.394822	0.477623	37.9	35	29.6	35.6	33.6	49.3
P25555	Single-strand telomeric DNA-binding protein GBP2 OS=Saccharomyces cerevisiae (strain ATCC 204508 / S288c) OX=559292 GN=GBP2 PE=1 SV=1	20	7	11	1.043	0.394841	0.477623	44.4	45.4	44.4	46.1	38.4	42.6
P40395	Guanine nucleotide exchange factor subunit RIC1 OS=Saccharomyces cerevisiae (strain ATCC 204508 / S288c) OX=559292 GN=RIC1 PE=1 SV=1	1	1	1	1.028	0.39657	0.479468	26.1	32.7	25.4	29.1	25.4	11.1
P53919	H/ACA ribonucleoprotein complex non-core subunit NAF1 OS=Saccharomyces cerevisiae (strain ATCC 204508 / S288c) OX=559292 GN=NAF1 PE=1 SV=1	4	2	2	1.035	0.397295	0.480099	96.3	223.3	93.5	108.8	93	79.1
Q07878	Vacuolar protein sorting-associated protein 13 OS=Saccharomyces cerevisiae (strain ATCC 204508 / S288c) OX=559292 GN=VPS13 PE=1 SV=1	9	27	35	0.931	0.39901	0.48143	731.1	725.1	826.2	785.3	758.8	865.8
P38779	Proteasome-interacting protein CIC1 OS=Saccharomyces cerevisiae (strain ATCC 204508 / S288c) OX=559292 GN=CIC1 PE=1 SV=1	23	9	11	0.921	0.400108	0.482397	1061	1173.9	925.9	1151.5	1209.9	1045.8
P43597	Uncharacterized protein YFR016C OS=Saccharomyces cerevisiae (strain ATCC 204508 / S288c) OX=559292 GN=YFR016C PE=1 SV=1	2	2	2	0.988	0.400221	0.482397	123	121	118.3	119.8	122.4	129.4
P38804	Restriction of telomere capping protein 3 OS=Saccharomyces cerevisiae (strain ATCC 204508 / S288c) OX=559292 GN=RTC3 PE=1 SV=1	18	2	3	1.175	0.401218	0.48335	82	68.4	104.2	65	84.9	69.7
P11154	Pyruvate carboxylase 1 OS=Saccharomyces cerevisiae (strain ATCC 204508 / S288c) OX=559292 GN=PYC1 PE=1 SV=2	22	23	43	0.943	0.403501	0.485852	191.9	226.3	221.8	235.1	207.9	238.4
Q12455	Spermine synthase OS=Saccharomyces cerevisiae (strain ATCC 204508 / S288c) OX=559292 GN=SPE4 PE=1 SV=1	11	2	3	0.925	0.404243	0.486138	43.7	42.2	41.5	45.6	46.7	40.9
Q12071	Vacuolar protein sorting-associated protein 54 OS=Saccharomyces cerevisiae (strain ATCC 204508 / S288c) OX=559292 GN=VPS54 PE=1 SV=1	1	1	1	1.198	0.404307	0.486138	20.4	21.7	25.4	15.5	25.2	18.1
Q08058	Coenzyme Q-binding protein COQ10, mitochondrial OS=Saccharomyces cerevisiae (strain ATCC 204508 / S288c) OX=559292 GN=COQ10 PE=1 SV=1	7	1	1	0.834	0.404513	0.486138	25.4	25.8	27.4	30.9	23.8	34.2
P36081	Uncharacterized protein YKL077W OS=Saccharomyces cerevisiae (strain ATCC 204508 / S288c) OX=559292 GN=YKL077W PE=1 SV=1	7	3	4	0.959	0.406348	0.488033	706	736.5	691	696.5	736.5	781.9
Q12283	Malonyl CoA-acyl carrier protein transacylase, mitochondrial OS=Saccharomyces cerevisiae (strain ATCC 204508 / S288c) OX=559292 GN=MCT1 PE=1 SV=2	3	1	1	1.123	0.406832	0.488365	19.7	17.9	19.1	17	20.3	13.7
P52893	Probable alanine aminotransferase, mitochondrial OS=Saccharomyces cerevisiae (strain ATCC 204508 / S288c) OX=559292 GN=ALT1 PE=1 SV=1	12	6	6	1.004	0.407998	0.489515	392.7	409	387	391.1	398.3	302.8
P40541	Cohesin subunit SCC3 OS=Saccharomyces cerevisiae (strain ATCC 204508 / S288c) OX=559292 GN=IRR1 PE=1 SV=1	1	1	1	1.035	0.408279	0.489602	64	70.6	60.2	61.9	51.7	66.4
P00729	Carboxypeptidase Y OS=Saccharomyces cerevisiae (strain ATCC 204508 / S288c) OX=559292 GN=PRC1 PE=1 SV=1	8	4	7	1.009	0.409524	0.490845	509.1	520	558.3	526.3	515.3	496.9
P40564	DnaJ-like protein 1 OS=Saccharomyces cerevisiae (strain ATCC 204508 / S288c) OX=559292 GN=DJP1 PE=1 SV=1	17	5	6	1.05	0.409966	0.491125	567.9	189.7	213	206.6	186.2	202.9
P29478	Signal recognition particle subunit SEC65 OS=Saccharomyces cerevisiae (strain ATCC 204508 / S288c) OX=559292 GN=SEC65 PE=1 SV=1	13	3	3	0.962	0.410442	0.491329	595	563.8	554	586.4	621	563.3
P30771	ATP-dependent helicase NAM7 OS=Saccharomyces cerevisiae (strain ATCC 204508 / S288c) OX=559292 GN=NAM7 PE=1 SV=1	13	9	10	1.057	0.411779	0.491795	512.9	495.6	469.4	468.7	508.4	420.8
Q04344	Hit family protein 1 OS=Saccharomyces cerevisiae (strain ATCC 204508 / S288c) OX=559292 GN=HNT1 PE=1 SV=2	35	5	9	1.041	0.412661	0.492598	1782.8	1693.8	1705.5	1568.8	1638.4	1781.5
Q12496	Uncharacterized protein YOL098C OS=Saccharomyces cerevisiae (strain ATCC 204508 / S288c) OX=559292 GN=YOL098C PE=1 SV=1	12	11	14	1.084	0.414407	0.494432	173.6	183.3	191.9	190.6	169.1	161.3
Q12329	Heat shock protein 42 OS=Saccharomyces cerevisiae (strain ATCC 204508 / S288c) OX=559292 GN=HSP42 PE=1 SV=1	5	2	2	1.003	0.414726	0.494561	113.7	112.6	162.3	115.9	109.5	113.3
P25655	General negative regulator of transcription subunit 1 OS=Saccharomyces cerevisiae (strain ATCC 204508 / S288c) OX=559292 GN=CDC39 PE=1 SV=3	11	19	22	0.947	0.414948	0.494576	505	509.1	526.7	537.3	497	595.8
P32617	Chromatin-remodeling complex subunit IES6 OS=Saccharomyces cerevisiae (strain ATCC 204508 / S288c) OX=559292 GN=IES6 PE=1 SV=1	4	1	1	1.023	0.416041	0.495628	42.6	47	41.6	41.7	45.3	29.8
P46680	Actin-interacting protein 1 OS=Saccharomyces cerevisiae (strain ATCC 204508 / S288c) OX=559292 GN=AIP1 PE=1 SV=1	25	10	13	0.96	0.417528	0.497148	2065.8	2173.4	2325.2	2168.5	2263.8	2408.2
Q12511	[Pyruvate dehydrogenase [acetyl-transferring]]-phosphatase 1, mitochondrial OS=Saccharomyces cerevisiae (strain ATCC 204508 / S288c) OX=559292 GN=PTC5 PE=1 SV=1	3	1	1	1.112	0.418106	0.497584	23.6	31.6	28.7	26.2	24.2	25.8
P33314	Inhibitory regulator protein BUD2/CLA2 OS=Saccharomyces cerevisiae (strain ATCC 204508 / S288c) OX=559292 GN=BUD2 PE=1 SV=2	1	2	2	0.841	0.421324	0.50116	17.6	22.8	20.9	31.2	17.9	24.8
P38130	Probable mannosyltransferase KTR3 OS=Saccharomyces cerevisiae (strain ATCC 204508 / S288c) OX=559292 GN=KTR3 PE=1 SV=1	11	5	13	0.931	0.42234	0.502115	280.3	285.2	309.9	284.9	321.8	306.5
P53079	Conserved oligomeric Golgi complex subunit 1 OS=Saccharomyces cerevisiae (strain ATCC 204508 / S288c) OX=559292 GN=COG1 PE=1 SV=1	2	1	1	1.093	0.422899	0.502325	14.8	19.2	21.5	17.6	13.3	17.8
P39101	Protein CAJ1 OS=Saccharomyces cerevisiae (strain ATCC 204508 / S288c) OX=559292 GN=CAJ1 PE=1 SV=1	18	6	8	1.107	0.422943	0.502325	92.3	98.3	106	85.7	88.8	103.9
P24583	Protein kinase C-like 1 OS=Saccharomyces cerevisiae (strain ATCC 204508 / S288c) OX=559292 GN=PKC1 PE=1 SV=3	5	6	6	0.913	0.424417	0.503582	259.5	268	252.7	284.4	302.5	245.8
P53388	Dicarboxylic amino acid permease OS=Saccharomyces cerevisiae (strain ATCC 204508 / S288c) OX=559292 GN=DIP5 PE=1 SV=1	6	4	8	0.864	0.424563	0.503582	480	445	624.7	548.9	555.9	595.2
Q99271	Na(+)/H(+) antiporter OS=Saccharomyces cerevisiae (strain ATCC 204508 / S288c) OX=559292 GN=NHA1 PE=1 SV=1	2	1	1	0.907	0.424643	0.503582	20.4	18.3	15.6	20.2	17.7	21.1
P38753	Class E vacuolar protein-sorting machinery protein HSE1 OS=Saccharomyces cerevisiae (strain ATCC 204508 / S288c) OX=559292 GN=HSE1 PE=1 SV=1	7	3	3	1.134	0.425418	0.504247	42.4	50.5	51.9	51.1	44.5	31.5
P38254	Probable tubulin--tyrosine ligase PBY1 OS=Saccharomyces cerevisiae (strain ATCC 204508 / S288c) OX=559292 GN=PBY1 PE=1 SV=2	11	7	9	0.952	0.427531	0.506496	301.8	286.3	290.6	305.4	285.8	313.9
P13382	DNA polymerase alpha catalytic subunit A OS=Saccharomyces cerevisiae (strain ATCC 204508 / S288c) OX=559292 GN=POL1 PE=1 SV=2	5	5	5	1.03	0.427821	0.506584	255	262.4	260.5	252.9	265.5	209.6
P32899	U3 small nucleolar ribonucleoprotein protein IMP3 OS=Saccharomyces cerevisiae (strain ATCC 204508 / S288c) OX=559292 GN=IMP3 PE=1 SV=1	25	4	4	1.061	0.429027	0.507758	219.2	224.4	198	206.6	190	215.6
P33309	Protein DOM34 OS=Saccharomyces cerevisiae (strain ATCC 204508 / S288c) OX=559292 GN=DOM34 PE=1 SV=2	9	3	6	1.06	0.429591	0.508169	191.1	195.7	180.7	180.3	196.4	157.9
P27929	37S ribosomal protein NAM9, mitochondrial OS=Saccharomyces cerevisiae (strain ATCC 204508 / S288c) OX=559292 GN=NAM9 PE=1 SV=2	6	3	6	1.142	0.4314	0.510053	27.9	67.1	24	17.3	24.4	37.6
P0CX27	60S ribosomal protein L42-A OS=Saccharomyces cerevisiae (strain ATCC 204508 / S288c) OX=559292 GN=RPL42A PE=1 SV=1	6	1	13	1.662	0.432962	0.511643	125.3	138.1	191.1	83.1	81.5	200.5
P38784	Vacuolar ATPase assembly protein VMA22 OS=Saccharomyces cerevisiae (strain ATCC 204508 / S288c) OX=559292 GN=VMA22 PE=1 SV=1	10	2	2	0.952	0.433527	0.512054	59.7	67.6	69.6	71	81.1	62
Q03640	Tricalbin-3 OS=Saccharomyces cerevisiae (strain ATCC 204508 / S288c) OX=559292 GN=TCB3 PE=1 SV=1	18	22	34	1.033	0.434471	0.512871	2977.9	3153.9	3269.9	3087.8	3007.9	3053
P0CS90	Heat shock protein SSC1, mitochondrial OS=Saccharomyces cerevisiae (strain ATCC 204508 / S288c) OX=559292 GN=SSC1 PE=1 SV=1	52	34	122	0.943	0.434655	0.512871	13036.6	13326	14445.4	14124.6	13186.5	16149.9
P40091	Protein PEA2 OS=Saccharomyces cerevisiae (strain ATCC 204508 / S288c) OX=559292 GN=PEA2 PE=1 SV=1	7	2	3	1.029	0.435834	0.513891	163.5	153.5	150.1	149.1	159.8	140.2
P43593	Ubiquitin carboxyl-terminal hydrolase 6 OS=Saccharomyces cerevisiae (strain ATCC 204508 / S288c) OX=559292 GN=UBP6 PE=1 SV=1	33	11	15	0.955	0.435956	0.513891	1651	1640.9	1749.2	1729.2	1640.8	1898.2
P39079	T-complex protein 1 subunit zeta OS=Saccharomyces cerevisiae (strain ATCC 204508 / S288c) OX=559292 GN=CCT6 PE=1 SV=1	33	12	17	1.057	0.436194	0.513914	2221.7	2222.3	2207.9	2102.2	1862.1	2318
P25332	Ribokinase OS=Saccharomyces cerevisiae (strain ATCC 204508 / S288c) OX=559292 GN=RBK1 PE=1 SV=2	6	2	2	1.441	0.436718	0.514275	203.4	268	144	252.4	81.1	141.2
Q06689	Cell membrane protein YLR413W OS=Saccharomyces cerevisiae (strain ATCC 204508 / S288c) OX=559292 GN=YLR413W PE=1 SV=1	4	2	2	1.001	0.43719	0.514573	35.6	34.9	35.9	42.5	35.6	35.2
P47155	Protein ILM1 OS=Saccharomyces cerevisiae (strain ATCC 204508 / S288c) OX=559292 GN=ILM1 PE=1 SV=1	10	1	1	0.778	0.439953	0.517566	23.9	28.9	25.1	36.7	32.2	22.5
P06781	GTP-binding protein RHO2 OS=Saccharomyces cerevisiae (strain ATCC 204508 / S288c) OX=559292 GN=RHO2 PE=1 SV=2	13	3	4	0.894	0.440777	0.518276	34.7	41.6	33	34.3	38.8	52
Q03246	37S ribosomal protein S17, mitochondrial OS=Saccharomyces cerevisiae (strain ATCC 204508 / S288c) OX=559292 GN=MRPS17 PE=1 SV=1	14	3	4	1.011	0.441937	0.519381	100	100.3	95.1	115.9	99	97.6
P40051	Intermediate cleaving peptidase 55 OS=Saccharomyces cerevisiae (strain ATCC 204508 / S288c) OX=559292 GN=ICP55 PE=1 SV=1	7	2	2	1.006	0.442344	0.519599	72.7	72.8	64.2	67.4	72.3	91.9
P33298	26S proteasome regulatory subunit 6B homolog OS=Saccharomyces cerevisiae (strain ATCC 204508 / S288c) OX=559292 GN=RPT3 PE=1 SV=2	23	9	14	1.05	0.44315	0.520287	1433.8	1390.9	1493.8	1365.4	1322.2	1485.1
P36069	Probable phosphoglycerate mutase PMU1 OS=Saccharomyces cerevisiae (strain ATCC 204508 / S288c) OX=559292 GN=PMU1 PE=1 SV=1	14	3	3	1.021	0.444179	0.521041	399.7	360.1	385	377.2	384	331.6
P08678	Adenylate cyclase OS=Saccharomyces cerevisiae (strain ATCC 204508 / S288c) OX=559292 GN=CYR1 PE=1 SV=2	3	6	6	0.81	0.444235	0.521041	14.3	14.2	18	21	17.7	14.1
P53038	Telomere length regulation protein TEL2 OS=Saccharomyces cerevisiae (strain ATCC 204508 / S288c) OX=559292 GN=TEL2 PE=1 SV=1	1	1	1	0.864	0.444644	0.521261	22.3	21.1	28.1	29.4	25.8	23.1
P45818	ATP-dependent RNA helicase ROK1 OS=Saccharomyces cerevisiae (strain ATCC 204508 / S288c) OX=559292 GN=ROK1 PE=1 SV=1	5	4	4	0.953	0.446027	0.522622	61.4	65.3	59.5	64.5	61.4	65.7
P50105	Transcription initiation factor TFIID subunit 4 OS=Saccharomyces cerevisiae (strain ATCC 204508 / S288c) OX=559292 GN=TAF4 PE=1 SV=1	5	2	2	1.178	0.446828	0.5233	32.1	39.1	39.9	25.2	40.1	33.2
P32469	Diphthine methyl ester synthase OS=Saccharomyces cerevisiae (strain ATCC 204508 / S288c) OX=559292 GN=DPH5 PE=1 SV=1	32	6	22	0.979	0.448113	0.524544	1257.4	1174.4	1122.6	1315.3	1182.3	1199.7
P40478	Mitochondrial outer membrane protein porin 2 OS=Saccharomyces cerevisiae (strain ATCC 204508 / S288c) OX=559292 GN=POR2 PE=1 SV=1	3	1	1	0.883	0.448521	0.52476	53.4	45.2	49.8	56.4	44.5	68.4
P43573	Bud site selection protein 27 OS=Saccharomyces cerevisiae (strain ATCC 204508 / S288c) OX=559292 GN=BUD27 PE=1 SV=1	4	2	2	1.247	0.450081	0.526324	30	40.3	24.4	35.1	24	20.1
P28274	CTP synthase 1 OS=Saccharomyces cerevisiae (strain ATCC 204508 / S288c) OX=559292 GN=URA7 PE=1 SV=2	36	20	34	1.05	0.451199	0.527338	2327.5	2431.5	2111	2217	2336.9	1925.4
P40098	Uncharacterized mitochondrial membrane protein FMP10 OS=Saccharomyces cerevisiae (strain ATCC 204508 / S288c) OX=559292 GN=FMP10 PE=1 SV=1	3	1	1	0.909	0.451396	0.527338	15.3	14.3	13.8	15.7	13.1	23.8
Q12389	ATP-dependent RNA helicase DBP10 OS=Saccharomyces cerevisiae (strain ATCC 204508 / S288c) OX=559292 GN=DBP10 PE=1 SV=2	15	12	15	1.038	0.458465	0.535331	694.9	686.8	615.4	661.9	665.4	568.4
Q12402	Protein YOP1 OS=Saccharomyces cerevisiae (strain ATCC 204508 / S288c) OX=559292 GN=YOP1 PE=1 SV=3	9	2	4	0.968	0.459508	0.536283	82.1	85.5	91.6	88.3	92.4	86.5
P32916	Signal recognition particle receptor subunit alpha homolog OS=Saccharomyces cerevisiae (strain ATCC 204508 / S288c) OX=559292 GN=SRP101 PE=1 SV=2	14	7	8	0.969	0.460155	0.536772	794.1	827	798.5	823.8	787.2	907.7
Q12179	Uncharacterized protein YPL245W OS=Saccharomyces cerevisiae (strain ATCC 204508 / S288c) OX=559292 GN=YPL245W PE=1 SV=1	5	2	2	1.059	0.463234	0.540095	72.7	72.9	68.1	68.7	74.9	52.3
P25441	DNA-directed RNA polymerase III subunit RPC4 OS=Saccharomyces cerevisiae (strain ATCC 204508 / S288c) OX=559292 GN=RPC53 PE=1 SV=2	10	3	4	1.043	0.463981	0.540698	101	98.4	99.5	90.2	95.4	103.3
Q08491	Superkiller protein 7 OS=Saccharomyces cerevisiae (strain ATCC 204508 / S288c) OX=559292 GN=SKI7 PE=1 SV=1	1	1	1	0.775	0.464553	0.541098	28.3	27.1	32	24.4	36.6	44.9
P40318	ERAD-associated E3 ubiquitin-protein ligase DOA10 OS=Saccharomyces cerevisiae (strain ATCC 204508 / S288c) OX=559292 GN=SSM4 PE=1 SV=1	3	3	3	1.184	0.46569	0.542154	17	23.3	23.4	22.8	19.7	11.7
Q06678	54S ribosomal protein L35, mitochondrial OS=Saccharomyces cerevisiae (strain ATCC 204508 / S288c) OX=559292 GN=MRPL35 PE=1 SV=1	7	3	4	0.637	0.466519	0.542751	48	28.1	69.5	77.8	37.6	75.4
Q6Q546	Ubiquitin-like modifier HUB1 OS=Saccharomyces cerevisiae (strain ATCC 204508 / S288c) OX=559292 GN=HUB1 PE=1 SV=2	45	3	4	0.917	0.466664	0.542751	51.4	53.5	48.4	48.5	56	56.3
Q12461	Serine/threonine-protein phosphatase 2A activator 2 OS=Saccharomyces cerevisiae (strain ATCC 204508 / S288c) OX=559292 GN=RRD2 PE=1 SV=1	5	2	2	0.952	0.46791	0.54388	71.2	74.1	70.5	89.6	68.6	74.8
P24783	ATP-dependent RNA helicase DBP2 OS=Saccharomyces cerevisiae (strain ATCC 204508 / S288c) OX=559292 GN=DBP2 PE=1 SV=1	44	21	84	0.943	0.468097	0.54388	7567.2	7242.6	6249.2	7677.2	7718.7	6850.7
P53184	Nicotinamidase OS=Saccharomyces cerevisiae (strain ATCC 204508 / S288c) OX=559292 GN=PNC1 PE=1 SV=1	27	4	8	0.996	0.468393	0.543955	916.1	920	1242.5	901.4	960.1	924.1
P39533	Homocitrate dehydratase, mitochondrial OS=Saccharomyces cerevisiae (strain ATCC 204508 / S288c) OX=559292 GN=ACO2 PE=1 SV=1	14	10	11	1.039	0.468981	0.544369	659.1	663.2	656.7	688.3	634.4	562.7
Q01454	DNA polymerase alpha-binding protein OS=Saccharomyces cerevisiae (strain ATCC 204508 / S288c) OX=559292 GN=CTF4 PE=1 SV=2	7	5	5	1.019	0.469772	0.545019	77.7	79	76	76.3	79.3	69.4
P38792	Exosome complex component RRP4 OS=Saccharomyces cerevisiae (strain ATCC 204508 / S288c) OX=559292 GN=RRP4 PE=1 SV=1	6	2	2	0.957	0.470639	0.545756	31.9	40.8	38.2	34.3	49.5	39.9
P53290	GTP-binding protein GTR2 OS=Saccharomyces cerevisiae (strain ATCC 204508 / S288c) OX=559292 GN=GTR2 PE=1 SV=1	9	3	3	1.015	0.471028	0.545938	111.6	102	107.7	105.9	106.1	137.8
Q12084	Putative uridine kinase DAS2 OS=Saccharomyces cerevisiae (strain ATCC 204508 / S288c) OX=559292 GN=DAS2 PE=1 SV=1	4	1	1	1.128	0.474914	0.5499	75.1	77.7	73.3	66.6	66.6	81.1
Q99321	Diphosphoinositol polyphosphate phosphohydrolase DDP1 OS=Saccharomyces cerevisiae (strain ATCC 204508 / S288c) OX=559292 GN=DDP1 PE=1 SV=3	15	3	3	1.162	0.475162	0.549917	48	46.8	46.9	53.7	40.3	34.9
P00942	Triosephosphate isomerase OS=Saccharomyces cerevisiae (strain ATCC 204508 / S288c) OX=559292 GN=TPI1 PE=1 SV=2	50	11	22	0.891	0.47789	0.552803	3658.5	3676.2	3688.6	3413.9	4171.9	4124
P30657	Proteasome subunit beta type-7 OS=Saccharomyces cerevisiae (strain ATCC 204508 / S288c) OX=559292 GN=PRE4 PE=1 SV=1	20	5	7	1.112	0.479974	0.554663	425.8	413.4	429.3	374.3	382.8	452
Q99369	Family of serine hydrolases 3 OS=Saccharomyces cerevisiae (strain ATCC 204508 / S288c) OX=559292 GN=FSH3 PE=2 SV=1	22	5	6	0.736	0.48002	0.554663	16.3	25	15.5	17.8	24.4	22.1
P19524	Myosin-2 OS=Saccharomyces cerevisiae (strain ATCC 204508 / S288c) OX=559292 GN=MYO2 PE=1 SV=1	21	29	39	0.951	0.480205	0.554663	2154.4	2299.2	2153.8	2266.6	2152.5	2383.1
P40202	Superoxide dismutase 1 copper chaperone OS=Saccharomyces cerevisiae (strain ATCC 204508 / S288c) OX=559292 GN=CCS1 PE=1 SV=1	25	5	12	0.983	0.480553	0.554752	1031.1	1005.7	992	1022.8	1091.3	992.5
P38628	Phosphoacetylglucosamine mutase OS=Saccharomyces cerevisiae (strain ATCC 204508 / S288c) OX=559292 GN=PCM1 PE=1 SV=2	30	16	25	1.073	0.480754	0.554752	555	565.1	528.3	517.4	575.5	491.9
Q03778	Riboflavin kinase OS=Saccharomyces cerevisiae (strain ATCC 204508 / S288c) OX=559292 GN=FMN1 PE=1 SV=1	7	1	1	0.962	0.482212	0.556163	39	36	45	40.6	40.5	25.5
P22139	DNA-directed RNA polymerases I, II, and III subunit RPABC5 OS=Saccharomyces cerevisiae (strain ATCC 204508 / S288c) OX=559292 GN=RPB10 PE=1 SV=2	53	2	3	1.02	0.48408	0.558043	445.3	446	429.9	452.4	436.6	362.1
P16547	Mitochondrial outer membrane protein OM45 OS=Saccharomyces cerevisiae (strain ATCC 204508 / S288c) OX=559292 GN=OM45 PE=1 SV=2	11	3	3	1.022	0.484378	0.558113	49.9	53.1	54.4	50.9	77.5	52
P32583	Suppressor protein SRP40 OS=Saccharomyces cerevisiae (strain ATCC 204508 / S288c) OX=559292 GN=SRP40 PE=1 SV=2	7	3	7	0.983	0.48749	0.561113	1139.1	1185	1126.7	1162.8	1158.8	962.3
P38080	Serine/threonine-protein kinase AKL1 OS=Saccharomyces cerevisiae (strain ATCC 204508 / S288c) OX=559292 GN=AKL1 PE=1 SV=1	8	6	6	0.797	0.487541	0.561113	166	144.9	207.3	208.4	152.4	226.3
P35184	Ribosome assembly protein SQT1 OS=Saccharomyces cerevisiae (strain ATCC 204508 / S288c) OX=559292 GN=SQT1 PE=1 SV=2	6	2	2	1.006	0.487696	0.561113	337.4	341.5	305.4	355.2	335.3	326.6
P46151	Methylenetetrahydrofolate reductase 1 OS=Saccharomyces cerevisiae (strain ATCC 204508 / S288c) OX=559292 GN=MET12 PE=1 SV=2	11	7	8	0.955	0.48889	0.562211	211.1	209.3	231.5	221	233.5	216.9
Q04602	Vacuolar basic amino acid transporter 4 OS=Saccharomyces cerevisiae (strain ATCC 204508 / S288c) OX=559292 GN=VBA4 PE=1 SV=1	4	2	4	0.716	0.491067	0.564439	31.8	28.2	28.9	40.4	21.9	64.4
P39715	Shuttling pre-60S factor ECM1 OS=Saccharomyces cerevisiae (strain ATCC 204508 / S288c) OX=559292 GN=ECM1 PE=1 SV=2	26	4	5	1.062	0.494892	0.568558	223.9	220.8	190	207.9	217.4	165.3
P36049	rRNA-processing protein EBP2 OS=Saccharomyces cerevisiae (strain ATCC 204508 / S288c) OX=559292 GN=EBP2 PE=1 SV=1	6	2	3	0.908	0.497817	0.571137	60.3	57.6	52.1	63.4	49.5	85.5
Q04228	UBX domain-containing protein 2 OS=Saccharomyces cerevisiae (strain ATCC 204508 / S288c) OX=559292 GN=UBX2 PE=1 SV=1	2	1	1	0.694	0.49786	0.571137	28.1	24.3	26.8	39.6	38.6	20.5
P40484	DBF2 kinase activator protein MOB1 OS=Saccharomyces cerevisiae (strain ATCC 204508 / S288c) OX=559292 GN=MOB1 PE=1 SV=2	5	1	2	1.077	0.497864	0.571137	22.6	20	20.3	18.9	15.1	23.5
P19659	Mediator of RNA polymerase II transcription subunit 15 OS=Saccharomyces cerevisiae (strain ATCC 204508 / S288c) OX=559292 GN=GAL11 PE=1 SV=3	1	1	1	0.92	0.498689	0.571804	13.9	16.6	14.1	14.2	15.3	19.1
Q03063	Down-regulator of invasive growth 1 OS=Saccharomyces cerevisiae (strain ATCC 204508 / S288c) OX=559292 GN=DIG1 PE=1 SV=1	6	2	4	0.533	0.501658	0.574929	195.6	54.4	278.8	367.2	87.2	452.7
Q05775	Eukaryotic translation initiation factor 3 subunit J OS=Saccharomyces cerevisiae (strain ATCC 204508 / S288c) OX=559292 GN=HCR1 PE=1 SV=1	42	11	28	0.944	0.503721	0.577012	2070.7	2093	2159.1	2216.7	2038.2	2225.8
Q3E7A4	COX assembly mitochondrial protein 2 OS=Saccharomyces cerevisiae (strain ATCC 204508 / S288c) OX=559292 GN=CMC2 PE=1 SV=1	25	3	4	1.066	0.505132	0.578346	35.4	43.7	33.2	37.7	33.2	33.2
P06169	Pyruvate decarboxylase isozyme 1 OS=Saccharomyces cerevisiae (strain ATCC 204508 / S288c) OX=559292 GN=PDC1 PE=1 SV=7	52	22	266	1.013	0.50573	0.578749	58413.4	64267.7	61833.4	62220.7	61061	55070.1
Q99316	Protein disulfide isomerase MPD2 OS=Saccharomyces cerevisiae (strain ATCC 204508 / S288c) OX=559292 GN=MPD2 PE=1 SV=1	13	3	4	0.978	0.509316	0.58257	71.2	65.6	72.8	66.8	79.9	72.8
P00815	Histidine biosynthesis trifunctional protein OS=Saccharomyces cerevisiae (strain ATCC 204508 / S288c) OX=559292 GN=HIS4 PE=1 SV=3	34	25	49	0.934	0.510084	0.582822	5324.3	5985.5	5240.8	5667.6	5701.7	5711.7
P25297	Inorganic phosphate transporter PHO84 OS=Saccharomyces cerevisiae (strain ATCC 204508 / S288c) OX=559292 GN=PHO84 PE=1 SV=2	12	6	12	0.853	0.510242	0.582822	938.2	966.7	815.4	1100.4	1136	789.3
P32458	Cell division control protein 11 OS=Saccharomyces cerevisiae (strain ATCC 204508 / S288c) OX=559292 GN=CDC11 PE=1 SV=1	6	2	3	1.08	0.510279	0.582822	139.9	145.2	154.7	157.5	125.8	134.5
P42073	RNA end formation protein 2 OS=Saccharomyces cerevisiae (strain ATCC 204508 / S288c) OX=559292 GN=REF2 PE=1 SV=2	5	3	3	1.013	0.511103	0.583481	62.6	66.9	69.2	65.5	75.5	66.1
P53727	Putative pyridoxal kinase BUD17 OS=Saccharomyces cerevisiae (strain ATCC 204508 / S288c) OX=559292 GN=BUD17 PE=1 SV=1	5	1	1	1.209	0.513155	0.585539	14.7	19.8	17.7	14.7	13.3	19.4
P47061	Vacuolar protein sorting-associated protein 53 OS=Saccharomyces cerevisiae (strain ATCC 204508 / S288c) OX=559292 GN=VPS53 PE=1 SV=1	3	2	2	0.872	0.515376	0.587788	92.4	58.6	99.6	105.9	68.6	125.1
P40303	Proteasome subunit alpha type-4 OS=Saccharomyces cerevisiae (strain ATCC 204508 / S288c) OX=559292 GN=PRE6 PE=1 SV=1	29	4	7	0.922	0.517551	0.589983	522	519.6	640.5	566.2	562.4	654.5
Q08561	Ino eighty subunit 4 OS=Saccharomyces cerevisiae (strain ATCC 204508 / S288c) OX=559292 GN=IES4 PE=1 SV=1	10	1	1	1.03	0.518036	0.59025	319.7	316.9	323.2	282	333.7	310.5
Q05791	Cell division cycle protein 123 OS=Saccharomyces cerevisiae (strain ATCC 204508 / S288c) OX=559292 GN=CDC123 PE=1 SV=1	7	2	2	1.198	0.519169	0.590977	37.4	29.7	68.9	45.1	29.2	31.2
Q02629	Nucleoporin NUP100/NSP100 OS=Saccharomyces cerevisiae (strain ATCC 204508 / S288c) OX=559292 GN=NUP100 PE=1 SV=1	6	3	4	1.027	0.519176	0.590977	528	515.8	515	502.5	541.6	465.1
P40531	Protein GVP36 OS=Saccharomyces cerevisiae (strain ATCC 204508 / S288c) OX=559292 GN=GVP36 PE=1 SV=1	38	12	62	0.872	0.522015	0.593764	2974.4	2974.9	3023.9	3409.7	2525.7	4701.7
P43639	Casein kinase II subunit beta OS=Saccharomyces cerevisiae (strain ATCC 204508 / S288c) OX=559292 GN=CKB1 PE=1 SV=1	10	2	4	0.945	0.522129	0.593764	452.3	469.8	470.4	500.1	497	441.9
P18852	Guanine nucleotide-binding protein subunit gamma OS=Saccharomyces cerevisiae (strain ATCC 204508 / S288c) OX=559292 GN=STE18 PE=1 SV=1	16	1	1	0.85	0.522928	0.594386	90.3	86.6	96.7	106.2	128.4	77.8
P07255	Cytochrome c oxidase subunit 7A OS=Saccharomyces cerevisiae (strain ATCC 204508 / S288c) OX=559292 GN=COX9 PE=1 SV=2	17	1	1	1.082	0.525547	0.597074	14	18.4	17.4	17.3	16.1	12.1
P47771	Aldehyde dehydrogenase [NAD(P)+] 1 OS=Saccharomyces cerevisiae (strain ATCC 204508 / S288c) OX=559292 GN=ALD2 PE=1 SV=2	18	8	10	0.996	0.526775	0.598033	274	318.6	306	307.2	324.1	299.1
P53215	tRNA(His) guanylyltransferase OS=Saccharomyces cerevisiae (strain ATCC 204508 / S288c) OX=559292 GN=THG1 PE=1 SV=1	4	1	1	1.119	0.526899	0.598033	18.5	17.6	23.7	16.5	14.5	22.8
Q08979	Kelch repeat-containing protein 3 OS=Saccharomyces cerevisiae (strain ATCC 204508 / S288c) OX=559292 GN=KEL3 PE=1 SV=1	8	3	4	1.023	0.530656	0.601931	57.3	53.3	56.2	46.1	57.8	55
P39931	Protein SSP120 OS=Saccharomyces cerevisiae (strain ATCC 204508 / S288c) OX=559292 GN=SSP120 PE=1 SV=1	20	5	11	0.98	0.531002	0.601931	467.2	423	440.1	438	448.9	479.8
Q12446	Proline-rich protein LAS17 OS=Saccharomyces cerevisiae (strain ATCC 204508 / S288c) OX=559292 GN=LAS17 PE=1 SV=1	5	3	3	0.955	0.531101	0.601931	40.4	44.1	42	44	39	54.7
Q03835	Monothiol glutaredoxin-3 OS=Saccharomyces cerevisiae (strain ATCC 204508 / S288c) OX=559292 GN=GRX3 PE=1 SV=2	16	4	6	0.984	0.536469	0.607723	607.5	628	727.1	659.2	638.3	571.4
Q86ZR7	Putative uncharacterized hydrolase YKL033W-A OS=Saccharomyces cerevisiae (strain ATCC 204508 / S288c) OX=559292 GN=YKL033W-A PE=3 SV=2	56	10	12	0.982	0.53782	0.608924	1819.6	1799.7	1743.3	1833.3	1727.4	1954.2
Q08986	S-adenosylmethionine permease SAM3 OS=Saccharomyces cerevisiae (strain ATCC 204508 / S288c) OX=559292 GN=SAM3 PE=1 SV=1	2	1	1	0.881	0.538047	0.608924	22	22.4	29.8	29.9	25.4	24.5
P32909	Protein SMY2 OS=Saccharomyces cerevisiae (strain ATCC 204508 / S288c) OX=559292 GN=SMY2 PE=1 SV=2	2	2	2	0.984	0.538899	0.609595	142.9	135	138.3	142.9	140.5	110.7
P43583	Proteasome activator BLM10 OS=Saccharomyces cerevisiae (strain ATCC 204508 / S288c) OX=559292 GN=BLM10 PE=1 SV=2	1	3	3	0.884	0.54043	0.611033	30.8	61.9	29.5	34.9	25	36.9
P32769	Elongation factor 1 alpha-like protein OS=Saccharomyces cerevisiae (strain ATCC 204508 / S288c) OX=559292 GN=HBS1 PE=1 SV=2	17	8	10	1.017	0.54133	0.611757	611.3	648.4	644.8	585.6	641.9	634.1
P53334	Probable family 17 glucosidase SCW4 OS=Saccharomyces cerevisiae (strain ATCC 204508 / S288c) OX=559292 GN=SCW4 PE=1 SV=1	7	2	2	0.86	0.544857	0.615448	202.2	208.5	191.9	235.1	244.4	176.4
Q99257	mRNA export factor MEX67 OS=Saccharomyces cerevisiae (strain ATCC 204508 / S288c) OX=559292 GN=MEX67 PE=1 SV=1	13	6	6	1.091	0.547209	0.617808	185.3	179.2	187.2	169.9	160.8	198.5
Q03020	Iron sulfur cluster assembly protein 1, mitochondrial OS=Saccharomyces cerevisiae (strain ATCC 204508 / S288c) OX=559292 GN=ISU1 PE=1 SV=1	7	1	2	1.085	0.551624	0.622262	73.4	79.9	99.2	73.7	72.5	87.9
Q03652	Protein DML1 OS=Saccharomyces cerevisiae (strain ATCC 204508 / S288c) OX=559292 GN=DML1 PE=3 SV=1	4	2	2	1.061	0.551787	0.622262	34.6	33.8	34.5	28	37.2	32.5
P27472	Glycogen [starch] synthase isoform 2 OS=Saccharomyces cerevisiae (strain ATCC 204508 / S288c) OX=559292 GN=GSY2 PE=1 SV=3	16	10	12	0.945	0.551947	0.622262	298.4	341.7	387.5	361.7	412.6	323.6
P40516	Protein-lysine N-methyltransferase EFM4 OS=Saccharomyces cerevisiae (strain ATCC 204508 / S288c) OX=559292 GN=EFM4 PE=1 SV=1	15	3	8	0.989	0.55351	0.623726	318.5	322.4	287.1	322.4	322	307.8
P53262	V0 assembly protein 1 OS=Saccharomyces cerevisiae (strain ATCC 204508 / S288c) OX=559292 GN=VOA1 PE=1 SV=1	9	2	4	0.884	0.554469	0.624507	160.7	168.4	167	198.7	146.9	188.8
Q06493	LETM1 domain-containing protein YLH47, mitochondrial OS=Saccharomyces cerevisiae (strain ATCC 204508 / S288c) OX=559292 GN=YLH47 PE=1 SV=1	8	2	2	0.838	0.555148	0.624712	47	44.9	48.1	56.1	63.4	38.9
Q12377	26S proteasome regulatory subunit RPN6 OS=Saccharomyces cerevisiae (strain ATCC 204508 / S288c) OX=559292 GN=RPN6 PE=1 SV=3	27	10	15	0.985	0.555181	0.624712	883.6	926	949.9	940.5	891.9	1001.2
Q12386	Actin-like protein ARP8 OS=Saccharomyces cerevisiae (strain ATCC 204508 / S288c) OX=559292 GN=ARP8 PE=1 SV=1	5	5	6	0.955	0.555487	0.624757	70.5	76	61	81.8	64.8	73.8
P36421	Tyrosine--tRNA ligase, cytoplasmic OS=Saccharomyces cerevisiae (strain ATCC 204508 / S288c) OX=559292 GN=TYS1 PE=1 SV=3	42	18	34	1.027	0.559231	0.628667	4781.1	4833.2	4562.9	4656.3	4694.3	4648.7
P38836	Putative metallocarboxypeptidase ECM14 OS=Saccharomyces cerevisiae (strain ATCC 204508 / S288c) OX=559292 GN=ECM14 PE=1 SV=1	8	3	5	0.955	0.56324	0.632872	145.5	155.9	150.2	161.7	157.2	144.5
P10591	Heat shock protein SSA1 OS=Saccharomyces cerevisiae (strain ATCC 204508 / S288c) OX=559292 GN=SSA1 PE=1 SV=4	74	47	515	0.902	0.56365	0.633031	13174.5	14661.8	18072.5	15889.5	16364.3	16255.5
P38882	U3 small nucleolar RNA-associated protein 9 OS=Saccharomyces cerevisiae (strain ATCC 204508 / S288c) OX=559292 GN=UTP9 PE=1 SV=1	13	6	6	0.926	0.567672	0.637243	888.8	924.1	863.1	959.6	981.2	836.3
P39111	V-type proton ATPase subunit F OS=Saccharomyces cerevisiae (strain ATCC 204508 / S288c) OX=559292 GN=VMA7 PE=1 SV=1	8	1	1	1.041	0.568725	0.638122	445.8	435.2	451.9	428.3	472.8	381.6
P53935	Stress response protein NST1 OS=Saccharomyces cerevisiae (strain ATCC 204508 / S288c) OX=559292 GN=NST1 PE=1 SV=1	3	4	4	1.055	0.569475	0.638658	17.5	14.1	13.5	13.4	17.1	11.1
P31380	ATP-dependent helicase FUN30 OS=Saccharomyces cerevisiae (strain ATCC 204508 / S288c) OX=559292 GN=FUN30 PE=1 SV=1	2	3	3	0.867	0.569806	0.638726	38.4	45.1	37.3	45.9	37.4	44.3
Q12063	Dehydrodolichyl diphosphate synthase complex subunit NUS1 OS=Saccharomyces cerevisiae (strain ATCC 204508 / S288c) OX=559292 GN=NUS1 PE=1 SV=1	6	2	2	0.879	0.570415	0.639104	61	61.5	71.4	70	78.7	58.7
P40463	Protein VHS2 OS=Saccharomyces cerevisiae (strain ATCC 204508 / S288c) OX=559292 GN=VHS2 PE=1 SV=1	2	1	1	0.946	0.571792	0.640341	285.8	297.8	291.3	307.7	258	409.4
P47076	DNA-directed RNA polymerase III subunit RPC9 OS=Saccharomyces cerevisiae (strain ATCC 204508 / S288c) OX=559292 GN=RPC17 PE=1 SV=2	13	2	2	0.995	0.572636	0.640982	33.4	39.1	30.9	48.8	33.6	32.5
P38234	Protein RFS1 OS=Saccharomyces cerevisiae (strain ATCC 204508 / S288c) OX=559292 GN=RFS1 PE=1 SV=1	24	4	7	1.082	0.573234	0.641347	558	563.4	632.8	520.6	498.4	646.5
P39958	Rab GDP-dissociation inhibitor OS=Saccharomyces cerevisiae (strain ATCC 204508 / S288c) OX=559292 GN=GDI1 PE=1 SV=1	31	11	18	0.97	0.576344	0.64452	1124.2	1189.8	1279.3	1158.6	1226.2	1331.9
P40160	Serine/threonine-protein kinase RIO2 OS=Saccharomyces cerevisiae (strain ATCC 204508 / S288c) OX=559292 GN=RIO2 PE=1 SV=1	21	8	14	1.05	0.576992	0.644937	794.7	816	727.1	803.7	706.5	756.8
P53883	Nucleolar protein 13 OS=Saccharomyces cerevisiae (strain ATCC 204508 / S288c) OX=559292 GN=NOP13 PE=1 SV=2	18	7	9	1.038	0.578784	0.646634	1151.9	1135.9	982.8	1094.6	1076.9	1228.9
P38904	Protein SPP41 OS=Saccharomyces cerevisiae (strain ATCC 204508 / S288c) OX=559292 GN=SPP41 PE=1 SV=2	0	1	1	0.478	0.579129	0.646712	284.5	78.4	73.6	164.1	131.2	183.1
P33755	Nuclear protein localization protein 4 OS=Saccharomyces cerevisiae (strain ATCC 204508 / S288c) OX=559292 GN=NPL4 PE=1 SV=1	11	6	6	1.11	0.580116	0.647507	177.2	166.4	176.9	159.4	187	155.9
Q04958	Lysophospholipase NTE1 OS=Saccharomyces cerevisiae (strain ATCC 204508 / S288c) OX=559292 GN=NTE1 PE=1 SV=1	1	1	1	0.993	0.581185	0.648393	55.4	60.9	53.3	55.8	70.2	54.3
O14468	Uncharacterized protein YOR304C-A OS=Saccharomyces cerevisiae (strain ATCC 204508 / S288c) OX=559292 GN=YOR304C-A PE=1 SV=1	14	1	1	0.911	0.582044	0.648737	33.9	33.5	21	37.2	36.8	25.1
P53217	Uncharacterized membrane protein YGR026W OS=Saccharomyces cerevisiae (strain ATCC 204508 / S288c) OX=559292 GN=YGR026W PE=1 SV=1	3	1	1	0.962	0.584741	0.651435	175.1	182.2	205.6	187.9	189.4	203.5
P33417	Intrastrand cross-link recognition protein OS=Saccharomyces cerevisiae (strain ATCC 204508 / S288c) OX=559292 GN=IXR1 PE=1 SV=2	4	2	2	0.767	0.585977	0.652502	17.2	15.1	17.5	23.3	22.5	12.7
P53144	HD domain-containing protein YGL101W OS=Saccharomyces cerevisiae (strain ATCC 204508 / S288c) OX=559292 GN=YGL101W PE=1 SV=1	16	3	3	1.001	0.587494	0.652561	234.8	218.5	223	222.8	223	221
Q04214	Transposon Ty1-MR1 Gag-Pol polyprotein OS=Saccharomyces cerevisiae (strain ATCC 204508 / S288c) OX=559292 GN=TY1B-MR1 PE=1 SV=2	18	29	93	1.025	0.587693	0.652561	923.2	995.2	906.8	900.9	883.6	973.4
P40496	37S ribosomal protein S25, mitochondrial OS=Saccharomyces cerevisiae (strain ATCC 204508 / S288c) OX=559292 GN=RSM25 PE=1 SV=1	8	2	2	0.893	0.590095	0.654919	22.9	20.9	21.3	24.4	23.8	10.1
P40064	Nucleoporin NUP157 OS=Saccharomyces cerevisiae (strain ATCC 204508 / S288c) OX=559292 GN=NUP157 PE=1 SV=1	8	9	11	1.007	0.590733	0.655105	538.8	553.2	551.8	539.4	582.5	547.9
P53981	Uncharacterized phosphatase YNL010W OS=Saccharomyces cerevisiae (strain ATCC 204508 / S288c) OX=559292 GN=YNL010W PE=1 SV=1	39	12	30	0.939	0.590819	0.655105	2338	2391.3	2277.8	2497.7	2491.1	2212.7
P53067	Importin subunit beta-5 OS=Saccharomyces cerevisiae (strain ATCC 204508 / S288c) OX=559292 GN=KAP114 PE=1 SV=1	1	1	1	1.076	0.591726	0.655801	35.7	41.2	31.3	32	33.2	36.9
P25360	Inorganic phosphate transporter PHO87 OS=Saccharomyces cerevisiae (strain ATCC 204508 / S288c) OX=559292 GN=PHO87 PE=1 SV=2	1	1	1	1.003	0.592125	0.655935	85.2	95.5	100.7	93.8	95.2	101.3
Q02931	NET1-associated nuclear protein 1 OS=Saccharomyces cerevisiae (strain ATCC 204508 / S288c) OX=559292 GN=NAN1 PE=1 SV=1	9	9	13	0.985	0.593393	0.65703	880	928.3	757.8	856.1	892.9	910
Contaminant_GR78_PLAFO owl	Q05866 78 KD GLUCOSE REGULATED PROTEIN HOMOLOG PRECURSOR (GRP 78) (IMMUNOGLOBULIN...	2	1	5	1.022	0.594229	0.657647	51.9	45.6	51.4	42.2	50.5	50.3
P38999	Saccharopine dehydrogenase [NADP(+), L-glutamate-forming] OS=Saccharomyces cerevisiae (strain ATCC 204508 / S288c) OX=559292 GN=LYS9 PE=1 SV=1	58	19	38	0.985	0.595836	0.659116	5519.4	5402.7	5670.5	5605.7	5240.6	6480.2
Q01662	Methionine aminopeptidase 1 OS=Saccharomyces cerevisiae (strain ATCC 204508 / S288c) OX=559292 GN=MAP1 PE=1 SV=2	41	13	25	0.94	0.596869	0.659948	3603.5	3695.6	3475.1	3834.3	4194.3	3290.4
Q12221	mRNA-binding protein PUF2 OS=Saccharomyces cerevisiae (strain ATCC 204508 / S288c) OX=559292 GN=PUF2 PE=1 SV=1	1	1	1	1.067	0.599062	0.662062	34.1	32.7	37.3	27	32	39.2
P53091	DNA replication licensing factor MCM6 OS=Saccharomyces cerevisiae (strain ATCC 204508 / S288c) OX=559292 GN=MCM6 PE=1 SV=2	3	3	3	0.979	0.607781	0.671383	186.7	192	210.9	179.3	196.2	198.2
P40582	Glutathione S-transferase 1 OS=Saccharomyces cerevisiae (strain ATCC 204508 / S288c) OX=559292 GN=GTT1 PE=1 SV=1	5	1	1	0.804	0.612045	0.675775	99.7	103.2	145.7	113.2	128.4	128.8
P32906	Endoplasmic reticulum mannosyl-oligosaccharide 1,2-alpha-mannosidase OS=Saccharomyces cerevisiae (strain ATCC 204508 / S288c) OX=559292 GN=MNS1 PE=1 SV=1	2	1	1	0.997	0.612446	0.675902	33.5	30.8	32.7	29.9	32.8	40.6
Q01519	Cytochrome c oxidase subunit 6B OS=Saccharomyces cerevisiae (strain ATCC 204508 / S288c) OX=559292 GN=COX12 PE=1 SV=2	16	1	1	0.848	0.615258	0.678686	41.3	45.1	43.5	51.4	34	65.1
Q04307	DNA-directed RNA polymerase III subunit RPC10 OS=Saccharomyces cerevisiae (strain ATCC 204508 / S288c) OX=559292 GN=RPC11 PE=1 SV=1	26	2	3	0.989	0.615855	0.679027	343.9	370.5	327.1	347.6	366.9	281.3
P17536	Tropomyosin-1 OS=Saccharomyces cerevisiae (strain ATCC 204508 / S288c) OX=559292 GN=TPM1 PE=1 SV=1	61	15	34	1.013	0.616683	0.679622	2563.5	2456.9	2754.4	2667.6	2530.7	2381.7
P40002	Transcriptional regulator MIT1 OS=Saccharomyces cerevisiae (strain ATCC 204508 / S288c) OX=559292 GN=MIT1 PE=1 SV=1	2	1	1	0.768	0.617833	0.68057	46.9	31	55.8	61.1	33.2	62
P15790	Casein kinase II subunit alpha OS=Saccharomyces cerevisiae (strain ATCC 204508 / S288c) OX=559292 GN=CKA1 PE=1 SV=1	11	4	5	0.982	0.620661	0.683365	171.9	189.6	210.3	204.5	192.6	193.1
P40157	Vacuolar import and degradation protein 27 OS=Saccharomyces cerevisiae (strain ATCC 204508 / S288c) OX=559292 GN=VID27 PE=1 SV=1	8	6	7	1.013	0.621163	0.683599	143.4	141.5	149	141.5	133	150.6
P39743	Reduced viability upon starvation protein 167 OS=Saccharomyces cerevisiae (strain ATCC 204508 / S288c) OX=559292 GN=RVS167 PE=1 SV=1	29	11	22	0.998	0.622213	0.684435	3166.5	3188.6	3324.1	3194.5	3159.5	3235.1
P53145	Large subunit GTPase 1 OS=Saccharomyces cerevisiae (strain ATCC 204508 / S288c) OX=559292 GN=LSG1 PE=1 SV=1	25	12	27	0.982	0.626365	0.68868	706.4	698.4	632.1	711.1	651.1	727.6
P39990	13 kDa ribonucleoprotein-associated protein OS=Saccharomyces cerevisiae (strain ATCC 204508 / S288c) OX=559292 GN=SNU13 PE=1 SV=1	25	2	3	1.05	0.627634	0.689753	166.3	154.8	146	173	147.5	124.7
P40055	U3 small nucleolar RNA-associated protein 7 OS=Saccharomyces cerevisiae (strain ATCC 204508 / S288c) OX=559292 GN=UTP7 PE=1 SV=1	1	1	1	1.018	0.629003	0.690935	25.4	31.7	31.5	30.9	32.4	18.4
[truncated: 208 more rows]
