# Supplementary material for: RNA Polymerase II CTD phosphatase Rtr1 fine-tunes transcription termination
Source: PLoS Genet. 2020 Mar 18;16(3):e1008317. doi: 10.1371/journal.pgen.1008317 (PMC7105142; doi:10.1371/journal.pgen.1008317)
Supplement: S5 Table — Table contains the following information from the MACS output: chromosome name, start position of peak, end position of peak, peak name, integer score for display, fold-change, (-log10) pvalue, (-log10) qvalue, and relative summit position to peak start. (XLSX) [file pgen.1008317.s005.xlsx]

## Sheet: Sheet1
chromosome name	start position of peak	end position of peak	peak name	integer score for display	fold-change	(-log10)pvalue	(-log10)qvalue	relative summit position to peak start
chrI	14	83	Library29_default_peak_1	841	4.75884	86.0972	84.1972	35
chrI	11072	11144	Library29_default_peak_2	167	2.4178	18.0758	16.7212	42
chrI	12692	12770	Library29_default_peak_3	49	1.70781	5.9994	4.93784	50
chrI	18168	18214	Library29_default_peak_4	70	1.86132	8.13819	7.00245	22
chrI	30143	30871	Library29_default_peak_5a	87	1.97645	9.92487	8.73752	113
chrI	30143	30871	Library29_default_peak_5b	1407	6.2172	142.918	140.792	356
chrI	30143	30871	Library29_default_peak_5c	2241	8.07852	226.545	224.199	447
chrI	30143	30871	Library29_default_peak_5d	801	4.64371	82.0054	80.126	602
chrI	30143	30871	Library29_default_peak_5e	394	3.35805	41.1069	39.4881	689
chrI	31291	31337	Library29_default_peak_6	103	2.04391	11.5366	10.309	39
chrI	31414	31460	Library29_default_peak_7	93	1.98376	10.5989	9.39472	22
chrI	31687	31774	Library29_default_peak_8	28	1.49484	3.76473	2.80637	14
chrI	33213	33315	Library29_default_peak_9	33	1.53205	4.36221	3.37878	13
chrI	33818	33923	Library29_default_peak_10	16	1.36699	2.5793	1.69809	19
chrI	34396	34486	Library29_default_peak_11	24	1.45002	3.38964	2.45301	9
chrI	34724	35387	Library29_default_peak_12a	66	1.77681	7.81362	6.69271	20
chrI	34724	35387	Library29_default_peak_12b	1143	5.15655	116.412	114.384	138
chrI	34724	35387	Library29_default_peak_12c	433	3.28022	44.9847	43.3343	217
chrI	34724	35387	Library29_default_peak_12d	146	2.20461	15.9502	14.634	342
chrI	34724	35387	Library29_default_peak_12e	348	3.00137	36.4044	34.828	454
chrI	34724	35387	Library29_default_peak_12f	188	2.40122	20.2871	18.8999	547
chrI	34724	35387	Library29_default_peak_12g	22	1.43049	3.21515	2.28943	632
chrI	35614	36383	Library29_default_peak_13a	70	1.85175	8.17087	7.03476	25
chrI	35614	36383	Library29_default_peak_13b	1488	6.40909	151.014	148.861	255
chrI	35614	36383	Library29_default_peak_13c	109	2.11078	12.195	10.9519	426
chrI	35614	36383	Library29_default_peak_13d	179	2.47537	19.2784	17.9049	515
chrI	35614	36383	Library29_default_peak_13e	373	3.2813	38.9798	37.3795	580
chrI	35614	36383	Library29_default_peak_13f	13	1.33488	2.15545	1.30174	706
chrI	36565	36778	Library29_default_peak_14a	31	1.5543	4.15861	3.17867	103
chrI	36565	36778	Library29_default_peak_14b	151	2.34104	16.52	15.1914	171
chrI	37022	37081	Library29_default_peak_15	31	1.5543	4.15861	3.17867	14
chrI	37176	37267	Library29_default_peak_16	26	1.49673	3.54986	2.60253	18
chrI	39603	39752	Library29_default_peak_17	42	1.65024	5.27296	4.24111	109
chrI	43181	43343	Library29_default_peak_18	24	1.47754	3.35721	2.42121	62
chrI	44202	44306	Library29_default_peak_19	24	1.47754	3.35721	2.42121	86
chrI	45918	45973	Library29_default_peak_20	133	2.2451	14.6539	13.3594	31
chrI	46058	46133	Library29_default_peak_21	159	2.37942	17.291	15.9493	30
chrI	48256	48349	Library29_default_peak_22	59	1.78457	7.03294	5.9331	75
chrI	50776	50926	Library29_default_peak_23	20	1.43917	2.98757	2.07416	120
chrI	54336	54462	Library29_default_peak_24	670	4.25993	68.8399	67.0295	59
chrI	57752	58112	Library29_default_peak_25a	337	3.14698	35.3548	33.7884	77
chrI	57752	58112	Library29_default_peak_25b	601	4.04885	61.9265	60.1571	315
chrI	58284	58609	Library29_default_peak_26a	24	1.47754	3.35721	2.42121	118
chrI	58284	58609	Library29_default_peak_26b	24	1.47754	3.35721	2.42121	271
chrI	62911	62967	Library29_default_peak_27	89	1.95761	10.1885	8.99829	18
chrI	63802	63897	Library29_default_peak_28	23	1.46342	3.24084	2.31463	2
chrI	65266	65560	Library29_default_peak_29a	351	3.14383	36.7221	35.1439	44
chrI	65266	65560	Library29_default_peak_29b	614	4.0137	63.2574	61.4799	120
chrI	65798	65986	Library29_default_peak_30a	131	2.19653	14.4415	13.1526	30
chrI	65798	65986	Library29_default_peak_30b	51	1.70426	6.234	5.16913	159
chrI	66289	66357	Library29_default_peak_31	37	1.5832	4.71033	3.70737	32
chrI	66444	67893	Library29_default_peak_32a	47	1.66828	5.75087	4.70085	36
chrI	66444	67893	Library29_default_peak_32b	73	1.86267	8.50782	7.36225	128
chrI	66444	67893	Library29_default_peak_32c	122	2.13821	13.544	12.2752	268
chrI	66444	67893	Library29_default_peak_32d	132	2.1459	14.5601	13.2702	383
chrI	66444	67893	Library29_default_peak_32e	203	2.39909	21.7906	20.3807	457
chrI	66444	67893	Library29_default_peak_32f	92	1.79823	10.4289	9.23141	652
chrI	66444	67893	Library29_default_peak_32g	150	2.01219	16.3285	15.0054	740
chrI	66444	67893	Library29_default_peak_32h	88	1.72607	10.0476	8.85891	912
chrI	66444	67893	Library29_default_peak_32i	176	2.03089	18.9864	17.6183	1070
chrI	66444	67893	Library29_default_peak_32j	257	2.26697	27.2473	25.7691	1143
chrI	66444	67893	Library29_default_peak_32k	1218	4.1527	123.901	121.843	1204
chrI	66444	67893	Library29_default_peak_32l	616	3.05095	63.3961	61.6181	1368
chrI	71614	73535	Library29_default_peak_33a	4632	7.79984	465.882	463.204	274
chrI	71614	73535	Library29_default_peak_33b	4628	7.81557	465.545	462.867	352
chrI	71614	73535	Library29_default_peak_33c	4382	7.63525	440.871	438.218	512
chrI	71614	73535	Library29_default_peak_33d	1124	3.82674	114.442	112.42	697
chrI	71614	73535	Library29_default_peak_33e	1779	4.78355	180.177	177.942	834
chrI	71614	73535	Library29_default_peak_33f	957	3.61848	97.7146	95.7631	992
chrI	71614	73535	Library29_default_peak_33g	309	2.36739	32.4468	30.9106	1111
chrI	71614	73535	Library29_default_peak_33h	405	2.60749	42.2035	40.5758	1157
chrI	71614	73535	Library29_default_peak_33i	286	2.32589	30.1358	28.6248	1221
chrI	71614	73535	Library29_default_peak_33j	323	2.43307	33.934	32.3821	1415
chrI	71614	73535	Library29_default_peak_33k	459	2.75475	47.6337	45.9639	1537
chrI	71614	73535	Library29_default_peak_33l	502	2.84502	51.9151	50.2127	1766
chrI	71614	73535	Library29_default_peak_33m	2484	5.91229	250.817	248.421	1858
chrI	78422	78532	Library29_default_peak_34	56	1.76538	6.76773	5.67737	42
chrI	78636	78682	Library29_default_peak_35	75	1.8997	8.71689	7.56359	33
chrI	78768	78927	Library29_default_peak_36a	27	1.51592	3.74768	2.78959	73
chrI	78768	78927	Library29_default_peak_36b	54	1.74619	6.50704	5.42609	131
chrI	80281	80353	Library29_default_peak_37	342	3.16617	35.8649	34.2936	35
chrI	81273	81341	Library29_default_peak_38	368	3.26211	38.4543	36.8586	35
chrI	82925	83141	Library29_default_peak_39	155	2.36023	16.9037	15.5687	71
chrI	83265	83323	Library29_default_peak_40	27	1.51592	3.74768	2.78959	32
chrI	85728	85798	Library29_default_peak_41	112	2.12997	12.535	11.2839	40
chrI	87719	87783	Library29_default_peak_42	90	1.99564	10.2372	9.04163	28
chrI	87953	88002	Library29_default_peak_43	40	1.63105	5.04033	4.01875	35
chrI	90927	91044	Library29_default_peak_44	35	1.59268	4.58962	3.58848	15
chrI	91973	92096	Library29_default_peak_45	27	1.51592	3.74768	2.78959	15
chrI	92240	92289	Library29_default_peak_46	47	1.68862	5.75254	4.70085	24
chrI	92888	92983	Library29_default_peak_47	15	1.3816	2.47301	1.59411	0
chrI	93963	94070	Library29_default_peak_48	17	1.40079	2.63915	1.74855	82
chrI	95920	95969	Library29_default_peak_49	54	1.74619	6.50704	5.42609	29
chrI	97620	97683	Library29_default_peak_50	133	2.2451	14.6539	13.3594	26
chrI	99897	99972	Library29_default_peak_51	242	2.7632	25.7256	24.265	30
chrI	100562	100842	Library29_default_peak_52a	78	1.91889	9.01262	7.85073	38
chrI	100562	100842	Library29_default_peak_52b	64	1.82294	7.57677	6.45887	225
chrI	100926	101140	Library29_default_peak_53a	72	1.88051	8.4254	7.28079	21
chrI	100926	101140	Library29_default_peak_53b	84	1.95727	9.61664	8.43756	76
chrI	100926	101140	Library29_default_peak_53c	109	2.11078	12.195	10.9519	178
chrI	106157	106214	Library29_default_peak_54	17	1.40079	2.63915	1.74855	28
chrI	107391	107793	Library29_default_peak_55a	953	5.06586	97.3116	95.3613	49
chrI	107391	107793	Library29_default_peak_55b	14	1.36241	2.31231	1.44508	200
chrI	107391	107793	Library29_default_peak_55c	19	1.41998	2.81069	1.90868	276
chrI	107391	107793	Library29_default_peak_55d	19	1.41998	2.81069	1.90868	330
chrI	108848	108924	Library29_default_peak_56	13	1.34322	2.15709	1.30174	0
chrI	110437	110498	Library29_default_peak_57	81	1.93808	9.31255	8.14188	27
chrI	110903	110994	Library29_default_peak_58	19	1.41998	2.81069	1.90868	41
chrI	115193	115383	Library29_default_peak_59a	155	2.36023	16.9037	15.5687	37
chrI	115193	115383	Library29_default_peak_59b	40	1.63105	5.04033	4.01875	150
chrI	124946	125053	Library29_default_peak_60	13	1.34322	2.15709	1.30174	1
chrI	125423	125493	Library29_default_peak_61	22	1.45835	3.16976	2.24495	35
chrI	125631	125965	Library29_default_peak_62a	42	1.65024	5.27296	4.24111	15
chrI	125631	125965	Library29_default_peak_62b	72	1.88051	8.4254	7.28079	127
chrI	125631	125965	Library29_default_peak_62c	20	1.43917	2.98757	2.07416	247
chrI	126058	126150	Library29_default_peak_63	33	1.57349	4.37162	3.38094	89
chrI	126492	126700	Library29_default_peak_64a	44	1.66943	5.51038	4.46846	22
chrI	126492	126700	Library29_default_peak_64b	14	1.36241	2.31231	1.44508	184
chrI	127977	128082	Library29_default_peak_65	17	1.40079	2.63915	1.74855	3
chrI	128663	128709	Library29_default_peak_66	75	1.8997	8.71689	7.56359	32
chrI	130673	131236	Library29_default_peak_67a	49	1.70781	5.9994	4.93784	114
chrI	130673	131236	Library29_default_peak_67b	216	2.64807	23.0623	21.6353	275
chrI	130673	131236	Library29_default_peak_67c	348	3.18535	36.3776	34.8014	434
chrI	130673	131236	Library29_default_peak_67d	72	1.88051	8.4254	7.28079	544
chrI	131380	131472	Library29_default_peak_68	19	1.41998	2.81069	1.90868	0
chrI	131932	131984	Library29_default_peak_69	70	1.86132	8.13819	7.00245	28
chrI	132141	132307	Library29_default_peak_70	87	1.97645	9.92487	8.73752	120
chrI	132628	132789	Library29_default_peak_71	848	4.77803	86.7853	84.8819	121
chrI	134272	134335	Library29_default_peak_72	54	1.74619	6.50704	5.42609	23
chrI	135651	135697	Library29_default_peak_73	47	1.68862	5.75254	4.70085	34
chrI	136167	136359	Library29_default_peak_74	140	2.28348	15.3896	14.0816	129
chrI	136453	136514	Library29_default_peak_75	133	2.2451	14.6539	13.3594	31
chrI	137340	137538	Library29_default_peak_76a	13	1.34322	2.15709	1.30174	23
chrI	137340	137538	Library29_default_peak_76b	96	2.03402	10.8739	9.66234	77
chrI	137875	137955	Library29_default_peak_77	65	1.78967	7.71835	6.59866	40
chrI	138166	138269	Library29_default_peak_78	188	2.38066	20.2128	18.8261	69
chrI	138797	138848	Library29_default_peak_79	93	1.79108	10.564	9.36022	20
chrI	139111	139261	Library29_default_peak_80a	109	1.85801	12.1656	10.9271	35
chrI	139111	139261	Library29_default_peak_80b	264	2.41501	27.8948	26.4097	126
chrI	141759	141813	Library29_default_peak_81	267	2.40021	28.2106	26.7211	26
chrI	142115	143699	Library29_default_peak_82a	1807	5.43756	183.031	180.788	118
chrI	142115	143699	Library29_default_peak_82b	1738	5.34834	176.102	173.878	279
chrI	142115	143699	Library29_default_peak_82c	2407	6.368	243.14	240.759	341
chrI	142115	143699	Library29_default_peak_82d	702	3.4915	72.0485	70.2216	474
chrI	142115	143699	Library29_default_peak_82e	1029	4.13659	104.934	102.951	553
chrI	142115	143699	Library29_default_peak_82f	467	2.94726	48.4452	46.7682	643
chrI	142115	143699	Library29_default_peak_82g	317	2.55351	33.3398	31.7947	763
chrI	142115	143699	Library29_default_peak_82h	92	1.77435	10.4694	9.27137	859
chrI	142115	143699	Library29_default_peak_82i	165	2.07383	17.8904	16.5404	920
chrI	142115	143699	Library29_default_peak_82j	588	3.2444	60.5991	58.839	988
chrI	142115	143699	Library29_default_peak_82k	69	1.66088	8.08457	6.95492	1094
chrI	142115	143699	Library29_default_peak_82l	2138	6.0415	216.178	213.855	1242
chrI	142115	143699	Library29_default_peak_82m	12652	17.8452	1268.3	1265.23	1347
chrI	142115	143699	Library29_default_peak_82n	340	2.64013	35.6429	34.0748	1518
chrI	146388	146512	Library29_default_peak_83	1588	5.17957	161	158.819	89
chrI	150155	150228	Library29_default_peak_84	626	4.12561	64.4125	62.6277	39
chrI	150906	151031	Library29_default_peak_85a	40	1.63105	5.04033	4.01875	24
chrI	150906	151031	Library29_default_peak_85b	233	2.72482	24.8257	23.3761	97
chrI	151547	151818	Library29_default_peak_86a	1328	6.02531	134.956	132.857	65
chrI	151547	151818	Library29_default_peak_86b	607	4.06804	62.545	60.7719	143
chrI	152198	152829	Library29_default_peak_87a	93	2.01483	10.5535	9.34984	29
chrI	152198	152829	Library29_default_peak_87b	112	2.12997	12.535	11.2839	114
chrI	152198	152829	Library29_default_peak_87c	87	1.97645	9.92487	8.73752	263
chrI	152198	152829	Library29_default_peak_87d	81	1.93808	9.31255	8.14188	398
chrI	152198	152829	Library29_default_peak_87e	49	1.70781	5.9994	4.93784	475
chrI	152198	152829	Library29_default_peak_87f	51	1.727	6.25091	5.17955	610
chrI	152924	153079	Library29_default_peak_88	67	1.84213	7.8553	6.72842	130
chrI	153439	153511	Library29_default_peak_89	38	1.61187	4.81253	3.80115	20
chrI	153819	154357	Library29_default_peak_90a	87	1.97645	9.92487	8.73752	99
chrI	153819	154357	Library29_default_peak_90b	67	1.84213	7.8553	6.72842	208
chrI	153819	154357	Library29_default_peak_90c	64	1.82294	7.57677	6.45887	402
chrI	153819	154357	Library29_default_peak_90d	59	1.78457	7.03294	5.9331	514
chrI	154539	154739	Library29_default_peak_91a	207	2.60969	22.1991	20.7835	37
chrI	154539	154739	Library29_default_peak_91b	109	2.11078	12.195	10.9519	98
chrI	154539	154739	Library29_default_peak_91c	59	1.78457	7.03294	5.9331	174
chrI	154974	155020	Library29_default_peak_92	75	1.8997	8.71689	7.56359	5
chrI	156574	156670	Library29_default_peak_93	75	1.8997	8.71689	7.56359	14
chrI	156805	156994	Library29_default_peak_94	33	1.57349	4.37162	3.38094	20
chrI	159074	159210	Library29_default_peak_95	24	1.47754	3.35721	2.42121	32
chrI	159625	159719	Library29_default_peak_96	15	1.3816	2.47301	1.59411	7
chrI	166122	166363	Library29_default_peak_97	6546	15.7541	657.439	654.618	119
chrI	166460	166527	Library29_default_peak_98	167	2.4178	18.0758	16.7212	24
chrI	166619	166734	Library29_default_peak_99	27	1.51592	3.74768	2.78959	102
chrI	168520	168681	Library29_default_peak_100	24	1.47754	3.35721	2.42121	85
chrI	168908	168977	Library29_default_peak_101	15	1.3816	2.47301	1.59411	22
chrI	169377	170895	Library29_default_peak_102a	179	2.47537	19.2784	17.9049	38
chrI	169377	170895	Library29_default_peak_102b	163	2.39861	17.6817	16.3334	123
chrI	169377	170895	Library29_default_peak_102c	163	2.39861	17.6817	16.3334	282
chrI	169377	170895	Library29_default_peak_102d	187	2.51374	20.0967	18.7108	357
chrI	169377	170895	Library29_default_peak_102e	137	2.26429	15.02	13.7188	464
chrI	169377	170895	Library29_default_peak_102f	151	2.34104	16.52	15.1914	610
chrI	169377	170895	Library29_default_peak_102g	96	2.03402	10.8739	9.66234	685
chrI	169377	170895	Library29_default_peak_102h	67	1.84213	7.8553	6.72842	762
chrI	169377	170895	Library29_default_peak_102i	163	2.39861	17.6817	16.3334	854
chrI	169377	170895	Library29_default_peak_102j	260	2.83995	27.5609	26.0782	957
chrI	169377	170895	Library29_default_peak_102k	148	2.32185	16.1396	14.8181	1130
chrI	169377	170895	Library29_default_peak_102l	443	3.53075	46.0356	44.3766	1194
chrI	169377	170895	Library29_default_peak_102m	155	2.36023	16.9037	15.5687	1366
chrI	169377	170895	Library29_default_peak_102n	93	2.01483	10.5535	9.34984	1451
chrI	171111	171199	Library29_default_peak_103a	26	1.49673	3.54986	2.60253	14
chrI	171111	171199	Library29_default_peak_103b	19	1.41998	2.81069	1.90868	62
chrI	171376	171454	Library29_default_peak_104	13	1.34322	2.15709	1.30174	3
chrI	171601	171647	Library29_default_peak_105	42	1.65024	5.27296	4.24111	10
chrI	173281	173349	Library29_default_peak_106	416	3.43481	43.2734	41.6367	33
chrI	176226	176387	Library29_default_peak_107	20	1.43917	2.98757	2.07416	103
chrI	178504	178609	Library29_default_peak_108	38	1.61187	4.81253	3.80115	9
chrI	179654	179738	Library29_default_peak_109	19	1.41998	2.81069	1.90868	9
chrI	179936	180035	Library29_default_peak_110	96	2.03402	10.8739	9.66234	73
chrI	180148	180226	Library29_default_peak_111	22	1.45835	3.16976	2.24495	17
chrI	180390	180584	Library29_default_peak_112a	61	1.80375	7.30263	6.19371	30
chrI	180390	180584	Library29_default_peak_112b	51	1.727	6.25091	5.17955	174
chrI	180750	180827	Library29_default_peak_113	33	1.57349	4.37162	3.38094	28
chrI	181081	181738	Library29_default_peak_114a	2088	7.75231	211.117	208.804	43
chrI	181081	181738	Library29_default_peak_114b	577	3.9721	59.4733	57.7193	126
chrI	181081	181738	Library29_default_peak_114c	133	2.2451	14.6539	13.3594	334
chrI	181081	181738	Library29_default_peak_114d	64	1.82294	7.57677	6.45887	464
chrI	181081	181738	Library29_default_peak_114e	72	1.88051	8.4254	7.28079	545
chrI	181081	181738	Library29_default_peak_114f	123	2.18753	13.5777	12.3042	634
chrI	182503	182657	Library29_default_peak_115a	26	1.49673	3.54986	2.60253	32
chrI	182503	182657	Library29_default_peak_115b	1305	5.96774	132.595	130.504	114
chrI	184045	184091	Library29_default_peak_116	44	1.66943	5.51038	4.46846	32
chrI	184325	184479	Library29_default_peak_117	90	1.99564	10.2372	9.04163	119
chrI	184835	184885	Library29_default_peak_118	148	2.32185	16.1396	14.8181	23
chrI	187339	187387	Library29_default_peak_119	49	1.70781	5.9994	4.93784	34
chrI	189346	189392	Library29_default_peak_120	93	2.01483	10.5535	9.34984	33
chrI	192990	193106	Library29_default_peak_121	29	1.53511	3.95061	2.98164	35
chrI	199964	200159	Library29_default_peak_122a	175	2.45618	18.8742	17.5069	42
chrI	199964	200159	Library29_default_peak_122b	51	1.727	6.25091	5.17955	185
chrI	201051	201133	Library29_default_peak_123	67	1.84213	7.8553	6.72842	48
chrI	201407	201509	Library29_default_peak_124	106	2.09159	11.8589	10.6234	55
chrI	203350	203410	Library29_default_peak_125	40	1.63105	5.04033	4.01875	39
chrI	229912	230012	Library29_default_peak_126	212	2.62888	22.6291	21.2078	47
chrI	230093	230218	Library29_default_peak_127	1289	5.92936	131.027	128.942	67
chrII	9429	9905	Library29_default_peak_128a	5867	14.6603	589.57	586.791	48
chrII	9429	9905	Library29_default_peak_128b	1204	5.71829	122.506	120.453	120
chrII	9429	9905	Library29_default_peak_128c	26	1.49673	3.54986	2.60253	271
chrII	9429	9905	Library29_default_peak_128d	220	2.66725	23.4985	22.0657	365
chrII	9429	9905	Library29_default_peak_128e	279	2.91671	29.4427	27.9383	420
chrII	10317	10363	Library29_default_peak_129	81	1.93808	9.31255	8.14188	34
chrII	14010	14056	Library29_default_peak_130	42	1.65024	5.27296	4.24111	5
chrII	17443	17576	Library29_default_peak_131	13	1.34322	2.15709	1.30174	16
chrII	17721	17784	Library29_default_peak_132	171	2.43699	18.4733	17.1123	27
chrII	17960	18022	Library29_default_peak_133	24	1.47754	3.35721	2.42121	1
chrII	21480	21826	Library29_default_peak_134a	394	3.35805	41.1069	39.4881	210
chrII	21480	21826	Library29_default_peak_134b	75	1.8997	8.71689	7.56359	325
chrII	22649	22838	Library29_default_peak_135	42	1.65024	5.27296	4.24111	77
chrII	23053	23099	Library29_default_peak_136	81	1.93808	9.31255	8.14188	31
chrII	24658	24706	Library29_default_peak_137	130	2.22591	14.2915	13.0039	41
chrII	24981	25027	Library29_default_peak_138	33	1.57349	4.37162	3.38094	17
chrII	28559	28672	Library29_default_peak_139	42	1.65024	5.27296	4.24111	24
chrII	28790	28836	Library29_default_peak_140	15	1.3816	2.47301	1.59411	29
chrII	29265	29311	Library29_default_peak_141	106	2.09159	11.8589	10.6234	18
chrII	36338	36500	Library29_default_peak_142	2994	9.59444	301.97	299.487	41
chrII	36830	37105	Library29_default_peak_143a	155	2.36023	16.9037	15.5687	26
chrII	36830	37105	Library29_default_peak_143b	270	2.87833	28.4961	27.0024	194
chrII	37316	37578	Library29_default_peak_144a	47	1.68862	5.75254	4.70085	34
chrII	37316	37578	Library29_default_peak_144b	102	2.0724	11.5266	10.2991	127
chrII	37316	37578	Library29_default_peak_144c	183	2.49455	19.6859	18.306	229
chrII	38317	38404	Library29_default_peak_145	14	1.36241	2.31231	1.44508	7
chrII	39315	39406	Library29_default_peak_146	26	1.49673	3.54986	2.60253	6
chrII	40141	40266	Library29_default_peak_147	167	2.4178	18.0758	16.7212	32
chrII	41035	41098	Library29_default_peak_148	54	1.74619	6.50704	5.42609	27
chrII	42607	42885	Library29_default_peak_149a	252	2.76312	26.7182	25.2461	40
chrII	42607	42885	Library29_default_peak_149b	83	1.93108	9.54432	8.3711	253
chrII	44264	44356	Library29_default_peak_150	63	1.77117	7.44002	6.32939	39
chrII	44728	44948	Library29_default_peak_151a	85	1.91467	9.7287	8.54838	82
chrII	44728	44948	Library29_default_peak_151b	131	2.16553	14.432	13.1432	194
chrII	45538	46800	Library29_default_peak_152a	164	2.30152	17.7529	16.4041	34
chrII	45538	46800	Library29_default_peak_152b	892	4.57969	91.1411	89.218	164
chrII	45538	46800	Library29_default_peak_152c	1081	5.03298	110.169	108.165	230
chrII	45538	46800	Library29_default_peak_152d	425	3.26334	44.2397	42.5965	372
chrII	45538	46800	Library29_default_peak_152e	364	3.06059	38.053	36.4615	480
chrII	45538	46800	Library29_default_peak_152f	466	3.40107	48.3652	46.6886	525
chrII	45538	46800	Library29_default_peak_152g	160	2.28073	17.4365	16.0936	714
chrII	45538	46800	Library29_default_peak_152h	214	2.51187	22.8703	21.4473	833
chrII	45538	46800	Library29_default_peak_152i	473	3.3992	49.0075	47.3262	934
chrII	45538	46800	Library29_default_peak_152j	1745	6.43628	176.758	174.533	1006
chrII	45538	46800	Library29_default_peak_152k	38	1.57016	4.90534	3.89246	1243
chrII	46941	47033	Library29_default_peak_153	90	1.91507	10.2684	9.07254	71
chrII	47125	47224	Library29_default_peak_154	18	1.37731	2.70755	1.81551	4
chrII	48646	48698	Library29_default_peak_155	53	1.69673	6.47298	5.39867	44
chrII	48775	48838	Library29_default_peak_156	115	2.07341	12.8488	11.5947	24
chrII	48939	49314	Library29_default_peak_157a	70	1.81211	8.17845	7.04226	29
chrII	48939	49314	Library29_default_peak_157b	301	2.87813	31.6784	30.151	100
chrII	48939	49314	Library29_default_peak_157c	243	2.65898	25.8587	24.3972	228
chrII	48939	49314	Library29_default_peak_157d	58	1.7345	6.90055	5.80845	350
chrII	49887	50044	Library29_default_peak_158a	58	1.7566	6.97331	5.88026	24
chrII	49887	50044	Library29_default_peak_158b	65	1.80334	7.62103	6.50257	68
chrII	49887	50044	Library29_default_peak_158c	50	1.69376	6.06911	5.00657	132
chrII	50187	50330	Library29_default_peak_159	882	4.76318	90.2033	88.2848	52
chrII	51379	51445	Library29_default_peak_160	119	2.16834	13.2264	11.9605	36
chrII	51727	51773	Library29_default_peak_161	126	2.20672	13.9328	12.6521	28
chrII	59458	59517	Library29_default_peak_162	40	1.63105	5.04033	4.01875	45
chrII	59599	59951	Library29_default_peak_163a	814	4.68209	83.3623	81.4759	84
chrII	59599	59951	Library29_default_peak_163b	274	2.89752	28.968	27.469	220
chrII	59599	59951	Library29_default_peak_163c	54	1.74619	6.50704	5.42609	280
chrII	60042	60823	Library29_default_peak_164a	358	3.22373	37.4108	35.8249	41
chrII	60042	60823	Library29_default_peak_164b	207	2.60969	22.1991	20.7835	188
chrII	60042	60823	Library29_default_peak_164c	663	4.24074	68.2015	66.3949	292
chrII	60042	60823	Library29_default_peak_164d	438	3.51156	45.4785	43.8239	426
chrII	60042	60823	Library29_default_peak_164e	2606	8.82688	263.045	260.625	663
chrII	61573	61619	Library29_default_peak_165	67	1.84213	7.8553	6.72842	23
chrII	62413	62493	Library29_default_peak_166	288	2.95509	30.4006	28.8856	38
chrII	65858	65966	Library29_default_peak_167a	26	1.49673	3.54986	2.60253	14
chrII	65858	65966	Library29_default_peak_167b	126	2.20672	13.9328	12.6521	86
chrII	68886	69095	Library29_default_peak_168a	155	2.36023	16.9037	15.5687	27
chrII	68886	69095	Library29_default_peak_168b	96	2.03402	10.8739	9.66234	159
chrII	70914	70960	Library29_default_peak_169	20	1.43917	2.98757	2.07416	22
chrII	71123	71176	Library29_default_peak_170	49	1.70781	5.9994	4.93784	42
chrII	71704	71769	Library29_default_peak_171	75	1.8997	8.71689	7.56359	27
chrII	71858	72100	Library29_default_peak_172a	54	1.74619	6.50704	5.42609	42
chrII	71858	72100	Library29_default_peak_172b	20	1.43917	2.98757	2.07416	163
chrII	71858	72100	Library29_default_peak_172c	70	1.86132	8.13819	7.00245	221
chrII	72747	72796	Library29_default_peak_173	75	1.8997	8.71689	7.56359	27
chrII	72904	72950	Library29_default_peak_174	75	1.8997	8.71689	7.56359	22
chrII	73090	73193	Library29_default_peak_175	15	1.3816	2.47301	1.59411	6
chrII	74656	74801	Library29_default_peak_176	93	2.01483	10.5535	9.34984	75
chrII	75517	75686	Library29_default_peak_177a	49	1.70781	5.9994	4.93784	19
chrII	75517	75686	Library29_default_peak_177b	44	1.66943	5.51038	4.46846	133
chrII	77579	77697	Library29_default_peak_178	38	1.61187	4.81253	3.80115	104
chrII	78221	78293	Library29_default_peak_179	54	1.74619	6.50704	5.42609	35
chrII	79701	79955	Library29_default_peak_180	61	1.80375	7.30263	6.19371	140
chrII	80872	81228	Library29_default_peak_181a	84	1.95727	9.61664	8.43756	41
chrII	80872	81228	Library29_default_peak_181b	14	1.36241	2.31231	1.44508	102
chrII	80872	81228	Library29_default_peak_181c	20	1.43917	2.98757	2.07416	259
chrII	80872	81228	Library29_default_peak_181d	14	1.36241	2.31231	1.44508	268
chrII	81866	82088	Library29_default_peak_182a	47	1.68862	5.75254	4.70085	88
chrII	81866	82088	Library29_default_peak_182b	14	1.36241	2.31231	1.44508	189
chrII	82332	82643	Library29_default_peak_183a	54	1.74619	6.50704	5.42609	23
chrII	82332	82643	Library29_default_peak_183b	116	2.14915	12.8788	11.6203	147
chrII	82332	82643	Library29_default_peak_183c	67	1.84213	7.8553	6.72842	214
chrII	82841	82914	Library29_default_peak_184	14	1.36241	2.31231	1.44508	0
chrII	87983	88565	Library29_default_peak_185a	14	1.19432	2.32445	1.45696	96
chrII	87983	88565	Library29_default_peak_185b	27959	18.1034	2799.41	2795.93	256
chrII	87983	88565	Library29_default_peak_185c	57222	29.7907	5726.28	5722.23	345
chrII	87983	88565	Library29_default_peak_185d	60928	31.153	6096.91	6092.81	405
chrII	89079	89422	Library29_default_peak_186a	49	1.37172	5.98764	4.93256	25
chrII	89079	89422	Library29_default_peak_186b	243	1.89044	25.7769	24.3159	172
chrII	89079	89422	Library29_default_peak_186c	657	2.56692	67.57	65.7671	253
chrII	93950	93996	Library29_default_peak_187	38	1.61187	4.81253	3.80115	28
chrII	94600	94719	Library29_default_peak_188	59	1.78457	7.03294	5.9331	13
chrII	95045	95200	Library29_default_peak_189	70	1.86132	8.13819	7.00245	130
chrII	100565	100694	Library29_default_peak_190a	40	1.63105	5.04033	4.01875	19
chrII	100565	100694	Library29_default_peak_190b	187	2.51374	20.0967	18.7108	97
chrII	101006	101052	Library29_default_peak_191	49	1.70781	5.9994	4.93784	6
chrII	103116	103162	Library29_default_peak_192	44	1.66943	5.51038	4.46846	22
chrII	105411	105570	Library29_default_peak_193	35	1.59268	4.58962	3.58848	15
chrII	106557	106931	Library29_default_peak_194a	90	1.99564	10.2372	9.04163	17
chrII	106557	106931	Library29_default_peak_194b	133	2.2451	14.6539	13.3594	140
chrII	106557	106931	Library29_default_peak_194c	20	1.43917	2.98757	2.07416	222
chrII	106557	106931	Library29_default_peak_194d	61	1.80375	7.30263	6.19371	308
chrII	107293	107391	Library29_default_peak_195	379	3.30049	39.5078	37.9029	44
chrII	108228	108274	Library29_default_peak_196	64	1.82294	7.57677	6.45887	17
chrII	109057	109127	Library29_default_peak_197	87	1.97645	9.92487	8.73752	26
chrII	109823	109912	Library29_default_peak_198	51	1.727	6.25091	5.17955	64
chrII	110806	110972	Library29_default_peak_199	373	3.2813	38.9798	37.3795	121
chrII	112158	112394	Library29_default_peak_200a	183	2.49455	19.6859	18.306	69
chrII	112158	112394	Library29_default_peak_200b	2837	9.28742	286.227	283.768	177
chrII	114214	114635	Library29_default_peak_201a	85	1.94126	9.74635	8.56582	71
chrII	114214	114635	Library29_default_peak_201b	48	1.67579	5.88001	4.82647	183
chrII	114214	114635	Library29_default_peak_201c	78	1.88702	9.01347	7.85157	232
chrII	114214	114635	Library29_default_peak_201d	47	1.66379	5.75414	4.70242	289
chrII	114214	114635	Library29_default_peak_201e	112	2.08253	12.5028	11.2566	388
chrII	114985	115145	Library29_default_peak_202a	59	1.76136	7.08605	5.98552	23
chrII	114985	115145	Library29_default_peak_202b	18	1.40271	2.77603	1.88249	114
chrII	115235	115316	Library29_default_peak_203	14	1.3472	2.28314	1.42485	30
chrII	115488	115588	Library29_default_peak_204a	66	1.81018	7.76386	6.64357	20
chrII	115488	115588	Library29_default_peak_204b	77	1.88651	8.93398	7.7782	78
chrII	115674	115777	Library29_default_peak_205	37	1.58821	4.71706	3.71398	66
chrII	115902	115969	Library29_default_peak_206	29	1.52472	3.93138	2.97016	14
chrII	117524	117788	Library29_default_peak_207a	81	1.93808	9.31255	8.14188	25
chrII	117524	117788	Library29_default_peak_207b	317	3.07022	33.3407	31.7947	162
chrII	117524	117788	Library29_default_peak_207c	438	3.51156	45.4785	43.8239	221
chrII	117864	118544	Library29_default_peak_208a	40	1.63105	5.04033	4.01875	73
chrII	117864	118544	Library29_default_peak_208b	24	1.47754	3.35721	2.42121	179
chrII	117864	118544	Library29_default_peak_208c	224	2.68644	23.9379	22.4995	289
chrII	117864	118544	Library29_default_peak_208d	5997	14.8714	602.528	599.74	477
chrII	117864	118544	Library29_default_peak_208e	24	1.47754	3.35721	2.42121	656
chrII	118688	118779	Library29_default_peak_209	87	1.97645	9.92487	8.73752	35
chrII	119222	119382	Library29_default_peak_210a	119	2.16834	13.2264	11.9605	22
chrII	119222	119382	Library29_default_peak_210b	432	3.49238	44.9236	43.2735	109
chrII	119493	119539	Library29_default_peak_211	93	2.01483	10.5535	9.34984	25
chrII	121535	121589	Library29_default_peak_212	49	1.70781	5.9994	4.93784	19
chrII	122178	122268	Library29_default_peak_213	13	1.34322	2.15709	1.30174	3
chrII	122491	122538	Library29_default_peak_214	81	1.93808	9.31255	8.14188	31
chrII	124160	124356	Library29_default_peak_215a	22	1.45835	3.16976	2.24495	119
chrII	124160	124356	Library29_default_peak_215b	22	1.45835	3.16976	2.24495	146
chrII	125113	125195	Library29_default_peak_216	130	2.22591	14.2915	13.0039	37
chrII	126239	126328	Library29_default_peak_217	22	1.45835	3.16976	2.24495	4
chrII	126836	126974	Library29_default_peak_218	27	1.51592	3.74768	2.78959	126
chrII	127284	127416	Library29_default_peak_219	14	1.36241	2.31231	1.44508	64
chrII	127783	127972	Library29_default_peak_220a	54	1.74619	6.50704	5.42609	19
chrII	127783	127972	Library29_default_peak_220b	14	1.36241	2.31231	1.44508	99
chrII	128743	128796	Library29_default_peak_221	116	2.14915	12.8788	11.6203	27
chrII	135529	135646	Library29_default_peak_222	13	1.34322	2.15709	1.30174	21
chrII	137568	138224	Library29_default_peak_223a	106	2.09159	11.8589	10.6234	39
chrII	137568	138224	Library29_default_peak_223b	2683	8.95582	270.774	268.34	185
chrII	137568	138224	Library29_default_peak_223c	1725	6.91797	174.733	172.513	333
chrII	137568	138224	Library29_default_peak_223d	1567	6.56433	158.966	156.791	403
chrII	137568	138224	Library29_default_peak_223e	190	2.52505	20.3984	19.0103	487
chrII	137568	138224	Library29_default_peak_223f	259	2.82937	27.4001	25.921	553
chrII	138784	138830	Library29_default_peak_224	47	1.68138	5.78367	4.73152	22
chrII	139195	139336	Library29_default_peak_225	18	1.40642	2.75613	1.86305	63
chrII	139478	139690	Library29_default_peak_226a	168	2.38722	18.1602	16.805	40
chrII	139478	139690	Library29_default_peak_226b	178	2.43347	19.2159	17.8461	126
chrII	139766	140257	Library29_default_peak_227a	58	1.75748	6.98303	5.88984	16
chrII	139766	140257	Library29_default_peak_227b	24	1.46231	3.38126	2.44479	166
chrII	139766	140257	Library29_default_peak_227c	59	1.75653	7.09162	5.99101	216
chrII	139766	140257	Library29_default_peak_227d	93	1.96744	10.5576	9.3538	295
chrII	139766	140257	Library29_default_peak_227e	404	3.26068	42.0575	40.4322	387
chrII	141130	141352	Library29_default_peak_228a	14	1.33232	2.26566	1.40779	53
chrII	141130	141352	Library29_default_peak_228b	111	2.03535	12.4103	11.1651	137
chrII	141555	141619	Library29_default_peak_229	58	1.71156	6.91408	5.82181	30
chrII	141701	142011	Library29_default_peak_230a	127	2.10472	14.0568	12.7751	26
chrII	141701	142011	Library29_default_peak_230b	102	1.97123	11.4305	10.2085	120
chrII	141701	142011	Library29_default_peak_230c	162	2.25825	17.5467	16.2029	275
chrII	142165	142217	Library29_default_peak_231	105	1.98379	11.7725	10.5425	22
chrII	142653	142852	Library29_default_peak_232a	66	1.77122	7.80669	6.68587	101
chrII	142653	142852	Library29_default_peak_232b	63	1.76432	7.48109	6.36993	187
chrII	143659	143821	Library29_default_peak_233	302	2.99265	31.7333	30.2055	30
chrII	144469	145123	Library29_default_peak_234a	27	1.51592	3.74768	2.78959	24
chrII	144469	145123	Library29_default_peak_234b	38	1.61187	4.81253	3.80115	73
chrII	144469	145123	Library29_default_peak_234c	70	1.86132	8.13819	7.00245	372
chrII	144469	145123	Library29_default_peak_234d	274	2.89752	28.968	27.469	469
chrII	144469	145123	Library29_default_peak_234e	203	2.5905	21.7722	20.3624	615
chrII	145255	145811	Library29_default_peak_235a	19	1.41998	2.81069	1.90868	123
chrII	145255	145811	Library29_default_peak_235b	51	1.727	6.25091	5.17955	184
chrII	145255	145811	Library29_default_peak_235c	137	2.26429	15.02	13.7188	297
chrII	146104	146226	Library29_default_peak_236a	54	1.74619	6.50704	5.42609	25
chrII	146104	146226	Library29_default_peak_236b	70	1.86132	8.13819	7.00245	96
chrII	146593	146668	Library29_default_peak_237	20	1.43917	2.98757	2.07416	3
chrII	146813	146875	Library29_default_peak_238	207	2.60969	22.1991	20.7835	40
chrII	147311	147400	Library29_default_peak_239	102	2.0724	11.5266	10.2991	47
chrII	151361	151456	Library29_default_peak_240	119	2.16834	13.2264	11.9605	33
chrII	151689	151816	Library29_default_peak_241	40	1.63105	5.04033	4.01875	20
chrII	151924	152165	Library29_default_peak_242a	72	1.88051	8.4254	7.28079	22
chrII	151924	152165	Library29_default_peak_242b	15	1.3816	2.47301	1.59411	127
chrII	154128	154174	Library29_default_peak_243	99	2.05321	11.1983	9.97871	23
chrII	154741	154829	Library29_default_peak_244	14	1.36241	2.31231	1.44508	10
chrII	156208	156261	Library29_default_peak_245	67	1.84213	7.8553	6.72842	37
chrII	158763	159091	Library29_default_peak_246a	61	1.80375	7.30263	6.19371	82
chrII	158763	159091	Library29_default_peak_246b	38	1.61187	4.81253	3.80115	243
chrII	158763	159091	Library29_default_peak_246c	13	1.34322	2.15709	1.30174	298
chrII	159388	159588	Library29_default_peak_247a	15	1.3816	2.47301	1.59411	15
chrII	159388	159588	Library29_default_peak_247b	1867	7.27259	188.996	186.738	110
chrII	159874	159967	Library29_default_peak_248	148	2.32185	16.1396	14.8181	48
chrII	160714	160760	Library29_default_peak_249	38	1.61187	4.81253	3.80115	16
chrII	160882	161178	Library29_default_peak_250a	81	1.93808	9.31255	8.14188	20
chrII	160882	161178	Library29_default_peak_250b	195	2.55212	20.928	19.5302	118
chrII	160882	161178	Library29_default_peak_250c	81	1.93808	9.31255	8.14188	266
chrII	161373	161442	Library29_default_peak_251	61	1.80375	7.30263	6.19371	23
chrII	161548	161682	Library29_default_peak_252	16	1.38259	2.52574	1.64566	130
chrII	162674	162798	Library29_default_peak_253	185	2.39999	19.8828	18.5014	94
chrII	162979	163120	Library29_default_peak_254	59	1.72781	6.99389	5.90054	71
chrII	163230	163458	Library29_default_peak_255a	219	2.53588	23.4026	21.9733	33
chrII	163230	163458	Library29_default_peak_255b	182	2.37003	19.6662	18.2897	193
chrII	163771	163817	Library29_default_peak_256	36	1.52247	4.62094	3.61932	21
chrII	164005	164072	Library29_default_peak_257	19	1.37143	2.87293	1.96962	37
chrII	165248	165371	Library29_default_peak_258	24	1.38698	3.35612	2.42121	75
chrII	166066	166713	Library29_default_peak_259a	116	1.8983	12.8687	11.6144	25
chrII	166066	166713	Library29_default_peak_259b	252	2.39166	26.749	25.2767	90
chrII	166066	166713	Library29_default_peak_259c	93	1.79019	10.5492	9.34984	200
chrII	166066	166713	Library29_default_peak_259d	175	2.12851	18.9668	17.5988	268
chrII	166066	166713	Library29_default_peak_259e	466	2.98568	48.286	46.6114	438
chrII	166066	166713	Library29_default_peak_259f	41	1.50361	5.18248	4.15871	565
chrII	167117	167244	Library29_default_peak_260	267	2.43253	28.2772	26.7873	81
chrII	167360	167449	Library29_default_peak_261	183	2.15318	19.7559	18.3756	35
chrII	168375	169860	Library29_default_peak_262a	195	2.20444	20.9906	19.5923	49
chrII	168375	169860	Library29_default_peak_262b	137	1.98706	15.006	13.7086	226
chrII	168375	169860	Library29_default_peak_262c	1411	4.94005	143.312	141.185	334
chrII	168375	169860	Library29_default_peak_262d	197	2.21823	21.1588	19.7593	475
chrII	168375	169860	Library29_default_peak_262e	195	2.21117	20.9101	19.5153	560
chrII	168375	169860	Library29_default_peak_262f	141	2.011	15.4426	14.1341	638
chrII	168375	169860	Library29_default_peak_262g	71	1.69356	8.33051	7.19239	845
chrII	168375	169860	Library29_default_peak_262h	411	2.8769	42.784	41.1516	976
chrII	168375	169860	Library29_default_peak_262i	1964	5.91613	198.695	196.413	1111
chrII	168375	169860	Library29_default_peak_262j	1024	4.26493	104.411	102.431	1205
chrII	168375	169860	Library29_default_peak_262k	340	2.68024	35.6265	34.0585	1376
chrII	170875	171245	Library29_default_peak_263a	242	2.38872	25.6721	24.2143	116
chrII	170875	171245	Library29_default_peak_263b	431	2.94843	44.8057	43.1579	189
chrII	170875	171245	Library29_default_peak_263c	369	2.79642	38.5399	36.9438	285
chrII	171491	171546	Library29_default_peak_264	92	1.84029	10.4979	9.29959	26
chrII	172513	172559	Library29_default_peak_265	51	1.63282	6.26716	5.19558	9
chrII	172736	172920	Library29_default_peak_266	38	1.54195	4.87144	3.85909	105
chrII	173515	173638	Library29_default_peak_267	17	1.36405	2.65985	1.7688	13
chrII	174614	174681	Library29_default_peak_268	119	2.16834	13.2264	11.9605	48
chrII	174770	175067	Library29_default_peak_269a	13	1.34322	2.15709	1.30174	14
chrII	174770	175067	Library29_default_peak_269b	379	3.30049	39.5078	37.9029	89
chrII	174770	175067	Library29_default_peak_269c	44	1.66943	5.51038	4.46846	182
chrII	174770	175067	Library29_default_peak_269d	49	1.70781	5.9994	4.93784	273
chrII	177326	177408	Library29_default_peak_270	81	1.93808	9.31255	8.14188	37
chrII	179779	179832	Library29_default_peak_271	93	2.01483	10.5535	9.34984	27
chrII	182488	182534	Library29_default_peak_272	38	1.61187	4.81253	3.80115	22
chrII	183944	184080	Library29_default_peak_273	19	1.41998	2.81069	1.90868	13
chrII	185807	185917	Library29_default_peak_274	31	1.5543	4.15861	3.17867	11
chrII	186010	186099	Library29_default_peak_275	78	1.91889	9.01262	7.85073	18
chrII	186381	186464	Library29_default_peak_276	51	1.727	6.25091	5.17955	31
chrII	186691	186797	Library29_default_peak_277	59	1.78457	7.03294	5.9331	23
chrII	189726	189798	Library29_default_peak_278	17	1.40079	2.63915	1.74855	25
chrII	190547	190637	Library29_default_peak_279	17	1.40079	2.63915	1.74855	17
chrII	190833	190975	Library29_default_peak_280	22	1.45835	3.16976	2.24495	75
chrII	191372	191597	Library29_default_peak_281a	216	2.64807	23.0623	21.6353	29
chrII	191372	191597	Library29_default_peak_281b	303	3.01265	31.8584	30.3277	169
chrII	191981	192172	Library29_default_peak_282	20	1.43917	2.98757	2.07416	167
chrII	192313	192942	Library29_default_peak_283a	353	3.20454	36.8929	35.3119	96
chrII	192313	192942	Library29_default_peak_283b	183	2.49455	19.6859	18.306	306
chrII	192313	192942	Library29_default_peak_283c	29	1.53511	3.95061	2.98164	453
chrII	192313	192942	Library29_default_peak_283d	20	1.43917	2.98757	2.07416	554
chrII	196004	196092	Library29_default_peak_284	26	1.49673	3.54986	2.60253	56
chrII	197437	197530	Library29_default_peak_285	2577	8.76932	260.184	257.77	44
chrII	197618	197741	Library29_default_peak_286	1099	5.44964	111.917	109.906	85
chrII	198851	198959	Library29_default_peak_287	22	1.45835	3.16976	2.24495	5
chrII	202992	203087	Library29_default_peak_288	44	1.66943	5.51038	4.46846	13
chrII	203468	203709	Library29_default_peak_289a	26	1.49673	3.54986	2.60253	15
chrII	203468	203709	Library29_default_peak_289b	734	4.45182	75.3295	73.4846	195
chrII	204227	204322	Library29_default_peak_290	109	2.11078	12.195	10.9519	27
chrII	204475	204564	Library29_default_peak_291	40	1.63105	5.04033	4.01875	39
chrII	205678	205951	Library29_default_peak_292a	24	1.47754	3.35721	2.42121	141
chrII	205678	205951	Library29_default_peak_292b	14	1.36241	2.31231	1.44508	250
chrII	206039	206188	Library29_default_peak_293a	61	1.80375	7.30263	6.19371	65
chrII	206039	206188	Library29_default_peak_293b	15	1.3816	2.47301	1.59411	139
chrII	206771	206832	Library29_default_peak_294	119	2.16834	13.2264	11.9605	42
chrII	207551	207597	Library29_default_peak_295	24	1.47754	3.35721	2.42121	7
chrII	207887	207968	Library29_default_peak_296	260	2.83995	27.5609	26.0782	42
chrII	211322	211368	Library29_default_peak_297	116	2.14915	12.8788	11.6203	25
chrII	215986	216598	Library29_default_peak_298a	443	3.53075	46.0356	44.3766	39
chrII	215986	216598	Library29_default_peak_298b	35	1.59268	4.58962	3.58848	126
chrII	215986	216598	Library29_default_peak_298c	13	1.34322	2.15709	1.30174	195
chrII	215986	216598	Library29_default_peak_298d	238	2.74401	25.2741	23.819	294
chrII	215986	216598	Library29_default_peak_298e	1040	5.29613	105.999	104.012	386
chrII	215986	216598	Library29_default_peak_298f	140	2.28348	15.3896	14.0816	529
chrII	215986	216598	Library29_default_peak_298g	19	1.41998	2.81069	1.90868	588
chrII	216680	216726	Library29_default_peak_299	96	2.03402	10.8739	9.66234	24
chrII	218321	218367	Library29_default_peak_300	44	1.66943	5.51038	4.46846	18
chrII	218616	218759	Library29_default_peak_301a	44	1.66943	5.51038	4.46846	16
chrII	218616	218759	Library29_default_peak_301b	102	2.0724	11.5266	10.2991	98
chrII	219478	219546	Library29_default_peak_302	27	1.51592	3.74768	2.78959	14
chrII	220129	220520	Library29_default_peak_303a	260	2.83995	27.5609	26.0782	69
chrII	220129	220520	Library29_default_peak_303b	483	3.66508	50.0008	48.3116	195
chrII	220129	220520	Library29_default_peak_303c	676	4.27912	69.4802	67.6663	286
chrII	220629	221067	Library29_default_peak_304a	106	2.09159	11.8589	10.6234	139
chrII	220629	221067	Library29_default_peak_304b	167	2.4178	18.0758	16.7212	232
chrII	220629	221067	Library29_default_peak_304c	613	4.08723	63.1654	61.3883	339
chrII	221298	221384	Library29_default_peak_305	279	2.91671	29.4427	27.9383	29
chrII	226912	227314	Library29_default_peak_306a	171	2.43699	18.4733	17.1123	44
chrII	226912	227314	Library29_default_peak_306b	1328	6.02531	134.956	132.857	146
chrII	226912	227314	Library29_default_peak_306c	904	4.93154	92.3522	90.4236	279
chrII	226912	227314	Library29_default_peak_306d	203	2.5905	21.7722	20.3624	369
chrII	227546	228079	Library29_default_peak_307a	75	1.8997	8.71689	7.56359	30
chrII	227546	228079	Library29_default_peak_307b	93	2.01483	10.5535	9.34984	166
chrII	227546	228079	Library29_default_peak_307c	78	1.91889	9.01262	7.85073	274
chrII	227546	228079	Library29_default_peak_307d	116	2.14915	12.8788	11.6203	419
chrII	227546	228079	Library29_default_peak_307e	27	1.51592	3.74768	2.78959	519
chrII	228175	228475	Library29_default_peak_308a	137	2.26429	15.02	13.7188	52
chrII	228175	228475	Library29_default_peak_308b	13	1.34322	2.15709	1.30174	138
chrII	228175	228475	Library29_default_peak_308c	33	1.57349	4.37162	3.38094	192
chrII	228175	228475	Library29_default_peak_308d	137	2.26429	15.02	13.7188	275
chrII	228572	228839	Library29_default_peak_309	22	1.45835	3.16976	2.24495	169
chrII	229659	229716	Library29_default_peak_310	70	1.86132	8.13819	7.00245	22
chrII	229823	229884	Library29_default_peak_311	109	2.11078	12.195	10.9519	33
chrII	235123	235980	Library29_default_peak_312a	1257	3.91386	127.822	125.749	60
chrII	235123	235980	Library29_default_peak_312b	3653	6.70493	367.94	365.371	204
chrII	235123	235980	Library29_default_peak_312c	2287	5.21913	231.152	228.796	421
chrII	235123	235980	Library29_default_peak_312d	3813	6.85639	383.9	381.312	541
chrII	235123	235980	Library29_default_peak_312e	4777	7.79208	480.426	477.734	595
chrII	235123	235980	Library29_default_peak_312f	539	2.74973	55.6721	53.9443	806
chrII	236439	237311	Library29_default_peak_313a	3452	6.48506	347.832	345.288	56
chrII	236439	237311	Library29_default_peak_313b	3693	6.73303	371.936	369.362	156
chrII	236439	237311	Library29_default_peak_313c	2580	5.55359	260.497	258.082	234
chrII	236439	237311	Library29_default_peak_313d	1371	4.05684	139.214	137.101	374
chrII	236439	237311	Library29_default_peak_313e	2189	5.07156	221.285	218.95	552
chrII	236439	237311	Library29_default_peak_313f	1732	4.50892	175.465	173.243	678
chrII	236439	237311	Library29_default_peak_313g	496	2.65289	51.328	49.6298	791
chrII	241415	241461	Library29_default_peak_314	99	1.84171	11.1331	9.91887	18
chrII	241831	242092	Library29_default_peak_315a	162	2.32562	17.6369	16.2924	32
chrII	241831	242092	Library29_default_peak_315b	197	2.5597	21.1816	19.782	179
chrII	242350	242572	Library29_default_peak_316a	44	1.66943	5.51038	4.46846	60
chrII	242350	242572	Library29_default_peak_316b	31	1.5543	4.15861	3.17867	159
chrII	242350	242572	Library29_default_peak_316c	14	1.36241	2.31231	1.44508	188
chrII	243179	243225	Library29_default_peak_317	24	1.47754	3.35721	2.42121	22
chrII	244367	244535	Library29_default_peak_318a	87	1.97645	9.92487	8.73752	24
chrII	244367	244535	Library29_default_peak_318b	163	2.39861	17.6817	16.3334	143
chrII	244829	244928	Library29_default_peak_319	67	1.84213	7.8553	6.72842	50
chrII	246814	247110	Library29_default_peak_320a	29	1.53511	3.95061	2.98164	22
chrII	246814	247110	Library29_default_peak_320b	17	1.40079	2.63915	1.74855	156
chrII	248384	248547	Library29_default_peak_321a	61	1.80375	7.30263	6.19371	21
chrII	248384	248547	Library29_default_peak_321b	35	1.59268	4.58962	3.58848	137
chrII	249930	250196	Library29_default_peak_322a	3603	10.7458	362.93	360.367	68
chrII	249930	250196	Library29_default_peak_322b	67	1.84213	7.8553	6.72842	253
chrII	250795	250911	Library29_default_peak_323	49	1.59448	6.01152	4.94978	91
chrII	252054	252155	Library29_default_peak_324	26	1.36255	3.60549	2.65716	63
chrII	254732	255781	Library29_default_peak_325a	35	1.41717	4.55751	3.56381	93
chrII	254732	255781	Library29_default_peak_325b	64	1.57892	7.59887	6.48066	180
chrII	254732	255781	Library29_default_peak_325c	63	1.58067	7.50706	6.39561	244
chrII	254732	255781	Library29_default_peak_325d	745	3.39603	76.4375	74.5873	390
chrII	254732	255781	Library29_default_peak_325e	1021	3.90559	104.09	102.111	465
chrII	254732	255781	Library29_default_peak_325f	2845	6.56413	287.057	284.597	560
chrII	254732	255781	Library29_default_peak_325g	4326	8.35943	435.259	432.612	726
chrII	254732	255781	Library29_default_peak_325h	2607	6.28919	263.171	260.751	856
chrII	256231	257099	Library29_default_peak_326a	73	1.65041	8.44834	7.30346	22
chrII	256231	257099	Library29_default_peak_326b	225	2.22266	23.9731	22.5345	121
chrII	256231	257099	Library29_default_peak_326c	2037	5.59902	206.028	203.728	234
chrII	256231	257099	Library29_default_peak_326d	1353	4.55761	137.448	135.341	393
chrII	256231	257099	Library29_default_peak_326e	1833	5.31674	185.583	183.334	485
chrII	256231	257099	Library29_default_peak_326f	3707	7.84177	373.342	370.766	593
chrII	256231	257099	Library29_default_peak_326g	1602	4.99347	162.418	160.232	703
chrII	265342	265516	Library29_default_peak_327a	1545	6.54341	156.758	154.589	40
chrII	265342	265516	Library29_default_peak_327b	51	1.727	6.25091	5.17955	146
chrII	266223	266616	Library29_default_peak_328a	72	1.88051	8.4254	7.28079	56
chrII	266223	266616	Library29_default_peak_328b	761	4.52858	77.978	76.1191	129
chrII	266223	266616	Library29_default_peak_328c	787	4.60533	80.6557	78.7833	220
chrII	266223	266616	Library29_default_peak_328d	224	2.68644	23.9379	22.4995	288
chrII	266223	266616	Library29_default_peak_328e	106	2.09159	11.8589	10.6234	362
chrII	266748	266829	Library29_default_peak_329	29	1.53511	3.95061	2.98164	7
chrII	267522	267662	Library29_default_peak_330a	38	1.61187	4.81253	3.80115	19
chrII	267522	267662	Library29_default_peak_330b	116	2.14915	12.8788	11.6203	106
chrII	269515	269613	Library29_default_peak_331	175	2.45618	18.8742	17.5069	33
chrII	270397	270459	Library29_default_peak_332	87	1.97645	9.92487	8.73752	26
chrII	270754	270823	Library29_default_peak_333	90	1.99564	10.2372	9.04163	23
chrII	271130	271222	Library29_default_peak_334	22	1.45835	3.16976	2.24495	13
chrII	272539	272585	Library29_default_peak_335	13	1.34322	2.15709	1.30174	13
chrII	272904	272950	Library29_default_peak_336	27	1.51592	3.74768	2.78959	7
chrII	273206	273712	Library29_default_peak_337a	31	1.5543	4.15861	3.17867	84
chrII	273206	273712	Library29_default_peak_337b	17	1.40079	2.63915	1.74855	144
chrII	273206	273712	Library29_default_peak_337c	38	1.61187	4.81253	3.80115	292
chrII	273206	273712	Library29_default_peak_337d	38	1.61187	4.81253	3.80115	394
chrII	273206	273712	Library29_default_peak_337e	26	1.49673	3.54986	2.60253	487
chrII	276886	276964	Library29_default_peak_338	13	1.34322	2.15709	1.30174	0
chrII	278935	278981	Library29_default_peak_339	26	1.49673	3.54986	2.60253	42
chrII	280147	280265	Library29_default_peak_340	38	1.61187	4.81253	3.80115	16
chrII	280429	280475	Library29_default_peak_341	27	1.51592	3.74768	2.78959	27
chrII	280564	280803	Library29_default_peak_342a	29	1.53511	3.95061	2.98164	107
chrII	280564	280803	Library29_default_peak_342b	59	1.78457	7.03294	5.9331	147
chrII	281336	281627	Library29_default_peak_343a	483	3.66508	50.0008	48.3116	33
chrII	281336	281627	Library29_default_peak_343b	24	1.47754	3.35721	2.42121	221
chrII	283237	283337	Library29_default_peak_344	27	1.51592	3.74768	2.78959	47
chrII	283941	283987	Library29_default_peak_345	102	2.0724	11.5266	10.2991	32
chrII	284390	284535	Library29_default_peak_346	44	1.66943	5.51038	4.46846	109
chrII	285133	285202	Library29_default_peak_347	27	1.51592	3.74768	2.78959	31
chrII	287777	287941	Library29_default_peak_348	145	2.09994	15.9096	14.5937	50
chrII	289306	289414	Library29_default_peak_349	2967	8.01593	299.186	296.708	40
chrII	289730	289827	Library29_default_peak_350	98	1.89635	11.0578	9.84436	22
chrII	289904	290171	Library29_default_peak_351	201	2.35168	21.5908	20.1853	159
chrII	290511	290574	Library29_default_peak_352	22	1.39807	3.16804	2.24495	0
chrII	290690	291934	Library29_default_peak_353a	49	1.61199	6.01244	4.95069	21
chrII	290690	291934	Library29_default_peak_353b	210	2.37268	22.4642	21.0468	314
chrII	290690	291934	Library29_default_peak_353c	191	2.30091	20.5684	19.1761	452
chrII	290690	291934	Library29_default_peak_353d	141	2.09285	15.504	14.1951	593
chrII	290690	291934	Library29_default_peak_353e	2328	6.90069	235.224	232.859	795
chrII	290690	291934	Library29_default_peak_353f	1485	5.38289	150.713	148.562	983
chrII	290690	291934	Library29_default_peak_353g	3811	9.08175	383.76	381.172	1064
chrII	290690	291934	Library29_default_peak_353h	5323	11.0879	535.104	532.363	1134
chrII	292483	292872	Library29_default_peak_354a	31	1.45637	4.11424	3.14231	23
chrII	292483	292872	Library29_default_peak_354b	31	1.45502	4.09924	3.12756	111
chrII	292483	292872	Library29_default_peak_354c	56	1.62626	6.6883	5.60508	192
chrII	292483	292872	Library29_default_peak_354d	175	2.19432	18.8776	17.5103	343
chrII	295836	295946	Library29_default_peak_355	220	2.4212	23.4724	22.0426	39
chrII	296352	297020	Library29_default_peak_356a	86	1.8206	9.80218	8.62107	26
chrII	296352	297020	Library29_default_peak_356b	22	1.38769	3.18261	2.25754	141
chrII	296352	297020	Library29_default_peak_356c	84	1.81096	9.59663	8.42282	247
chrII	296352	297020	Library29_default_peak_356d	107	1.9412	11.9616	10.7251	319
chrII	296352	297020	Library29_default_peak_356e	41	1.57194	5.20605	4.18194	394
chrII	296352	297020	Library29_default_peak_356f	74	1.84896	8.55551	7.40935	555
chrII	297123	297409	Library29_default_peak_357a	36	1.57743	4.69521	3.69246	30
chrII	297123	297409	Library29_default_peak_357b	52	1.70039	6.29999	5.22796	104
chrII	297123	297409	Library29_default_peak_357c	74	1.85466	8.62415	7.47717	187
chrII	299299	299514	Library29_default_peak_358a	48	1.69522	5.92504	4.87082	26
chrII	299299	299514	Library29_default_peak_358b	166	2.39748	18.0507	16.6994	167
chrII	299603	299798	Library29_default_peak_359	260	2.7957	27.562	26.0792	152
chrII	299892	299938	Library29_default_peak_360	51	1.70654	6.25829	5.18681	36
chrII	300077	300310	Library29_default_peak_361a	269	2.75495	28.4031	26.9123	72
chrII	300077	300310	Library29_default_peak_361b	485	3.46437	50.2492	48.5589	181
chrII	300521	300599	Library29_default_peak_362	421	3.23964	43.7961	42.1566	38
chrII	300957	301605	Library29_default_peak_363a	709	4.08631	72.8112	70.9795	59
chrII	300957	301605	Library29_default_peak_363b	169	2.31612	18.3329	16.9763	158
chrII	300957	301605	Library29_default_peak_363c	229	2.56682	24.3432	22.9023	271
chrII	300957	301605	Library29_default_peak_363d	4111	10.6603	413.796	411.174	435
chrII	300957	301605	Library29_default_peak_363e	42	1.59304	5.23169	4.20716	624
chrII	304988	305243	Library29_default_peak_364a	948	3.8702	96.8433	94.8953	68
chrII	304988	305243	Library29_default_peak_364b	147	1.96984	16.0825	14.7651	190
chrII	306464	307340	Library29_default_peak_365a	553	3.19668	57.0735	55.3352	44
chrII	306464	307340	Library29_default_peak_365b	369	2.73955	38.5759	36.9796	161
chrII	306464	307340	Library29_default_peak_365c	163	2.08791	17.6948	16.3464	299
chrII	306464	307340	Library29_default_peak_365d	30	1.42561	3.98104	3.01153	385
chrII	306464	307340	Library29_default_peak_365e	502	3.08947	51.9794	50.2767	478
chrII	306464	307340	Library29_default_peak_365f	23325	27.5846	2335.93	2332.57	643
chrII	308810	308968	Library29_default_peak_366	1962	5.76134	198.524	196.243	39
chrII	310666	310712	Library29_default_peak_367	38	1.50644	4.88428	3.87172	16
chrII	310798	310911	Library29_default_peak_368	113	1.91708	12.5869	11.3354	22
chrII	311275	311454	Library29_default_peak_369	37	1.4976	4.77762	3.77357	44
chrII	313016	313183	Library29_default_peak_370	303	3.01265	31.8584	30.3277	43
chrII	314980	315026	Library29_default_peak_371	59	1.78457	7.03294	5.9331	25
chrII	315495	315801	Library29_default_peak_372a	72	1.88051	8.4254	7.28079	22
chrII	315495	315801	Library29_default_peak_372b	126	2.20672	13.9328	12.6521	179
chrII	315495	315801	Library29_default_peak_372c	93	2.01483	10.5535	9.34984	256
chrII	316016	316150	Library29_default_peak_373	40	1.63105	5.04033	4.01875	109
chrII	316526	316671	Library29_default_peak_374	49	1.70781	5.9994	4.93784	112
chrII	320398	320610	Library29_default_peak_375	29	1.53511	3.95061	2.98164	110
chrII	321821	322347	Library29_default_peak_376a	293	2.97428	30.8838	29.3634	171
chrII	321821	322347	Library29_default_peak_376b	22	1.45835	3.16976	2.24495	262
chrII	321821	322347	Library29_default_peak_376c	47	1.68862	5.75254	4.70085	392
chrII	323386	323455	Library29_default_peak_377	31	1.5543	4.15861	3.17867	55
chrII	324012	324058	Library29_default_peak_378	13	1.34322	2.15709	1.30174	20
chrII	324272	324336	Library29_default_peak_379	15	1.3816	2.47301	1.59411	19
chrII	324679	324810	Library29_default_peak_380	17	1.40079	2.63915	1.74855	5
chrII	324961	325012	Library29_default_peak_381	119	2.16834	13.2264	11.9605	24
chrII	325200	325295	Library29_default_peak_382	102	2.0724	11.5266	10.2991	57
chrII	325948	326136	Library29_default_peak_383a	29	1.53511	3.95061	2.98164	20
chrII	325948	326136	Library29_default_peak_383b	140	2.28348	15.3896	14.0816	134
chrII	326527	327041	Library29_default_peak_384a	212	2.62888	22.6291	21.2078	129
chrII	326527	327041	Library29_default_peak_384b	1273	5.89099	129.465	127.386	233
chrII	326527	327041	Library29_default_peak_384c	2052	7.67555	207.531	205.228	361
chrII	326527	327041	Library29_default_peak_384d	67	1.84213	7.8553	6.72842	489
chrII	331972	332119	Library29_default_peak_385	17	1.40079	2.63915	1.74855	90
chrII	332494	332578	Library29_default_peak_386	970	5.09941	99.0124	97.0551	43
chrII	332751	334269	Library29_default_peak_387a	527	3.74959	54.501	52.7809	51
chrII	332751	334269	Library29_default_peak_387b	524	3.71846	54.2015	52.4828	169
chrII	332751	334269	Library29_default_peak_387c	615	3.98637	63.3116	61.5339	274
chrII	332751	334269	Library29_default_peak_387d	1639	6.51937	166.121	163.924	378
chrII	332751	334269	Library29_default_peak_387e	110	2.0751	12.3101	11.0659	524
chrII	332751	334269	Library29_default_peak_387f	901	4.75606	92.0767	90.1497	661
chrII	332751	334269	Library29_default_peak_387g	188	2.46075	20.2856	18.8984	852
chrII	332751	334269	Library29_default_peak_387h	102	2.02482	11.469	10.2467	936
chrII	332751	334269	Library29_default_peak_387i	308	2.93954	32.3552	30.8194	1113
chrII	332751	334269	Library29_default_peak_387j	238	2.66437	25.3242	23.8687	1180
chrII	332751	334269	Library29_default_peak_387k	1074	5.15154	109.414	107.414	1277
chrII	332751	334269	Library29_default_peak_387l	48	1.66531	5.87	4.8166	1466
chrII	334512	334601	Library29_default_peak_388	1535	6.19354	155.735	153.57	45
chrII	335413	335462	Library29_default_peak_389	104	2.01713	11.6312	10.4027	22
chrII	336578	336631	Library29_default_peak_390	23	1.40974	3.23081	2.30478	27
chrII	336742	336808	Library29_default_peak_391	114	1.98465	12.7058	11.4532	41
chrII	337528	337770	Library29_default_peak_392a	91	1.85252	10.3375	9.14088	35
chrII	337528	337770	Library29_default_peak_392b	101	1.9003	11.3401	10.119	146
chrII	337528	337770	Library29_default_peak_392c	105	1.91952	11.7854	10.5553	221
chrII	337862	338128	Library29_default_peak_393a	39	1.53645	4.95701	3.94337	16
chrII	337862	338128	Library29_default_peak_393b	50	1.62504	6.1263	5.06292	150
chrII	337862	338128	Library29_default_peak_393c	41	1.56392	5.15565	4.13228	231
chrII	340355	340401	Library29_default_peak_394	59	1.7726	7.0893	5.98873	22
chrII	340732	340957	Library29_default_peak_395a	72	1.86977	8.37592	7.23727	53
chrII	340732	340957	Library29_default_peak_395b	1108	5.44076	112.894	110.879	166
chrII	341038	341767	Library29_default_peak_396a	682	4.28033	70.1009	68.2845	162
chrII	341038	341767	Library29_default_peak_396b	358	3.22373	37.4108	35.8249	336
chrII	341038	341767	Library29_default_peak_396c	116	2.14915	12.8788	11.6203	442
chrII	341038	341767	Library29_default_peak_396d	18	1.40738	2.71388	1.8217	530
chrII	341038	341767	Library29_default_peak_396e	119	2.16834	13.2264	11.9605	604
chrII	341038	341767	Library29_default_peak_396f	179	2.47537	19.2784	17.9049	694
chrII	341986	342305	Library29_default_peak_397a	93	2.01483	10.5535	9.34984	29
chrII	341986	342305	Library29_default_peak_397b	932	5.0083	95.1762	93.2353	206
chrII	341986	342305	Library29_default_peak_397c	754	4.50939	77.3131	75.4577	244
chrII	342523	342613	Library29_default_peak_398	19	1.41998	2.81069	1.90868	9
chrII	342701	342753	Library29_default_peak_399	61	1.80375	7.30263	6.19371	30
chrII	342832	342886	Library29_default_peak_400	298	2.99347	31.3697	29.8442	27
chrII	343701	344155	Library29_default_peak_401a	70	1.86132	8.13819	7.00245	20
chrII	343701	344155	Library29_default_peak_401b	26	1.49673	3.54986	2.60253	70
chrII	343701	344155	Library29_default_peak_401c	191	2.53293	20.5107	19.1188	163
chrII	343701	344155	Library29_default_peak_401d	229	2.70563	24.3803	22.9365	294
chrII	343701	344155	Library29_default_peak_401e	35	1.59268	4.58962	3.58848	421
chrII	347430	347671	Library29_default_peak_402	1653	6.79286	167.59	165.389	146
chrII	349635	349681	Library29_default_peak_403	44	1.66943	5.51038	4.46846	32
chrII	350545	351144	Library29_default_peak_404a	102	2.0724	11.5266	10.2991	28
chrII	350545	351144	Library29_default_peak_404b	220	2.66725	23.4985	22.0657	162
chrII	350545	351144	Library29_default_peak_404c	2606	8.82688	263.045	260.625	271
chrII	350545	351144	Library29_default_peak_404d	116	2.14915	12.8788	11.6203	398
chrII	350545	351144	Library29_default_peak_404e	112	2.12997	12.535	11.2839	555
chrII	351445	351502	Library29_default_peak_405	148	2.32185	16.1396	14.8181	30
chrII	352541	353321	Library29_default_peak_406a	313	3.05103	32.8439	31.3029	144
chrII	352541	353321	Library29_default_peak_406b	27	1.51592	3.74768	2.78959	324
chrII	352541	353321	Library29_default_peak_406c	78	1.91889	9.01262	7.85073	379
chrII	352541	353321	Library29_default_peak_406d	47	1.68862	5.75254	4.70085	474
chrII	352541	353321	Library29_default_peak_406e	54	1.74619	6.50704	5.42609	605
chrII	352541	353321	Library29_default_peak_406f	821	4.70128	84.0434	82.1536	735
chrII	353746	353823	Library29_default_peak_407	288	2.95509	30.4006	28.8856	37
chrII	354599	354814	Library29_default_peak_408	2306	8.21284	232.985	230.624	63
chrII	355483	355529	Library29_default_peak_409	17	1.40079	2.63915	1.74855	22
chrII	355768	355880	Library29_default_peak_410a	42	1.65024	5.27296	4.24111	19
chrII	355768	355880	Library29_default_peak_410b	26	1.49673	3.54986	2.60253	80
chrII	356015	356108	Library29_default_peak_411	137	2.26429	15.02	13.7188	33
chrII	356195	356434	Library29_default_peak_412a	102	2.0724	11.5266	10.2991	20
chrII	356195	356434	Library29_default_peak_412b	233	2.72482	24.8257	23.3761	109
chrII	356195	356434	Library29_default_peak_412c	112	2.12997	12.535	11.2839	211
chrII	359940	360203	Library29_default_peak_413a	126	2.20672	13.9328	12.6521	29
chrII	359940	360203	Library29_default_peak_413b	112	2.12997	12.535	11.2839	155
chrII	360977	361191	Library29_default_peak_414	72	1.88051	8.4254	7.28079	149
chrII	362238	362600	Library29_default_peak_415a	49	1.70781	5.9994	4.93784	48
chrII	362238	362600	Library29_default_peak_415b	308	3.03184	32.3498	30.8141	128
chrII	362238	362600	Library29_default_peak_415c	151	2.34104	16.52	15.1914	199
chrII	362238	362600	Library29_default_peak_415d	112	2.12997	12.535	11.2839	282
chrII	362238	362600	Library29_default_peak_415e	54	1.74619	6.50704	5.42609	344
chrII	363056	363162	Library29_default_peak_416	26	1.49673	3.54986	2.60253	68
chrII	363251	363455	Library29_default_peak_417a	109	2.11078	12.195	10.9519	42
chrII	363251	363455	Library29_default_peak_417b	29	1.53511	3.95061	2.98164	110
chrII	364650	365004	Library29_default_peak_418a	179	2.47537	19.2784	17.9049	29
chrII	364650	365004	Library29_default_peak_418b	163	2.39861	17.6817	16.3334	105
chrII	364650	365004	Library29_default_peak_418c	87	1.97645	9.92487	8.73752	253
chrII	365447	365509	Library29_default_peak_419	13	1.34322	2.15709	1.30174	3
chrII	366046	366625	Library29_default_peak_420a	19	1.41998	2.81069	1.90868	111
chrII	366046	366625	Library29_default_peak_420b	265	2.85914	28.0271	26.5388	238
chrII	366046	366625	Library29_default_peak_420c	523	3.7994	54.0766	52.3584	339
chrII	366046	366625	Library29_default_peak_420d	454	3.56913	47.157	45.4893	406
chrII	366046	366625	Library29_default_peak_420e	577	3.9721	59.4733	57.7193	484
chrII	366932	367018	Library29_default_peak_421	57	1.76399	6.87399	5.78223	55
chrII	370061	370302	Library29_default_peak_422a	182	2.13343	19.6602	18.2838	76
chrII	370061	370302	Library29_default_peak_422b	119	1.88263	13.2469	11.9809	216
chrII	370520	370743	Library29_default_peak_423a	77	1.66904	8.85726	7.70233	38
chrII	370520	370743	Library29_default_peak_423b	66	1.61225	7.77542	6.65498	155
chrII	371665	371751	Library29_default_peak_424	19	1.31756	2.84024	1.93761	0
chrII	371848	372043	Library29_default_peak_425a	467	2.83594	48.3778	46.7011	78
chrII	371848	372043	Library29_default_peak_425b	18	1.30544	2.75572	1.86265	168
chrII	372180	372299	Library29_default_peak_426	351	2.5299	36.749	35.1707	86
chrII	372439	372730	Library29_default_peak_427a	820	3.49205	83.9866	82.0979	43
chrII	372439	372730	Library29_default_peak_427b	360	2.52121	37.6443	36.057	157
chrII	372439	372730	Library29_default_peak_427c	46	1.48076	5.68854	4.64415	232
chrII	373514	374039	Library29_default_peak_428a	824	3.27587	84.3406	82.4498	105
chrII	373514	374039	Library29_default_peak_428b	34	1.38272	4.44929	3.45733	321
chrII	373514	374039	Library29_default_peak_428c	221	2.06381	23.5681	22.1348	453
chrII	374471	375692	Library29_default_peak_429a	117	1.73475	12.963	11.7037	25
chrII	374471	375692	Library29_default_peak_429b	110	1.71152	12.329	11.0845	98
chrII	374471	375692	Library29_default_peak_429c	934	3.41465	95.3692	93.4277	198
chrII	374471	375692	Library29_default_peak_429d	624	2.89951	64.1979	62.4154	327
chrII	374471	375692	Library29_default_peak_429e	2022	4.88194	204.528	202.232	429
chrII	374471	375692	Library29_default_peak_429f	14	1.24083	2.33325	1.46558	665
chrII	374471	375692	Library29_default_peak_429g	63	1.53138	7.50875	6.39728	782
chrII	374471	375692	Library29_default_peak_429h	323	2.31509	33.8922	32.3406	910
chrII	374471	375692	Library29_default_peak_429i	547	2.78385	56.4778	54.7436	989
chrII	374471	375692	Library29_default_peak_429j	146	1.84468	15.9552	14.6389	1139
chrII	376446	376768	Library29_default_peak_430a	19	1.2785	2.79913	1.90508	17
chrII	376446	376768	Library29_default_peak_430b	88	1.6352	9.99202	8.80391	70
chrII	376446	376768	Library29_default_peak_430c	122	1.76307	13.5485	12.2796	147
chrII	376446	376768	Library29_default_peak_430d	77	1.59284	8.91988	7.76425	272
chrII	376867	376913	Library29_default_peak_431	70	1.56749	8.22668	7.08986	20
chrII	377004	377060	Library29_default_peak_432	150	1.86917	16.3966	15.0729	23
chrII	377232	377430	Library29_default_peak_433a	54	1.49751	6.49616	5.42155	28
chrII	377232	377430	Library29_default_peak_433b	61	1.53324	7.22217	6.11995	93
chrII	377571	378531	Library29_default_peak_434a	96	1.69849	10.8298	9.62319	82
chrII	377571	378531	Library29_default_peak_434b	51	1.49871	6.25773	5.18626	180
chrII	377571	378531	Library29_default_peak_434c	56	1.52223	6.71516	5.63157	294
chrII	377571	378531	Library29_default_peak_434d	240	2.17662	25.5283	24.0714	522
chrII	377571	378531	Library29_default_peak_434e	2147	5.3798	217.095	214.77	798
chrII	377571	378531	Library29_default_peak_434f	195	2.05056	20.9577	19.5597	930
chrII	379238	379462	Library29_default_peak_435a	13	1.25824	2.23036	1.37333	29
chrII	379238	379462	Library29_default_peak_435b	103	1.77042	11.5496	10.3219	109
chrII	380591	380673	Library29_default_peak_436	90	1.85502	10.235	9.04163	55
chrII	381509	381653	Library29_default_peak_437	21	1.3933	3.05264	2.13796	66
chrII	382447	382604	Library29_default_peak_438a	29	1.49721	3.8857	2.92526	18
chrII	382447	382604	Library29_default_peak_438b	58	1.7355	6.96923	5.87622	101
chrII	384145	384191	Library29_default_peak_439	112	2.12997	12.535	11.2839	8
chrII	385450	385594	Library29_default_peak_440	126	2.20672	13.9328	12.6521	39
chrII	385850	385919	Library29_default_peak_441	14	1.36241	2.31231	1.44508	11
chrII	387692	387851	Library29_default_peak_442	7340	17.0013	736.924	734.055	96
chrII	390987	391185	Library29_default_peak_443	315	2.67979	33.1067	31.5641	156
chrII	391988	392091	Library29_default_peak_444	40	1.52402	5.06229	4.04039	27
chrII	392852	395348	Library29_default_peak_445a	295	2.64748	31.052	29.5306	65
chrII	392852	395348	Library29_default_peak_445b	1494	5.37312	151.59	149.436	204
chrII	392852	395348	Library29_default_peak_445c	808	3.96928	82.7685	80.8853	295
chrII	392852	395348	Library29_default_peak_445d	281	2.57158	29.6765	28.1706	401
chrII	392852	395348	Library29_default_peak_445e	1149	4.6699	116.994	114.964	643
chrII	392852	395348	Library29_default_peak_445f	374	2.85697	39.0033	37.4028	719
chrII	392852	395348	Library29_default_peak_445g	490	3.18159	50.7276	49.0335	773
chrII	392852	395348	Library29_default_peak_445h	185	2.23388	19.9259	18.5442	820
chrII	392852	395348	Library29_default_peak_445i	227	2.38665	24.2372	22.797	956
chrII	392852	395348	Library29_default_peak_445j	281	2.55764	29.6826	28.1767	1238
chrII	392852	395348	Library29_default_peak_445k	518	3.2327	53.5611	51.8468	1342
chrII	392852	395348	Library29_default_peak_445l	683	3.63566	70.2167	68.3988	1427
chrII	392852	395348	Library29_default_peak_445m	247	2.44047	26.2029	24.7367	1546
chrII	392852	395348	Library29_default_peak_445n	468	3.09554	48.572	46.8944	1644
chrII	392852	395348	Library29_default_peak_445o	246	2.43633	26.1201	24.657	1732
chrII	392852	395348	Library29_default_peak_445p	146	2.06483	15.9624	14.6461	1818
chrII	392852	395348	Library29_default_peak_445q	29	1.43381	3.86365	2.90361	1896
chrII	392852	395348	Library29_default_peak_445r	237	2.40198	25.1753	23.7234	1960
chrII	392852	395348	Library29_default_peak_445s	739	3.74894	75.7613	73.9149	2086
chrII	392852	395348	Library29_default_peak_445t	864	4.02786	88.3788	86.4682	2256
chrII	392852	395348	Library29_default_peak_445u	876	4.05238	89.562	87.6458	2409
chrII	397663	397817	Library29_default_peak_446a	17	1.34095	2.65284	1.76194	83
chrII	397663	397817	Library29_default_peak_446b	42	1.54487	5.24092	4.21625	130
chrII	397900	398268	Library29_default_peak_447a	143	2.09363	15.7077	14.397	36
chrII	397900	398268	Library29_default_peak_447b	167	2.19811	18.0935	16.7388	91
chrII	397900	398268	Library29_default_peak_447c	124	2.0372	13.6885	12.414	224
chrII	397900	398268	Library29_default_peak_447d	18	1.36893	2.76526	1.87197	319
chrII	398776	398923	Library29_default_peak_448a	71	1.83086	8.33813	7.19991	30
chrII	398776	398923	Library29_default_peak_448b	40	1.60973	5.10283	4.08027	96
chrII	400643	400750	Library29_default_peak_449	59	1.78457	7.03294	5.9331	20
chrII	404626	404819	Library29_default_peak_450	5670	13.5143	569.804	567.038	65
chrII	405002	405095	Library29_default_peak_451	68	1.80316	7.94136	6.81349	26
chrII	405215	405261	Library29_default_peak_452	42	1.61064	5.24504	4.22029	41
chrII	405723	405901	Library29_default_peak_453a	84	1.88455	9.64201	8.46267	30
chrII	405723	405901	Library29_default_peak_453b	787	4.26597	80.5829	78.7117	142
chrII	406557	407224	Library29_default_peak_454a	261	2.66179	27.6127	26.1296	60
chrII	406557	407224	Library29_default_peak_454b	406	3.15841	42.2619	40.6338	155
chrII	406557	407224	Library29_default_peak_454c	453	3.29613	47.0152	45.3497	307
chrII	406557	407224	Library29_default_peak_454d	312	2.83078	32.7615	31.2233	476
chrII	406557	407224	Library29_default_peak_454e	1122	4.99591	114.302	112.281	616
chrII	407680	408180	Library29_default_peak_455a	52	1.66015	6.35741	5.2846	22
chrII	407680	408180	Library29_default_peak_455b	310	2.81243	32.5958	31.0586	91
chrII	407680	408180	Library29_default_peak_455c	147	2.1751	16.0279	14.711	182
chrII	407680	408180	Library29_default_peak_455d	147	2.16967	16.0468	14.7297	316
chrII	407680	408180	Library29_default_peak_455e	846	4.30681	86.5545	84.6527	397
chrII	407680	408180	Library29_default_peak_455f	442	3.2265	45.8596	44.203	460
chrII	408290	408445	Library29_default_peak_456	56	1.68286	6.7299	5.64614	44
chrII	409177	409545	Library29_default_peak_457a	41	1.55537	5.13635	4.11325	17
chrII	409177	409545	Library29_default_peak_457b	98	1.89863	11.0916	9.87783	121
chrII	409177	409545	Library29_default_peak_457c	38	1.52304	4.83905	3.82722	300
chrII	410547	410795	Library29_default_peak_458a	75	1.72306	8.7206	7.56726	28
chrII	410547	410795	Library29_default_peak_458b	50	1.5796	6.15021	5.08649	79
chrII	410547	410795	Library29_default_peak_458c	134	1.99776	14.7766	13.4811	218
chrII	411364	411439	Library29_default_peak_459	20	1.35989	2.97037	2.06499	0
chrII	413779	413860	Library29_default_peak_460	190	2.41744	20.4141	19.0259	45
chrII	413987	415325	Library29_default_peak_461a	567	3.67642	58.4501	56.7032	99
chrII	413987	415325	Library29_default_peak_461b	400	3.1705	41.6723	40.049	228
chrII	413987	415325	Library29_default_peak_461c	245	2.63821	25.9776	24.5153	350
chrII	413987	415325	Library29_default_peak_461d	1041	4.99323	106.153	104.165	535
chrII	413987	415325	Library29_default_peak_461e	1889	6.88013	191.25	188.987	733
chrII	413987	415325	Library29_default_peak_461f	350	3.05716	36.6312	35.0535	841
chrII	413987	415325	Library29_default_peak_461g	710	4.16393	72.9257	71.0935	948
chrII	413987	415325	Library29_default_peak_461h	619	3.89407	63.7453	61.9658	1111
chrII	413987	415325	Library29_default_peak_461i	1076	5.09254	109.642	107.64	1220
chrII	415658	415704	Library29_default_peak_462	75	1.85844	8.66955	7.52208	22
chrII	418960	419177	Library29_default_peak_463a	88	1.87348	10.0007	8.81249	37
chrII	418960	419177	Library29_default_peak_463b	111	2.00528	12.4198	11.1744	128
chrII	420060	420129	Library29_default_peak_464	14	1.36241	2.31231	1.44508	14
chrII	421481	421535	Library29_default_peak_465	35	1.5894	4.55926	3.56554	25
chrII	423222	423268	Library29_default_peak_466	60	1.74423	7.1856	6.08384	27
chrII	423526	423906	Library29_default_peak_467a	2394	7.62185	241.809	239.431	106
chrII	423526	423906	Library29_default_peak_467b	3329	9.18664	335.443	332.915	222
chrII	424798	424908	Library29_default_peak_468	294	2.69907	30.9639	29.443	64
chrII	425255	425572	Library29_default_peak_469a	43	1.55942	5.41601	4.38206	23
chrII	425255	425572	Library29_default_peak_469b	38	1.51808	4.88639	3.87381	123
chrII	425255	425572	Library29_default_peak_469c	27	1.43026	3.74527	2.78959	237
chrII	426320	426589	Library29_default_peak_470a	36	1.48726	4.65361	3.65148	32
chrII	426320	426589	Library29_default_peak_470b	157	2.10311	17.1194	15.7826	134
chrII	426320	426589	Library29_default_peak_470c	224	2.34893	23.8722	22.4369	231
chrII	427547	427649	Library29_default_peak_471a	46	1.54502	5.6906	4.64619	21
chrII	427547	427649	Library29_default_peak_471b	192	2.20893	20.6503	19.2574	74
chrII	427738	427795	Library29_default_peak_472	72	1.69736	8.38765	7.24885	23
chrII	428410	429130	Library29_default_peak_473a	111	1.89032	12.3627	11.1179	74
chrII	428410	429130	Library29_default_peak_473b	46	1.55476	5.74298	4.69779	173
chrII	428410	429130	Library29_default_peak_473c	63	1.6666	7.42947	6.31901	260
chrII	428410	429130	Library29_default_peak_473d	127	2.00019	14.0528	12.7712	313
chrII	428410	429130	Library29_default_peak_473e	239	2.47547	25.4057	23.9497	399
chrII	428410	429130	Library29_default_peak_473f	264	2.57913	27.9226	26.4374	464
chrII	428410	429130	Library29_default_peak_473g	143	2.1155	15.6831	14.3726	601
chrII	428410	429130	Library29_default_peak_473h	17	1.32422	2.63875	1.74855	689
chrII	429565	430914	Library29_default_peak_474a	61	1.69126	7.25091	6.14833	24
chrII	429565	430914	Library29_default_peak_474b	194	2.33259	20.8882	19.4936	138
chrII	429565	430914	Library29_default_peak_474c	51	1.63537	6.25187	5.18049	301
chrII	429565	430914	Library29_default_peak_474d	66	1.73454	7.81375	6.69284	341
chrII	429565	430914	Library29_default_peak_474e	176	2.27441	19.0638	17.6951	415
chrII	429565	430914	Library29_default_peak_474f	390	3.02423	40.6363	39.0218	511
chrII	429565	430914	Library29_default_peak_474g	394	3.03502	41.0431	39.4265	607
chrII	429565	430914	Library29_default_peak_474h	632	3.72453	64.9895	63.2026	724
chrII	429565	430914	Library29_default_peak_474i	131	2.09172	14.4377	13.1488	876
chrII	429565	430914	Library29_default_peak_474j	33	1.51048	4.35382	3.37054	972
chrII	429565	430914	Library29_default_peak_474k	178	2.30438	19.2139	17.844	1104
chrII	429565	430914	Library29_default_peak_474l	76	1.80817	8.77948	7.62548	1260
chrII	429565	430914	Library29_default_peak_474m	16	1.34216	2.56965	1.68865	1326
chrII	431509	431835	Library29_default_peak_475a	289	2.77948	30.4832	28.9677	62
chrII	431509	431835	Library29_default_peak_475b	244	2.61535	25.8966	24.4349	143
chrII	431509	431835	Library29_default_peak_475c	320	2.89563	33.5839	32.0364	208
chrII	432161	432493	Library29_default_peak_476a	22	1.42103	3.13141	2.2152	18
chrII	432161	432493	Library29_default_peak_476b	91	1.92567	10.3325	9.13591	149
chrII	432161	432493	Library29_default_peak_476c	60	1.73242	7.10455	6.00376	239
chrII	434492	434566	Library29_default_peak_477	171	2.43699	18.4733	17.1123	37
chrII	435412	435572	Library29_default_peak_478	14	1.36241	2.31231	1.44508	19
chrII	436078	436266	Library29_default_peak_479	167	2.4178	18.0758	16.7212	78
chrII	440975	441084	Library29_default_peak_480	14	1.36241	2.31231	1.44508	47
chrII	443522	443918	Library29_default_peak_481a	26	1.49673	3.54986	2.60253	71
chrII	443522	443918	Library29_default_peak_481b	67	1.84213	7.8553	6.72842	161
chrII	443522	443918	Library29_default_peak_481c	56	1.76538	6.76773	5.67737	298
chrII	443522	443918	Library29_default_peak_481d	54	1.74619	6.50704	5.42609	372
chrII	444370	444426	Library29_default_peak_482	203	2.5905	21.7722	20.3624	24
chrII	444834	444885	Library29_default_peak_483	284	2.9359	29.9203	28.4106	24
chrII	448920	449329	Library29_default_peak_484a	102	2.0724	11.5266	10.2991	75
chrII	448920	449329	Library29_default_peak_484b	883	4.87398	90.2518	88.3324	160
chrII	448920	449329	Library29_default_peak_484c	81	1.93808	9.31255	8.14188	347
chrII	449622	449868	Library29_default_peak_485a	126	2.20672	13.9328	12.6521	115
chrII	449622	449868	Library29_default_peak_485b	70	1.86132	8.13819	7.00245	217
chrII	450572	450750	Library29_default_peak_486a	17	1.40079	2.63915	1.74855	24
chrII	450572	450750	Library29_default_peak_486b	13	1.34322	2.15709	1.30174	91
chrII	451544	451734	Library29_default_peak_487a	20	1.43917	2.98757	2.07416	20
chrII	451544	451734	Library29_default_peak_487b	24	1.47754	3.35721	2.42121	121
chrII	451884	451951	Library29_default_peak_488	59	1.78457	7.03294	5.9331	33
chrII	452570	453969	Library29_default_peak_489a	288	2.95509	30.4006	28.8856	29
chrII	452570	453969	Library29_default_peak_489b	754	4.50939	77.3131	75.4577	152
chrII	452570	453969	Library29_default_peak_489c	638	4.16399	65.6676	63.8757	281
chrII	452570	453969	Library29_default_peak_489d	632	4.1448	65.039	63.2508	346
chrII	452570	453969	Library29_default_peak_489e	511	3.76102	52.901	51.191	554
chrII	452570	453969	Library29_default_peak_489f	133	2.2451	14.6539	13.3594	625
chrII	452570	453969	Library29_default_peak_489g	279	2.91671	29.4427	27.9383	753
chrII	452570	453969	Library29_default_peak_489h	313	3.05103	32.8439	31.3029	937
chrII	452570	453969	Library29_default_peak_489i	410	3.41562	42.7281	41.096	1069
chrII	452570	453969	Library29_default_peak_489j	133	2.2451	14.6539	13.3594	1249
chrII	452570	453969	Library29_default_peak_489k	90	1.99564	10.2372	9.04163	1327
chrII	457350	457955	Library29_default_peak_490a	64	1.82294	7.57677	6.45887	54
chrII	457350	457955	Library29_default_peak_490b	54	1.74619	6.50704	5.42609	173
chrII	457350	457955	Library29_default_peak_490c	47	1.68862	5.75254	4.70085	256
chrII	457350	457955	Library29_default_peak_490d	438	3.51156	45.4785	43.8239	348
chrII	457350	457955	Library29_default_peak_490e	15	1.3816	2.47301	1.59411	554
chrII	458065	458246	Library29_default_peak_491a	212	2.62888	22.6291	21.2078	30
chrII	458065	458246	Library29_default_peak_491b	171	2.43699	18.4733	17.1123	157
chrII	460801	460893	Library29_default_peak_492	15	1.3816	2.47301	1.59411	7
chrII	460990	461093	Library29_default_peak_493	247	2.78239	26.18	24.714	37
chrII	461506	461552	Library29_default_peak_494	87	1.97645	9.92487	8.73752	21
chrII	462172	462281	Library29_default_peak_495	56	1.76538	6.76773	5.67737	61
chrII	462595	462653	Library29_default_peak_496	163	2.39861	17.6817	16.3334	31
chrII	463821	463900	Library29_default_peak_497	40	1.63105	5.04033	4.01875	56
chrII	464658	464908	Library29_default_peak_498a	242	2.7632	25.7256	24.265	103
chrII	464658	464908	Library29_default_peak_498b	70	1.86132	8.13819	7.00245	202
chrII	465034	465434	Library29_default_peak_499a	116	2.14915	12.8788	11.6203	25
chrII	465034	465434	Library29_default_peak_499b	67	1.84213	7.8553	6.72842	80
chrII	465034	465434	Library29_default_peak_499c	84	1.95727	9.61664	8.43756	267
chrII	465716	465935	Library29_default_peak_500	13	1.34322	2.15709	1.30174	122
chrII	467132	467443	Library29_default_peak_501a	40	1.63105	5.04033	4.01875	18
chrII	467132	467443	Library29_default_peak_501b	96	2.03402	10.8739	9.66234	109
chrII	467132	467443	Library29_default_peak_501c	42	1.65024	5.27296	4.24111	217
chrII	467132	467443	Library29_default_peak_501d	102	2.0724	11.5266	10.2991	267
chrII	470540	470586	Library29_default_peak_502	81	1.93808	9.31255	8.14188	26
chrII	473751	473829	Library29_default_peak_503	35	1.59268	4.58962	3.58848	39
chrII	473936	473982	Library29_default_peak_504	78	1.91889	9.01262	7.85073	40
chrII	474349	474915	Library29_default_peak_505a	337	3.14698	35.3548	33.7884	28
chrII	474349	474915	Library29_default_peak_505b	460	3.58832	47.7212	46.0492	124
chrII	474349	474915	Library29_default_peak_505c	389	3.33887	40.5714	38.9572	207
chrII	474349	474915	Library29_default_peak_505d	247	2.78239	26.18	24.714	357
chrII	474349	474915	Library29_default_peak_505e	187	2.51374	20.0967	18.7108	460
chrII	477204	477279	Library29_default_peak_506	644	4.08507	66.2528	64.4587	34
chrII	477451	477736	Library29_default_peak_507a	1441	6.10589	146.239	144.101	140
chrII	477451	477736	Library29_default_peak_507b	1736	6.74535	175.841	173.618	230
chrII	478381	478543	Library29_default_peak_508	935	4.71071	95.4946	93.5525	70
chrII	479014	479355	Library29_default_peak_509a	874	4.4361	89.3695	87.4547	36
chrII	479014	479355	Library29_default_peak_509b	2849	8.27581	287.362	284.901	146
chrII	479014	479355	Library29_default_peak_509c	109	1.98589	12.2216	10.9782	315
chrII	479448	479582	Library29_default_peak_510a	44	1.59398	5.45438	4.41988	23
chrII	479448	479582	Library29_default_peak_510b	47	1.62438	5.84518	4.79212	88
chrII	480167	480307	Library29_default_peak_511a	53	1.6784	6.47137	5.39708	31
chrII	480167	480307	Library29_default_peak_511b	14	1.33296	2.32549	1.45798	116
chrII	480582	480637	Library29_default_peak_512	110	2.00634	12.2629	11.0191	28
chrII	482895	483509	Library29_default_peak_513a	28	1.49179	3.76956	2.81112	75
chrII	482895	483509	Library29_default_peak_513b	107	2.0389	12.0113	10.7744	202
chrII	482895	483509	Library29_default_peak_513c	390	3.19279	40.6374	39.0229	304
chrII	482895	483509	Library29_default_peak_513d	555	3.69454	57.297	55.5577	449
chrII	482895	483509	Library29_default_peak_513e	17	1.37259	2.58153	1.70025	529
chrII	483743	484589	Library29_default_peak_514a	155	2.29812	16.8784	15.547	36
chrII	483743	484589	Library29_default_peak_514b	572	3.81067	58.9791	57.2287	119
chrII	483743	484589	Library29_default_peak_514c	337	3.04653	35.2856	33.7217	336
chrII	483743	484589	Library29_default_peak_514d	229	2.70563	24.3803	22.9365	484
chrII	483743	484589	Library29_default_peak_514e	191	2.53293	20.5107	19.1188	558
chrII	483743	484589	Library29_default_peak_514f	87	1.97645	9.92487	8.73752	754
chrII	485048	485257	Library29_default_peak_515a	64	1.82294	7.57677	6.45887	19
chrII	485048	485257	Library29_default_peak_515b	22	1.45835	3.16976	2.24495	105
chrII	485595	485681	Library29_default_peak_516	14	1.36241	2.31231	1.44508	1
chrII	487410	487652	Library29_default_peak_517a	13	1.34322	2.15709	1.30174	165
chrII	487410	487652	Library29_default_peak_517b	27	1.51592	3.74768	2.78959	215
chrII	488337	488383	Library29_default_peak_518	96	2.03402	10.8739	9.66234	26
chrII	488955	489086	Library29_default_peak_519	75	1.8997	8.71689	7.56359	21
chrII	490142	490555	Library29_default_peak_520a	187	2.51374	20.0967	18.7108	113
chrII	490142	490555	Library29_default_peak_520b	179	2.47537	19.2784	17.9049	219
chrII	490142	490555	Library29_default_peak_520c	93	2.01483	10.5535	9.34984	302
chrII	491160	491597	Library29_default_peak_521a	87	1.97645	9.92487	8.73752	29
chrII	491160	491597	Library29_default_peak_521b	24	1.47754	3.35721	2.42121	166
chrII	491160	491597	Library29_default_peak_521c	90	1.99564	10.2372	9.04163	187
chrII	491160	491597	Library29_default_peak_521d	119	2.16834	13.2264	11.9605	271
chrII	491160	491597	Library29_default_peak_521e	42	1.65024	5.27296	4.24111	402
chrII	491793	491934	Library29_default_peak_522	151	2.34104	16.52	15.1914	103
chrII	492510	492718	Library29_default_peak_523a	33	1.57349	4.37162	3.38094	16
chrII	492510	492718	Library29_default_peak_523b	87	1.97645	9.92487	8.73752	119
chrII	492510	492718	Library29_default_peak_523c	24	1.47754	3.35721	2.42121	167
chrII	493233	493742	Library29_default_peak_524a	78	1.91889	9.01262	7.85073	79
chrII	493233	493742	Library29_default_peak_524b	989	5.16181	100.903	98.9377	246
chrII	493233	493742	Library29_default_peak_524c	22	1.45835	3.16976	2.24495	422
chrII	493233	493742	Library29_default_peak_524d	20	1.43917	2.98757	2.07416	479
chrII	494963	495162	Library29_default_peak_525	51	1.727	6.25091	5.17955	179
chrII	496082	496207	Library29_default_peak_526	42	1.65024	5.27296	4.24111	111
chrII	496321	496398	Library29_default_peak_527	38	1.61187	4.81253	3.80115	24
chrII	499890	499936	Library29_default_peak_528	14	1.36241	2.31231	1.44508	3
chrII	502004	502050	Library29_default_peak_529	19	1.41998	2.81069	1.90868	0
chrII	502360	502442	Library29_default_peak_530	22	1.45835	3.16976	2.24495	42
chrII	503867	503979	Library29_default_peak_531	109	2.11078	12.195	10.9519	24
chrII	504065	504276	Library29_default_peak_532	144	2.30267	15.7629	14.4482	137
chrII	504766	505185	Library29_default_peak_533a	49	1.70781	5.9994	4.93784	115
chrII	504766	505185	Library29_default_peak_533b	293	2.97428	30.8838	29.3634	228
chrII	504766	505185	Library29_default_peak_533c	33	1.57349	4.37162	3.38094	384
chrII	512387	512457	Library29_default_peak_534	42	1.65024	5.27296	4.24111	34
chrII	516874	516949	Library29_default_peak_535	389	3.33887	40.5714	38.9572	45
chrII	518532	518632	Library29_default_peak_536	1628	6.7353	165.071	162.878	52
chrII	525154	525200	Library29_default_peak_537	59	1.78457	7.03294	5.9331	22
chrII	527692	527806	Library29_default_peak_538	87	1.97645	9.92487	8.73752	97
chrII	527954	528000	Library29_default_peak_539	87	1.97645	9.92487	8.73752	18
chrII	528392	528652	Library29_default_peak_540a	22	1.45835	3.16976	2.24495	17
chrII	528392	528652	Library29_default_peak_540b	119	2.16834	13.2264	11.9605	129
chrII	529178	529322	Library29_default_peak_541	22	1.45835	3.16976	2.24495	87
chrII	530582	530761	Library29_default_peak_542	348	3.18535	36.3776	34.8014	108
chrII	530949	531019	Library29_default_peak_543	38	1.61187	4.81253	3.80115	55
chrII	531181	531278	Library29_default_peak_544	15	1.3816	2.47301	1.59411	1
chrII	531522	531908	Library29_default_peak_545a	67	1.84213	7.8553	6.72842	33
chrII	531522	531908	Library29_default_peak_545b	42	1.65024	5.27296	4.24111	106
chrII	531522	531908	Library29_default_peak_545c	72	1.88051	8.4254	7.28079	287
chrII	531522	531908	Library29_default_peak_545d	207	2.60969	22.1991	20.7835	349
chrII	531984	532030	Library29_default_peak_546	40	1.63105	5.04033	4.01875	20
chrII	532960	533262	Library29_default_peak_547a	106	2.09159	11.8589	10.6234	83
chrII	532960	533262	Library29_default_peak_547b	112	2.12997	12.535	11.2839	191
chrII	532960	533262	Library29_default_peak_547c	19	1.41998	2.81069	1.90868	281
chrII	533609	533706	Library29_default_peak_548	14	1.36241	2.31231	1.44508	1
chrII	534071	534136	Library29_default_peak_549	24	1.47754	3.35721	2.42121	20
chrII	534590	534960	Library29_default_peak_550a	40	1.63105	5.04033	4.01875	22
chrII	534590	534960	Library29_default_peak_550b	99	2.05321	11.1983	9.97871	76
chrII	534590	534960	Library29_default_peak_550c	676	4.27912	69.4802	67.6663	212
chrII	535323	535369	Library29_default_peak_551	70	1.86132	8.13819	7.00245	5
chrII	535463	535540	Library29_default_peak_552	33	1.57349	4.37162	3.38094	22
chrII	535689	535791	Library29_default_peak_553	106	2.09159	11.8589	10.6234	44
chrII	539434	539729	Library29_default_peak_554a	583	3.99129	60.0835	58.3255	82
chrII	539434	539729	Library29_default_peak_554b	87	1.97645	9.92487	8.73752	202
chrII	539434	539729	Library29_default_peak_554c	81	1.93808	9.31255	8.14188	272
chrII	540072	540180	Library29_default_peak_555	67	1.84213	7.8553	6.72842	19
chrII	541462	541508	Library29_default_peak_556	90	1.99564	10.2372	9.04163	39
chrII	544703	544759	Library29_default_peak_557	81	1.93808	9.31255	8.14188	42
chrII	545146	545249	Library29_default_peak_558	14	1.36241	2.31231	1.44508	8
chrII	547690	549029	Library29_default_peak_559a	61	1.80375	7.30263	6.19371	180
chrII	547690	549029	Library29_default_peak_559b	112	2.12997	12.535	11.2839	342
chrII	547690	549029	Library29_default_peak_559c	29	1.53511	3.95061	2.98164	509
chrII	547690	549029	Library29_default_peak_559d	379	3.30049	39.5078	37.9029	622
chrII	547690	549029	Library29_default_peak_559e	828	4.72046	84.7262	82.8331	710
chrII	547690	549029	Library29_default_peak_559f	353	3.20454	36.8929	35.3119	877
chrII	547690	549029	Library29_default_peak_559g	96	2.03402	10.8739	9.66234	1060
chrII	547690	549029	Library29_default_peak_559h	54	1.74619	6.50704	5.42609	1204
chrII	547690	549029	Library29_default_peak_559i	14	1.36241	2.31231	1.44508	1250
chrII	549108	549457	Library29_default_peak_560a	78	1.91889	9.01262	7.85073	17
chrII	549108	549457	Library29_default_peak_560b	1003	5.20019	102.351	100.38	179
chrII	550085	550196	Library29_default_peak_561a	53	1.72556	6.46157	5.38741	22
chrII	550085	550196	Library29_default_peak_561b	13	1.33927	2.18685	1.33082	70
chrII	550454	550578	Library29_default_peak_562	32	1.55499	4.28148	3.29944	69
chrII	554228	554663	Library29_default_peak_563a	19	1.33957	2.82559	1.92328	109
chrII	554228	554663	Library29_default_peak_563b	14	1.29465	2.31272	1.44548	238
chrII	554228	554663	Library29_default_peak_563c	218	2.31357	23.2897	21.8612	314
chrII	554758	554885	Library29_default_peak_564	185	2.19147	19.884	18.5027	89
chrII	556097	556176	Library29_default_peak_565	14	1.30233	2.36755	1.49907	2
chrII	556259	557735	Library29_default_peak_566a	1378	5.00926	139.999	137.883	162
chrII	556259	557735	Library29_default_peak_566b	1331	4.89931	135.238	133.139	259
chrII	556259	557735	Library29_default_peak_566c	747	3.71286	76.6364	74.7855	428
chrII	556259	557735	Library29_default_peak_566d	516	3.16478	53.4091	51.6969	485
chrII	556259	557735	Library29_default_peak_566e	766	3.73529	78.4826	76.6219	599
chrII	556259	557735	Library29_default_peak_566f	1124	4.45479	114.472	112.45	720
chrII	556259	557735	Library29_default_peak_566g	830	3.87272	84.9272	83.0334	849
chrII	556259	557735	Library29_default_peak_566h	757	3.71923	77.5596	75.7034	980
chrII	556259	557735	Library29_default_peak_566i	130	1.9751	14.3756	13.0873	1104
chrII	556259	557735	Library29_default_peak_566j	76	1.72011	8.78657	7.63249	1183
chrII	556259	557735	Library29_default_peak_566k	111	1.89075	12.4435	11.1979	1297
chrII	556259	557735	Library29_default_peak_566l	291	2.53763	30.6949	29.1779	1372
chrII	556259	557735	Library29_default_peak_566m	38	1.49253	4.87762	3.86516	1437
chrII	557824	558498	Library29_default_peak_567a	141	1.99997	15.4116	14.1035	22
chrII	557824	558498	Library29_default_peak_567b	419	2.8432	43.5561	41.9178	177
chrII	557824	558498	Library29_default_peak_567c	215	2.24997	23.023	21.599	367
chrII	557824	558498	Library29_default_peak_567d	317	2.5579	33.2973	31.7536	533
chrII	557824	558498	Library29_default_peak_567e	302	2.51627	31.7732	30.2452	624
chrII	561681	561773	Library29_default_peak_568	15	1.28894	2.41945	1.54982	8
chrII	562778	562995	Library29_default_peak_569a	393	2.96763	40.9866	39.3703	31
chrII	562778	562995	Library29_default_peak_569b	332	2.7859	34.7879	33.2289	88
chrII	562778	562995	Library29_default_peak_569c	448	3.14635	46.4878	44.8265	181
chrII	563075	563142	Library29_default_peak_570	112	1.97556	12.484	11.2379	23
chrII	563609	563712	Library29_default_peak_571	260	2.65826	27.5512	26.071	43
chrII	563814	564723	Library29_default_peak_572a	251	2.62392	26.6473	25.1757	56
chrII	563814	564723	Library29_default_peak_572b	56	1.69196	6.73493	5.65109	144
chrII	563814	564723	Library29_default_peak_572c	79	1.83724	9.09482	7.93205	200
chrII	563814	564723	Library29_default_peak_572d	115	2.03478	12.7594	11.5062	302
chrII	563814	564723	Library29_default_peak_572e	1187	5.17316	120.776	118.729	394
chrII	563814	564723	Library29_default_peak_572f	1057	4.85972	107.792	105.798	531
chrII	563814	564723	Library29_default_peak_572g	447	3.2629	46.3656	44.7049	731
chrII	563814	564723	Library29_default_peak_572h	503	3.43999	52.0808	50.3777	880
chrII	565158	565223	Library29_default_peak_573	285	2.73689	30.0553	28.5448	33
chrII	565304	565996	Library29_default_peak_574a	96	1.93893	10.9027	9.69085	98
chrII	565304	565996	Library29_default_peak_574b	121	2.06485	13.3776	12.1104	156
chrII	565304	565996	Library29_default_peak_574c	543	3.57104	56.1094	54.3783	229
chrII	565304	565996	Library29_default_peak_574d	264	2.6727	27.9593	26.4738	311
chrII	565304	565996	Library29_default_peak_574e	275	2.71571	29.0316	27.5322	402
chrII	565304	565996	Library29_default_peak_574f	95	1.93489	10.7685	9.56261	478
chrII	565304	565996	Library29_default_peak_574g	264	2.67819	27.8985	26.4134	572
chrII	565304	565996	Library29_default_peak_574h	155	2.23507	16.8502	15.519	665
chrII	566723	566791	Library29_default_peak_575	56	1.69153	6.7823	5.69175	34
chrII	567630	567682	Library29_default_peak_576	87	1.87414	9.93802	8.75053	23
chrII	569289	569507	Library29_default_peak_577	167	2.4178	18.0758	16.7212	78
chrII	571435	572004	Library29_default_peak_578a	61	1.80375	7.30263	6.19371	35
chrII	571435	572004	Library29_default_peak_578b	144	2.30267	15.7629	14.4482	92
chrII	571435	572004	Library29_default_peak_578c	595	4.02966	61.3101	59.5444	184
chrII	571435	572004	Library29_default_peak_578d	298	2.99347	31.3697	29.8442	319
chrII	571435	572004	Library29_default_peak_578e	187	2.51374	20.0967	18.7108	399
chrII	571435	572004	Library29_default_peak_578f	61	1.80375	7.30263	6.19371	490
chrII	574359	574636	Library29_default_peak_579a	416	3.43481	43.2734	41.6367	34
chrII	574359	574636	Library29_default_peak_579b	102	2.0724	11.5266	10.2991	260
chrII	575909	575987	Library29_default_peak_580	26	1.49673	3.54986	2.60253	47
chrII	576466	576736	Library29_default_peak_581	106	2.09159	11.8589	10.6234	137
chrII	577737	577867	Library29_default_peak_582	443	3.53075	46.0356	44.3766	35
chrII	578964	579021	Library29_default_peak_583	133	2.2451	14.6539	13.3594	26
chrII	579181	579245	Library29_default_peak_584	24	1.47754	3.35721	2.42121	32
chrII	579329	579642	Library29_default_peak_585a	38	1.61187	4.81253	3.80115	42
chrII	579329	579642	Library29_default_peak_585b	61	1.80375	7.30263	6.19371	141
chrII	579329	579642	Library29_default_peak_585c	106	2.09159	11.8589	10.6234	284
chrII	580765	580857	Library29_default_peak_586	140	2.28348	15.3896	14.0816	44
chrII	581072	581477	Library29_default_peak_587a	70	1.86132	8.13819	7.00245	45
chrII	581072	581477	Library29_default_peak_587b	148	2.32185	16.1396	14.8181	143
chrII	581072	581477	Library29_default_peak_587c	133	2.2451	14.6539	13.3594	288
chrII	581933	582039	Library29_default_peak_588	167	2.4178	18.0758	16.7212	73
chrII	582150	582247	Library29_default_peak_589	31	1.5543	4.15861	3.17867	9
chrII	582610	582656	Library29_default_peak_590	56	1.76538	6.76773	5.67737	22
chrII	582748	582825	Library29_default_peak_591	56	1.76538	6.76773	5.67737	21
chrII	583200	583335	Library29_default_peak_592	195	2.55212	20.928	19.5302	26
chrII	591304	591448	Library29_default_peak_593	38	1.61187	4.81253	3.80115	13
chrII	591533	591774	Library29_default_peak_594a	620	4.10642	63.788	62.007	54
chrII	591533	591774	Library29_default_peak_594b	288	2.95509	30.4006	28.8856	151
chrII	592037	592100	Library29_default_peak_595	260	2.83995	27.5609	26.0782	32
chrII	592241	592833	Library29_default_peak_596a	75	1.8997	8.71689	7.56359	35
chrII	592241	592833	Library29_default_peak_596b	427	3.47319	44.3712	42.7256	144
chrII	592241	592833	Library29_default_peak_596c	1297	5.94855	131.81	129.722	264
chrII	592241	592833	Library29_default_peak_596d	1011	5.21938	103.078	101.103	469
chrII	592241	592833	Library29_default_peak_596e	293	2.97428	30.8838	29.3634	543
chrII	593055	593105	Library29_default_peak_597	93	2.01483	10.5535	9.34984	25
chrII	593528	593729	Library29_default_peak_598	130	2.22591	14.2915	13.0039	22
chrII	595036	595091	Library29_default_peak_599	35	1.59268	4.58962	3.58848	28
chrII	596042	596192	Library29_default_peak_600	133	2.2451	14.6539	13.3594	117
chrII	596325	596412	Library29_default_peak_601	17	1.40079	2.63915	1.74855	1
chrII	598877	598938	Library29_default_peak_602	144	2.30267	15.7629	14.4482	30
chrII	601121	601449	Library29_default_peak_603a	136	2.10965	14.9073	13.6108	66
chrII	601121	601449	Library29_default_peak_603b	299	2.72532	31.4636	29.9374	210
chrII	601121	601449	Library29_default_peak_603c	159	2.17386	17.2577	15.9197	286
chrII	601652	601754	Library29_default_peak_604a	97	1.84061	10.9791	9.76649	30
chrII	601652	601754	Library29_default_peak_604b	32	1.45258	4.18585	3.20542	78
chrII	603637	603744	Library29_default_peak_605	177	2.07962	19.1283	17.7591	83
chrII	604450	605462	Library29_default_peak_606a	1893	5.4311	191.592	189.328	91
chrII	604450	605462	Library29_default_peak_606b	1478	4.78836	150.029	147.88	262
chrII	604450	605462	Library29_default_peak_606c	2156	5.81531	218.009	215.681	361
chrII	604450	605462	Library29_default_peak_606d	1196	4.32244	121.688	119.638	524
chrII	604450	605462	Library29_default_peak_606e	378	2.65934	39.4892	37.8862	642
chrII	604450	605462	Library29_default_peak_606f	154	1.98631	16.7474	15.417	779
chrII	604450	605462	Library29_default_peak_606g	155	1.99088	16.8412	15.5101	848
chrII	604450	605462	Library29_default_peak_606h	207	2.16748	22.2063	20.7905	984
chrII	605570	605725	Library29_default_peak_607a	164	2.01334	17.8204	16.471	57
chrII	605570	605725	Library29_default_peak_607b	72	1.6387	8.39414	7.25524	135
chrII	605904	605961	Library29_default_peak_608	263	2.3133	27.7949	26.3105	27
chrII	606228	607152	Library29_default_peak_609a	1858	5.33538	188.067	185.812	181
chrII	606228	607152	Library29_default_peak_609b	499	2.93591	51.6206	49.921	370
chrII	606228	607152	Library29_default_peak_609c	138	1.93199	15.167	13.8645	536
chrII	606228	607152	Library29_default_peak_609d	303	2.45493	31.838	30.3096	581
chrII	606228	607152	Library29_default_peak_609e	155	1.99068	16.8371	15.506	729
chrII	606228	607152	Library29_default_peak_609f	402	2.70854	41.8466	40.2223	838
chrII	607242	607431	Library29_default_peak_610a	62	1.58895	7.31435	6.20526	22
chrII	607242	607431	Library29_default_peak_610b	108	1.80035	12.1159	10.8779	72
chrII	607242	607431	Library29_default_peak_610c	66	1.60657	7.81252	6.69163	162
chrII	607669	607742	Library29_default_peak_611	13	1.25041	2.15167	1.30174	54
chrII	610541	610694	Library29_default_peak_612a	58	1.53175	6.94671	5.854	20
chrII	610541	610694	Library29_default_peak_612b	33	1.39297	4.33378	3.35086	119
chrII	612014	614027	Library29_default_peak_613a	37	1.45204	4.80163	3.79716	16
chrII	612014	614027	Library29_default_peak_613b	179	2.08026	19.3289	17.9551	99
chrII	612014	614027	Library29_default_peak_613c	86	1.71821	9.80064	8.61954	184
chrII	612014	614027	Library29_default_peak_613d	152	1.99839	16.5711	15.2422	348
chrII	612014	614027	Library29_default_peak_613e	48	1.53233	5.91908	4.86495	454
chrII	612014	614027	Library29_default_peak_613f	25	1.37507	3.48703	2.54853	604
chrII	612014	614027	Library29_default_peak_613g	18	1.31507	2.71501	1.8228	718
chrII	612014	614027	Library29_default_peak_613h	347	2.6176	36.3247	34.7508	830
chrII	612014	614027	Library29_default_peak_613i	42	1.49607	5.27878	4.24684	932
chrII	612014	614027	Library29_default_peak_613j	68	1.64644	8.00368	6.87505	1004
chrII	612014	614027	Library29_default_peak_613k	303	2.49791	31.9063	30.3753	1121
chrII	612014	614027	Library29_default_peak_613l	483	2.96489	49.9977	48.3102	1195
chrII	612014	614027	Library29_default_peak_613m	246	2.32873	26.1205	24.6574	1277
chrII	612014	614027	Library29_default_peak_613n	297	2.48193	31.2609	29.7383	1340
chrII	612014	614027	Library29_default_peak_613o	729	3.52183	74.7553	72.9134	1451
chrII	612014	614027	Library29_default_peak_613p	1393	4.76189	141.478	139.357	1558
chrII	612014	614027	Library29_default_peak_613q	501	3.01447	51.8338	50.1318	1650
chrII	612014	614027	Library29_default_peak_613r	1820	5.45312	184.28	182.034	1784
chrII	612014	614027	Library29_default_peak_613s	1260	4.53418	128.105	126.031	1842
chrII	612014	614027	Library29_default_peak_613t	2205	6.02734	222.852	220.514	1906
chrII	614421	614972	Library29_default_peak_614a	413	2.80604	42.9896	41.3561	152
chrII	614421	614972	Library29_default_peak_614b	958	3.99642	97.8165	95.8646	244
chrII	614421	614972	Library29_default_peak_614c	62	1.61927	7.39955	6.28945	497
chrII	615538	615791	Library29_default_peak_615a	132	1.94992	14.5677	13.2777	53
chrII	615538	615791	Library29_default_peak_615b	21	1.3506	3.05273	2.13806	139
chrII	615538	615791	Library29_default_peak_615c	14	1.28902	2.33388	1.46619	215
chrII	616247	616338	Library29_default_peak_616	131	1.95379	14.4794	13.1901	59
chrII	618602	618653	Library29_default_peak_617	64	1.75428	7.59916	6.48095	37
chrII	619200	619297	Library29_default_peak_618	33	1.57349	4.37162	3.38094	16
chrII	619764	619874	Library29_default_peak_619	19	1.41998	2.81069	1.90868	2
chrII	620994	621051	Library29_default_peak_620	51	1.727	6.25091	5.17955	21
chrII	624125	624239	Library29_default_peak_621	87	1.97645	9.92487	8.73752	21
chrII	625020	625079	Library29_default_peak_622	137	2.26429	15.02	13.7188	29
chrII	625167	625213	Library29_default_peak_623	61	1.80375	7.30263	6.19371	20
chrII	625393	625497	Library29_default_peak_624	38	1.61187	4.81253	3.80115	75
chrII	625657	625892	Library29_default_peak_625a	87	1.97645	9.92487	8.73752	28
chrII	625657	625892	Library29_default_peak_625b	274	2.89752	28.968	27.469	107
chrII	626115	626161	Library29_default_peak_626	47	1.68862	5.75254	4.70085	35
chrII	627269	627337	Library29_default_peak_627	15	1.3816	2.47301	1.59411	12
chrII	633805	633936	Library29_default_peak_628	27	1.51592	3.74768	2.78959	10
chrII	634099	634263	Library29_default_peak_629	35	1.59268	4.58962	3.58848	74
chrII	634421	634775	Library29_default_peak_630a	191	2.53293	20.5107	19.1188	86
chrII	634421	634775	Library29_default_peak_630b	33	1.57349	4.37162	3.38094	168
chrII	634421	634775	Library29_default_peak_630c	59	1.78457	7.03294	5.9331	293
chrII	635032	635201	Library29_default_peak_631a	106	2.09159	11.8589	10.6234	18
chrII	635032	635201	Library29_default_peak_631b	20	1.43917	2.98757	2.07416	82
chrII	636546	636679	Library29_default_peak_632	96	2.03402	10.8739	9.66234	91
chrII	642052	642196	Library29_default_peak_633a	49	1.70781	5.9994	4.93784	29
chrII	642052	642196	Library29_default_peak_633b	78	1.91889	9.01262	7.85073	123
chrII	642528	642574	Library29_default_peak_634	102	2.0724	11.5266	10.2991	26
chrII	642893	642948	Library29_default_peak_635	75	1.8997	8.71689	7.56359	29
chrII	643029	643212	Library29_default_peak_636	1670	6.83124	169.275	167.069	59
chrII	643409	643455	Library29_default_peak_637	17	1.40079	2.63915	1.74855	21
chrII	644978	645462	Library29_default_peak_638a	19	1.41998	2.81069	1.90868	84
chrII	644978	645462	Library29_default_peak_638b	2530	8.67337	255.436	253.031	170
chrII	644978	645462	Library29_default_peak_638c	24	1.47754	3.35721	2.42121	384
chrII	645652	645903	Library29_default_peak_639a	31	1.5543	4.15861	3.17867	38
chrII	645652	645903	Library29_default_peak_639b	33	1.57349	4.37162	3.38094	175
chrII	645652	645903	Library29_default_peak_639c	42	1.65024	5.27296	4.24111	207
chrII	646241	646304	Library29_default_peak_640	15	1.3816	2.47301	1.59411	31
chrII	646982	647200	Library29_default_peak_641a	96	2.03402	10.8739	9.66234	38
chrII	646982	647200	Library29_default_peak_641b	38	1.61187	4.81253	3.80115	123
chrII	646982	647200	Library29_default_peak_641c	72	1.88051	8.4254	7.28079	187
chrII	647655	647805	Library29_default_peak_642	191	2.53293	20.5107	19.1188	24
chrII	649553	649610	Library29_default_peak_643	90	1.99564	10.2372	9.04163	25
chrII	649983	650052	Library29_default_peak_644	179	2.47537	19.2784	17.9049	38
chrII	651853	652000	Library29_default_peak_645	84	1.95727	9.61664	8.43756	120
chrII	652864	653010	Library29_default_peak_646	24	1.47754	3.35721	2.42121	101
chrII	654959	655019	Library29_default_peak_647	40	1.63105	5.04033	4.01875	17
chrII	655506	655593	Library29_default_peak_648	15	1.3816	2.47301	1.59411	0
chrII	658450	658625	Library29_default_peak_649	19	1.41998	2.81069	1.90868	125
chrII	661483	661529	Library29_default_peak_650	44	1.66943	5.51038	4.46846	8
chrII	661969	662466	Library29_default_peak_651a	24	1.47754	3.35721	2.42121	22
chrII	661969	662466	Library29_default_peak_651b	460	3.58832	47.7212	46.0492	116
chrII	661969	662466	Library29_default_peak_651c	179	2.47537	19.2784	17.9049	217
chrII	661969	662466	Library29_default_peak_651d	583	3.99129	60.0835	58.3255	302
chrII	661969	662466	Library29_default_peak_651e	517	3.78021	53.4877	51.7737	391
chrII	662886	663025	Library29_default_peak_652a	81	1.93808	9.31255	8.14188	23
chrII	662886	663025	Library29_default_peak_652b	109	2.11078	12.195	10.9519	102
chrII	665016	665206	Library29_default_peak_653	96	2.03402	10.8739	9.66234	149
chrII	665291	665458	Library29_default_peak_654	87	1.97645	9.92487	8.73752	155
chrII	665583	665629	Library29_default_peak_655	56	1.76538	6.76773	5.67737	39
chrII	665869	666128	Library29_default_peak_656a	29	1.53511	3.95061	2.98164	79
chrII	665869	666128	Library29_default_peak_656b	84	1.95727	9.61664	8.43756	230
chrII	666211	666394	Library29_default_peak_657a	44	1.66943	5.51038	4.46846	22
chrII	666211	666394	Library29_default_peak_657b	15	1.3816	2.47301	1.59411	109
chrII	666211	666394	Library29_default_peak_657c	72	1.88051	8.4254	7.28079	159
chrII	666855	666909	Library29_default_peak_658	224	2.68644	23.9379	22.4995	27
chrII	668380	668464	Library29_default_peak_659	24	1.47754	3.35721	2.42121	5
chrII	674901	674998	Library29_default_peak_660	229	2.70563	24.3803	22.9365	66
chrII	675550	675635	Library29_default_peak_661	38	1.61187	4.81253	3.80115	3
chrII	676186	676275	Library29_default_peak_662	90	1.99564	10.2372	9.04163	54
chrII	680247	680309	Library29_default_peak_663	78	1.69085	9.01813	7.85619	36
chrII	680396	681953	Library29_default_peak_664a	1373	4.67293	139.429	137.315	198
chrII	680396	681953	Library29_default_peak_664b	670	3.36711	68.8845	67.074	328
chrII	680396	681953	Library29_default_peak_664c	285	2.42966	30.0483	28.5379	501
chrII	680396	681953	Library29_default_peak_664d	2016	5.68074	203.978	201.683	606
chrII	680396	681953	Library29_default_peak_664e	1059	4.13038	107.917	105.922	771
chrII	680396	681953	Library29_default_peak_664f	1684	5.19587	170.62	168.41	903
chrII	680396	681953	Library29_default_peak_664g	3215	7.37579	324.095	321.581	1007
chrII	680396	681953	Library29_default_peak_664h	4989	9.5365	501.678	498.966	1072
chrII	680396	681953	Library29_default_peak_664i	5254	9.83482	528.164	525.43	1198
chrII	680396	681953	Library29_default_peak_664j	5692	10.3172	571.969	569.202	1329
chrII	680396	681953	Library29_default_peak_664k	183	2.11187	19.708	18.328	1526
chrII	686837	687280	Library29_default_peak_665a	27	1.51592	3.74768	2.78959	212
chrII	686837	687280	Library29_default_peak_665b	67	1.84213	7.8553	6.72842	320
chrII	686837	687280	Library29_default_peak_665c	20	1.43917	2.98757	2.07416	383
chrII	689145	689305	Library29_default_peak_666	51	1.727	6.25091	5.17955	99
chrII	689498	689616	Library29_default_peak_667	670	4.25993	68.8399	67.0295	71
chrII	690210	690332	Library29_default_peak_668	87	1.97645	9.92487	8.73752	100
chrII	691602	691675	Library29_default_peak_669	44	1.66943	5.51038	4.46846	11
chrII	694183	694459	Library29_default_peak_670a	22	1.45835	3.16976	2.24495	28
chrII	694183	694459	Library29_default_peak_670b	229	2.70563	24.3803	22.9365	119
chrII	696009	696456	Library29_default_peak_671a	47	1.68862	5.75254	4.70085	106
chrII	696009	696456	Library29_default_peak_671b	67	1.84213	7.8553	6.72842	219
chrII	696009	696456	Library29_default_peak_671c	109	2.11078	12.195	10.9519	354
chrII	696601	697715	Library29_default_peak_672a	183	2.49455	19.6859	18.306	38
chrII	696601	697715	Library29_default_peak_672b	59	1.78457	7.03294	5.9331	183
chrII	696601	697715	Library29_default_peak_672c	466	3.60751	48.2876	46.6114	343
chrII	696601	697715	Library29_default_peak_672d	384	3.31968	40.0384	38.4288	592
chrII	696601	697715	Library29_default_peak_672e	363	3.24292	37.9313	36.3404	687
chrII	696601	697715	Library29_default_peak_672f	15	1.3816	2.47301	1.59411	845
chrII	696601	697715	Library29_default_peak_672g	116	2.14915	12.8788	11.6203	909
chrII	696601	697715	Library29_default_peak_672h	212	2.62888	22.6291	21.2078	1031
chrII	698160	698887	Library29_default_peak_673a	33	1.57349	4.37162	3.38094	22
chrII	698160	698887	Library29_default_peak_673b	19	1.41998	2.81069	1.90868	100
chrII	698160	698887	Library29_default_peak_673c	148	2.32185	16.1396	14.8181	206
chrII	698160	698887	Library29_default_peak_673d	199	2.57131	21.3485	19.9448	274
chrII	698160	698887	Library29_default_peak_673e	144	2.30267	15.7629	14.4482	356
chrII	698160	698887	Library29_default_peak_673f	224	2.68644	23.9379	22.4995	438
chrII	698160	698887	Library29_default_peak_673g	288	2.95509	30.4006	28.8856	505
chrII	698160	698887	Library29_default_peak_673h	224	2.68644	23.9379	22.4995	599
chrII	698160	698887	Library29_default_peak_673i	51	1.727	6.25091	5.17955	706
chrII	698988	699065	Library29_default_peak_674	42	1.65024	5.27296	4.24111	56
chrII	699716	700060	Library29_default_peak_675a	133	2.2451	14.6539	13.3594	78
chrII	699716	700060	Library29_default_peak_675b	517	3.78021	53.4877	51.7737	196
chrII	699716	700060	Library29_default_peak_675c	84	1.95727	9.61664	8.43756	268
chrII	704032	704225	Library29_default_peak_676a	29	1.53511	3.95061	2.98164	73
chrII	704032	704225	Library29_default_peak_676b	67	1.84213	7.8553	6.72842	160
chrII	704507	704709	Library29_default_peak_677a	49	1.70781	5.9994	4.93784	21
chrII	704507	704709	Library29_default_peak_677b	13	1.34322	2.15709	1.30174	107
chrII	705042	705456	Library29_default_peak_678a	81	1.93808	9.31255	8.14188	20
chrII	705042	705456	Library29_default_peak_678b	22	1.45835	3.16976	2.24495	159
chrII	705042	705456	Library29_default_peak_678c	29	1.53511	3.95061	2.98164	252
chrII	705042	705456	Library29_default_peak_678d	84	1.95727	9.61664	8.43756	386
chrII	705533	705607	Library29_default_peak_679	44	1.66943	5.51038	4.46846	46
chrII	705845	705891	Library29_default_peak_680	15	1.3816	2.47301	1.59411	6
chrII	706233	706295	Library29_default_peak_681	54	1.74619	6.50704	5.42609	51
chrII	706416	706462	Library29_default_peak_682	13	1.34322	2.15709	1.30174	2
chrII	706924	707704	Library29_default_peak_683a	40	1.63105	5.04033	4.01875	192
chrII	706924	707704	Library29_default_peak_683b	144	2.30267	15.7629	14.4482	333
chrII	706924	707704	Library29_default_peak_683c	90	1.99564	10.2372	9.04163	447
chrII	706924	707704	Library29_default_peak_683d	15	1.3816	2.47301	1.59411	565
chrII	706924	707704	Library29_default_peak_683e	109	2.11078	12.195	10.9519	662
chrII	707815	707941	Library29_default_peak_684	17	1.40079	2.63915	1.74855	2
chrII	708029	708111	Library29_default_peak_685	44	1.66943	5.51038	4.46846	22
chrII	708361	708435	Library29_default_peak_686	75	1.8997	8.71689	7.56359	27
chrII	709094	709244	Library29_default_peak_687	1047	5.31532	106.734	104.743	39
chrII	711946	711992	Library29_default_peak_688	93	2.01483	10.5535	9.34984	13
chrII	712824	712908	Library29_default_peak_689	105	2.08142	11.7324	10.5028	34
chrII	713157	713279	Library29_default_peak_690	15	1.3516	2.39549	1.52638	22
chrII	714243	714334	Library29_default_peak_691	40	1.61451	5.10647	4.08385	79
chrII	714658	715124	Library29_default_peak_692a	558	3.79179	57.5867	55.8462	111
chrII	714658	715124	Library29_default_peak_692b	247	2.7124	26.2462	24.7797	172
chrII	714658	715124	Library29_default_peak_692c	427	3.36988	44.4266	42.7808	252
chrII	714658	715124	Library29_default_peak_692d	305	2.93474	32.0925	30.5605	364
chrII	715382	715623	Library29_default_peak_693a	26	1.4782	3.55109	2.60373	53
chrII	715382	715623	Library29_default_peak_693b	96	1.98735	10.8127	9.60622	154
chrII	715705	715785	Library29_default_peak_694	19	1.40454	2.81527	1.91316	6
chrII	716430	716571	Library29_default_peak_695	48	1.65607	5.91823	4.86411	17
chrII	716725	717114	Library29_default_peak_696a	291	2.82056	30.6916	29.1747	170
chrII	716725	717114	Library29_default_peak_696b	39	1.58074	4.93423	3.92091	303
chrII	717230	717338	Library29_default_peak_697a	20	1.40216	2.91749	2.01326	25
chrII	717230	717338	Library29_default_peak_697b	35	1.54799	4.55948	3.56575	86
chrII	717463	717509	Library29_default_peak_698	56	1.70452	6.72292	5.63925	21
chrII	717586	718136	Library29_default_peak_699a	291	2.80807	30.6463	29.1297	46
chrII	717586	718136	Library29_default_peak_699b	1534	6.03247	155.614	153.448	158
chrII	717586	718136	Library29_default_peak_699c	2378	7.70549	240.219	237.844	257
chrII	717586	718136	Library29_default_peak_699d	4098	10.63	412.428	409.807	378
chrII	717586	718136	Library29_default_peak_699e	471	3.4018	48.8312	47.1521	490
chrII	720715	721076	Library29_default_peak_700a	505	3.63989	52.2914	50.5872	33
chrII	720715	721076	Library29_default_peak_700b	152	2.30449	16.6156	15.2864	108
chrII	720715	721076	Library29_default_peak_700c	76	1.87966	8.77958	7.62558	251
chrII	722202	722373	Library29_default_peak_701a	56	1.71316	6.71356	5.62999	23
chrII	722202	722373	Library29_default_peak_701b	30	1.51068	4.04728	3.07655	106
chrII	722702	722748	Library29_default_peak_702	74	1.84934	8.62949	7.48246	23
chrII	722831	722911	Library29_default_peak_703	148	2.30383	16.1333	14.8155	47
chrII	722992	723363	Library29_default_peak_704a	90	1.99564	10.2372	9.04163	136
chrII	722992	723363	Library29_default_peak_704b	274	2.89752	28.968	27.469	219
chrII	722992	723363	Library29_default_peak_704c	20	1.43917	2.98757	2.07416	324
chrII	723526	723593	Library29_default_peak_705	126	2.20672	13.9328	12.6521	41
chrII	723734	724029	Library29_default_peak_706a	288	2.95509	30.4006	28.8856	54
chrII	723734	724029	Library29_default_peak_706b	155	2.36023	16.9037	15.5687	160
chrII	726644	727090	Library29_default_peak_707a	721	4.41344	74.0164	72.1783	70
chrII	726644	727090	Library29_default_peak_707b	2205	8.00176	222.887	220.549	229
chrII	726644	727090	Library29_default_peak_707c	389	3.33887	40.5714	38.9572	320
chrII	726644	727090	Library29_default_peak_707d	140	2.28348	15.3896	14.0816	417
chrII	727203	727311	Library29_default_peak_708	251	2.80158	26.6374	25.1658	39
chrII	727403	727604	Library29_default_peak_709	102	2.0724	11.5266	10.2991	165
chrII	729193	729239	Library29_default_peak_710	67	1.84213	7.8553	6.72842	20
chrII	729483	729535	Library29_default_peak_711	163	2.39861	17.6817	16.3334	27
chrII	732423	732485	Library29_default_peak_712	99	2.05321	11.1983	9.97871	35
chrII	733620	733684	Library29_default_peak_713	155	2.36023	16.9037	15.5687	33
chrII	735220	736095	Library29_default_peak_714a	42	1.65024	5.27296	4.24111	22
chrII	735220	736095	Library29_default_peak_714b	112	2.12997	12.535	11.2839	130
chrII	735220	736095	Library29_default_peak_714c	126	2.20672	13.9328	12.6521	330
chrII	735220	736095	Library29_default_peak_714d	54	1.74619	6.50704	5.42609	472
chrII	735220	736095	Library29_default_peak_714e	40	1.63105	5.04033	4.01875	601
chrII	735220	736095	Library29_default_peak_714f	87	1.97645	9.92487	8.73752	766
chrII	735220	736095	Library29_default_peak_714g	363	3.24292	37.9313	36.3404	808
chrII	736444	736610	Library29_default_peak_715	26	1.49673	3.54986	2.60253	71
chrII	737884	738012	Library29_default_peak_716	13	1.34322	2.15709	1.30174	13
chrII	738344	738417	Library29_default_peak_717	14	1.36241	2.31231	1.44508	49
chrII	738876	738984	Library29_default_peak_718	22	1.45835	3.16976	2.24495	22
chrII	739076	739612	Library29_default_peak_719a	27	1.51592	3.74768	2.78959	22
chrII	739076	739612	Library29_default_peak_719b	373	3.2813	38.9798	37.3795	147
chrII	739076	739612	Library29_default_peak_719c	51	1.727	6.25091	5.17955	334
chrII	739076	739612	Library29_default_peak_719d	373	3.2813	38.9798	37.3795	405
chrII	739076	739612	Library29_default_peak_719e	163	2.39861	17.6817	16.3334	482
chrII	739989	740177	Library29_default_peak_720a	155	2.36023	16.9037	15.5687	45
chrII	739989	740177	Library29_default_peak_720b	238	2.74401	25.2741	23.819	157
chrII	740339	740606	Library29_default_peak_721a	26	1.49673	3.54986	2.60253	23
chrII	740339	740606	Library29_default_peak_721b	49	1.70781	5.9994	4.93784	161
chrII	741723	741916	Library29_default_peak_722a	109	2.11078	12.195	10.9519	58
chrII	741723	741916	Library29_default_peak_722b	27	1.51592	3.74768	2.78959	162
chrII	744009	744092	Library29_default_peak_723	70	1.86132	8.13819	7.00245	54
chrII	744238	744422	Library29_default_peak_724a	33	1.57349	4.37162	3.38094	20
chrII	744238	744422	Library29_default_peak_724b	44	1.66943	5.51038	4.46846	92
chrII	744843	744931	Library29_default_peak_725	17	1.40079	2.63915	1.74855	2
chrII	757702	757766	Library29_default_peak_726	96	2.03402	10.8739	9.66234	36
chrII	758210	758256	Library29_default_peak_727	14	1.36241	2.31231	1.44508	21
chrII	759668	759898	Library29_default_peak_728a	3982	11.4366	400.866	398.259	103
chrII	759668	759898	Library29_default_peak_728b	16061	29.2438	1609.37	1606.19	180
chrII	760330	760672	Library29_default_peak_729a	358	3.22373	37.4108	35.8249	116
chrII	760330	760672	Library29_default_peak_729b	133	2.2451	14.6539	13.3594	193
chrII	760330	760672	Library29_default_peak_729c	99	2.05321	11.1983	9.97871	315
chrII	761215	761328	Library29_default_peak_730	20	1.43917	2.98757	2.07416	46
chrII	761598	761644	Library29_default_peak_731	15	1.3816	2.47301	1.59411	2
chrII	761956	762030	Library29_default_peak_732	14	1.36241	2.31231	1.44508	1
chrII	764652	764751	Library29_default_peak_733	216	2.64807	23.0623	21.6353	70
chrII	766092	766138	Library29_default_peak_734	102	2.0724	11.5266	10.2991	26
chrII	768396	768468	Library29_default_peak_735	20	1.43917	2.98757	2.07416	22
chrII	768557	768873	Library29_default_peak_736a	163	2.39861	17.6817	16.3334	143
chrII	768557	768873	Library29_default_peak_736b	279	2.91671	29.4427	27.9383	244
chrII	769407	769457	Library29_default_peak_737	93	2.01483	10.5535	9.34984	22
chrII	769540	769586	Library29_default_peak_738	40	1.63105	5.04033	4.01875	32
chrII	769694	769902	Library29_default_peak_739a	126	2.20672	13.9328	12.6521	41
chrII	769694	769902	Library29_default_peak_739b	44	1.66943	5.51038	4.46846	192
chrII	769999	770080	Library29_default_peak_740	87	1.97645	9.92487	8.73752	36
chrII	770167	770579	Library29_default_peak_741a	123	2.18753	13.5777	12.3042	44
chrII	770167	770579	Library29_default_peak_741b	313	3.05103	32.8439	31.3029	231
chrII	770167	770579	Library29_default_peak_741c	59	1.78457	7.03294	5.9331	399
chrII	771762	771904	Library29_default_peak_742	251	2.80158	26.6374	25.1658	70
chrII	774225	774457	Library29_default_peak_743a	144	2.30267	15.7629	14.4482	66
chrII	774225	774457	Library29_default_peak_743b	20	1.43917	2.98757	2.07416	142
chrII	774781	775067	Library29_default_peak_744a	44	1.66943	5.51038	4.46846	19
chrII	774781	775067	Library29_default_peak_744b	81	1.93808	9.31255	8.14188	76
chrII	774781	775067	Library29_default_peak_744c	195	2.55212	20.928	19.5302	154
chrII	774781	775067	Library29_default_peak_744d	389	3.33887	40.5714	38.9572	247
chrII	775610	775680	Library29_default_peak_745	70	1.86132	8.13819	7.00245	45
chrII	775847	775893	Library29_default_peak_746	70	1.86132	8.13819	7.00245	17
chrII	776862	776947	Library29_default_peak_747	51	1.727	6.25091	5.17955	27
chrII	777968	778057	Library29_default_peak_748	81	1.93808	9.31255	8.14188	20
chrII	779660	779706	Library29_default_peak_749	40	1.63105	5.04033	4.01875	9
chrII	780316	780365	Library29_default_peak_750	90	1.99564	10.2372	9.04163	23
chrII	782547	782682	Library29_default_peak_751	313	3.05103	32.8439	31.3029	108
chrII	782761	782959	Library29_default_peak_752	144	2.30267	15.7629	14.4482	33
chrII	783540	783721	Library29_default_peak_753a	31	1.5543	4.15861	3.17867	22
chrII	783540	783721	Library29_default_peak_753b	191	2.53293	20.5107	19.1188	151
chrII	784258	784539	Library29_default_peak_754a	44	1.66943	5.51038	4.46846	17
chrII	784258	784539	Library29_default_peak_754b	327	3.1086	34.3425	32.7861	144
chrII	784866	784961	Library29_default_peak_755	212	2.62888	22.6291	21.2078	49
chrII	785086	785350	Library29_default_peak_756a	151	2.34104	16.52	15.1914	31
chrII	785086	785350	Library29_default_peak_756b	38	1.61187	4.81253	3.80115	131
chrII	785086	785350	Library29_default_peak_756c	67	1.84213	7.8553	6.72842	233
chrII	785442	785740	Library29_default_peak_757a	151	2.34104	16.52	15.1914	30
chrII	785442	785740	Library29_default_peak_757b	29	1.53511	3.95061	2.98164	117
chrII	785442	785740	Library29_default_peak_757c	15	1.3816	2.47301	1.59411	215
chrII	786110	786869	Library29_default_peak_758a	15	1.3816	2.47301	1.59411	27
chrII	786110	786869	Library29_default_peak_758b	106	2.09159	11.8589	10.6234	140
chrII	786110	786869	Library29_default_peak_758c	342	3.16617	35.8649	34.2936	209
chrII	786110	786869	Library29_default_peak_758d	1166	5.62234	118.691	116.653	424
chrII	786110	786869	Library29_default_peak_758e	317	3.07022	33.3407	31.7947	670
chrII	787194	787263	Library29_default_peak_759	61	1.80375	7.30263	6.19371	56
chrII	788380	788499	Library29_default_peak_760	47	1.68862	5.75254	4.70085	105
chrII	798643	798732	Library29_default_peak_761	59	1.78457	7.03294	5.9331	21
chrII	799611	799682	Library29_default_peak_762	155	2.36023	16.9037	15.5687	37
chrII	800574	800620	Library29_default_peak_763	93	2.01483	10.5535	9.34984	22
chrII	806752	806803	Library29_default_peak_764	256	2.82077	27.0977	25.6206	25
chrII	806946	807003	Library29_default_peak_765	123	2.18753	13.5777	12.3042	32
chrII	807375	807625	Library29_default_peak_766a	26	1.49673	3.54986	2.60253	20
chrII	807375	807625	Library29_default_peak_766b	87	1.97645	9.92487	8.73752	156
chrII	807375	807625	Library29_default_peak_766c	358	3.22373	37.4108	35.8249	218
chrII	807723	808013	Library29_default_peak_767a	106	2.09159	11.8589	10.6234	43
chrII	807723	808013	Library29_default_peak_767b	577	3.9721	59.4733	57.7193	142
chrII	810187	810264	Library29_default_peak_768	35	1.59268	4.58962	3.58848	22
chrII	813120	813184	Library29_default_peak_769	2654	8.92283	267.83	265.402	35
chrIII	9	375	Library29_default_peak_770a	1919	7.38772	194.241	191.97	45
chrIII	9	375	Library29_default_peak_770b	5356	13.816	538.436	535.693	164
chrIII	9	375	Library29_default_peak_770c	2721	9.05715	274.57	272.13	301
chrIII	497	571	Library29_default_peak_771	87	1.97645	9.92487	8.73752	24
chrIII	1170	1216	Library29_default_peak_772	99	2.05321	11.1983	9.97871	38
chrIII	15311	16893	Library29_default_peak_773a	183	2.49455	19.6859	18.306	113
chrIII	15311	16893	Library29_default_peak_773b	64	1.82294	7.57677	6.45887	194
chrIII	15311	16893	Library29_default_peak_773c	438	3.51156	45.4785	43.8239	309
chrIII	15311	16893	Library29_default_peak_773d	443	3.53075	46.0356	44.3766	373
chrIII	15311	16893	Library29_default_peak_773e	238	2.74401	25.2741	23.819	590
chrIII	15311	16893	Library29_default_peak_773f	151	2.34104	16.52	15.1914	735
chrIII	15311	16893	Library29_default_peak_773g	44	1.66943	5.51038	4.46846	790
chrIII	15311	16893	Library29_default_peak_773h	583	3.99129	60.0835	58.3255	1012
chrIII	15311	16893	Library29_default_peak_773i	708	4.37506	72.7108	70.8795	1149
chrIII	15311	16893	Library29_default_peak_773j	835	4.73965	85.4109	83.5141	1246
chrIII	15311	16893	Library29_default_peak_773k	595	4.02966	61.3101	59.5444	1323
chrIII	15311	16893	Library29_default_peak_773l	996	5.181	101.627	99.6578	1408
chrIII	15311	16893	Library29_default_peak_773m	645	4.18318	66.2981	64.5026	1537
chrIII	17492	17571	Library29_default_peak_774	31	1.5543	4.15861	3.17867	54
chrIII	17815	18060	Library29_default_peak_775a	67	1.84213	7.8553	6.72842	21
chrIII	17815	18060	Library29_default_peak_775b	56	1.76538	6.76773	5.67737	210
chrIII	18255	18441	Library29_default_peak_776a	38	1.61187	4.81253	3.80115	20
chrIII	18255	18441	Library29_default_peak_776b	102	2.0724	11.5266	10.2991	161
chrIII	19205	19306	Library29_default_peak_777	47	1.68853	5.80413	4.75167	73
chrIII	22485	22675	Library29_default_peak_778a	175	2.45618	18.8742	17.5069	26
chrIII	22485	22675	Library29_default_peak_778b	96	2.03402	10.8739	9.66234	153
chrIII	22775	22938	Library29_default_peak_779a	15	1.3816	2.47301	1.59411	32
chrIII	22775	22938	Library29_default_peak_779b	78	1.91889	9.01262	7.85073	129
chrIII	23177	23228	Library29_default_peak_780	137	2.26429	15.02	13.7188	37
chrIII	23306	23405	Library29_default_peak_781	216	2.64807	23.0623	21.6353	62
chrIII	23552	23977	Library29_default_peak_782a	123	2.18753	13.5777	12.3042	22
chrIII	23552	23977	Library29_default_peak_782b	51	1.727	6.25091	5.17955	118
chrIII	23552	23977	Library29_default_peak_782c	24	1.47754	3.35721	2.42121	189
chrIII	23552	23977	Library29_default_peak_782d	14	1.36241	2.31231	1.44508	258
chrIII	23552	23977	Library29_default_peak_782e	84	1.9421	9.59768	8.42385	393
chrIII	24786	24987	Library29_default_peak_783	107	2.03147	12.0005	10.7636	78
chrIII	26943	27184	Library29_default_peak_784a	16	1.31811	2.56306	1.68219	90
chrIII	26943	27184	Library29_default_peak_784b	29	1.43009	3.92824	2.96708	170
chrIII	28050	28096	Library29_default_peak_785	19	1.34442	2.83643	1.93387	35
chrIII	28455	28955	Library29_default_peak_786a	194	2.24203	20.8547	19.4603	65
chrIII	28455	28955	Library29_default_peak_786b	1561	5.36998	158.295	156.121	195
chrIII	28455	28955	Library29_default_peak_786c	3397	8.2464	342.269	339.732	282
chrIII	28455	28955	Library29_default_peak_786d	93	1.827	10.5617	9.35786	476
chrIII	29657	30362	Library29_default_peak_787a	198	2.25486	21.2128	19.813	37
chrIII	29657	30362	Library29_default_peak_787b	1229	4.74614	124.966	122.904	183
chrIII	29657	30362	Library29_default_peak_787c	556	3.31258	57.357	55.6175	255
chrIII	29657	30362	Library29_default_peak_787d	1142	4.60508	116.284	114.255	375
chrIII	29657	30362	Library29_default_peak_787e	951	4.21128	97.0759	95.1271	475
chrIII	29657	30362	Library29_default_peak_787f	2166	6.41187	218.966	216.637	571
chrIII	30473	30530	Library29_default_peak_788	86	1.79473	9.86746	8.68573	13
chrIII	30881	31024	Library29_default_peak_789a	49	1.57889	5.9779	4.92296	52
chrIII	30881	31024	Library29_default_peak_789b	54	1.61445	6.57486	5.49306	125
chrIII	31181	31248	Library29_default_peak_790	163	2.13137	17.7316	16.3829	31
chrIII	31402	31687	Library29_default_peak_791a	45	1.55378	5.6157	4.57235	47
chrIII	31402	31687	Library29_default_peak_791b	38	1.50291	4.84162	3.82976	132
chrIII	31402	31687	Library29_default_peak_791c	52	1.59756	6.30609	5.23397	189
chrIII	32508	32554	Library29_default_peak_792	71	1.72452	8.24127	7.10425	33
chrIII	33901	33985	Library29_default_peak_793	24	1.43472	3.33428	2.40629	11
chrIII	34087	34154	Library29_default_peak_794	66	1.76723	7.81819	6.69722	32
chrIII	37898	38215	Library29_default_peak_795a	15	1.3816	2.47301	1.59411	25
chrIII	37898	38215	Library29_default_peak_795b	15	1.3816	2.47301	1.59411	161
chrIII	37898	38215	Library29_default_peak_795c	123	2.18753	13.5777	12.3042	297
chrIII	38464	38526	Library29_default_peak_796	90	1.99564	10.2372	9.04163	37
chrIII	38611	38814	Library29_default_peak_797a	207	2.60969	22.1991	20.7835	45
chrIII	38611	38814	Library29_default_peak_797b	332	3.12779	34.8473	33.2859	170
chrIII	39058	39678	Library29_default_peak_798a	535	3.83778	55.2609	53.5348	66
chrIII	39058	39678	Library29_default_peak_798b	1242	5.81423	126.358	124.29	160
chrIII	39058	39678	Library29_default_peak_798c	500	3.72264	51.7342	50.0326	316
chrIII	39058	39678	Library29_default_peak_798d	81	1.93808	9.31255	8.14188	508
chrIII	39058	39678	Library29_default_peak_798e	126	2.20672	13.9328	12.6521	591
chrIII	40171	40698	Library29_default_peak_799a	432	3.49238	44.9236	43.2735	110
chrIII	40171	40698	Library29_default_peak_799b	613	4.08723	63.1654	61.3883	202
chrIII	40171	40698	Library29_default_peak_799c	384	3.31968	40.0384	38.4288	288
chrIII	40171	40698	Library29_default_peak_799d	29	1.53511	3.95061	2.98164	496
chrIII	45293	45422	Library29_default_peak_800	15	1.3816	2.47301	1.59411	15
chrIII	46343	46552	Library29_default_peak_801	20	1.43917	2.98757	2.07416	190
chrIII	46761	46920	Library29_default_peak_802a	78	1.91889	9.01262	7.85073	22
chrIII	46761	46920	Library29_default_peak_802b	155	2.36023	16.9037	15.5687	114
chrIII	47383	47445	Library29_default_peak_803	26	1.49673	3.54986	2.60253	33
chrIII	48165	48542	Library29_default_peak_804a	51	1.727	6.25091	5.17955	21
chrIII	48165	48542	Library29_default_peak_804b	35	1.59268	4.58962	3.58848	135
chrIII	48165	48542	Library29_default_peak_804c	102	2.0724	11.5266	10.2991	222
chrIII	48165	48542	Library29_default_peak_804d	42	1.65024	5.27296	4.24111	365
chrIII	48627	48693	Library29_default_peak_805	72	1.88051	8.4254	7.28079	22
chrIII	48860	49455	Library29_default_peak_806a	119	2.16834	13.2264	11.9605	21
chrIII	48860	49455	Library29_default_peak_806b	99	2.05321	11.1983	9.97871	102
chrIII	48860	49455	Library29_default_peak_806c	38	1.61187	4.81253	3.80115	310
chrIII	48860	49455	Library29_default_peak_806d	56	1.76538	6.76773	5.67737	444
chrIII	48860	49455	Library29_default_peak_806e	64	1.82294	7.57677	6.45887	548
chrIII	49540	50238	Library29_default_peak_807a	123	2.18753	13.5777	12.3042	35
chrIII	49540	50238	Library29_default_peak_807b	56	1.76538	6.76773	5.67737	116
chrIII	49540	50238	Library29_default_peak_807c	137	2.26429	15.02	13.7188	264
chrIII	49540	50238	Library29_default_peak_807d	195	2.55212	20.928	19.5302	387
chrIII	49540	50238	Library29_default_peak_807e	119	2.16834	13.2264	11.9605	468
chrIII	49540	50238	Library29_default_peak_807f	233	2.72482	24.8257	23.3761	579
chrIII	49540	50238	Library29_default_peak_807g	13	1.34322	2.15709	1.30174	671
chrIII	53072	53152	Library29_default_peak_808	33	1.57349	4.37162	3.38094	55
chrIII	54974	55034	Library29_default_peak_809	220	2.66725	23.4985	22.0657	28
chrIII	55969	56039	Library29_default_peak_810	13	1.34322	2.15709	1.30174	33
chrIII	56503	56640	Library29_default_peak_811a	81	1.93808	9.31255	8.14188	22
chrIII	56503	56640	Library29_default_peak_811b	116	2.14915	12.8788	11.6203	106
chrIII	56736	57155	Library29_default_peak_812a	195	2.55212	20.928	19.5302	36
chrIII	56736	57155	Library29_default_peak_812b	61	1.80375	7.30263	6.19371	144
chrIII	56736	57155	Library29_default_peak_812c	814	4.68209	83.3623	81.4759	269
chrIII	56736	57155	Library29_default_peak_812d	81	1.93808	9.31255	8.14188	386
chrIII	57453	57511	Library29_default_peak_813	288	2.95509	30.4006	28.8856	31
chrIII	57708	58739	Library29_default_peak_814a	373	3.2813	38.9798	37.3795	55
chrIII	57708	58739	Library29_default_peak_814b	171	2.43699	18.4733	17.1123	140
chrIII	57708	58739	Library29_default_peak_814c	298	2.99347	31.3697	29.8442	227
chrIII	57708	58739	Library29_default_peak_814d	583	3.99129	60.0835	58.3255	405
chrIII	57708	58739	Library29_default_peak_814e	191	2.53293	20.5107	19.1188	543
chrIII	57708	58739	Library29_default_peak_814f	49	1.70781	5.9994	4.93784	620
chrIII	57708	58739	Library29_default_peak_814g	511	3.76102	52.901	51.191	699
chrIII	57708	58739	Library29_default_peak_814h	212	2.62888	22.6291	21.2078	807
chrIII	57708	58739	Library29_default_peak_814i	676	4.27912	69.4802	67.6663	952
chrIII	60070	60169	Library29_default_peak_815	14	1.36241	2.31231	1.44508	0
chrIII	60820	60877	Library29_default_peak_816	127	2.18467	14.0687	12.7869	31
chrIII	61035	61082	Library29_default_peak_817	61	1.77838	7.21466	6.11253	23
chrIII	61201	61288	Library29_default_peak_818	140	2.2355	15.3046	14.0009	41
chrIII	65080	65249	Library29_default_peak_819	125	1.95186	13.8044	12.5289	43
chrIII	65715	65857	Library29_default_peak_820	710	3.59562	72.8853	71.0533	61
chrIII	66253	66299	Library29_default_peak_821	31	1.44564	4.16147	3.18147	2
chrIII	67034	67272	Library29_default_peak_822a	18	1.33311	2.72526	1.83283	88
chrIII	67034	67272	Library29_default_peak_822b	60	1.63668	7.15368	6.05228	217
chrIII	67358	68362	Library29_default_peak_823a	141	2.02055	15.4421	14.1336	142
chrIII	67358	68362	Library29_default_peak_823b	364	2.75778	38.0099	36.4186	267
chrIII	67358	68362	Library29_default_peak_823c	215	2.28986	22.9318	21.5084	462
chrIII	67358	68362	Library29_default_peak_823d	705	3.59647	72.4209	70.5916	575
chrIII	67358	68362	Library29_default_peak_823e	1341	4.86248	136.277	134.174	713
chrIII	67358	68362	Library29_default_peak_823f	878	3.97299	89.729	87.8121	828
chrIII	67358	68362	Library29_default_peak_823g	958	4.13759	97.7619	95.8102	927
chrIII	68922	69612	Library29_default_peak_824a	109	1.87769	12.1492	10.9108	34
chrIII	68922	69612	Library29_default_peak_824b	425	2.92004	44.1458	42.5031	164
chrIII	68922	69612	Library29_default_peak_824c	1113	4.44902	113.377	111.36	309
chrIII	68922	69612	Library29_default_peak_824d	4427	9.43572	445.359	442.701	432
chrIII	70613	70806	Library29_default_peak_825	1125	4.5908	114.616	112.594	43
chrIII	75365	75411	Library29_default_peak_826	51	1.727	6.25091	5.17955	21
chrIII	75580	75626	Library29_default_peak_827	140	2.28348	15.3896	14.0816	23
chrIII	76197	76243	Library29_default_peak_828	20	1.43917	2.98757	2.07416	16
chrIII	76518	76601	Library29_default_peak_829	84	1.95727	9.61664	8.43756	71
chrIII	77028	77074	Library29_default_peak_830	140	2.28348	15.3896	14.0816	29
chrIII	77516	77598	Library29_default_peak_831	40	1.63105	5.04033	4.01875	37
chrIII	77693	78104	Library29_default_peak_832a	116	2.14915	12.8788	11.6203	27
chrIII	77693	78104	Library29_default_peak_832b	303	3.01265	31.8584	30.3277	198
chrIII	81890	82138	Library29_default_peak_833a	151	2.34104	16.52	15.1914	97
chrIII	81890	82138	Library29_default_peak_833b	119	2.16834	13.2264	11.9605	215
chrIII	82498	82731	Library29_default_peak_834	529	3.81859	54.6676	52.9455	72
chrIII	84174	84223	Library29_default_peak_835	155	2.36023	16.9037	15.5687	22
chrIII	84731	84777	Library29_default_peak_836	64	1.82294	7.57677	6.45887	18
chrIII	92507	92600	Library29_default_peak_837	47	1.68862	5.75254	4.70085	45
chrIII	96239	96319	Library29_default_peak_838	72	1.88051	8.4254	7.28079	32
chrIII	101904	102318	Library29_default_peak_839a	130	2.22591	14.2915	13.0039	24
chrIII	101904	102318	Library29_default_peak_839b	454	3.56913	47.157	45.4893	122
chrIII	101904	102318	Library29_default_peak_839c	24	1.47754	3.35721	2.42121	315
chrIII	101904	102318	Library29_default_peak_839d	20	1.43112	3.0053	2.09154	390
chrIII	104098	104312	Library29_default_peak_840	184	2.12252	19.8318	18.4509	39
chrIII	106153	106212	Library29_default_peak_841	187	2.09439	20.1047	18.7188	26
chrIII	107016	107743	Library29_default_peak_842a	270	2.34926	28.5347	27.0408	64
chrIII	107016	107743	Library29_default_peak_842b	3793	7.85012	381.893	379.307	169
chrIII	107016	107743	Library29_default_peak_842c	13262	17.2103	1329.34	1326.25	363
chrIII	107016	107743	Library29_default_peak_842d	3825	7.91225	385.144	382.554	510
chrIII	107016	107743	Library29_default_peak_842e	744	3.45264	76.2952	74.4456	660
chrIII	110722	110782	Library29_default_peak_843	925	3.78445	94.5167	92.5789	29
chrIII	112481	112657	Library29_default_peak_844	196	2.53931	21.0304	19.6318	140
chrIII	112944	113394	Library29_default_peak_845a	75	1.8997	8.71689	7.56359	21
chrIII	112944	113394	Library29_default_peak_845b	421	3.454	43.8211	42.1798	111
chrIII	112944	113394	Library29_default_peak_845c	112	2.12997	12.535	11.2839	206
chrIII	112944	113394	Library29_default_peak_845d	31	1.54715	4.09472	3.12312	388
chrIII	113756	113907	Library29_default_peak_846a	49	1.70201	5.99446	4.93784	22
chrIII	113756	113907	Library29_default_peak_846b	61	1.79111	7.22942	6.12711	131
chrIII	114160	114206	Library29_default_peak_847	77	1.90242	8.89828	7.7429	8
chrIII	114674	114810	Library29_default_peak_848	21	1.44161	3.06301	2.14814	44
chrIII	114932	114988	Library29_default_peak_849	21	1.4411	3.08679	2.17145	12
chrIII	115376	115638	Library29_default_peak_850a	104	2.06166	11.6711	10.4422	88
chrIII	115376	115638	Library29_default_peak_850b	33	1.56057	4.33315	3.35023	234
chrIII	116814	116922	Library29_default_peak_851	19	1.41994	2.8365	1.93394	96
chrIII	117005	117338	Library29_default_peak_852a	61	1.79313	7.25145	6.14886	22
chrIII	117005	117338	Library29_default_peak_852b	46	1.67944	5.71234	4.66761	89
chrIII	117005	117338	Library29_default_peak_852c	141	2.27008	15.4407	14.1323	228
chrIII	117602	117786	Library29_default_peak_853	494	3.67457	51.162	49.4645	83
chrIII	117864	118167	Library29_default_peak_854a	22	1.45959	3.20946	2.28385	18
chrIII	117864	118167	Library29_default_peak_854b	140	2.26993	15.324	14.0201	156
chrIII	118258	118401	Library29_default_peak_855	144	2.28884	15.8111	14.496	50
chrIII	118666	118793	Library29_default_peak_856	93	1.98015	10.5534	9.34984	103
chrIII	118952	119102	Library29_default_peak_857	114	2.10858	12.7519	11.4988	90
chrIII	119262	119372	Library29_default_peak_858a	16	1.37071	2.48018	1.60113	32
chrIII	119262	119372	Library29_default_peak_858b	62	1.78081	7.36585	6.25615	80
chrIII	119878	119974	Library29_default_peak_859	990	4.36513	100.984	99.0176	36
chrIII	121437	121532	Library29_default_peak_860	18	1.33836	2.73987	1.84714	0
chrIII	122241	122336	Library29_default_peak_861	145	2.04041	15.8892	14.5735	51
chrIII	123015	123280	Library29_default_peak_862a	89	1.78997	10.1078	8.91843	92
chrIII	123015	123280	Library29_default_peak_862b	87	1.78604	9.98337	8.79537	231
chrIII	123521	123710	Library29_default_peak_863a	100	1.84809	11.3053	10.0846	23
chrIII	123521	123710	Library29_default_peak_863b	831	3.89891	85.0738	83.1795	140
chrIII	124085	124151	Library29_default_peak_864	40	1.51342	5.10572	4.08312	23
chrIII	124313	125088	Library29_default_peak_865a	48	1.5654	5.92136	4.86719	29
chrIII	124313	125088	Library29_default_peak_865b	1674	5.49186	169.703	167.497	232
chrIII	124313	125088	Library29_default_peak_865c	3242	7.87028	326.758	324.241	335
chrIII	124313	125088	Library29_default_peak_865d	2011	6.03464	203.405	201.111	474
chrIII	124313	125088	Library29_default_peak_865e	20	1.35455	2.93714	2.03247	740
chrIII	125872	125972	Library29_default_peak_866a	65	1.66884	7.66017	6.54124	32
chrIII	125872	125972	Library29_default_peak_866b	33	1.46665	4.37863	3.38783	74
chrIII	126648	126713	Library29_default_peak_867	36	1.49629	4.69672	3.69395	28
chrIII	126810	127047	Library29_default_peak_868	310	2.65333	32.5565	31.0195	163
chrIII	127146	127256	Library29_default_peak_869	35	1.48759	4.59404	3.59285	16
chrIII	127665	127783	Library29_default_peak_870	1621	5.53502	164.333	162.142	38
chrIII	128492	128542	Library29_default_peak_871	39	1.53227	4.98158	3.96754	37
chrIII	128706	128819	Library29_default_peak_872	16	1.33463	2.50386	1.62426	102
chrIII	129021	129175	Library29_default_peak_873a	39	1.54133	4.97594	3.962	19
chrIII	129021	129175	Library29_default_peak_873b	100	1.91137	11.281	10.0606	125
chrIII	129460	129663	Library29_default_peak_874a	25	1.44447	3.53608	2.59663	96
chrIII	129460	129663	Library29_default_peak_874b	44	1.61404	5.4591	4.42454	182
chrIII	130689	130827	Library29_default_peak_875a	81	1.93808	9.31255	8.14188	66
chrIII	130689	130827	Library29_default_peak_875b	38	1.61187	4.81253	3.80115	120
chrIII	131898	132166	Library29_default_peak_876a	212	2.62888	22.6291	21.2078	32
chrIII	131898	132166	Library29_default_peak_876b	207	2.60969	22.1991	20.7835	154
chrIII	131898	132166	Library29_default_peak_876c	195	2.55212	20.928	19.5302	237
chrIII	136395	136604	Library29_default_peak_877	23	1.34241	3.28148	2.35449	109
chrIII	136785	137037	Library29_default_peak_878a	136	1.89256	14.8977	13.6012	31
chrIII	136785	137037	Library29_default_peak_878b	364	2.56462	38.0907	36.499	98
chrIII	136785	137037	Library29_default_peak_878c	2349	5.86812	237.323	234.954	208
chrIII	137615	138507	Library29_default_peak_879a	579	2.75662	59.6804	57.9255	66
chrIII	137615	138507	Library29_default_peak_879b	5532	8.03781	556.041	553.285	212
chrIII	137615	138507	Library29_default_peak_879c	7019	9.21769	704.759	701.908	340
chrIII	137615	138507	Library29_default_peak_879d	2622	5.32221	264.623	262.201	490
chrIII	137615	138507	Library29_default_peak_879e	1883	4.50802	190.614	188.353	562
chrIII	137615	138507	Library29_default_peak_879f	837	3.13978	85.6609	83.7632	671
chrIII	137615	138507	Library29_default_peak_879g	423	2.43297	44.0249	42.3828	784
chrIII	138602	138679	Library29_default_peak_880	55	1.46051	6.58446	5.50254	28
chrIII	138811	138996	Library29_default_peak_881	187	1.90525	20.1542	18.7679	54
chrIII	142027	142513	Library29_default_peak_882a	1449	4.07723	147.095	144.955	57
chrIII	142027	142513	Library29_default_peak_882b	16823	16.5365	1685.55	1682.35	170
chrIII	142027	142513	Library29_default_peak_882c	348	2.31365	36.4557	34.879	443
chrIII	142708	142829	Library29_default_peak_883	1208	3.80285	122.953	120.898	83
chrIII	147240	147359	Library29_default_peak_884	322	3.08941	33.8403	32.289	80
chrIII	147665	148604	Library29_default_peak_885a	144	2.30267	15.7629	14.4482	28
chrIII	147665	148604	Library29_default_peak_885b	51	1.727	6.25091	5.17955	109
chrIII	147665	148604	Library29_default_peak_885c	841	4.75884	86.0972	84.1972	372
chrIII	147665	148604	Library29_default_peak_885d	767	4.54776	78.6447	76.7824	419
chrIII	147665	148604	Library29_default_peak_885e	657	4.22155	67.5651	65.7622	552
chrIII	147665	148604	Library29_default_peak_885f	1003	5.20019	102.351	100.38	648
chrIII	147665	148604	Library29_default_peak_885g	511	3.76102	52.901	51.191	730
chrIII	147665	148604	Library29_default_peak_885h	676	4.27912	69.4802	67.6663	790
chrIII	147665	148604	Library29_default_peak_885i	547	3.87615	56.4538	54.7197	896
chrIII	151776	151870	Library29_default_peak_886	130	2.22591	14.2915	13.0039	71
chrIII	151961	152103	Library29_default_peak_887	163	2.39861	17.6817	16.3334	33
chrIII	152200	152621	Library29_default_peak_888a	247	2.78239	26.18	24.714	99
chrIII	152200	152621	Library29_default_peak_888b	676	4.27912	69.4802	67.6663	197
chrIII	152200	152621	Library29_default_peak_888c	421	3.454	43.8211	42.1798	312
chrIII	152200	152621	Library29_default_peak_888d	260	2.83995	27.5609	26.0782	383
chrIII	153026	153084	Library29_default_peak_889	29	1.53511	3.95061	2.98164	30
chrIII	154490	155094	Library29_default_peak_890a	70	1.86132	8.13819	7.00245	162
chrIII	154490	155094	Library29_default_peak_890b	274	2.89752	28.968	27.469	279
chrIII	154490	155094	Library29_default_peak_890c	87	1.97645	9.92487	8.73752	404
chrIII	154490	155094	Library29_default_peak_890d	112	2.12997	12.535	11.2839	523
chrIII	155321	155557	Library29_default_peak_891a	90	1.99564	10.2372	9.04163	22
chrIII	155321	155557	Library29_default_peak_891b	78	1.91889	9.01262	7.85073	89
chrIII	155321	155557	Library29_default_peak_891c	15	1.3816	2.47301	1.59411	163
chrIII	155705	155906	Library29_default_peak_892a	31	1.5543	4.15861	3.17867	19
chrIII	155705	155906	Library29_default_peak_892b	84	1.95727	9.61664	8.43756	106
chrIII	156978	157340	Library29_default_peak_893a	31	1.5543	4.15861	3.17867	19
chrIII	156978	157340	Library29_default_peak_893b	676	4.27912	69.4802	67.6663	141
chrIII	156978	157340	Library29_default_peak_893c	303	3.01265	31.8584	30.3277	237
chrIII	156978	157340	Library29_default_peak_893d	133	2.2451	14.6539	13.3594	333
chrIII	158147	158243	Library29_default_peak_894	13	1.31288	2.2504	1.39287	21
chrIII	158391	158441	Library29_default_peak_895	39	1.53381	4.92683	3.91363	22
chrIII	162187	163366	Library29_default_peak_896a	66	1.71326	7.80972	6.68887	49
chrIII	162187	163366	Library29_default_peak_896b	928	4.32325	94.785	92.8462	185
chrIII	162187	163366	Library29_default_peak_896c	3156	8.26374	318.138	315.633	348
chrIII	162187	163366	Library29_default_peak_896d	983	4.38814	100.329	98.3665	467
chrIII	162187	163366	Library29_default_peak_896e	1707	5.78154	172.928	170.713	563
chrIII	162187	163366	Library29_default_peak_896f	2704	7.44765	272.883	270.446	662
chrIII	162187	163366	Library29_default_peak_896g	1436	5.28096	145.809	143.673	796
chrIII	162187	163366	Library29_default_peak_896h	3551	8.72351	357.748	355.19	915
chrIII	162187	163366	Library29_default_peak_896i	367	2.86508	38.3001	36.7072	1043
chrIII	162187	163366	Library29_default_peak_896j	199	2.30718	21.3893	19.9852	1145
chrIII	164181	164351	Library29_default_peak_897	2072	6.11647	209.585	207.277	112
chrIII	166622	166761	Library29_default_peak_898	203	2.24973	21.7863	20.3764	109
chrIII	167511	167688	Library29_default_peak_899	247	2.4731	26.1757	24.7122	102
chrIII	168304	168425	Library29_default_peak_900	1387	5.92818	140.904	138.785	70
chrIII	168579	168625	Library29_default_peak_901	78	1.87981	8.99942	7.8429	21
chrIII	168889	169246	Library29_default_peak_902a	881	4.67285	90.1023	88.1841	43
chrIII	168889	169246	Library29_default_peak_902b	2360	7.99431	238.433	236.062	189
chrIII	168889	169246	Library29_default_peak_902c	909	4.7967	92.8727	90.9424	322
chrIII	169490	169655	Library29_default_peak_903a	327	3.1086	34.3425	32.7861	30
chrIII	169490	169655	Library29_default_peak_903b	312	3.04663	32.7747	31.2364	128
chrIII	170044	170111	Library29_default_peak_904	109	2.11078	12.195	10.9519	38
chrIII	170517	170623	Library29_default_peak_905	14	1.36241	2.31231	1.44508	2
chrIII	172018	172139	Library29_default_peak_906	19	1.41732	2.86762	1.96442	13
chrIII	172846	173170	Library29_default_peak_907a	113	1.81755	12.5727	11.3214	79
chrIII	172846	173170	Library29_default_peak_907b	42	1.46939	5.24713	4.22235	185
chrIII	172846	173170	Library29_default_peak_907c	140	1.8974	15.3665	14.0623	298
chrIII	176427	176524	Library29_default_peak_908	228	2.02014	24.3145	22.8738	58
chrIII	177052	178757	Library29_default_peak_909a	11708	12.7689	1173.91	1170.87	279
chrIII	177052	178757	Library29_default_peak_909b	884	3.23859	90.3766	88.4569	432
chrIII	177052	178757	Library29_default_peak_909c	69	1.52757	8.03383	6.9048	596
chrIII	177052	178757	Library29_default_peak_909d	73	1.54589	8.48069	7.33545	691
chrIII	177052	178757	Library29_default_peak_909e	511	2.62674	52.8738	51.1655	763
chrIII	177052	178757	Library29_default_peak_909f	825	3.16087	84.4588	82.5676	846
chrIII	177052	178757	Library29_default_peak_909g	1101	3.58724	112.131	110.119	1010
chrIII	177052	178757	Library29_default_peak_909h	322	2.26991	33.81	32.2611	1193
chrIII	177052	178757	Library29_default_peak_909i	796	3.15936	81.5544	79.6775	1283
chrIII	177052	178757	Library29_default_peak_909j	27283	23.2452	2731.82	2728.37	1463
chrIII	179199	179323	Library29_default_peak_910a	31	1.35231	4.0906	3.11908	22
chrIII	179199	179323	Library29_default_peak_910b	1087	3.61457	110.779	108.772	90
chrIII	185533	185617	Library29_default_peak_911	38	1.61187	4.81253	3.80115	46
chrIII	186306	186362	Library29_default_peak_912	75	1.8997	8.71689	7.56359	26
chrIII	186809	187016	Library29_default_peak_913	67	1.84213	7.8553	6.72842	111
chrIII	189301	189367	Library29_default_peak_914	24	1.47754	3.35721	2.42121	17
chrIII	190594	191001	Library29_default_peak_915a	56	1.76538	6.76773	5.67737	26
chrIII	190594	191001	Library29_default_peak_915b	102	2.0724	11.5266	10.2991	176
chrIII	190594	191001	Library29_default_peak_915c	93	2.01483	10.5535	9.34984	311
chrIII	190594	191001	Library29_default_peak_915d	17	1.40079	2.63915	1.74855	385
chrIII	191190	191310	Library29_default_peak_916	38	1.61187	4.81253	3.80115	11
chrIII	191526	192049	Library29_default_peak_917a	87	1.97645	9.92487	8.73752	23
chrIII	191526	192049	Library29_default_peak_917b	47	1.68862	5.75254	4.70085	142
chrIII	191526	192049	Library29_default_peak_917c	183	2.49455	19.6859	18.306	207
chrIII	191526	192049	Library29_default_peak_917d	195	2.55212	20.928	19.5302	343
chrIII	192322	192498	Library29_default_peak_918a	274	2.89752	28.968	27.469	24
chrIII	192322	192498	Library29_default_peak_918b	13	1.34322	2.15709	1.30174	140
chrIII	192847	192975	Library29_default_peak_919a	64	1.82294	7.57677	6.45887	23
chrIII	192847	192975	Library29_default_peak_919b	14	1.36241	2.31231	1.44508	104
chrIII	194137	194450	Library29_default_peak_920a	167	2.4178	18.0758	16.7212	31
chrIII	194137	194450	Library29_default_peak_920b	163	2.39861	17.6817	16.3334	140
chrIII	194137	194450	Library29_default_peak_920c	171	2.43699	18.4733	17.1123	275
chrIII	195935	196372	Library29_default_peak_921a	130	2.22591	14.2915	13.0039	22
chrIII	195935	196372	Library29_default_peak_921b	13	1.34322	2.15709	1.30174	124
chrIII	195935	196372	Library29_default_peak_921c	133	2.2451	14.6539	13.3594	285
chrIII	195935	196372	Library29_default_peak_921d	78	1.91889	9.01262	7.85073	390
chrIII	196577	196718	Library29_default_peak_922	17	1.40079	2.63915	1.74855	85
chrIII	196843	196985	Library29_default_peak_923	27	1.51592	3.74768	2.78959	49
chrIII	197484	198037	Library29_default_peak_924a	308	3.03184	32.3498	30.8141	56
chrIII	197484	198037	Library29_default_peak_924b	233	2.72482	24.8257	23.3761	139
chrIII	197484	198037	Library29_default_peak_924c	601	4.04885	61.9265	60.1571	276
chrIII	197484	198037	Library29_default_peak_924d	279	2.91671	29.4427	27.9383	472
chrIII	198916	198965	Library29_default_peak_925	187	2.51374	20.0967	18.7108	22
chrIII	201128	201575	Library29_default_peak_926a	4057	11.5709	408.354	405.737	135
chrIII	201128	201575	Library29_default_peak_926b	49	1.70781	5.9994	4.93784	336
chrIII	201128	201575	Library29_default_peak_926c	51	1.727	6.25091	5.17955	418
chrIII	202772	202830	Library29_default_peak_927	130	2.22591	14.2915	13.0039	33
chrIII	203056	203226	Library29_default_peak_928a	84	1.95727	9.61664	8.43756	22
chrIII	203056	203226	Library29_default_peak_928b	93	2.01483	10.5535	9.34984	133
chrIII	204625	204791	Library29_default_peak_929	183	2.49455	19.6859	18.306	135
chrIII	204880	205067	Library29_default_peak_930a	70	1.86132	8.13819	7.00245	100
chrIII	204880	205067	Library29_default_peak_930b	14	1.36241	2.31231	1.44508	135
chrIII	206131	206177	Library29_default_peak_931	167	2.4178	18.0758	16.7212	38
chrIII	206446	206570	Library29_default_peak_932	44	1.66943	5.51038	4.46846	26
chrIII	207173	207407	Library29_default_peak_933a	288	2.95509	30.4006	28.8856	43
chrIII	207173	207407	Library29_default_peak_933b	70	1.86132	8.13819	7.00245	205
chrIII	207507	207698	Library29_default_peak_934a	59	1.78457	7.03294	5.9331	28
chrIII	207507	207698	Library29_default_peak_934b	64	1.82294	7.57677	6.45887	164
chrIII	207860	207930	Library29_default_peak_935	84	1.95727	9.61664	8.43756	26
chrIII	208439	208559	Library29_default_peak_936	90	1.99564	10.2372	9.04163	25
chrIII	209829	210022	Library29_default_peak_937a	38	1.61187	4.81253	3.80115	62
chrIII	209829	210022	Library29_default_peak_937b	140	2.28348	15.3896	14.0816	139
chrIII	210430	210511	Library29_default_peak_938	33	1.57349	4.37162	3.38094	21
chrIII	210626	210722	Library29_default_peak_939	38	1.61187	4.81253	3.80115	21
chrIII	214447	214565	Library29_default_peak_940	40	1.63105	5.04033	4.01875	77
chrIII	214914	214960	Library29_default_peak_941	59	1.78457	7.03294	5.9331	38
chrIII	216693	217032	Library29_default_peak_942a	313	3.05103	32.8439	31.3029	75
chrIII	216693	217032	Library29_default_peak_942b	106	2.09159	11.8589	10.6234	148
chrIII	216693	217032	Library29_default_peak_942c	483	3.66508	50.0008	48.3116	221
chrIII	216693	217032	Library29_default_peak_942d	506	3.74183	52.3165	50.6107	285
chrIII	217205	217350	Library29_default_peak_943	59	1.78457	7.03294	5.9331	120
chrIII	217674	218035	Library29_default_peak_944a	26	1.49673	3.54986	2.60253	20
chrIII	217674	218035	Library29_default_peak_944b	29	1.53511	3.95061	2.98164	91
chrIII	217674	218035	Library29_default_peak_944c	144	2.30267	15.7629	14.4482	201
chrIII	217674	218035	Library29_default_peak_944d	54	1.74619	6.50704	5.42609	309
chrIII	218308	218470	Library29_default_peak_945a	84	1.95727	9.61664	8.43756	41
chrIII	218308	218470	Library29_default_peak_945b	47	1.68862	5.75254	4.70085	128
chrIII	218669	218780	Library29_default_peak_946	24	1.47754	3.35721	2.42121	14
chrIII	220522	220657	Library29_default_peak_947	51	1.727	6.25091	5.17955	22
chrIII	220917	221029	Library29_default_peak_948	163	2.39861	17.6817	16.3334	78
chrIII	221418	221464	Library29_default_peak_949	109	2.11078	12.195	10.9519	25
chrIII	221570	221639	Library29_default_peak_950	20	1.43917	2.98757	2.07416	13
chrIII	222856	222963	Library29_default_peak_951	119	2.16834	13.2264	11.9605	33
chrIII	223040	223278	Library29_default_peak_952a	93	2.01483	10.5535	9.34984	78
chrIII	223040	223278	Library29_default_peak_952b	24	1.47754	3.35721	2.42121	164
chrIII	223692	224008	Library29_default_peak_953a	13	1.34322	2.15709	1.30174	26
chrIII	223692	224008	Library29_default_peak_953b	24	1.47754	3.35721	2.42121	93
chrIII	223692	224008	Library29_default_peak_953c	61	1.80375	7.30263	6.19371	209
chrIII	224812	224957	Library29_default_peak_954	42	1.64487	5.3167	4.28418	126
chrIII	227706	227762	Library29_default_peak_955	85	1.88773	9.75683	8.57619	22
chrIII	227847	228577	Library29_default_peak_956a	932	4.64906	95.1924	93.2515	87
chrIII	227847	228577	Library29_default_peak_956b	1000	4.82856	101.998	100.028	161
chrIII	227847	228577	Library29_default_peak_956c	7677	15.9807	770.657	767.77	249
chrIII	227847	228577	Library29_default_peak_956d	359	3.06698	37.5837	35.9967	428
chrIII	227847	228577	Library29_default_peak_956e	154	2.26161	16.8041	15.4733	633
chrIII	229199	229245	Library29_default_peak_957	111	2.06616	12.3776	11.1326	30
chrIII	229357	229432	Library29_default_peak_958	56	1.72915	6.78331	5.69276	38
chrIII	229638	229701	Library29_default_peak_959	16	1.36764	2.49946	1.61996	1
chrIII	229985	230283	Library29_default_peak_960a	87	1.93507	9.90699	8.72485	30
chrIII	229985	230283	Library29_default_peak_960b	17	1.38665	2.64846	1.75765	151
chrIII	229985	230283	Library29_default_peak_960c	48	1.67658	5.93944	4.88502	211
chrIII	229985	230283	Library29_default_peak_960d	109	2.06897	12.2292	10.9857	282
chrIII	230430	230646	Library29_default_peak_961a	186	2.44272	20.0145	18.6322	51
chrIII	230430	230646	Library29_default_peak_961b	99	2.00657	11.1451	9.93077	174
chrIII	231071	231188	Library29_default_peak_962	65	1.78853	7.70491	6.58539	49
chrIII	231297	231407	Library29_default_peak_963	118	2.08991	13.0773	11.817	39
chrIII	231606	231811	Library29_default_peak_964	3950	10.4592	397.606	395.002	154
chrIII	235625	235671	Library29_default_peak_965	126	2.20672	13.9328	12.6521	26
chrIII	235946	236057	Library29_default_peak_966	13	1.34322	2.15709	1.30174	31
chrIII	236221	236463	Library29_default_peak_967a	99	2.05321	11.1983	9.97871	22
chrIII	236221	236463	Library29_default_peak_967b	54	1.74619	6.50704	5.42609	144
chrIII	236870	237260	Library29_default_peak_968a	42	1.65024	5.27296	4.24111	69
chrIII	236870	237260	Library29_default_peak_968b	126	2.20672	13.9328	12.6521	218
chrIII	236870	237260	Library29_default_peak_968c	17	1.40079	2.63915	1.74855	301
chrIII	237956	238055	Library29_default_peak_969	24	1.47754	3.35721	2.42121	85
chrIII	238950	239323	Library29_default_peak_970a	47	1.68862	5.75254	4.70085	40
chrIII	238950	239323	Library29_default_peak_970b	216	2.64807	23.0623	21.6353	158
chrIII	238950	239323	Library29_default_peak_970c	40	1.63105	5.04033	4.01875	250
chrIII	239438	239549	Library29_default_peak_971	96	2.03402	10.8739	9.66234	20
chrIII	239645	239722	Library29_default_peak_972	96	2.03402	10.8739	9.66234	36
chrIII	239834	240229	Library29_default_peak_973a	78	1.91889	9.01262	7.85073	23
chrIII	239834	240229	Library29_default_peak_973b	24	1.47754	3.35721	2.42121	77
chrIII	239834	240229	Library29_default_peak_973c	61	1.80375	7.30263	6.19371	219
chrIII	239834	240229	Library29_default_peak_973d	144	2.30267	15.7629	14.4482	308
chrIII	239834	240229	Library29_default_peak_973e	99	2.05321	11.1983	9.97871	366
chrIII	240589	240635	Library29_default_peak_974	14	1.36241	2.31231	1.44508	2
chrIII	240760	240806	Library29_default_peak_975	26	1.49673	3.54986	2.60253	22
chrIII	240971	241032	Library29_default_peak_976	22	1.45835	3.16976	2.24495	44
chrIII	241263	241593	Library29_default_peak_977a	22	1.45835	3.16976	2.24495	92
chrIII	241263	241593	Library29_default_peak_977b	29	1.53511	3.95061	2.98164	175
chrIII	241263	241593	Library29_default_peak_977c	123	2.18753	13.5777	12.3042	303
chrIII	241981	242063	Library29_default_peak_978	106	2.09159	11.8589	10.6234	53
chrIII	242195	242386	Library29_default_peak_979a	87	1.97645	9.92487	8.73752	24
chrIII	242195	242386	Library29_default_peak_979b	133	2.2451	14.6539	13.3594	116
chrIII	242677	242777	Library29_default_peak_980	116	2.14915	12.8788	11.6203	60
chrIII	248120	248268	Library29_default_peak_981a	51	1.727	6.25091	5.17955	19
chrIII	248120	248268	Library29_default_peak_981b	27	1.51592	3.74768	2.78959	118
chrIII	250572	250624	Library29_default_peak_982	84	1.95727	9.61664	8.43756	34
chrIII	253035	253184	Library29_default_peak_983	342	3.16617	35.8649	34.2936	68
chrIII	253476	253522	Library29_default_peak_984	130	2.22591	14.2915	13.0039	28
chrIII	258236	258282	Library29_default_peak_985	40	1.63105	5.04033	4.01875	21
chrIII	258572	258636	Library29_default_peak_986	49	1.70781	5.9994	4.93784	22
chrIII	259037	259151	Library29_default_peak_987	19	1.41998	2.81069	1.90868	22
chrIII	261565	261611	Library29_default_peak_988	59	1.78457	7.03294	5.9331	44
chrIII	262185	262296	Library29_default_peak_989	19	1.41998	2.81069	1.90868	0
chrIII	262446	262642	Library29_default_peak_990	171	2.43699	18.4733	17.1123	166
chrIII	263099	263354	Library29_default_peak_991a	144	2.30267	15.7629	14.4482	42
chrIII	263099	263354	Library29_default_peak_991b	274	2.89752	28.968	27.469	199
chrIII	263938	264065	Library29_default_peak_992	187	2.51374	20.0967	18.7108	90
chrIII	264210	264520	Library29_default_peak_993a	56	1.76538	6.76773	5.67737	42
chrIII	264210	264520	Library29_default_peak_993b	229	2.70563	24.3803	22.9365	225
chrIII	264628	264694	Library29_default_peak_994	24	1.47754	3.35721	2.42121	32
chrIII	264822	265306	Library29_default_peak_995a	229	2.70563	24.3803	22.9365	64
chrIII	264822	265306	Library29_default_peak_995b	123	2.18753	13.5777	12.3042	158
chrIII	264822	265306	Library29_default_peak_995c	159	2.37942	17.291	15.9493	208
chrIII	264822	265306	Library29_default_peak_995d	22	1.45835	3.16976	2.24495	354
chrIII	266222	266346	Library29_default_peak_996	741	4.47101	75.9888	74.1404	88
chrIII	272361	272428	Library29_default_peak_997	81	1.93808	9.31255	8.14188	55
chrIII	272563	272626	Library29_default_peak_998	126	2.20672	13.9328	12.6521	37
chrIII	280235	280752	Library29_default_peak_999a	199	2.57131	21.3485	19.9448	38
chrIII	280235	280752	Library29_default_peak_999b	26	1.49673	3.54986	2.60253	141
chrIII	280235	280752	Library29_default_peak_999c	133	2.2451	14.6539	13.3594	246
chrIII	280235	280752	Library29_default_peak_999d	112	2.12997	12.535	11.2839	346
[truncated: 17,904 more rows]
