# Supplementary material for: RNA Polymerase II CTD phosphatase Rtr1 fine-tunes transcription termination
Source: PLoS Genet. 2020 Mar 18;16(3):e1008317. doi: 10.1371/journal.pgen.1008317 (PMC7105142; doi:10.1371/journal.pgen.1008317)
Supplement: S6 Table — Table with fold-change, p-value, and false discovery rate (FDR) calculated by edgeR. Sum, average, and individual biological replicate (Rep n) normalized read counts for WT and RRP6 and RTR1 RRP6 knockout data. (XLSX) [file pgen.1008317.s006.xlsx]

## Sheet: Table_S4_Fox_et_al
	Class	Transcript Name	RRP6 KO_vs_WT_log2_FoldChange	RRP6 KO_vs_WT_PValue	RRP6 KO_vs_WT_FDR	RTR1 KO RRP6 KO_vs_WT_log2_FoldChange	RTR1 KO RRP6 KO_vs_WT_PValue	RTR1 KO RRP6 KO_vs_WT_FDR	Sum WT	Average WT	Rep 1 WT	Rep 2 WT	Rep 3 WT	Rep 4 WT	Sum RRP6 KO	Average RRP6 KO	Rep 1 RRP6 KO	Rep 2 RTR1 KO	Rep 3 RRP6 KO	Rep 4 RRP6 KO	Sum RTR1 KO RRP6 KO	Average RTR1 KO RRP6 KO	Rep 1 RTR1 KO RRP6 KO	Rep 2 RTR1 KO RRP6 KO	Rep 3 RTR1 KO RRP6 KO	Rep 4 RTR1 KO RRP6 KO
	ORF-T	YAL001C	-0.332322	3.06591e-05	6.44486e-05	-0.419726	1.40147e-07	3.68666e-07	10736	2684	2084	2660	2653	3339	8157	2039.25	1665	2274	1899	2319	8247	2061.75	1600	2437	1799	2411
	ORF-T	YAL002W	-0.167924	0.0214099	0.0331852	-0.335167	4.64548e-06	1.10471e-05	6410	1602.5	1439	1770	1483	1718	5509	1377.25	1143	1543	1272	1551	5250	1312.5	1021	1579	1200	1450
	ORF-T	YAL003W	0.0130422	0.862522	0.887794	0.123742	0.100383	0.136917	205346	51336.5	56326	55630	49932	43458	198119	49529.8	48086	49810	50027	50196	228681	57170.2	62787	59358	52016	54520
	ORF-T	YAL005C	-0.491619	2.81023e-08	7.11791e-08	-0.237667	0.00711834	0.0120543	150008	37502	28244	36032	36460	49272	104893	26223.2	15541	32743	24502	32107	132016	33004	20790	39778	31733	39715
	ORF-T	YAL007C	-0.223356	0.002648	0.00466351	-0.0949295	0.200525	0.25465	19760	4940	4627	4702	5145	5286	16321	4080.25	3442	4071	4322	4486	18943	4735.75	4383	4774	4676	5110
	ORF-T	YAL008W	-0.34576	0.000811668	0.00151395	-0.420359	4.61545e-05	0.000100885	2647	661.75	399	661	688	899	1978	494.5	327	520	551	580	2000	500	355	517	477	651
	ORF-T	YAL009W	-0.0255153	0.760855	0.802492	-0.0289953	0.728506	0.774687	2581	645.25	604	702	638	637	2442	610.5	546	603	617	676	2593	648.25	616	682	598	697
	ORF-T	YAL010C	-0.0592487	0.465834	0.528985	-0.127211	0.117139	0.157385	4553	1138.25	958	1133	1131	1331	4213	1053.25	850	1064	1037	1262	4338	1084.5	714	1262	1019	1343
	ORF-T	YAL011W	-0.239509	0.00726119	0.0120817	-0.297349	0.00084699	0.00162259	2835	708.75	661	685	622	867	2299	574.75	561	599	508	631	2366	591.5	558	649	487	672
	ORF-T	YAL012W	-0.206145	0.0357843	0.0532396	0.0690502	0.48145	0.546964	30377	7594.25	7222	10090	5688	7377	25444	6361	4896	7670	4976	7902	33059	8264.75	6058	10969	6260	9772
	ORF-T	YAL013W	-0.339962	0.0119253	0.0192266	-0.116307	0.38443	0.450004	1770	442.5	353	461	427	529	1349	337.25	342	378	228	401	1706	426.5	347	426	324	609
	ORF-T	YAL014C	-0.09286	0.239291	0.295749	-0.0696826	0.375591	0.441042	4640	1160	1057	1042	1199	1342	4178	1044.5	900	1051	1078	1149	4562	1140.5	884	1234	1054	1390
	ORF-T	YAL015C	-0.165069	0.074953	0.105115	-0.179985	0.0514114	0.0746678	3220	805	616	712	857	1035	2739	684.75	554	676	689	820	2908	727	527	720	754	907
	ORF-T	YAL016W	-0.0166154	0.800763	0.8362	0.054301	0.409154	0.475871	33278	8319.5	7352	7554	8529	9843	31746	7936.5	6215	7858	8495	9178	35578	8894.5	6991	9438	8372	10777
	ORF-T	YAL017W	-0.130394	0.0586426	0.0840725	-0.164421	0.0170732	0.0271195	18983	4745.75	3268	5002	4846	5867	16877	4219.25	2577	4632	4406	5262	17612	4403	2837	5455	3750	5570
	ORF-T	YAL019W	-0.0304477	0.676361	0.726239	-0.156792	0.031667	0.0479752	20744	5186	6170	5827	3740	5007	19503	4875.75	5728	5216	3457	5102	19277	4819.25	5521	5773	3020	4963
	ORF-T	YAL020C	-0.0854276	0.473481	0.536516	-0.326101	0.00684668	0.0116129	829	207.25	154	209	205	261	757	189.25	134	204	173	246	680	170	164	160	125	231
	ORF-T	YAL021C	-0.182127	0.0118575	0.0191295	-0.26135	0.000308274	0.000621943	16114	4028.5	4015	4543	3147	4409	13739	3434.75	3083	3869	2613	4174	14002	3500.5	2799	4541	2568	4094
	ORF-T	YAL022C	-0.028798	0.645594	0.69782	0.0625277	0.316451	0.379537	10438	2609.5	2518	2573	2524	2823	9849	2462.25	2323	2282	2499	2745	11186	2796.5	2669	3002	2483	3032
	ORF-T	YAL023C	-0.376763	1.39874e-07	3.42117e-07	-0.192952	0.00689093	0.0116846	48727	12181.8	12854	12929	10446	12498	36141	9035.25	9251	9297	7418	10175	43788	10947	11220	11984	8828	11756
	ORF-T	YAL024C	-0.256519	0.000561052	0.00106484	-0.343241	3.93875e-06	9.41766e-06	8768	2192	2364	2402	1829	2173	7093	1773.25	1979	1976	1311	1827	7175	1793.75	1881	2213	1256	1825
	ORF-T	YAL025C	-0.152481	0.284324	0.344032	-0.100168	0.479829	0.545708	2613	653.25	654	606	548	805	2301	575.25	802	545	408	546	2564	641	770	522	443	829
	ORF-T	YAL026C	-0.121504	0.0655302	0.0930319	-0.0940488	0.153712	0.201361	29338	7334.5	7196	7420	6822	7900	25978	6494.5	5922	6663	6079	7314	28340	7085	6699	7885	5751	8005
	ORF-T	YAL026C-A	-0.214494	0.015132	0.023997	-0.174843	0.0465497	0.0682083	2633	658.25	608	586	627	812	2182	545.5	494	546	491	651	2391	597.75	560	626	507	698
	ORF-T	YAL027W	-0.211469	0.0445497	0.0652703	-0.325881	0.00197931	0.00362477	2244	561	468	528	525	723	1858	464.5	368	492	451	547	1844	461	325	529	426	564
	ORF-T	YAL028W	-0.356444	0.00116727	0.00214045	-0.34418	0.00164783	0.00304809	2945	736.25	416	808	724	997	2272	568	262	698	574	738	2517	629.25	246	878	529	864
	ORF-T	YAL029C	-0.231767	0.000818166	0.00152431	-0.124711	0.0712407	0.100587	28304	7076	7448	7166	6102	7588	23225	5806.25	6403	5827	4726	6269	26782	6695.5	7193	7101	5083	7405
	ORF-T	YAL030W	-0.176901	0.0569069	0.0818618	-0.0957424	0.299996	0.363203	3395	848.75	610	807	942	1036	2871	717.75	559	780	751	781	3272	818	561	993	765	953
	ORF-T	YAL031C	-0.0182103	0.807286	0.841594	-0.156078	0.0368129	0.0549766	6435	1608.75	1300	1646	1529	1960	6170	1542.5	1117	1615	1465	1973	6062	1515.5	961	1907	1286	1908
	ORF-T	YAL032C	-0.226137	0.00861352	0.0141829	-0.229877	0.00742529	0.0125406	4075	1018.75	972	996	924	1183	3348	837	766	890	757	935	3584	896	800	1010	728	1046
	ORF-T	YAL033W	0.413846	2.22031e-09	5.89573e-09	0.353921	3.06224e-07	7.90139e-07	5065	1266.25	1348	1151	1309	1257	6506	1626.5	1498	1424	1741	1843	6636	1659	1642	1681	1453	1860
	ORF-T	YAL034C	-0.0873946	0.468122	0.531345	-0.197521	0.10134	0.138119	3702	925.5	774	1023	815	1090	3414	853.5	575	866	900	1073	3444	861	490	1050	779	1125
	ORF-T	YAL034W-A	-0.370563	0.00199671	0.00356601	-0.394566	0.00095485	0.00181878	1179	294.75	303	264	281	331	878	219.5	212	224	191	251	934	233.5	232	237	156	309
	ORF-T	YAL035W	-0.142064	0.0337108	0.0504389	-0.0826789	0.216265	0.272118	63351	15837.8	17672	16996	12411	16272	55207	13801.8	15009	15254	10613	14331	61759	15439.8	16140	17527	10814	17278
	ORF-T	YAL036C	-0.0727406	0.375183	0.439018	-0.0439202	0.591896	0.649401	9607	2401.75	2440	2367	2221	2579	8825	2206.25	2487	2156	1868	2314	9654	2413.5	2718	2087	1967	2882
	ORF-T	YAL037C-B	-1.18696	4.73728e-05	9.82473e-05	-1.62162	7.51483e-08	2.00934e-07	211	52.75	39	101	41	30	85	21.25	21	23	17	24	67	16.75	20	16	13	18
	ORF-T	YAL037W	0.494571	6.08851e-06	1.35298e-05	0.0924002	0.410148	0.476938	623	155.75	121	155	179	168	852	213	148	242	242	220	685	171.25	128	220	165	172
	ORF-T	YAL038W	-0.315773	1.02098e-07	2.51909e-07	-0.305258	2.66723e-07	6.90324e-07	1254778	313694	300465	315858	285018	353437	977728	244432	198124	260362	220481	298761	1044043	261011	223782	272460	235511	312290
	ORF-T	YAL039C	-0.49059	1.12937e-05	2.45841e-05	-0.44796	5.7275e-05	0.000124122	3373	843.25	711	787	778	1097	2301	575.25	487	613	504	697	2553	638.25	546	717	479	811
	ORF-T	YAL040C	0.256697	0.00472091	0.00805795	0.112143	0.217137	0.273106	10952	2738	3445	3174	2313	2020	12387	3096.75	3236	3272	2735	3144	11964	2991	2970	3506	2626	2862
	ORF-T	YAL041W	-0.11205	0.108095	0.146288	-0.162069	0.0200966	0.0315318	13623	3405.75	3396	3453	3232	3542	12124	3031	2930	3062	2832	3300	12536	3134	2677	3542	2769	3548
	ORF-T	YAL042W	-0.208609	0.00168465	0.00303433	-0.0428494	0.517879	0.581525	25170	6292.5	5871	6069	6115	7115	20983	5245.75	4524	5620	4964	5875	25071	6267.75	5546	6766	5726	7033
	ORF-T	YAL043C	-0.109648	0.111105	0.14996	-0.133552	0.0521111	0.0755802	7877	1969.25	2134	2201	1524	2018	7026	1756.5	1756	1909	1331	2030	7403	1850.75	1717	2327	1384	1975
	ORF-T	YAL044C	-0.535529	0.00221555	0.0039391	-0.16508	0.341738	0.406178	14221	3555.25	2489	2633	3496	5603	8940	2235	1819	2798	1923	2400	12532	3133	2169	2897	3648	3818
	ORF-T	YAL044W-A	-0.135469	0.0875616	0.121388	-0.0191634	0.807634	0.842789	3357	839.25	745	839	820	953	2944	736	625	719	764	836	3393	848.25	748	948	794	903
	ORF-T	YAL046C	-0.365796	0.000121614	0.000245083	-0.383093	5.33046e-05	0.000115814	1801	450.25	386	459	493	463	1357	339.25	239	349	384	385	1420	355	280	410	356	374
	ORF-T	YAL047C	-0.083314	0.276928	0.336178	-0.171612	0.0251762	0.0387952	4478	1119.5	1086	1035	1116	1241	4082	1020.5	865	1004	1037	1176	4101	1025.25	822	1178	933	1168
	ORF-T	YAL048C	-0.185439	0.0203053	0.0316081	-0.194978	0.0144592	0.0232764	4565	1141.25	1071	1066	1091	1337	3864	966	840	1008	910	1106	4100	1025	878	1104	914	1204
	ORF-T	YAL049C	-0.126849	0.0569241	0.0818772	-0.342778	3.00265e-07	7.75395e-07	6284	1571	1295	1494	1735	1760	5563	1390.75	1045	1462	1435	1621	5093	1273.25	1008	1363	1205	1517
	ORF-T	YAL051W	-0.172444	0.011218	0.0181578	-0.296376	1.34423e-05	3.07661e-05	9183	2295.75	2265	2324	2054	2540	7861	1965.25	1741	2229	1761	2130	7721	1930.25	1704	2316	1599	2102
	ORF-T	YAL053W	-0.218517	0.00192732	0.00344694	-0.111878	0.11198	0.151223	34714	8678.5	7415	8109	8577	10613	28799	7199.75	5592	7038	7404	8765	33173	8293.25	6199	9391	7478	10105
	ORF-T	YAL054C	0.0553551	0.627607	0.681681	-0.270238	0.0206493	0.0323382	581	145.25	124	119	144	194	583	145.75	112	126	160	185	494	123.5	95	114	123	162
	ORF-T	YAL055W	-0.17943	0.244549	0.301338	-0.0403231	0.791218	0.829481	884	221	166	174	233	311	740	185	142	209	174	215	891	222.75	134	239	217	301
	ORF-T	YAL056W	0.0191351	0.794638	0.831005	-0.0614634	0.403019	0.469553	13311	3327.75	3038	2950	3402	3921	12939	3234.75	2803	3102	3469	3565	13075	3268.75	2826	3453	2968	3828
	ORF-T	YAL058W	-0.162321	0.0195274	0.0304608	-0.122596	0.076451	0.107061	4813	1203.25	1305	1079	1093	1336	4128	1032	987	968	1011	1162	4527	1131.75	1111	1106	1003	1307
	ORF-T	YAL059W	0.0665444	0.390189	0.454554	-0.0510771	0.509696	0.573657	8417	2104.25	2865	1779	1685	2088	8384	2096	2663	1804	1955	1962	8324	2081	2866	1900	1631	1927
	ORF-T	YAL060W	-0.57968	1.10376e-06	2.57931e-06	-0.635763	9.38332e-08	2.49317e-07	14067	3516.75	2504	2964	3579	5020	9229	2307.25	1251	2423	2643	2912	9524	2381	1212	2589	2596	3127
	ORF-T	YAL061W	-1.08292	6.7494e-12	1.9846e-11	-0.866593	3.00522e-08	8.24046e-08	6541	1635.25	668	1625	1769	2479	2908	727	326	862	701	1019	3789	947.25	345	1124	828	1492
	ORF-T	YAL062W	-0.3017	0.100563	0.137162	-0.395989	0.0308666	0.0468523	2795	698.75	585	495	682	1033	2071	517.75	538	486	514	533	2108	527	520	497	455	636
	ORF-T	YAL063C	-1.27018	6.42003e-09	1.66979e-08	-1.06589	6.12102e-07	1.54543e-06	514	128.5	78	109	123	204	195	48.75	46	55	41	53	243	60.75	45	66	60	72
	ORF-T	YAL064W-B	0.267497	0.238407	0.294773	0.513173	0.0194588	0.0306098	122	30.5	22	33	30	37	141	35.25	29	41	37	34	178	44.5	41	34	51	52
	ORF-T	YAL067C	1.69624	1.25341e-16	4.25019e-16	0.547559	0.00935822	0.0155443	254	63.5	43	72	64	75	856	214	72	192	262	330	403	100.75	50	131	68	154
	ORF-T	YAR002C-A	-0.145674	0.0404523	0.059653	-0.0174821	0.805481	0.840957	27165	6791.25	6213	6340	7307	7305	23653	5913.25	5140	5673	6199	6641	27497	6874.25	6401	6812	6441	7843
	ORF-T	YAR002W	-0.00979933	0.884911	0.906717	-0.0490723	0.468442	0.535157	12067	3016.75	3411	2621	2751	3284	11513	2878.25	3131	2510	2637	3235	11883	2970.75	3111	3015	2633	3124
	ORF-T	YAR003W	0.0505017	0.572801	0.63206	-0.278446	0.00202275	0.00369633	3068	767	664	763	797	844	3045	761.25	730	761	725	829	2608	652	547	680	577	804
	ORF-T	YAR007C	-0.18824	0.0047186	0.00805508	-0.275498	3.55823e-05	7.83836e-05	11188	2797	2283	3182	2643	3080	9523	2380.75	1751	2691	2226	2855	9652	2413	1681	2959	2000	3012
	ORF-T	YAR008W	-0.130438	0.24363	0.300381	-0.393516	0.000506294	0.000998883	981	245.25	218	264	245	254	862	215.5	212	205	213	232	772	193	178	198	149	247
	ORF-T	YAR014C	0.0596983	0.39861	0.462894	0.0743571	0.292611	0.35545	13099	3274.75	3504	2825	2953	3817	13089	3272.25	3414	3165	2844	3666	14182	3545.5	3400	3781	2773	4228
	ORF-T	YAR015W	-0.529376	1.32966e-05	2.87613e-05	-0.3951	0.0011229	0.00212357	34388	8597	7121	7879	8419	10969	22802	5700.5	4350	6904	6065	5483	27137	6784.25	4302	7346	7463	8026
	ORF-T	YAR018C	-0.272184	0.00347161	0.00602532	-0.210568	0.0232662	0.03608	4091	1022.75	817	981	1127	1166	3259	814.75	686	785	847	941	3622	905.5	816	988	772	1046
	ORF-T	YAR019C	-0.050495	0.532693	0.594318	-0.259684	0.00138916	0.00259574	3775	943.75	724	1058	853	1140	3516	879	682	950	752	1132	3288	822	554	1037	664	1033
	ORF-T	YAR020C	-0.0237364	0.917553	0.933377	-0.296041	0.201348	0.255554	273	68.25	56	51	77	89	257	64.25	59	53	92	53	223	55.75	58	55	60	50
	ORF-T	YAR023C	-0.257103	0.21546	0.269527	-0.281935	0.170634	0.221288	153	38.25	36	39	38	40	123	30.75	33	30	30	30	129	32.25	25	28	37	39
	ORF-T	YAR027W	-0.10456	0.139753	0.184255	-0.102223	0.148124	0.194886	9180	2295	1627	2295	2725	2533	8361	2090.25	1227	2240	2459	2435	8945	2236.25	1241	2692	2424	2588
	ORF-T	YAR028W	0.292231	0.000389273	0.000751868	0.281686	0.000614804	0.00119916	4349	1087.25	979	1059	1178	1133	5162	1290.5	983	1451	1419	1309	5460	1365	1008	1595	1439	1418
	ORF-T	YAR029W	-0.0935615	0.602222	0.659305	-0.47244	0.00924735	0.0153682	723	180.75	152	156	194	221	648	162	185	159	127	177	526	131.5	135	137	137	117
	ORF-T	YAR030C	0.672435	0.000585722	0.00110884	0.248652	0.219406	0.275714	138	34.5	26	43	32	37	211	52.75	48	55	61	47	169	42.25	37	46	30	56
	ORF-T	YAR031W	-1.67476	1.19389e-42	8.02804e-42	-1.69502	7.67714e-44	6.26522e-43	2277	569.25	540	468	519	750	684	171	148	146	187	203	712	178	154	204	174	180
	ORF-T	YAR033W	-0.179695	0.0934118	0.128571	-0.0685975	0.518802	0.582351	1999	499.75	434	443	525	597	1696	424	346	439	445	466	1964	491	349	552	478	585
	ORF-T	YAR035W	-0.033746	0.86691	0.891731	-0.400962	0.0489577	0.071489	519	129.75	104	124	117	174	491	122.75	87	113	128	163	412	103	60	104	104	144
	ORF-T	YAR042W	-0.4209	1.46086e-08	3.74276e-08	-0.479461	1.10788e-10	3.39374e-10	16509	4127.25	3579	4416	3395	5119	11985	2996.25	2377	3595	2296	3717	12343	3085.75	2255	4009	2374	3705
	ORF-T	YAR050W	1.10074	7.54868e-24	3.12544e-23	1.18914	6.04832e-28	3.17487e-27	683	170.75	186	172	149	176	1409	352.25	374	366	293	376	1618	404.5	435	505	283	395
	ORF-T	YAR070C	4.72067	9.43036e-33	4.89144e-32	4.24545	1.83353e-25	8.95716e-25	10	2.5	4	0	1	5	265	66.25	79	38	77	71	197	49.25	41	55	52	49
	ORF-T	YAR071W	1.18609	8.04732e-17	2.74714e-16	0.718861	3.9713e-07	1.01684e-06	2849	712.25	711	604	663	871	6183	1545.75	1768	1458	1467	1490	4733	1183.25	1125	1201	1276	1131
	ORF-T	YAR073W	4.10298	8.93325e-79	1.53929e-77	3.10618	2.5586e-46	2.21792e-45	111	27.75	23	35	32	21	1854	463.5	602	343	527	382	980	245	249	231	223	277
	ORF-T	YAR073W_uORF	4.97621	2.63113e-77	4.39631e-76	3.98233	1.49732e-48	1.38404e-47	35	8.75	5	11	11	8	1073	268.25	337	202	299	235	573	143.25	112	141	149	171
	ORF-T	YAR075W	3.5932	4.4008e-59	4.47921e-58	2.79325	1.05096e-31	6.13922e-31	38	9.5	12	7	13	6	445	111.25	136	86	127	96	270	67.5	77	65	56	72
	ORF-T	YBL001C	0.123827	0.0626046	0.0892581	0.156184	0.0184944	0.0291858	7116	1779	1561	1502	2042	2011	7457	1864.25	1469	1822	2149	2017	8120	2030	1604	2030	2082	2404
	ORF-T	YBL002W	-0.37344	2.13989e-07	5.18992e-07	-0.388944	6.5906e-08	1.76968e-07	55019	13754.8	13349	14106	12617	14947	40985	10246.2	9066	10893	9172	11854	43191	10797.8	9423	11664	9676	12428
	ORF-T	YBL003C	-0.399258	9.67536e-09	2.49904e-08	-0.303781	1.24033e-05	2.84859e-05	39867	9966.75	9290	10018	9875	10684	29175	7293.75	6120	7696	7177	8182	33126	8281.5	7838	8123	7571	9594
	ORF-T	YBL004W	0.171451	0.0185672	0.0290523	-0.0241659	0.739926	0.784594	51425	12856.2	17625	13095	8984	11721	55438	13859.5	18696	12166	10123	14453	52549	13137.2	18363	13444	7882	12860
	ORF-T	YBL005W	-1.4385	4.94261e-31	2.45236e-30	-1.15434	7.38708e-21	3.14583e-20	12977	3244.25	3322	2860	2684	4111	4555	1138.75	1237	1090	969	1259	5908	1477	1333	1819	1273	1483
	ORF-T	YBL006C	-0.412677	2.41008e-06	5.50119e-06	-0.353254	5.27849e-05	0.000114744	10688	2672	2357	2269	2883	3179	7698	1924.5	1646	1764	2102	2186	8590	2147.5	1578	2402	2161	2449
	ORF-T	YBL007C	-0.339755	1.68658e-07	4.11172e-07	-0.225067	0.000519587	0.00102272	43636	10909	8708	12804	9861	12263	33461	8365.25	5885	9816	7835	9925	38809	9702.25	6831	12363	8291	11324
	ORF-T	YBL008W	-0.146186	0.0939615	0.129285	-0.210754	0.0156951	0.0251044	4407	1101.75	1166	1057	948	1236	3816	954	1085	932	864	935	3894	973.5	990	1043	840	1021
	ORF-T	YBL008W-A	0.384819	0.0257155	0.0393537	-0.0111739	0.950759	0.959383	134	33.5	37	35	29	33	168	42	49	44	31	44	137	34.25	36	33	28	40
	ORF-T	YBL009W	-0.565493	1.48882e-09	3.9918e-09	-0.485322	1.89633e-07	4.95249e-07	6284	1571	1716	1540	1378	1650	4116	1029	1258	968	813	1077	4638	1159.5	1249	1135	877	1377
	ORF-T	YBL010C	-0.298302	0.0109939	0.0178247	-0.238892	0.0402108	0.0596437	1317	329.25	280	351	312	374	1031	257.75	246	285	199	301	1143	285.75	242	301	274	326
	ORF-T	YBL011W	0.0944699	0.171056	0.220148	0.0547173	0.427825	0.494277	23050	5762.5	6279	5873	5148	5750	23690	5922.5	5390	6298	5537	6465	24694	6173.5	5615	7228	5050	6801
	ORF-T	YBL013W	-0.123691	0.427711	0.491726	-0.29702	0.0577623	0.0830546	639	159.75	160	190	107	182	557	139.25	153	146	112	146	537	134.25	116	188	94	139
	ORF-T	YBL014C	0.0148463	0.839127	0.868648	-0.0808458	0.269007	0.329969	7985	1996.25	2467	1812	1783	1923	7813	1953.25	2590	1655	1678	1890	7790	1947.5	2530	1917	1542	1801
	ORF-T	YBL015W	0.576768	1.05567e-10	2.95736e-10	0.432529	1.24485e-06	3.07863e-06	4170	1042.5	699	1241	990	1240	6312	1578	713	1647	1598	2354	6004	1501	780	1886	1282	2056
	ORF-T	YBL016W	0.349479	8.43316e-05	0.000171999	0.420568	2.20463e-06	5.36231e-06	6263	1565.75	1785	1490	1363	1625	7664	1916	2102	1644	1773	2145	8537	2134.25	1910	2422	1958	2247
	ORF-T	YBL017C	-0.1922	0.00541377	0.00914945	-0.205059	0.00299405	0.00533293	42173	10543.2	9387	11833	9924	11029	35526	8881.5	8183	9685	7899	9759	37629	9407.25	8795	10358	7771	10705
	ORF-T	YBL018C	-0.125565	0.15068	0.19682	-0.0752701	0.386959	0.452714	3572	893	1031	822	859	860	3169	792.25	957	635	854	723	3487	871.75	1065	855	783	784
	ORF-T	YBL019W	-0.0705651	0.484888	0.547339	-0.238752	0.0183192	0.0289392	2575	643.75	480	561	722	812	2350	587.5	426	638	650	636	2244	561	389	639	535	681
	ORF-T	YBL020W	0.0585232	0.32893	0.391175	-0.000789462	0.989487	0.992304	11263	2815.75	3011	2589	2692	2971	11258	2814.5	2792	2708	2807	2951	11539	2884.75	2936	2930	2504	3169
	ORF-T	YBL021C	-0.287428	0.00145202	0.00263667	-0.209937	0.0190166	0.02997	2052	513	487	477	484	604	1620	405	346	413	392	469	1818	454.5	402	505	415	496
	ORF-T	YBL022C	-0.0713405	0.327843	0.390029	-0.0464343	0.52397	0.58748	35328	8832	7716	9182	7831	10599	32191	8047.75	7204	8346	7385	9256	35128	8782	7789	10237	7150	9952
	ORF-T	YBL023C	-0.258669	0.000354877	0.0006873	-0.323435	7.91523e-06	1.85239e-05	10221	2555.25	2506	2369	2492	2854	8212	2053	2102	2036	1860	2214	8418	2104.5	2022	2253	1697	2446
	ORF-T	YBL024W	-0.000996479	0.987544	0.989729	-0.0543194	0.394654	0.460824	34083	8520.75	10208	8100	7210	8565	32597	8149.25	9061	7632	7360	8544	33758	8439.5	10045	8643	6422	8648
	ORF-T	YBL025W	-0.133589	0.260623	0.318607	-0.232707	0.0498686	0.0727102	1130	282.5	248	232	299	351	980	245	240	246	244	250	987	246.75	207	263	209	308
	ORF-T	YBL026W	-0.0671753	0.381564	0.44558	-0.0968844	0.206878	0.261604	13552	3388	3566	2842	3730	3414	12443	3110.75	2983	2644	3537	3279	12901	3225.25	2854	3188	3390	3469
	ORF-T	YBL027W	-0.022758	0.755049	0.797478	0.0195792	0.78836	0.827342	230235	57558.8	57013	58536	57862	56824	218407	54601.8	47543	56879	53689	60296	239161	59790.2	57980	61334	56337	63510
	ORF-T	YBL028C	0.066799	0.372984	0.436848	-0.103341	0.168503	0.218748	12868	3217	4565	2943	2608	2752	12834	3208.5	4253	2738	2940	2903	12208	3052	4154	2871	2423	2760
	ORF-T	YBL029C-A	0.587587	6.17994e-07	1.46247e-06	0.499918	2.15565e-05	4.84116e-05	2070	517.5	376	546	518	630	3212	803	321	848	949	1094	3157	789.25	376	896	805	1080
	ORF-T	YBL029W	1.04935	5.5333e-14	1.73653e-13	0.679633	1.23441e-06	3.05399e-06	851	212.75	181	223	197	250	1690	422.5	361	426	399	504	1444	361	207	369	329	539
	ORF-T	YBL030C	0.0223225	0.766508	0.807313	0.0964415	0.199237	0.253204	20672	5168	4539	5222	5181	5730	20391	5097.75	3851	4965	5463	6112	22682	5670.5	5216	5385	5121	6960
	ORF-T	YBL031W	-0.406214	0.000112607	0.000227765	-0.435222	3.41472e-05	7.5432e-05	2655	663.75	640	662	663	690	1932	483	421	498	475	538	2027	506.75	377	580	478	592
	ORF-T	YBL032W	-0.328217	2.32881e-06	5.3224e-06	-0.364516	1.54841e-07	4.06562e-07	22408	5602	5210	5468	5447	6283	17206	4301.5	3877	4349	3903	5077	17883	4470.75	3966	4772	3998	5147
	ORF-T	YBL033C	-0.195053	0.0107696	0.0174991	-0.077674	0.307606	0.370647	6821	1705.25	1410	1519	1602	2290	5735	1433.75	1070	1456	1371	1838	6652	1663	1216	1734	1504	2198
	ORF-T	YBL034C	-0.148951	0.0224488	0.0346809	-0.29889	4.89536e-06	1.16173e-05	6924	1731	1739	1962	1474	1749	6004	1501	1497	1614	1263	1630	5790	1447.5	1488	1584	1125	1593
	ORF-T	YBL035C	-0.458446	1.71819e-08	4.38698e-08	-0.611365	6.72562e-14	2.33172e-13	3965	991.25	894	1099	940	1032	2785	696.25	647	760	591	787	2682	670.5	662	763	510	747
	ORF-T	YBL036C	-0.106832	0.216474	0.270635	0.0198037	0.817882	0.851381	4700	1175	1103	1194	1218	1185	4205	1051.25	1115	1059	942	1089	4904	1226	1218	1216	1067	1403
	ORF-T	YBL037W	-0.082931	0.222462	0.277356	-0.136298	0.044785	0.0658661	6730	1682.5	1539	1720	1463	2008	6128	1532	1337	1628	1305	1858	6374	1593.5	1289	1939	1191	1955
	ORF-T	YBL038W	-0.417728	5.4555e-07	1.29369e-06	-0.288835	0.000501493	0.000990181	6446	1611.5	1461	1412	1604	1969	4653	1163.25	940	1071	1317	1325	5390	1347.5	1106	1518	1320	1446
	ORF-T	YBL039C	0.195212	0.00412037	0.00709112	0.157795	0.020364	0.031915	44096	11024	13308	10029	9526	11233	48254	12063.5	12920	11159	11223	12952	50444	12611	14982	11773	10273	13416
	ORF-T	YBL039W-B	-0.217041	0.0708466	0.0999529	-0.401682	0.000866456	0.00165737	1762	440.5	373	393	506	490	1476	369	257	401	443	375	1402	350.5	212	419	315	456
	ORF-T	YBL040C	-0.0180209	0.813622	0.847433	0.182943	0.0162515	0.025941	9166	2291.5	1797	2075	2625	2669	8677	2169.25	1711	2233	2304	2429	10679	2669.75	2030	2790	2538	3321
	ORF-T	YBL041W	-0.0259162	0.70754	0.75414	0.191029	0.00553226	0.00950164	15014	3753.5	3039	3345	3923	4707	14110	3527.5	2836	3574	3632	4068	17593	4398.25	3416	4601	4055	5521
	ORF-T	YBL042C	0.583675	1.31608e-14	4.22117e-14	0.669244	1.0038e-18	4.01203e-18	10842	2710.5	2832	2813	2662	2535	15632	3908	3894	3706	3911	4121	17682	4420.5	4812	4130	4095	4645
	ORF-T	YBL043W	-0.983822	0.00113946	0.00209248	-0.462289	0.120676	0.161573	1523	380.75	199	262	591	471	675	168.75	172	147	193	163	1037	259.25	262	224	300	251
	ORF-T	YBL045C	0.421538	3.37811e-05	7.07767e-05	0.322902	0.00146578	0.00273087	13216	3304	2442	3788	3435	3551	17841	4460.25	2238	4385	5208	6010	17498	4374.5	2539	4939	4114	5906
	ORF-T	YBL046W	-0.0763621	0.528023	0.589626	-0.0046427	0.969227	0.975397	1858	464.5	348	450	507	553	1687	421.75	372	451	385	479	1922	480.5	391	462	396	673
	ORF-T	YBL047C	-0.289689	1.07026e-05	2.33454e-05	-0.257495	9.01851e-05	0.000192159	45933	11483.2	10044	12896	9954	13039	36248	9062	7523	10128	7834	10763	39809	9952.25	8232	12729	7785	11063
	ORF-T	YBL048W	0.649011	0.00133381	0.00243247	0.229183	0.263349	0.323906	306	76.5	62	70	81	93	457	114.25	97	112	124	124	372	93	61	123	85	103
	ORF-T	YBL049W	-0.180283	0.450342	0.514155	0.0427161	0.85698	0.884098	693	173.25	58	128	215	292	580	145	45	156	233	146	753	188.25	37	263	233	220
	ORF-T	YBL050W	-0.116494	0.111082	0.149946	0.0320727	0.659271	0.712291	7898	1974.5	1414	1780	2193	2511	6973	1743.25	1244	1796	1863	2070	8290	2072.5	1509	2096	1899	2786
	ORF-T	YBL051C	-0.458581	9.08073e-09	2.35072e-08	-0.379699	1.90797e-06	4.66311e-06	20007	5001.75	5074	5245	4127	5561	14052	3513	3277	3926	2806	4043	15942	3985.5	3112	4989	3239	4602
	ORF-T	YBL052C	-0.22592	0.00118673	0.00217362	-0.400081	1.03235e-08	2.89331e-08	7725	1931.25	1988	1838	1828	2071	6349	1587.25	1568	1600	1469	1712	6040	1510	1401	1557	1233	1849
	ORF-T	YBL054W	0.236819	0.00250926	0.00443024	0.122261	0.118835	0.159376	9530	2382.5	3500	1957	1816	2257	10798	2699.5	4005	2090	2185	2518	10599	2649.75	3788	2607	1835	2369
	ORF-T	YBL055C	0.00971697	0.884402	0.90627	-0.0523794	0.432954	0.499429	9644	2411	2408	2202	2346	2688	9321	2330.25	2167	2219	2465	2470	9533	2383.25	2183	2492	2166	2692
	ORF-T	YBL056W	-0.227017	0.000372177	0.000719943	-0.164757	0.00971419	0.0160871	38681	9670.25	8656	9209	9885	10931	31947	7986.75	6284	7885	8730	9048	35423	8855.75	7639	9347	8162	10275
	ORF-T	YBL057C	-0.0867854	0.168029	0.216692	-0.0278889	0.656535	0.709617	8025	2006.25	1901	1799	2116	2209	7265	1816.25	1587	1790	1958	1930	8068	2017	1779	2064	1907	2318
	ORF-T	YBL058W	-0.111864	0.0900067	0.124437	0.0135283	0.837233	0.867582	23782	5945.5	4473	5764	6274	7271	21163	5290.75	3904	5605	5374	6280	24710	6177.5	4498	6928	5639	7645
	ORF-T	YBL059C-A	-0.562466	4.062e-10	1.11262e-09	-0.387969	1.3953e-05	3.18717e-05	4967	1241.75	1114	1012	1328	1513	3214	803.5	720	747	867	880	3869	967.25	765	1052	1001	1051
	ORF-T	YBL059W	-0.0589451	0.611047	0.666951	-0.00777285	0.946158	0.955272	1320	330	249	313	352	406	1211	302.75	240	306	357	308	1345	336.25	253	388	313	391
	ORF-T	YBL060W	-0.0679531	0.503602	0.565823	-0.118853	0.241395	0.300017	2228	557	492	560	541	635	2051	512.75	505	552	412	582	2122	530.5	526	551	406	639
	ORF-T	YBL061C	0.0368755	0.62122	0.676076	0.169528	0.0228194	0.0354522	12811	3202.75	3184	2668	3195	3764	12584	3146	3198	2920	2893	3573	14799	3699.75	3387	3748	3108	4556
	ORF-T	YBL063W	-0.137932	0.108971	0.147363	-0.399723	3.78772e-06	9.07192e-06	4905	1226.25	1062	1588	1083	1172	4253	1063.25	965	1172	926	1190	3810	952.5	923	1213	772	902
	ORF-T	YBL064C	0.555709	1.33507e-11	3.88244e-11	0.434804	1.18388e-07	3.12857e-07	6660	1665	983	1672	1859	2146	9563	2390.75	1212	2567	2801	2983	9287	2321.75	1325	2672	2176	3114
	ORF-T	YBL066C	-0.15697	0.15103	0.197216	-0.372123	0.000689296	0.00133562	2512	628	622	778	529	583	2142	535.5	543	527	488	584	2008	502	487	664	370	487
	ORF-T	YBL067C	-0.200507	0.001195	0.00218756	-0.305902	7.78749e-07	1.95411e-06	18466	4616.5	4419	4633	4389	5025	15451	3862.75	3496	4004	3933	4018	15339	3834.75	3538	4215	3420	4166
	ORF-T	YBL068W	0.117303	0.0624237	0.0890303	0.0544718	0.386588	0.452363	6735	1683.75	1873	1466	1572	1824	7013	1753.25	1788	1520	1780	1925	7144	1786	1852	1682	1639	1971
	ORF-T	YBL068W-A	0.415968	0.000229905	0.000453304	0.482883	1.68718e-05	3.82496e-05	951	237.75	231	254	207	259	1224	306	275	368	256	325	1358	339.5	315	366	318	359
	ORF-T	YBL069W	0.472004	1.36241e-07	3.3349e-07	0.524458	4.44259e-09	1.26637e-08	3403	850.75	836	889	699	979	4554	1138.5	974	1383	950	1247	5008	1252	1066	1385	1127	1430
	ORF-T	YBL071C-B	-0.115941	0.23151	0.287225	-0.115926	0.231629	0.289098	5722	1430.5	1649	1493	1242	1338	5073	1268.25	1151	1409	1236	1277	5388	1347	1141	1484	1372	1391
	ORF-T	YBL071W-A	-0.041473	0.751313	0.794344	-0.0217011	0.867861	0.893361	1758	439.5	519	430	428	381	1675	418.75	611	379	356	329	1797	449.25	596	457	381	363
	ORF-T	YBL072C	-0.0493622	0.525796	0.58745	0.00386923	0.960333	0.967812	110517	27629.2	28803	29308	26914	25492	102682	25670.5	22806	26936	25903	27037	113343	28335.8	27417	29507	26810	29609
	ORF-T	YBL074C	0.408471	1.27491e-05	2.76289e-05	0.354265	0.000149402	0.000310914	1616	404	378	404	400	434	2068	517	475	600	473	520	2130	532.5	450	607	476	597
	ORF-T	YBL075C	0.35973	6.11992e-05	0.000126056	0.2996	0.000825571	0.00158467	2468	617	575	571	588	734	3040	760	690	855	688	807	3139	784.75	675	852	638	974
	ORF-T	YBL076C	-0.19252	0.00184371	0.00330392	-0.112656	0.0682872	0.0967619	233215	58303.8	58462	58805	52658	63290	196826	49206.5	43316	50747	45712	57051	221751	55437.8	52272	59501	47028	62950
	ORF-T	YBL078C	-0.0729687	0.400778	0.464892	0.079338	0.358176	0.423295	5312	1328	680	1199	1569	1864	4877	1219.25	575	1269	1496	1537	5887	1471.75	601	1782	1453	2051
	ORF-T	YBL079W	-0.110718	0.107998	0.146172	-0.248027	0.00032079	0.000646064	28399	7099.75	7888	7539	5640	7332	25266	6316.5	7040	6445	4984	6797	24662	6165.5	6224	7139	4442	6857
	ORF-T	YBL080C	-0.237225	0.00759342	0.0125981	-0.140038	0.111859	0.151076	2519	629.75	433	610	652	824	2045	511.25	368	542	528	607	2346	586.5	411	683	515	737
	ORF-T	YBL081W	-0.0215665	0.822432	0.854505	-0.170516	0.0765828	0.107195	3231	807.75	1088	886	601	656	3027	756.75	950	755	532	790	2913	728.25	847	884	555	627
	ORF-T	YBL082C	-0.201769	0.00287594	0.00503767	0.0653614	0.328576	0.392151	5044	1261	1421	1280	1067	1276	4208	1052	1147	1061	909	1091	5411	1352.75	1440	1428	1101	1442
	ORF-T	YBL083C	-0.266532	0.00213838	0.00380885	-0.0470585	0.582131	0.640849	2222	555.5	611	580	484	547	1773	443.25	474	441	394	464	2214	553.5	568	600	432	614
	ORF-T	YBL084C	-0.0791902	0.278882	0.338189	-0.101876	0.162707	0.21207	4793	1198.25	1134	1219	1154	1286	4360	1090	1046	1118	1032	1164	4602	1150.5	978	1290	1011	1323
	ORF-T	YBL085W	-0.367646	8.22918e-08	2.03833e-07	-0.444903	8.69782e-11	2.67603e-10	17689	4422.25	4148	4424	4100	5017	13188	3297	3170	3409	2848	3761	13423	3355.75	2894	3673	2775	4081
	ORF-T	YBL086C	0.056727	0.497319	0.559428	-0.0847576	0.310917	0.373926	4922	1230.5	842	1311	1306	1463	5081	1270.25	694	1432	1239	1716	4935	1233.75	648	1493	1122	1672
	ORF-T	YBL087C	-0.0255533	0.749233	0.792607	-0.0461579	0.563704	0.624794	70571	17642.8	18658	18321	17940	15652	66479	16619.8	15518	16840	17009	17112	69910	17477.5	19282	16928	16583	17117
	ORF-T	YBL088C	-0.13963	0.0566583	0.0815411	-0.323305	1.06699e-05	2.46388e-05	10917	2729.25	2726	2860	2400	2931	9540	2385	2233	2516	2100	2691	9006	2251.5	2009	2723	1856	2418
	ORF-T	YBL089W	0.173488	0.0266983	0.0407692	0.18161	0.0199712	0.0313615	3448	862	705	835	866	1042	3740	935	758	924	983	1075	4007	1001.75	788	1105	990	1124
	ORF-T	YBL090W	-0.662716	2.36245e-14	7.49952e-14	-0.609498	1.98212e-12	6.53086e-12	6868	1717	1646	1417	1764	2041	4168	1042	897	961	1139	1171	4573	1143.25	993	1213	1196	1171
	ORF-T	YBL091C	-0.44138	4.30171e-09	1.12855e-08	-0.306014	4.39521e-05	9.61865e-05	15401	3850.25	2971	3715	3969	4746	10900	2725	2140	2916	2541	3303	12726	3181.5	2682	3119	2918	4007
	ORF-T	YBL091C-A	-0.4797	8.38139e-07	1.96984e-06	-0.301019	0.0017225	0.00317972	2121	530.25	366	533	553	669	1471	367.75	237	401	393	440	1775	443.75	270	527	463	515
	ORF-T	YBL092W	0.0091629	0.902821	0.921124	0.0382372	0.610377	0.666563	234931	58732.8	58798	61192	61422	53519	227704	56926	48377	58187	60922	60218	246829	61707.2	58148	64062	59536	65083
	ORF-T	YBL093C	-0.242087	0.00675243	0.0112736	-0.129789	0.1456	0.191844	9928	2482	2715	2151	2262	2800	8016	2004	2185	1940	1953	1938	9255	2313.75	2048	2588	2106	2513
	ORF-T	YBL095W	-0.0554851	0.543784	0.604352	-0.238345	0.00946233	0.0157008	1829	457.25	343	513	492	481	1707	426.75	291	454	473	489	1598	399.5	290	435	378	495
	ORF-T	YBL097W	-0.449589	0.00433526	0.00743774	-0.468391	0.00284778	0.00509028	1297	324.25	225	461	315	296	897	224.25	217	237	175	268	953	238.25	182	261	208	302
	ORF-T	YBL098W	0.0259556	0.764263	0.805416	-0.659135	1.18405e-13	4.06171e-13	2874	718.5	560	756	813	745	2828	707	518	743	822	745	1859	464.75	396	502	442	519
	ORF-T	YBL099W	0.0642273	0.409186	0.473346	0.102125	0.189041	0.241675	52701	13175.2	11317	13958	12339	15087	53993	13498.2	8823	13785	14697	16688	57971	14492.8	12428	15791	13195	16557
	ORF-T	YBL101C	-0.305447	5.07591e-05	0.000105167	-0.451196	2.23534e-09	6.47227e-09	11904	2976	1997	3460	2816	3631	9271	2317.75	1549	2935	2146	2641	9163	2290.75	1348	3049	1832	2934
	ORF-T	YBL102W	-0.511634	1.95657e-12	5.84943e-12	-0.369029	3.33538e-07	8.57997e-07	11162	2790.5	2175	2639	3040	3308	7500	1875	1495	1875	2053	2077	8921	2230.25	1551	2515	2123	2732
	ORF-T	YBL103C	-0.35487	9.88061e-06	2.16082e-05	-0.355575	9.04455e-06	2.10117e-05	7501	1875.25	1553	1711	1916	2321	5594	1398.5	1231	1451	1385	1527	6008	1502	1183	1714	1397	1714
	ORF-T	YBL104C	-0.244722	0.000322822	0.000628014	-0.282288	3.26673e-05	7.22887e-05	5972	1493	1550	1603	1333	1486	4851	1212.75	1153	1309	1071	1318	5056	1264	1243	1491	1037	1285
	ORF-T	YBL105C	-0.166597	0.0241101	0.0370488	-0.216867	0.00330896	0.00585847	15148	3787	3512	4240	3435	3961	12973	3243.25	3278	3401	2750	3544	13470	3367.5	3247	3763	2566	3894
	ORF-T	YBL106C	-1.08692	4.58961e-27	2.05815e-26	-1.01365	5.48629e-24	2.56458e-23	4535	1133.75	1087	1095	946	1407	2039	509.75	521	494	466	558	2290	572.5	599	638	476	577
	ORF-T	YBL107C	-0.155604	0.252011	0.309241	-0.164296	0.224229	0.28119	1856	464	374	393	445	644	1557	389.25	386	378	368	425	1700	425	332	407	370	591
	ORF-T	YBL108C-A	-7.44663	6.56416e-90	1.52188e-88	-6.48102	1.05185e-84	2.5169e-83	1781	445.25	187	163	241	1190	10	2.5	2	0	3	5	22	5.5	2	4	1	15
	ORF-T	YBL113C	-1.26126	2.19685e-06	5.03077e-06	-1.64871	1.19002e-09	3.48301e-09	868	217	177	284	187	220	348	87	96	87	59	106	290	72.5	90	72	33	95
	ORF-T	YBR001C	0.202678	0.0406655	0.0599464	0.130843	0.185904	0.238159	3804	951	696	1008	937	1163	4209	1052.25	772	1148	988	1301	4366	1091.5	717	1196	905	1548
	ORF-T	YBR002C	-0.0262374	0.752392	0.795087	0.0380453	0.645979	0.699779	3695	923.75	1064	805	858	968	3496	874	1065	779	759	893	3884	971	1138	927	845	974
	ORF-T	YBR003W	-0.0924891	0.136857	0.180815	-0.109803	0.0768595	0.107551	9827	2456.75	1982	2362	2562	2921	8900	2225	1654	2256	2407	2583	9405	2351.25	1680	2612	2252	2861
	ORF-T	YBR004C	-0.328744	0.000100313	0.000203852	-0.501531	3.21886e-09	9.23565e-09	10540	2635	2602	2357	2652	2929	8075	2018.75	1719	2117	2174	2065	7643	1910.75	1516	2060	1970	2097
	ORF-T	YBR005W	-0.451727	6.56751e-06	1.45483e-05	-0.522015	1.94065e-07	5.06302e-07	8080	2020	1345	2402	2213	2120	5857	1464.25	776	1866	1665	1550	5974	1493.5	731	1792	1728	1723
	ORF-T	YBR006W	0.444605	0.000141755	0.000284317	0.443051	0.000146167	0.000304483	4087	1021.75	569	1055	1154	1309	5711	1427.75	536	1951	1832	1392	5982	1495.5	616	2045	1831	1490
	ORF-T	YBR007C	-0.362119	3.09518e-06	7.02075e-06	-0.284197	0.000235819	0.00048004	5687	1421.75	1396	1377	1351	1563	4267	1066.75	1028	1081	927	1231	4824	1206	1029	1411	1003	1381
	ORF-T	YBR008C	-0.176321	0.0936502	0.128885	-0.288667	0.00615971	0.0105223	2019	504.75	623	472	393	531	1725	431.25	576	381	324	444	1702	425.5	566	430	316	390
	ORF-T	YBR009C	-0.232593	0.000398253	0.000768042	-0.129398	0.0486192	0.0710193	63597	15899.2	17233	15673	14350	16341	52151	13037.8	12448	13720	11317	14666	59944	14986	15243	15512	11806	17383
	ORF-T	YBR010W	-0.308499	1.1515e-06	2.68838e-06	-0.189468	0.00278375	0.00498215	68778	17194.5	17444	15230	17629	18475	53451	13362.8	12284	12131	14246	14790	61706	15426.5	15595	15289	13976	16846
	ORF-T	YBR011C	-0.247502	0.00158143	0.00285816	-0.159695	0.041407	0.0612817	140616	35154	31359	39109	32248	37900	114811	28702.8	22529	31864	25885	34533	129787	32446.8	25963	37609	28817	37398
	ORF-T	YBR012C	0.374824	0.0348626	0.0519844	0.396417	0.0253035	0.0389772	1529	382.25	379	366	339	445	1880	470	482	504	512	382	2045	511.25	474	548	521	502
	ORF-T	YBR013C	-0.0805183	0.453864	0.517571	-0.137802	0.19888	0.252801	1117	279.25	210	235	331	341	1019	254.75	172	259	290	298	1040	260	181	281	257	321
	ORF-T	YBR014C	-0.142202	0.026967	0.0411643	-0.0536824	0.401124	0.467561	6449	1612.25	1386	1513	1733	1817	5633	1408.25	1123	1455	1474	1581	6364	1591	1384	1669	1487	1824
	ORF-T	YBR015C	0.0258968	0.69593	0.743975	-0.0621328	0.348409	0.413139	29227	7306.75	7265	7123	6807	8032	28718	7179.5	6361	6755	7081	8521	28715	7178.75	7047	7379	6288	8001
	ORF-T	YBR016W	-0.25367	0.00967886	0.0158363	-0.345222	0.000426602	0.000849053	5503	1375.75	1039	1423	1436	1605	4394	1098.5	926	1174	1059	1235	4535	1133.75	683	1436	1049	1367
	ORF-T	YBR017C	0.133877	0.0457864	0.0669584	0.0596902	0.373127	0.438716	22787	5696.75	6171	5595	4863	6158	24028	6007	6153	6063	5153	6659	24548	6137	6411	6887	4448	6802
	ORF-T	YBR018C	-0.044122	0.778239	0.817428	-0.400767	0.0120716	0.0196979	400	100	68	91	117	124	371	92.75	73	100	100	98	314	78.5	41	104	88	81
	ORF-T	YBR019C	0.156479	0.363214	0.426626	-0.102985	0.55481	0.616445	329	82.25	78	72	89	90	355	88.75	79	65	111	100	312	78	85	80	66	81
	ORF-T	YBR020W	0.12573	0.494558	0.556669	-0.158162	0.398109	0.464301	330	82.5	67	119	67	77	344	86	83	108	70	83	297	74.25	91	70	66	70
	ORF-T	YBR021W	0.304123	0.0205305	0.0319274	-0.0323525	0.806846	0.842169	1065	266.25	276	307	252	230	1263	315.75	366	272	338	287	1083	270.75	354	287	190	252
	ORF-T	YBR022W	-0.158731	0.0649562	0.0922996	-0.29599	0.000589594	0.00115229	3184	796	677	772	868	867	2745	686.25	571	701	709	764	2682	670.5	474	784	659	765
	ORF-T	YBR023C	-0.0228118	0.746846	0.790609	0.0391024	0.579609	0.638892	20877	5219.25	5584	5305	4583	5405	19785	4946.25	4845	4707	4415	5818	22161	5540.25	5603	6021	4172	6365
	ORF-T	YBR024W	-0.696839	3.93244e-12	1.16494e-11	-0.476275	1.56572e-06	3.8504e-06	3659	914.75	571	854	972	1262	2153	538.25	333	582	635	603	2695	673.75	397	767	675	856
	ORF-T	YBR025C	0.0451075	0.520947	0.582597	0.0890659	0.204984	0.259701	84840	21210	20854	22171	20128	21687	84337	21084.2	19017	22492	19884	22944	92739	23184.8	21896	24391	20160	26292
	ORF-T	YBR026C	-0.20946	0.00140869	0.00256239	-0.308764	2.51707e-06	6.10471e-06	10891	2722.75	1848	2557	2903	3583	9093	2273.25	1410	2470	2433	2780	9072	2268	1390	2510	2247	2925
	ORF-T	YBR027C	-0.183328	0.00581377	0.00977855	-0.286488	1.62419e-05	3.69006e-05	8472	2118	1469	2023	2218	2762	7167	1791.75	1194	1915	1931	2127	7161	1790.25	1140	1940	1756	2325
	ORF-T	YBR028C	-0.0732431	0.295216	0.355616	-0.198167	0.00467667	0.00810794	7986	1996.5	2178	1730	1775	2303	7268	1817	1937	1693	1673	1965	7111	1777.75	1759	1878	1518	1956
	ORF-T	YBR029C	-0.358059	2.71327e-06	6.17104e-06	-0.290251	0.000139418	0.000291094	13994	3498.5	4308	3298	2967	3421	10457	2614.25	3091	2314	2394	2658	11636	2909	2982	3047	2428	3179
	ORF-T	YBR030W	-0.0581014	0.410299	0.474331	-0.0910281	0.196407	0.249933	5681	1420.25	1952	1329	1091	1309	5177	1294.25	1589	1132	1145	1311	5431	1357.75	1720	1413	1025	1273
	ORF-T	YBR031W	-0.218421	0.00237844	0.004211	-0.278368	0.000108322	0.000228728	144489	36122.2	34810	38123	34956	36600	120075	30018.8	26457	30336	27770	35512	122365	30591.2	28551	30744	27982	35088
	ORF-T	YBR033W	0.699935	4.28375e-06	9.63235e-06	0.403073	0.00834486	0.0139875	938	234.5	167	198	275	298	1536	384	181	357	505	493	1365	341.25	139	369	315	542
	ORF-T	YBR034C	-0.00778045	0.91879	0.934185	-0.069657	0.361416	0.426728	33141	8285.25	11356	6597	6883	8305	31386	7846.5	9933	6111	7638	7704	32116	8029	10695	7574	6451	7396
	ORF-T	YBR035C	-0.422299	2.91847e-10	8.04085e-10	-0.185907	0.00525705	0.00905227	14130	3532.5	2885	3422	3811	4012	10230	2557.5	1813	2588	2838	2991	12724	3181	2559	3347	3181	3637
	ORF-T	YBR036C	-0.262167	0.000115418	0.000233227	-0.184636	0.00652229	0.0111043	22018	5504.5	4446	5138	5890	6544	17708	4427	3359	4331	4710	5308	19930	4982.5	3653	5098	5084	6095
	ORF-T	YBR037C	-0.51644	2.47908e-07	5.99766e-07	-0.454524	4.74086e-06	1.12633e-05	2378	594.5	369	535	670	804	1587	396.75	273	414	379	521	1765	441.25	298	478	418	571
	ORF-T	YBR038W	-0.199985	0.0896701	0.124053	-0.142716	0.22455	0.281564	3592	898	758	1291	757	786	2978	744.5	732	890	555	801	3322	830.5	730	1039	611	942
	ORF-T	YBR039W	-0.00857793	0.913128	0.929621	0.158785	0.0431153	0.0635578	20067	5016.75	4207	5080	4935	5845	19520	4880	3194	4910	5727	5689	23047	5761.75	4551	6481	5467	6548
	ORF-T	YBR040W	0.450551	0.0543637	0.078515	-0.218424	0.370684	0.436208	156	39	48	30	40	38	206	51.5	40	47	57	62	139	34.75	31	20	40	48
	ORF-T	YBR041W	0.0518579	0.435308	0.499419	0.0143627	0.828819	0.860788	12120	3030	2616	2972	3180	3352	12168	3042	2334	3073	3180	3581	12651	3162.75	2410	3570	2928	3743
	ORF-T	YBR042C	-0.128499	0.105311	0.142856	-0.0818297	0.30094	0.364118	5798	1449.5	1524	1446	1495	1333	5098	1274.5	1209	1249	1381	1259	5598	1399.5	1369	1429	1417	1383
	ORF-T	YBR043C	-0.173184	0.0291904	0.0442391	-0.229395	0.00383322	0.00672842	6042	1510.5	1474	1367	1444	1757	5124	1281	1268	1274	1290	1292	5288	1322	1188	1461	1161	1478
	ORF-T	YBR044C	-0.121555	0.138447	0.182647	-0.298465	0.000284573	0.000575683	6225	1556.25	1459	1424	1466	1876	5486	1371.5	1224	1383	1346	1533	5205	1301.25	1026	1475	1212	1492
	ORF-T	YBR045C	-0.336445	0.034838	0.0519599	-0.54008	0.000835764	0.00160278	251	62.75	44	62	71	74	192	48	38	51	48	55	178	44.5	27	53	45	53
	ORF-T	YBR046C	-0.303163	0.0155313	0.024578	-0.206321	0.0968732	0.132613	1809	452.25	225	471	458	655	1393	348.25	180	430	367	416	1605	401.25	208	480	360	557
	ORF-T	YBR047W	-0.711688	0.00165396	0.00298244	-0.400049	0.0742347	0.104246	1806	451.5	250	343	466	747	981	245.25	206	280	228	267	1317	329.25	230	431	321	335
	ORF-T	YBR048W	-0.0394404	0.631143	0.684936	0.0260666	0.751017	0.793894	87200	21800	22171	21931	22121	20977	81742	20435.5	18189	20014	21199	22340	90910	22727.5	20529	22998	23552	23831
	ORF-T	YBR049C	-0.21301	0.00137336	0.00250063	-0.301295	6.04474e-06	1.42463e-05	12215	3053.75	3035	3106	2803	3271	10189	2547.25	2538	2678	2078	2895	10312	2578	2482	2842	1864	3124
	ORF-T	YBR050C	0.992504	6.94289e-09	1.80356e-08	0.718133	2.753e-05	6.12948e-05	1670	417.5	182	339	495	654	3182	795.5	321	763	947	1151	2773	693.25	310	795	601	1067
	ORF-T	YBR052C	-0.0178938	0.788328	0.826042	0.0230938	0.72844	0.774681	11765	2941.25	1875	2819	3294	3777	11407	2851.75	1482	2981	3428	3516	12376	3094	1757	3575	3124	3920
	ORF-T	YBR053C	-0.463351	1.71551e-05	3.67811e-05	-0.334871	0.00176529	0.00325399	5105	1276.25	645	1045	1410	2005	3477	869.25	455	966	919	1137	4117	1029.25	475	1159	1076	1407
	ORF-T	YBR054W	2.34554	6.06034e-47	4.58029e-46	2.04351	1.4875e-36	1.00396e-35	2971	742.75	346	932	960	733	15914	3978.5	1081	5484	5248	4101	13794	3448.5	1232	5512	4954	2096
	ORF-T	YBR055C	-0.0984815	0.147799	0.193495	-0.240793	0.000410292	0.000817618	10121	2530.25	2801	2279	2280	2761	9056	2264	2340	2158	2175	2383	8755	2188.75	2377	2293	1885	2200
	ORF-T	YBR056C-B	1.75198	2.08607e-09	5.54739e-09	1.81317	3.16176e-10	9.49951e-10	35	8.75	7	9	11	8	115	28.75	29	23	26	37	127	31.75	33	37	30	27
	ORF-T	YBR056W	-0.15094	0.0511267	0.0742458	-0.269694	0.000493637	0.000975278	14295	3573.75	1817	3491	4182	4805	12626	3156.5	1357	3495	3821	3953	12365	3091.25	1363	3567	3295	4140
	ORF-T	YBR056W-A	-0.171364	0.166882	0.215475	-0.448079	0.000316861	0.000638657	5023	1255.75	815	1495	1460	1253	4359	1089.75	643	1443	1273	1000	3951	987.75	442	1304	1162	1043
	ORF-T	YBR057C	-0.387527	3.12584e-08	7.89995e-08	-0.391842	2.10074e-08	5.80934e-08	10029	2507.25	2387	2212	2483	2947	7389	1847.25	1545	1738	2023	2083	7841	1960.25	1629	2187	1812	2213
	ORF-T	YBR058C	-0.0205181	0.755488	0.797827	-0.0523237	0.426945	0.493484	14104	3526	3693	3362	3261	3788	13383	3345.75	3129	3219	3222	3813	13923	3480.75	3384	3840	3122	3577
	ORF-T	YBR058C-A	-0.198847	0.00335345	0.00582582	-0.0806954	0.231533	0.289034	7099	1774.75	1696	1467	1902	2034	5941	1485.25	1337	1328	1622	1654	6824	1706	1687	1674	1699	1764
	ORF-T	YBR059C	-0.275892	0.000116151	0.000234558	-0.244111	0.000632574	0.00123193	16700	4175	3573	4483	4020	4624	13227	3306.75	3126	3476	2940	3685	14567	3641.75	3038	4244	3034	4251
	ORF-T	YBR060C	0.0261543	0.684399	0.733566	-0.133139	0.0389639	0.0579636	6830	1707.5	1826	1647	1604	1753	6685	1671.25	1704	1613	1558	1810	6372	1593	1585	1679	1465	1643
	ORF-T	YBR061C	-0.00425327	0.951803	0.960895	0.087087	0.214015	0.269688	6394	1598.5	1847	1518	1389	1640	6107	1526.75	1609	1386	1494	1618	6955	1738.75	1933	1731	1459	1832
	ORF-T	YBR062C	-0.175194	0.11853	0.158816	-0.202278	0.0709515	0.100201	2538	634.5	521	531	637	849	2165	541.25	385	566	590	624	2278	569.5	371	627	589	691
	ORF-T	YBR063C	-0.0614335	0.514444	0.576189	-0.262597	0.00549086	0.00943692	3523	880.75	929	848	813	933	3261	815.25	968	796	716	781	3048	762	964	795	579	710
	ORF-T	YBR065C	-0.148689	0.181877	0.232399	-0.28771	0.00991098	0.0163895	3784	946	1048	773	898	1065	3278	819.5	958	829	775	716	3190	797.5	919	921	635	715
	ORF-T	YBR066C	-0.811199	1.51492e-17	5.2897e-17	-0.830612	2.18446e-18	8.62227e-18	5641	1410.25	1264	1259	1238	1880	3072	768	691	828	673	880	3279	819.75	657	949	627	1046
	ORF-T	YBR067C	-0.360477	1.19523e-05	2.59864e-05	-0.160482	0.050631	0.0736947	57819	14454.8	13465	14786	13348	16220	43376	10844	9982	9251	12145	11998	53280	13320	11419	14169	11901	15791
	ORF-T	YBR068C	0.19201	0.00918655	0.0150794	0.146157	0.0473408	0.0692555	48050	12012.5	10108	11680	11969	14293	52947	13236.8	10834	12928	12817	16368	55055	13763.8	11023	13034	12520	18478
	ORF-T	YBR069C	-0.0717074	0.286098	0.345947	-0.0485077	0.470386	0.536894	44957	11239.2	13858	10209	10000	10890	40920	10230	11493	9188	9600	10639	44388	11097	12400	11353	9062	11573
	ORF-T	YBR070C	-0.274973	0.00143652	0.00261001	-0.225296	0.00856223	0.0143178	2290	572.5	487	585	590	628	1826	456.5	368	461	487	510	2004	501	471	524	466	543
	ORF-T	YBR071W	-0.916655	8.74613e-30	4.19035e-29	-0.796274	3.30777e-23	1.51332e-22	7281	1820.25	1243	1775	2016	2247	3734	933.5	587	987	1068	1092	4342	1085.5	633	1214	1162	1333
	ORF-T	YBR072C-A	2.45431	1.88924e-46	1.40442e-45	2.36227	5.29325e-43	4.20081e-42	123	30.75	42	15	27	39	645	161.25	163	148	158	176	643	160.75	150	164	156	173
	ORF-T	YBR072W	-0.370495	0.0288037	0.0437104	-0.109181	0.516725	0.580434	3847	961.75	359	758	1052	1678	2650	662.5	314	725	711	900	3468	867	340	989	1021	1118
	ORF-T	YBR073W	-0.203388	0.00201524	0.00359708	-0.245884	0.000188197	0.000387454	21391	5347.75	5013	5586	5024	5768	17893	4473.25	3982	4562	4270	5079	18607	4651.75	4174	5181	3850	5402
	ORF-T	YBR074W	-0.00947701	0.881523	0.903656	-0.0648402	0.307802	0.370848	18294	4573.5	5075	4194	4238	4787	17445	4361.25	4382	4146	4127	4790	17883	4470.75	4657	4595	3966	4665
	ORF-T	YBR076C-A	0.997636	6.96101e-23	2.81145e-22	1.13735	2.08534e-29	1.14732e-28	1827	456.75	365	410	488	564	3539	884.75	609	860	992	1078	4225	1056.25	595	1138	1086	1406
	ORF-T	YBR076W	-0.300777	0.116425	0.156376	-0.542405	0.00540848	0.00929913	196	49	36	43	56	61	155	38.75	23	41	47	44	138	34.5	23	33	42	40
	ORF-T	YBR077C	-0.383135	1.9547e-05	4.17403e-05	-0.276019	0.00197434	0.00361619	4704	1176	966	1098	1203	1437	3449	862.25	721	897	878	953	3998	999.5	704	1116	1013	1165
	ORF-T	YBR078W	-0.395216	2.23861e-05	4.75944e-05	-0.29966	0.001293	0.00242678	155912	38978	38388	35860	40104	41560	114271	28567.8	30192	26151	26652	31276	130161	32540.2	32766	27816	31847	37732
	ORF-T	YBR079C	-0.227886	0.000819957	0.00152697	-0.280574	3.79748e-05	8.348e-05	59466	14866.5	17516	16129	11623	14198	48865	12216.2	14280	12649	9229	12707	50453	12613.2	14705	14161	8949	12638
	ORF-T	YBR080C	-0.101245	0.128596	0.171056	-0.0689323	0.300296	0.363497	21629	5407.25	4602	5055	5449	6523	19373	4843.25	3991	4886	4869	5627	21158	5289.5	4203	5745	5022	6188
	ORF-T	YBR081C	-0.123406	0.0736077	0.103434	-0.132176	0.0549317	0.0793444	10606	2651.5	2386	2637	2486	3097	9374	2343.5	2261	2435	1956	2722	10025	2506.25	2255	2743	1923	3104
	ORF-T	YBR082C	0.11333	0.151683	0.198028	0.26303	0.000876449	0.00167472	35177	8794.25	7281	8824	9344	9728	36706	9176.5	7159	9798	9473	10276	43580	10895	7857	12649	10821	12253
	ORF-T	YBR083W	0.362843	0.00288201	0.00504759	0.499909	4.01571e-05	8.814e-05	6208	1552	1432	1718	1484	1574	7882	1970.5	1613	1835	1578	2856	9359	2339.75	1632	2573	1735	3419
	ORF-T	YBR084C-A	-0.0617685	0.426778	0.490875	0.0090779	0.907015	0.923471	174436	43609	45698	42544	44466	41728	160460	40115	38878	41066	38820	41696	179681	44920.2	47058	42951	43248	46424
	ORF-T	YBR084W	0.500599	9.94381e-10	2.68485e-09	0.308338	0.000164558	0.000340945	41411	10352.8	11895	10921	8962	9633	56285	14071.2	14082	13417	12705	16081	52807	13201.8	14525	12862	10261	15159
	ORF-T	YBR085C-A	0.216277	0.00137846	0.00250885	0.145241	0.0315413	0.047802	16412	4103	1989	4489	5263	4671	18679	4669.75	1995	5606	6081	4997	18789	4697.25	2086	5595	5244	5864
	ORF-T	YBR085W	-0.650517	3.55256e-05	7.43213e-05	-0.766031	1.12481e-06	2.79649e-06	2185	546.25	566	394	460	765	1296	324	393	308	271	324	1282	320.5	299	287	307	389
	ORF-T	YBR086C	-0.143296	0.0323877	0.048666	-0.22929	0.000620446	0.00120961	38251	9562.75	9597	10177	8315	10162	33331	8332.75	7837	8693	7318	9483	33667	8416.75	7747	9888	6735	9297
	ORF-T	YBR087W	-0.00273829	0.965705	0.971604	-0.0849669	0.18217	0.234047	6991	1747.75	1716	1679	1710	1886	6730	1682.5	1476	1618	1745	1891	6763	1690.75	1481	1843	1617	1822
	ORF-T	YBR088C	-0.354081	7.24777e-05	0.000148684	-0.531828	2.77521e-09	7.98802e-09	11919	2979.75	2859	3185	2837	3038	9010	2252.5	1803	2445	2108	2654	8437	2109.25	2279	2141	1860	2157
	ORF-T	YBR089C-A	-0.127713	0.0641643	0.091287	-0.0930098	0.176601	0.227885	10475	2618.75	2099	2434	2653	3289	9230	2307.5	1695	2299	2503	2733	10125	2531.25	1880	2709	2279	3257
	ORF-T	YBR090C	-0.163688	0.0295083	0.0446622	-0.09886	0.187145	0.239541	7399	1849.75	1473	1721	1776	2429	6349	1587.25	1149	1632	1649	1919	7072	1768	1367	1882	1600	2223
	ORF-T	YBR091C	-0.0919837	0.391262	0.455604	0.0483192	0.649681	0.703188	1707	426.75	434	382	405	486	1546	386.5	445	336	341	424	1813	453.25	470	473	375	495
	ORF-T	YBR092C	0.42111	0.000253954	0.000499325	0.0911436	0.427637	0.494149	26165	6541.25	7465	7339	5723	5638	33495	8373.75	8587	7505	7927	9476	28756	7189	9000	6897	5672	7187
	ORF-T	YBR093C	-0.13351	0.19354	0.245349	-0.417371	5.15144e-05	0.000112136	4955	1238.75	1238	984	1130	1603	4352	1088	1051	1139	815	1347	3789	947.25	856	954	810	1169
	ORF-T	YBR094W	0.0845267	0.235838	0.291995	0.114549	0.107538	0.145689	9278	2319.5	2199	2184	2136	2759	9417	2354.25	2294	2268	2252	2603	10289	2572.25	2446	2804	2172	2867
	ORF-T	YBR095C	0.00108737	0.988223	0.990253	-0.0275297	0.708407	0.756485	8145	2036.25	1934	1800	2186	2225	7840	1960	1768	1782	2203	2087	8168	2042	1818	2234	1901	2215
	ORF-T	YBR096W	0.196304	0.0180516	0.028298	0.353458	2.02409e-05	4.56023e-05	11507	2876.75	2439	2728	3369	2971	12716	3179	2462	3193	3576	3485	15090	3772.5	2843	4230	3896	4121
	ORF-T	YBR097W	0.00309003	0.962259	0.968829	-0.0681665	0.296416	0.35959	8626	2156.5	1870	2135	2145	2476	8336	2084	1715	2191	2026	2404	8475	2118.75	1763	2488	1856	2368
	ORF-T	YBR098W	-0.376584	3.94647e-05	8.23584e-05	-0.485631	1.20366e-07	3.18017e-07	3192	798	750	756	733	953	2367	591.75	528	636	531	672	2351	587.75	476	718	514	643
	ORF-T	YBR099C	0.211748	0.209603	0.263057	-0.380175	0.0330471	0.0498221	224	56	62	50	63	49	249	62.25	72	72	60	45	176	44	52	44	47	33
	ORF-T	YBR101C	-0.100988	0.192339	0.244071	-0.138045	0.0746459	0.104788	12308	3077	2718	3137	3542	2911	11078	2769.5	2201	2895	2901	3081	11486	2871.5	2365	2745	3007	3369
	ORF-T	YBR102C	-0.174862	0.0119224	0.0192244	-0.054928	0.427688	0.494164	8710	2177.5	2108	2045	2049	2508	7405	1851.25	1728	1937	1742	1998	8616	2154	1952	2418	1845	2401
	ORF-T	YBR103W	-0.243471	0.0159879	0.0252312	-0.194774	0.0528903	0.0766402	3736	934	789	810	924	1213	2997	749.25	649	774	758	816	3370	842.5	707	858	670	1135
	ORF-T	YBR104W	-0.162318	0.110676	0.149477	-0.0650462	0.521049	0.584618	4087	1021.75	1119	939	1027	1002	3535	883.75	1080	818	824	813	4021	1005.25	1177	893	932	1019
	ORF-T	YBR105C	0.0346379	0.767999	0.808816	0.136573	0.244937	0.303824	12542	3135.5	3247	2538	2807	3950	12191	3047.75	3025	2722	2995	3449	13873	3468.25	3149	3444	3418	3862
	ORF-T	YBR106W	-0.341112	6.12767e-07	1.45037e-06	-0.138225	0.0429661	0.0633895	58106	14526.5	14673	13960	14541	14932	44176	11044	10092	10897	11735	11452	54050	13512.5	13316	14191	13502	13041
	ORF-T	YBR107C	-0.0829706	0.370108	0.433816	-0.119304	0.196586	0.250136	2448	612	532	587	649	680	2228	557	465	590	547	626	2324	581	450	711	558	605
	ORF-T	YBR108W	-0.215584	0.0197313	0.0307638	-0.144555	0.116152	0.156224	4060	1015	617	1186	954	1303	3381	845.25	503	1036	772	1070	3897	974.25	472	1421	837	1167
	ORF-T	YBR109C	-0.176837	0.00931015	0.0152626	-0.0462691	0.495516	0.560433	26118	6529.5	6055	6190	6372	7501	22220	5555	4845	5877	5400	6098	25901	6475.25	6033	7027	5815	7026
	ORF-T	YBR109W-A	-0.45163	0.0231886	0.0357194	-0.345506	0.0796731	0.111157	476	119	106	97	121	152	334	83.5	65	93	83	93	381	95.25	71	117	97	96
	ORF-T	YBR110W	-0.366639	4.15917e-06	9.36219e-06	-0.224301	0.00465805	0.00807675	9338	2334.5	1984	2057	2401	2896	6903	1725.75	1508	1701	1811	1883	8169	2042.25	1691	2114	1924	2440
	ORF-T	YBR111C	0.300018	2.96518e-05	6.24141e-05	0.197148	0.00604096	0.0103306	11799	2949.75	2292	2960	3175	3372	14309	3577.25	2112	3804	4147	4246	14071	3517.75	2308	3679	3624	4460
	ORF-T	YBR111W-A	0.102284	0.245385	0.30228	-0.0187573	0.83144	0.862733	3644	911	915	866	973	890	3803	950.75	725	935	1118	1025	3709	927.25	712	1001	976	1020
	ORF-T	YBR112C	-0.370546	5.68244e-06	1.26562e-05	-0.421128	2.51341e-07	6.51442e-07	13915	3478.75	3385	5001	2214	3315	10305	2576.25	2354	3422	1609	2920	10873	2718.25	2210	4074	1554	3035
	ORF-T	YBR114W	0.195031	0.0362417	0.0538761	0.120741	0.194752	0.248151	4689	1172.25	1117	1318	1028	1226	5164	1291	1213	1420	1119	1412	5343	1335.75	1183	1540	917	1703
	ORF-T	YBR115C	-0.31292	1.11641e-06	2.6079e-06	-0.194948	0.00234843	0.00424881	18497	4624.25	4212	5467	3580	5238	14366	3591.5	3330	4234	2643	4159	16731	4182.75	4031	5121	2814	4765
	ORF-T	YBR117C	-0.553082	0.0206438	0.0320761	-0.873898	0.000359361	0.000720086	184	46	36	43	36	69	123	30.75	14	40	32	37	103	25.75	15	33	28	27
	ORF-T	YBR118W	-0.0226717	0.737494	0.781884	0.0382842	0.571353	0.631671	457315	114329	114096	118368	105269	119582	435917	108979	86720	112805	108991	127401	480904	120226	114507	123760	112974	129663
	ORF-T	YBR119W	0.138105	0.0974599	0.133433	-0.0731902	0.381422	0.446978	3589	897.25	838	792	950	1009	3827	956.75	760	916	985	1166	3509	877.25	689	933	874	1013
	ORF-T	YBR120C	-0.109066	0.236857	0.293136	-0.160937	0.0805115	0.112277	2795	698.75	606	619	756	814	2520	630	453	639	679	749	2600	650	432	739	640	789
	ORF-T	YBR121C	-0.105913	0.0928533	0.127927	-0.0363284	0.564237	0.625243	130412	32603	31406	31250	30202	37554	116594	29148.5	26072	28840	28175	33507	130427	32606.8	32558	33276	27546	37047
	ORF-T	YBR121C-A	-0.100622	0.130298	0.172995	-0.0390791	0.556582	0.618083	41662	10415.5	10276	10085	9539	11762	37396	9349	8326	9347	9048	10675	41591	10397.8	10683	10509	8772	11627
	ORF-T	YBR122C	-0.456539	4.75019e-07	1.13109e-06	-0.317097	0.000449618	0.0008929	9848	2462	2302	2060	2711	2775	6869	1717.25	1606	1534	1935	1794	8079	2019.75	1619	2229	1986	2245
	ORF-T	YBR123C	-0.117619	0.07321	0.102944	-0.101463	0.121026	0.162023	6178	1544.5	1406	1468	1474	1830	5481	1370.25	1162	1395	1358	1566	5933	1483.25	1227	1663	1291	1752
	ORF-T	YBR125C	0.230235	0.00149341	0.00270756	0.19499	0.00710816	0.0120387	6884	1721	1656	1478	1777	1973	7780	1945	1624	1902	2096	2158	8092	2023	1644	2246	1914	2288
	ORF-T	YBR126C	0.0973621	0.20527	0.258488	0.131042	0.0880782	0.121811	32588	8147	4461	8891	8546	10690	34387	8596.75	3929	10017	9143	11298	37559	9389.75	4456	11755	8588	12760
	ORF-T	YBR126W-A	0.186555	0.00549394	0.00927628	0.247575	0.000220416	0.000450275	7517	1879.25	1248	1873	2183	2213	8345	2086.25	1203	2165	2467	2510	9138	2284.5	1526	2549	2272	2791
	ORF-T	YBR126W-B	0.195232	0.00347284	0.00602662	0.252581	0.000150303	0.000312637	7632	1908	1271	1910	2214	2237	8522	2130.5	1236	2211	2519	2556	9313	2328.25	1554	2612	2319	2828
	ORF-T	YBR127C	-0.147233	0.0212615	0.0329671	-0.0501759	0.432313	0.498871	131640	32910	30693	33457	30729	36761	114636	28659	24745	29191	27359	33341	130458	32614.5	29857	34299	29130	37172
	ORF-T	YBR128C	-0.113472	0.219108	0.27347	-0.153628	0.0962833	0.131936	8599	2149.75	2027	1948	1934	2690	7640	1910	1604	2008	1807	2221	8015	2003.75	1362	2240	1864	2549
	ORF-T	YBR129C	-0.446043	6.87833e-12	2.02204e-11	-0.488887	5.08386e-14	1.76979e-13	7813	1953.25	1734	1809	2099	2171	5539	1384.75	1110	1337	1552	1540	5716	1429	1162	1463	1419	1672
	ORF-T	YBR130C	-0.0974474	0.181987	0.23248	0.00498562	0.945418	0.954753	11053	2763.25	2837	2642	2743	2831	9939	2484.75	2462	2431	2334	2712	11373	2843.25	2836	2933	2552	3052
	ORF-T	YBR131W	-0.144248	0.100876	0.137531	-0.0843846	0.335112	0.399088	3288	822	862	720	793	913	2857	714.25	777	673	679	728	3177	794.25	812	885	691	789
	ORF-T	YBR132C	-0.142273	0.107563	0.145692	-0.30538	0.000561563	0.00110056	9651	2412.75	1271	2320	2722	3338	8531	2132.75	982	2240	2470	2839	8183	2045.75	934	2423	1902	2924
	ORF-T	YBR133C	0.0987652	0.159666	0.20713	0.111315	0.112421	0.151785	10061	2515.25	2458	2579	2340	2684	10376	2594	2790	2601	2269	2716	11254	2813.5	2927	3192	2114	3021
	ORF-T	YBR135W	0.207512	0.0162144	0.0255652	0.348756	4.93082e-05	0.000107518	3541	885.25	873	943	777	948	3927	981.75	928	1029	951	1019	4635	1158.75	958	1362	1066	1249
	ORF-T	YBR136W	-0.0111621	0.866779	0.891669	-0.188386	0.00470369	0.00815143	10776	2694	2647	2903	2291	2935	10263	2565.75	2564	2625	2203	2871	9757	2439.25	2341	2889	1874	2653
	ORF-T	YBR137W	0.00739859	0.927049	0.940322	-0.082112	0.309505	0.372404	5909	1477.25	1042	1389	1527	1951	5691	1422.75	970	1473	1558	1690	5688	1422	1024	1552	1352	1760
	ORF-T	YBR138C	-0.0792754	0.444041	0.507785	-0.0361998	0.725681	0.772006	3362	840.5	591	751	889	1131	3024	756	574	721	842	887	3369	842.25	582	946	728	1113
	ORF-T	YBR139W	-0.214411	0.00320769	0.00558943	-0.123797	0.087906	0.121626	13599	3399.75	1626	3244	3912	4817	11448	2862	1185	3143	3302	3818	12978	3244.5	1363	3865	3269	4481
	ORF-T	YBR140C	-0.153628	0.0391907	0.0579071	-0.255764	0.000599335	0.00117061	24465	6116.25	5967	6868	5044	6586	21159	5289.75	5324	5511	4199	6125	21126	5281.5	5346	6418	3946	5416
	ORF-T	YBR141C	-0.154402	0.102165	0.139079	-0.126281	0.179633	0.231398	2490	622.5	801	540	519	630	2148	537	709	464	470	505	2331	582.75	745	526	488	572
	ORF-T	YBR142W	-0.040405	0.556535	0.616633	-0.109303	0.111683	0.150854	21970	5492.5	7290	4911	4224	5545	20414	5103.5	6540	4373	4316	5185	20859	5214.75	6832	5081	3811	5135
	ORF-T	YBR143C	-0.0933864	0.158643	0.205928	-0.128759	0.0519185	0.0753525	66566	16641.5	17496	15593	15628	17849	59937	14984.2	15182	14428	14353	15974	62506	15626.5	16247	15310	13409	17540
	ORF-T	YBR144C	2.82882	1.62761e-52	1.41963e-51	2.35289	1.73977e-34	1.10873e-33	75	18.75	18	16	19	22	517	129.25	104	123	142	148	399	99.75	60	116	101	122
	ORF-T	YBR145W	-0.800623	2.07958e-09	5.53131e-09	-1.04141	8.98076e-15	3.18585e-14	9231	2307.75	1465	1973	2262	3531	5147	1286.75	653	1364	1585	1545	4648	1162	585	1427	1202	1434
	ORF-T	YBR146W	-0.556131	4.66456e-11	1.32696e-10	-0.458852	5.29982e-08	1.43188e-07	14803	3700.75	3700	3031	3599	4473	9623	2405.75	2238	2232	2535	2618	10966	2741.5	2325	2951	2664	3026
	ORF-T	YBR147W	0.156404	0.324778	0.387049	0.0664358	0.675461	0.727243	920	230	80	253	278	309	976	244	95	266	290	325	987	246.75	91	360	217	319
	ORF-T	YBR148W	-0.196719	0.106352	0.144205	-0.805325	2.43196e-10	7.3416e-10	734	183.5	150	172	213	199	618	154.5	120	167	166	165	433	108.25	84	124	94	131
	ORF-T	YBR149W	0.147573	0.0587818	0.084215	0.231982	0.00295416	0.00526707	25341	6335.25	3879	5995	6823	8644	26988	6747	3894	7079	7819	8196	30714	7678.5	4214	9013	7772	9715
	ORF-T	YBR150C	-0.135057	0.0870583	0.120743	-0.160516	0.0418518	0.0619039	9722	2430.5	2123	2334	2377	2888	8568	2142	1688	2337	2014	2529	9137	2284.25	1642	2641	1811	3043
	ORF-T	YBR151W	0.0405394	0.54325	0.603812	0.0675046	0.310336	0.373298	10725	2681.25	2002	2540	2967	3216	10603	2650.75	1912	2730	2897	3064	11635	2908.75	1930	3084	2833	3788
	ORF-T	YBR152W	-0.466158	0.000165952	0.000331068	-0.547802	9.97086e-06	2.30791e-05	1995	498.75	531	430	449	585	1385	346.25	382	357	294	352	1396	349	300	439	317	340
	ORF-T	YBR153W	-0.320764	0.000293144	0.000572387	-0.336479	0.00014116	0.000294536	3655	913.75	992	823	878	962	2812	703	683	712	660	757	2966	741.5	683	807	684	792
	ORF-T	YBR154C	-0.0702165	0.310048	0.371402	0.0139838	0.839592	0.869413	20667	5166.75	6019	4564	4625	5459	18818	4704.5	4811	4425	4565	5017	21309	5327.25	5954	5384	4558	5413
	ORF-T	YBR155W	-0.0699322	0.440556	0.504481	-0.0304987	0.735933	0.780817	5681	1420.25	1694	1166	1236	1585	5192	1298	1652	1250	1062	1228	5651	1412.75	1566	1289	1251	1545
	ORF-T	YBR156C	-0.259447	0.00462169	0.00789604	-0.176316	0.0533242	0.0772424	3822	955.5	1025	935	797	1065	3088	772	728	789	608	963	3498	874.5	731	1050	683	1034
	ORF-T	YBR157C	0.226708	0.01373	0.0219355	0.298216	0.00116318	0.00219549	4520	1130	1037	978	1154	1351	5115	1278.75	992	1394	1250	1479	5809	1452.25	978	1681	1273	1877
	ORF-T	YBR158W	0.161052	0.0393479	0.0581257	0.0290509	0.710342	0.758296	45265	11316.2	14225	8606	10870	11564	48150	12037.5	12805	10449	12155	12741	46591	11647.8	11740	11701	10622	12528
	ORF-T	YBR159W	-0.0325501	0.67827	0.72798	0.0454708	0.561408	0.62263	11573	2893.25	2506	2739	3109	3219	10858	2714.5	2440	2769	2702	2947	12258	3064.5	2626	3056	2896	3680
	ORF-T	YBR160W	-0.152602	0.0165867	0.0261113	-0.0829607	0.190887	0.243838	7565	1891.25	1787	1816	1773	2189	6543	1635.75	1491	1613	1573	1866	7340	1835	1659	2006	1573	2102
	ORF-T	YBR161W	0.00439591	0.954712	0.962951	-0.133414	0.0851287	0.118093	4159	1039.75	798	1058	1165	1138	4014	1003.5	771	1112	1097	1034	3902	975.5	706	1137	960	1099
	ORF-T	YBR162C	-0.45309	1.1909e-05	2.58967e-05	-0.364112	0.000422579	0.000841179	53882	13470.5	11401	12637	14397	15447	37840	9460	9863	8832	8590	10555	43433	10858.2	10227	9277	9335	14594
	ORF-T	YBR162W-A	-0.178316	0.0309954	0.0467623	-0.121886	0.139463	0.184506	8448	2112	2128	2069	2145	2106	7182	1795.5	1871	1841	1583	1887	7986	1996.5	1772	2066	1760	2388
	ORF-T	YBR163W	0.332076	4.61729e-08	1.15839e-07	0.236382	9.97857e-05	0.000211761	6366	1591.5	1639	1548	1548	1631	7706	1926.5	1909	1804	1959	2034	7690	1922.5	1903	2030	1724	2033
	ORF-T	YBR164C	-0.144293	0.0582545	0.0836201	-0.0950333	0.210642	0.265966	5774	1443.5	1307	1377	1507	1583	5019	1254.75	1189	1270	1195	1365	5565	1391.25	1291	1327	1225	1722
	ORF-T	YBR165W	0.0855924	0.328673	0.390942	0.0555594	0.525585	0.58877	4512	1128	1096	905	1227	1284	4586	1146.5	1145	1010	1133	1298	4783	1195.75	1013	1243	1166	1361
	ORF-T	YBR166C	-0.0854218	0.24559	0.302503	-0.0153434	0.834023	0.864847	5315	1328.75	1134	1299	1321	1561	4802	1200.5	1102	1174	1174	1352	5391	1347.75	1162	1329	1280	1620
	ORF-T	YBR167C	-0.165781	0.0716702	0.10098	-0.274493	0.00288152	0.00514696	2245	561.25	530	522	601	592	1938	484.5	423	444	470	601	1913	478.25	390	500	454	569
	ORF-T	YBR168W	-0.099349	0.217931	0.272188	-0.270541	0.000822345	0.00157895	3657	914.25	773	864	934	1086	3305	826.25	616	807	923	959	3137	784.25	553	914	737	933
	ORF-T	YBR169C	0.0299849	0.696724	0.744637	0.00277038	0.97127	0.977049	7500	1875	943	2069	2010	2478	7662	1915.5	725	2370	2155	2412	7958	1989.5	788	2615	2078	2477
	ORF-T	YBR170C	0.0935382	0.201769	0.254559	0.101848	0.163929	0.21352	8379	2094.75	1554	2156	2193	2476	8603	2150.75	1583	2433	2142	2445	9304	2326	1782	2689	1833	3000
	ORF-T	YBR171W	-0.0476127	0.489303	0.551684	0.0503431	0.463347	0.53034	9589	2397.25	2243	2129	2546	2671	8914	2228.5	2023	2141	2318	2432	10154	2538.5	2362	2586	2408	2798
	ORF-T	YBR172C	-0.117916	0.123269	0.164575	-0.259997	0.000687752	0.00133304	15757	3939.25	4461	3583	3480	4233	13966	3491.5	4035	3257	2924	3750	13468	3367	3310	3621	2735	3802
	ORF-T	YBR173C	0.117572	0.0997919	0.136214	0.154624	0.0302041	0.045929	10964	2741	2387	2624	2815	3138	11467	2866.75	2373	2857	2841	3396	12616	3154	2395	3674	2899	3648
	ORF-T	YBR175W	0.160676	0.0652689	0.0926921	0.0434017	0.618613	0.674455	3123	780.75	723	738	809	853	3350	837.5	849	793	824	884	3301	825.25	741	901	773	886
	ORF-T	YBR176W	0.0662851	0.474599	0.537638	0.159034	0.0846952	0.117594	2736	684	619	639	649	829	2748	687	622	717	696	713	3130	782.5	707	924	701	798
	ORF-T	YBR177C	-0.483986	6.3049e-11	1.7836e-10	-0.469399	2.03718e-10	6.17043e-10	6657	1664.25	1374	1763	1598	1922	4615	1153.75	847	1202	1163	1403	4989	1247.25	891	1325	1140	1633
	ORF-T	YBR179C	-0.221576	0.00278763	0.00489176	-0.303698	4.15905e-05	9.11599e-05	7756	1939	1687	1812	1839	2418	6369	1592.25	1373	1551	1597	1848	6458	1614.5	1229	1788	1502	1939
	ORF-T	YBR181C	0.0272732	0.728519	0.773727	0.0462573	0.556029	0.617637	125707	31426.8	32261	33214	30340	29892	123353	30838.2	26297	32256	31149	33651	133010	33252.5	34365	33717	29847	35081
	ORF-T	YBR182C	-0.383941	0.00749674	0.0124523	-0.766709	1.36318e-07	3.58968e-07	1339	334.75	320	308	331	380	994	248.5	200	220	289	285	823	205.75	136	239	188	260
	ORF-T	YBR182C-A	2.77377	9.42895e-18	3.31425e-17	2.87691	1.18847e-19	4.8888e-19	20	5	5	9	3	3	135	33.75	27	36	34	38	156	39	20	46	42	48
	ORF-T	YBR183W	0.720461	3.79877e-15	1.23181e-14	0.452238	8.55908e-07	2.14306e-06	2564	641	364	631	798	771	4301	1075.25	392	1112	1488	1309	3683	920.75	419	1008	1047	1209
	ORF-T	YBR184W	-0.105429	0.44047	0.504453	-0.288255	0.0359938	0.0538409	612	153	139	151	171	151	548	137	124	146	122	156	515	128.75	103	127	139	146
	ORF-T	YBR185C	-0.377522	3.5209e-05	7.36833e-05	-0.254941	0.00502978	0.00868331	5645	1411.25	1373	1236	1380	1656	4194	1048.5	907	904	1167	1216	4848	1212	1003	1347	1173	1325
	ORF-T	YBR187W	-0.363292	3.74679e-07	8.98748e-07	-0.37365	1.65801e-07	4.3435e-07	10024	2506	2433	2434	2572	2585	7533	1883.25	1554	2010	1805	2164	7958	1989.5	1688	2044	1916	2310
	ORF-T	YBR188C	-0.1319	0.158616	0.205918	0.000969187	0.991664	0.994016	2474	618.5	516	557	646	755	2162	540.5	470	549	527	616	2540	635	483	688	613	756
	ORF-T	YBR189W	-0.164258	0.0460705	0.0673273	-0.217345	0.00831305	0.0139397	229383	57345.8	61418	61107	55936	50922	196248	49062	44178	52604	48215	51251	201737	50434.2	53386	51854	46428	50069
	ORF-T	YBR190W	0.0548425	0.550379	0.610666	-0.0336973	0.713951	0.761316	13145	3286.25	3610	3271	3083	3181	13183	3295.75	2801	3390	3512	3480	13175	3293.75	2675	3477	3465	3558
	ORF-T	YBR191W	0.0456121	0.510122	0.572561	0.0448207	0.517469	0.581219	152448	38112	37589	37971	39206	37682	151632	37908	33461	37430	39306	41435	161118	40279.5	39498	40214	38313	43093
	ORF-T	YBR191W-A	0.015813	0.848411	0.875757	-0.0203849	0.805337	0.840876	17780	4445	4735	4665	4594	3786	17250	4312.5	3875	4241	4801	4333	17889	4472.25	4655	4433	4227	4574
	ORF-T	YBR192W	-0.288108	0.00491013	0.00836067	-0.38657	0.000161491	0.000334809	2864	716	671	833	636	724	2255	563.75	608	530	539	578	2251	562.75	588	570	483	610
	ORF-T	YBR193C	-0.147284	0.0815311	0.113711	-0.140264	0.0963326	0.131989	3865	966.25	825	941	916	1183	3356	839	684	861	838	973	3582	895.5	731	1008	873	970
	ORF-T	YBR194W	0.438857	4.40078e-07	1.05006e-06	0.44161	3.36975e-07	8.66527e-07	1913	478.25	393	491	522	507	2515	628.75	458	620	748	689	2681	670.25	502	728	634	817
	ORF-T	YBR195C	-0.123423	0.201338	0.254117	-0.104493	0.278534	0.340371	3691	922.75	1075	829	854	933	3258	814.5	993	751	700	814	3490	872.5	936	895	876	783
	ORF-T	YBR196C	-0.304006	6.83942e-06	1.51374e-05	-0.292644	1.49093e-05	3.39827e-05	358309	89577.2	86888	92696	79307	99418	281757	70439.2	54649	74923	67311	84874	301939	75484.8	60717	83617	67993	89612
	ORF-T	YBR196C-A	-0.175525	0.0908086	0.125314	-0.218892	0.0353597	0.0530312	18999	4749.75	4929	4460	4394	5216	16351	4087.75	3251	4280	4006	4814	17045	4261.25	2784	4891	4043	5327
	ORF-T	YBR196C-B	0.403313	0.00220587	0.00392354	0.320533	0.0149717	0.0240373	366	91.5	112	85	74	95	464	116	126	117	98	123	468	117	120	124	100	124
	ORF-T	YBR197C	-0.285476	0.00693874	0.011574	-0.483379	5.40342e-06	1.27895e-05	2739	684.75	746	635	605	753	2154	538.5	588	537	502	527	2004	501	500	592	448	464
	ORF-T	YBR198C	-0.164564	0.0330941	0.0496334	-0.17311	0.0248929	0.038396	7830	1957.5	2189	2073	1489	2079	6700	1675	1801	1817	1290	1792	7180	1795	1606	2091	1278	2205
	ORF-T	YBR199W	-0.108145	0.0914906	0.126132	0.0625587	0.327768	0.391408	21081	5270.25	4133	5134	5710	6104	18895	4723.75	3445	4812	5122	5516	22623	5655.75	4239	6023	5560	6801
	ORF-T	YBR200W	0.0165613	0.790974	0.828266	0.014805	0.812413	0.846522	10031	2507.75	2386	2407	2444	2794	9761	2440.25	2244	2309	2450	2758	10443	2610.75	2268	2913	2227	3035
	ORF-T	YBR201C-A	0.366244	0.00608075	0.0101992	0.0736492	0.582931	0.641285	1409	352.25	296	337	389	387	1764	441	353	344	552	515	1562	390.5	235	431	329	567
	ORF-T	YBR201W	-0.100386	0.234927	0.291036	-0.114054	0.176139	0.227358	3715	928.75	758	845	1045	1067	3348	837	620	841	940	947	3549	887.25	589	1033	907	1020
	ORF-T	YBR202W	-0.206848	0.00478839	0.00816763	-0.364656	6.8529e-07	1.72472e-06	13566	3391.5	3466	3548	2945	3607	11304	2826	2917	2813	2407	3167	10901	2725.25	2583	3262	2055	3001
	ORF-T	YBR203W	0.101631	0.39796	0.4623	0.0680049	0.571641	0.631714	8685	2171.25	1445	1823	2496	2921	9474	2368.5	1055	2053	3132	3234	9692	2423	1174	2749	2338	3431
	ORF-T	YBR204C	-0.163681	0.0333682	0.0500148	-0.238183	0.0019486	0.00357266	5045	1261.25	879	1150	1435	1581	4371	1092.75	673	1114	1279	1305	4425	1106.25	651	1281	1159	1334
	ORF-T	YBR205W	-0.191223	0.00712263	0.0118682	-0.0493223	0.486621	0.551802	18094	4523.5	4452	4448	4470	4724	15245	3811.25	3664	3764	3682	4135	17947	4486.75	3985	4741	4178	5043
	ORF-T	YBR206W	-0.182247	0.0316236	0.0476193	-0.090679	0.283126	0.34525	6106	1526.5	1388	1552	1543	1623	5174	1293.5	1227	1286	1230	1431	5900	1475	1188	1585	1396	1731
	ORF-T	YBR207W	-0.823734	7.39132e-10	2.00378e-09	-0.592511	8.55575e-06	1.99639e-05	13346	3336.5	2928	2717	3217	4484	7078	1769.5	1666	1804	1819	1789	8916	2229	1862	2476	2200	2378
	ORF-T	YBR208C	-0.300747	0.0255925	0.0391891	0.0662374	0.621358	0.677098	13664	3416	2591	3377	3213	4483	10718	2679.5	2292	3485	1923	3018	15341	3835.25	2302	4970	2846	5223
	ORF-T	YBR210W	0.320977	2.23343e-05	4.74922e-05	0.280371	0.000207075	0.00042439	3931	982.75	1007	832	1002	1090	4710	1177.5	1145	1117	1294	1154	4876	1219	1155	1232	1184	1305
	ORF-T	YBR211C	0.0946798	0.228701	0.2841	0.102415	0.191869	0.24492	4805	1201.25	1094	1111	1238	1362	4947	1236.75	1022	1189	1381	1355	5322	1330.5	1004	1421	1281	1616
	ORF-T	YBR212W	-0.15994	0.051634	0.0749139	-0.164779	0.044799	0.065879	13564	3391	3037	3685	3026	3816	11635	2908.75	2559	2976	2767	3333	12631	3157.75	2362	4057	2510	3702
	ORF-T	YBR213W	-0.122158	0.328294	0.390529	0.116012	0.344835	0.409399	866	216.5	238	186	212	230	777	194.25	168	159	179	271	969	242.25	206	264	208	291
	ORF-T	YBR214W	-0.375175	0.0024742	0.00437078	-0.244987	0.0483585	0.0706709	9503	2375.75	1240	2633	2255	3375	7522	1880.5	694	2157	1811	2860	9294	2323.5	582	3187	2037	3488
	ORF-T	YBR215W	-0.159782	0.0487803	0.0710337	-0.135436	0.0939509	0.129088	5315	1328.75	1305	1222	1279	1509	4565	1141.25	1179	1103	1026	1257	4960	1240	1105	1341	1124	1390
	ORF-T	YBR216C	-0.00526307	0.933728	0.945357	-0.072365	0.252446	0.312161	6691	1672.75	1433	1716	1599	1943	6426	1606.5	1319	1560	1635	1912	6560	1640	1313	1804	1459	1984
	ORF-T	YBR217W	-0.0365679	0.723115	0.768506	-0.160544	0.120467	0.161309	2115	528.75	534	466	525	590	1980	495	476	449	524	531	1932	483	428	533	469	502
	ORF-T	YBR218C	0.289498	0.0001357	0.000272475	0.23749	0.00174249	0.00321383	44382	11095.5	9795	13374	9178	12035	52212	13053	10976	14112	11238	15886	53807	13451.8	12670	15114	10007	16016
	ORF-T	YBR219C	-0.18968	0.083551	0.11626	-0.20995	0.0545162	0.078807	1694	423.5	386	443	408	457	1429	357.25	403	328	316	382	1514	378.5	355	411	299	449
	ORF-T	YBR220C	-0.388747	1.17225e-07	2.88334e-07	-0.329908	6.26674e-06	1.47585e-05	5800	1450	1399	1458	1368	1575	4274	1068.5	1099	1030	918	1227	4765	1191.25	1182	1176	966	1441
	ORF-T	YBR221C	-0.0344965	0.578787	0.637611	0.0209483	0.735932	0.780817	68775	17193.8	16122	16971	16513	19169	64667	16166.8	14029	16364	16379	17895	71566	17891.5	16148	19215	16448	19755
	ORF-T	YBR222C	-0.311522	3.28792e-05	6.89554e-05	-0.396905	1.24844e-07	3.29437e-07	16787	4196.75	3517	4081	4258	4931	13083	3270.75	2522	3363	3210	3988	13220	3305	2244	3800	3266	3910
	ORF-T	YBR223C	-0.06721	0.418297	0.482083	-0.178737	0.031453	0.0476852	3711	927.75	779	911	932	1089	3428	857	649	905	859	1015	3401	850.25	592	964	814	1031
	ORF-T	YBR224W	-0.0342582	0.830158	0.861403	-0.176268	0.270589	0.331717	397	99.25	79	101	96	121	372	93	85	96	80	111	367	91.75	47	108	87	125
	ORF-T	YBR225W	-0.0468428	0.556253	0.616428	-0.13346	0.0937881	0.12892	7212	1803	1495	1948	1680	2089	6775	1693.75	1250	1816	1617	2092	6923	1730.75	1056	2207	1529	2131
	ORF-T	YBR226C	-0.201862	0.24171	0.298274	-0.182664	0.284558	0.34683	295	73.75	76	71	67	81	247	61.75	49	62	69	67	266	66.5	62	52	78	74
	ORF-T	YBR227C	-0.178352	0.0225525	0.0348199	-0.0449808	0.562734	0.623882	4977	1244.25	1113	1184	1171	1509	4213	1053.25	937	1099	997	1180	4931	1232.75	1157	1165	1140	1469
	ORF-T	YBR228W	-0.130168	0.239391	0.295787	-0.0766953	0.485368	0.550773	1639	409.75	404	350	428	457	1433	358.25	330	372	367	364	1596	399	352	377	380	487
	ORF-T	YBR229C	-0.0804107	0.211578	0.265325	-0.00729663	0.909595	0.925652	18748	4687	4179	4658	4740	5171	17077	4269.25	3682	4244	4324	4827	19169	4792.25	4125	5317	4371	5356
	ORF-T	YBR230C	0.453071	4.91046e-06	1.09928e-05	0.0512695	0.606308	0.663091	4312	1078	659	1130	1269	1254	6007	1501.75	620	1417	1975	1995	4755	1188.75	559	1442	1108	1646
	ORF-T	YBR230W-A	-0.312595	0.0172553	0.0271234	0.161297	0.202396	0.256781	768	192	124	174	243	227	594	148.5	94	168	166	166	889	222.25	121	210	259	299
	ORF-T	YBR231C	-0.46769	0.00273372	0.0048058	-0.462257	0.00285408	0.00510011	696	174	122	214	170	190	479	119.75	125	114	115	125	522	130.5	119	145	90	168
	ORF-T	YBR233W	-0.278863	0.00829182	0.0136994	-0.0591611	0.571489	0.631688	2552	638	554	648	591	759	2013	503.25	482	544	430	557	2543	635.75	462	765	539	777
	ORF-T	YBR233W-A	-0.191826	0.140903	0.185524	-0.180164	0.164418	0.214016	1810	452.5	422	350	494	544	1504	376	435	373	336	360	1632	408	393	406	357	476
	ORF-T	YBR234C	-0.209993	0.0016581	0.00298948	-0.0614336	0.356274	0.421283	19154	4788.5	4037	4421	4814	5882	15955	3988.75	3104	3938	4176	4737	18754	4688.5	3801	4827	4689	5437
	ORF-T	YBR235W	-0.140827	0.0980823	0.134198	-0.11547	0.174383	0.225482	7345	1836.25	1620	2218	1646	1861	6392	1598	1532	1612	1463	1785	6945	1736.25	1822	1824	1428	1871
	ORF-T	YBR236C	-0.0286954	0.635259	0.688289	0.123569	0.0399572	0.0592883	8323	2080.75	1867	1983	2108	2365	7865	1966.25	1649	1882	2098	2236	9297	2324.25	2094	2393	2111	2699
	ORF-T	YBR237W	-0.00279759	0.972478	0.977024	-0.0630992	0.436131	0.50282	4910	1227.5	1118	1145	1252	1395	4713	1178.25	1047	1263	1145	1258	4847	1211.75	1114	1329	987	1417
	ORF-T	YBR238C	0.331923	0.000498807	0.00095226	0.242271	0.0111873	0.0183612	22326	5581.5	7508	4965	3848	6005	26583	6645.75	7685	6519	5215	7164	26558	6639.5	6753	8109	4938	6758
	ORF-T	YBR239C	0.196059	0.0487665	0.0710217	0.162	0.103294	0.140435	2720	680	718	617	601	784	2989	747.25	797	725	686	781	3126	781.5	717	956	662	791
	ORF-T	YBR241C	-0.0413735	0.700603	0.747963	-0.00188483	0.986016	0.989605	2692	673	415	738	641	898	2510	627.5	385	649	682	794	2719	679.75	454	788	667	810
	ORF-T	YBR242W	0.0482096	0.494748	0.556833	0.0331737	0.637884	0.692074	5406	1351.5	1579	1308	1182	1337	5368	1342	1575	1216	1231	1346	5655	1413.75	1517	1453	1199	1486
	ORF-T	YBR243C	-0.184691	0.0253613	0.0388773	0.016012	0.845162	0.874325	4571	1142.75	1098	1098	1203	1172	3873	968.25	916	964	910	1083	4747	1186.75	1163	1185	1049	1350
	ORF-T	YBR244W	-0.11734	0.17124	0.22034	-0.260894	0.00238168	0.00430385	7895	1973.75	2165	1992	1938	1800	6999	1749.75	1903	1833	1603	1660	6762	1690.5	1892	1715	1414	1741
	ORF-T	YBR245C	-0.0295589	0.648374	0.700347	-0.114185	0.0781969	0.109265	18459	4614.75	4656	4938	3972	4893	17435	4358.75	4151	4685	3652	4947	17736	4434	4188	5233	3132	5183
	ORF-T	YBR246W	-0.0228916	0.748802	0.792415	-0.0643427	0.367929	0.433489	7223	1805.75	1915	1558	1571	2179	6808	1702	1628	1591	1626	1963	7033	1758.25	1722	1872	1542	1897
	ORF-T	YBR247C	-0.035996	0.607098	0.663611	0.000595393	0.993206	0.995039	13428	3357	4706	2838	2704	3180	12569	3142.25	4357	2726	2502	2984	13756	3439	4682	3340	2466	3268
	ORF-T	YBR248C	-0.835252	3.73658e-23	1.51834e-22	-0.585279	2.55347e-12	8.37854e-12	10286	2571.5	2162	2858	2219	3047	5535	1383.75	1211	1665	1137	1522	7014	1753.5	1488	1787	1535	2204
	ORF-T	YBR249C	0.290343	1.64767e-05	3.53567e-05	0.215482	0.00137809	0.00257581	52020	13005	13085	13534	11560	13841	61339	15334.8	12937	15583	15316	17503	62159	15539.8	14427	17407	13061	17264
	ORF-T	YBR250W	0.565815	0.000259215	0.000509037	0.0888681	0.5773	0.636747	337	84.25	93	57	81	106	477	119.25	127	89	124	137	365	91.25	100	92	68	105
	ORF-T	YBR251W	-0.466112	4.38781e-08	1.10147e-07	-0.307549	0.000274791	0.000556693	5087	1271.75	1086	1107	1332	1562	3523	880.75	789	806	921	1007	4178	1044.5	915	1098	1022	1143
	ORF-T	YBR252W	-0.0879854	0.193454	0.24529	-0.17109	0.0114444	0.0187517	6061	1515.25	1698	1546	1400	1417	5474	1368.5	1450	1281	1290	1453	5519	1379.75	1545	1371	1195	1408
	ORF-T	YBR253W	-0.150711	0.0907819	0.125304	-0.143054	0.10704	0.145093	2928	732	638	671	774	845	2527	631.75	580	593	675	679	2731	682.75	590	696	581	864
	ORF-T	YBR254C	0.0333143	0.632486	0.68604	0.0185033	0.789937	0.828754	3877	969.25	974	939	996	968	3818	954.5	890	939	954	1035	4024	1006	957	1053	952	1062
	ORF-T	YBR255C-A	0.398823	0.000735066	0.00137799	0.589254	4.84684e-07	1.2333e-06	1276	319	251	295	345	385	1603	400.75	344	392	452	415	1973	493.25	376	535	459	603
	ORF-T	YBR255W	-0.107384	0.240723	0.297229	-0.194879	0.0330313	0.0498042	3260	815	606	793	886	975	2895	723.75	592	769	690	844	2952	738	508	817	660	967
	ORF-T	YBR256C	-0.0479935	0.492143	0.554393	0.163379	0.0190034	0.0299529	13124	3281	2464	3032	3402	4226	12185	3046.25	2232	3051	3232	3670	14954	3738.5	2998	4096	3383	4477
	ORF-T	YBR257W	0.0654889	0.431284	0.495206	0.0491509	0.554097	0.615887	3730	932.5	1079	751	901	999	3736	934	1063	810	902	961	3925	981.25	1057	970	872	1026
	ORF-T	YBR258C	-0.0739067	0.573283	0.632481	-0.265833	0.0437943	0.0645438	737	184.25	145	163	191	238	666	166.5	171	150	154	191	628	157	128	168	134	198
	ORF-T	YBR259W	-0.0467101	0.532935	0.594536	-0.175422	0.0193859	0.0305066	5145	1286.25	1373	1115	1201	1456	4779	1194.75	1243	1028	1180	1328	4659	1164.75	1106	1232	1001	1320
	ORF-T	YBR260C	-0.0981848	0.151979	0.198353	-0.0625672	0.359923	0.425083	8022	2005.5	1789	1972	2003	2258	7195	1798.75	1608	1761	1855	1971	7924	1981	1580	2278	1786	2280
	ORF-T	YBR261C	-0.0718538	0.287761	0.34766	0.117598	0.0800247	0.111623	6701	1675.25	1641	1696	1532	1832	6135	1533.75	1440	1530	1458	1707	7440	1860	1875	1905	1707	1953
	ORF-T	YBR262C	-0.566858	1.02806e-07	2.53604e-07	-0.542391	3.40253e-07	8.74562e-07	4958	1239.5	1256	1027	1138	1537	3193	798.25	789	734	764	906	3461	865.25	747	934	822	958
	ORF-T	YBR263W	-0.135735	0.0516838	0.0749776	-0.030591	0.660754	0.71364	41408	10352	10819	11153	8947	10489	36232	9058	8485	9511	8195	10041	41719	10429.8	9765	11734	8474	11746
	ORF-T	YBR264C	-0.184047	0.085375	0.118564	-0.274553	0.0102267	0.0168655	1935	483.75	390	466	471	608	1624	406	385	424	369	446	1636	409	362	403	370	501
	ORF-T	YBR265W	-0.783574	1.05125e-27	4.79394e-27	-0.823277	1.99556e-30	1.12981e-29	11230	2807.5	2805	2575	2647	3203	6279	1569.75	1390	1532	1605	1752	6499	1624.75	1598	1770	1452	1679
	ORF-T	YBR267W	0.0870046	0.276932	0.336178	0.0821982	0.304077	0.367128	8354	2088.5	2914	1562	1656	2222	8482	2120.5	2968	1652	1779	2083	8985	2246.25	3042	2120	1627	2196
	ORF-T	YBR268W	-0.452312	2.91929e-05	6.15205e-05	-0.3684	0.000616971	0.0012032	2698	674.5	685	588	656	769	1886	471.5	498	442	459	487	2138	534.5	526	560	471	581
	ORF-T	YBR269C	-0.35852	0.000198629	0.000394213	-0.18142	0.057789	0.0830783	3801	950.25	706	845	1039	1211	2852	713	505	680	828	839	3468	867	517	1000	912	1039
	ORF-T	YBR270C	0.146009	0.223384	0.278321	-0.0617388	0.608413	0.66482	1499	374.75	362	317	398	422	1599	399.75	348	382	396	473	1480	370	266	456	376	382
	ORF-T	YBR271W	-0.00973728	0.91753	0.933377	-0.0663361	0.480408	0.546073	2680	670	842	670	575	593	2557	639.25	794	602	550	611	2639	659.75	884	574	543	638
	ORF-T	YBR272C	-0.122525	0.196039	0.248169	-0.200411	0.0344587	0.0517902	2921	730.25	549	717	756	899	2572	643	523	633	645	771	2589	647.25	578	574	632	805
	ORF-T	YBR273C	-0.0913627	0.267702	0.326348	-0.0584158	0.477528	0.543628	7661	1915.25	1536	1664	1977	2484	6913	1728.25	1264	1843	1745	2061	7636	1909	1243	2121	1811	2461
	ORF-T	YBR274W	0.136267	0.0378128	0.056054	0.0684984	0.296089	0.359288	6140	1535	1433	1449	1536	1722	6499	1624.75	1382	1639	1739	1739	6626	1656.5	1413	1829	1466	1918
	ORF-T	YBR275C	-0.345423	4.16664e-06	9.37734e-06	-0.507292	1.58001e-11	5.01945e-11	8124	2031	1968	2384	1682	2090	6188	1547	1540	1770	1131	1747	5928	1482	1597	1715	999	1617
	ORF-T	YBR276C	-0.232314	0.000501528	0.000957023	-0.189822	0.00437396	0.00761541	12148	3037	2667	3272	2879	3330	9944	2486	2347	2506	2275	2816	10958	2739.5	2631	2860	2260	3207
	ORF-T	YBR277C	2.23357	8.7397e-17	2.97869e-16	1.98157	2.48894e-13	8.45559e-13	54	13.5	14	15	9	16	244	61	55	55	76	58	224	56	38	68	41	77
	ORF-T	YBR278W	-0.137519	0.107489	0.145638	-0.106602	0.209972	0.265199	2921	730.25	647	645	771	858	2560	640	524	659	613	764	2784	696	572	751	651	810
	ORF-T	YBR279W	-0.0672975	0.344568	0.407669	-0.0452048	0.524938	0.588305	13694	3423.5	3398	2862	3470	3964	12505	3126.25	2995	2998	3042	3470	13625	3406.25	2956	3467	3027	4175
	ORF-T	YBR280C	-0.0427806	0.643981	0.696662	-0.149303	0.106835	0.144829	2596	649	327	748	756	765	2484	621	266	741	688	789	2475	618.75	263	759	565	888
	ORF-T	YBR281C	0.302018	0.000254589	0.000500495	0.295064	0.000347179	0.000696886	5636	1409	1214	1626	1305	1491	6720	1680	1316	1816	1576	2012	7174	1793.5	1360	1999	1518	2297
	ORF-T	YBR282W	-0.405613	3.17634e-05	6.67146e-05	-0.307052	0.00154396	0.00286586	3506	876.5	868	754	856	1028	2541	635.25	573	652	645	671	2908	727	630	844	662	772
	ORF-T	YBR283C	-0.0294797	0.675644	0.72553	0.0821614	0.243347	0.302235	48230	12057.5	11170	12142	12331	12587	45482	11370.5	10480	11297	11438	12267	52434	13108.5	12385	12919	11911	15219
	ORF-T	YBR284W	1.0384	1.37656e-22	5.52103e-22	0.891079	4.73947e-17	1.80228e-16	1361	340.25	209	360	375	417	2786	696.5	314	764	807	901	2719	679.75	274	900	641	904
	ORF-T	YBR285W	1.00016	6.71932e-09	1.7462e-08	0.361762	0.0397794	0.0590314	423	105.75	50	107	132	134	828	207	88	198	260	282	572	143	62	159	114	237
	ORF-T	YBR286W	-0.0130529	0.832593	0.863364	-0.0368337	0.550835	0.612942	111375	27843.8	23048	26265	28377	33685	106729	26682.2	20345	25078	28279	33027	112136	28034	20799	28538	26760	36039
	ORF-T	YBR287W	0.0785633	0.325604	0.387874	-0.0282848	0.723602	0.770182	30067	7516.75	5962	7534	8494	8077	31246	7811.5	4896	8003	9337	9010	31074	7768.5	4514	8678	8189	9693
	ORF-T	YBR288C	-0.0478433	0.442217	0.505972	-0.0674223	0.278239	0.340043	10435	2608.75	2608	2390	2614	2823	9708	2427	2296	2282	2486	2644	10197	2549.25	2389	2685	2371	2752
	ORF-T	YBR289W	-0.32027	1.52528e-05	3.28413e-05	-0.2865	0.000103848	0.000219976	6595	1648.75	1436	1839	1504	1816	5114	1278.5	1038	1444	1096	1536	5638	1409.5	1002	1770	1194	1672
	ORF-T	YBR290W	-0.218794	0.0151417	0.0240094	-0.197172	0.0281878	0.043054	7199	1799.75	1382	1445	2041	2331	5862	1465.5	1210	1356	1492	1804	6503	1625.75	1012	1650	1567	2274
	ORF-T	YBR291C	0.364843	0.0014167	0.00257622	0.214245	0.0613222	0.0876861	1616	404	416	334	396	470	1993	498.25	537	491	456	509	1933	483.25	453	565	376	539
	ORF-T	YBR292C	0.134865	0.529024	0.590588	-0.0125445	0.953482	0.961521	207	51.75	55	40	46	66	216	54	68	46	51	51	210	52.5	35	57	53	65
	ORF-T	YBR293W	0.124675	0.152781	0.199215	0.0454844	0.601977	0.658752	3670	917.5	973	843	824	1030	3848	962	913	876	1004	1055	3870	967.5	891	1022	945	1012
	ORF-T	YBR294W	1.59628	1.16396e-10	3.25784e-10	3.11362	8.71737e-35	5.59766e-34	239	59.75	21	55	80	83	748	187	58	123	219	348	1887	471.75	348	488	409	642
	ORF-T	YBR295W	-0.597359	2.88225e-05	6.07692e-05	-0.381959	0.00717147	0.0121394	7796	1949	1548	1801	1694	2753	4797	1199.25	1158	1250	1070	1319	6040	1510	1313	1684	1223	1820
	ORF-T	YBR296C	-0.255198	0.22731	0.282595	-0.502314	0.0174835	0.0277088	17995	4498.75	2432	4863	4935	5765	13852	3463	2199	4466	3924	3263	13359	3339.75	1656	4479	2857	4367
	ORF-T	YBR296C-A	3.33697	1.16907e-30	5.74879e-30	2.75278	9.86422e-21	4.17829e-20	42	10.5	10	16	10	6	406	101.5	97	91	115	103	299	74.75	38	97	68	96
	ORF-T	YBR297W	1.40972	4.90305e-47	3.71448e-46	1.36353	3.95039e-44	3.24685e-43	6312	1578	1022	1466	1999	1825	16110	4027.5	2720	3871	4301	5218	16644	4161	2960	4502	3426	5756
	ORF-T	YBR298C	0.131901	0.0995487	0.13597	0.077701	0.331411	0.3952	4902	1225.5	767	1318	1418	1399	5236	1309	755	1290	1534	1657	5396	1349	776	1439	1277	1904
	ORF-T	YBR298C-A	2.7528	1.60506e-21	6.28059e-21	2.78284	2.4611e-22	1.10094e-21	25	6.25	11	5	6	3	163	40.75	56	37	34	36	177	44.25	50	50	32	45
	ORF-T	YBR299W	0.773738	8.63334e-10	2.3355e-09	0.524235	3.95153e-05	8.67764e-05	445	111.25	65	105	128	147	739	184.75	102	170	223	244	666	166.5	88	181	141	256
	ORF-T	YBR301W	-3.80045	1.21285e-16	4.11377e-16	-3.54518	3.50083e-15	1.25736e-14	2312	578	232	241	298	1541	103	25.75	26	26	28	23	138	34.5	31	41	27	39
	ORF-T	YBR302C	-0.32416	0.0246962	0.0379127	-0.598595	4.30577e-05	9.42908e-05	505	126.25	98	120	140	147	392	98	69	93	121	109	347	86.75	43	99	94	111
	ORF-T	YCL001W	-0.2457	0.000164308	0.000327893	-0.173206	0.00766728	0.0129184	9631	2407.75	2168	2218	2424	2821	7809	1952.25	1671	1973	1994	2171	8752	2188	1911	2328	2028	2485
	ORF-T	YCL001W-A	-0.236579	0.191977	0.243685	-0.530971	0.004399	0.00765374	177	44.25	45	30	49	53	144	36	35	34	37	38	125	31.25	31	25	32	37
	ORF-T	YCL001W-B	0.0234788	0.908065	0.925656	-0.297935	0.154909	0.202719	137	34.25	22	35	34	46	134	33.5	27	34	36	37	114	28.5	21	33	32	28
	ORF-T	YCL002C	-0.0619992	0.369355	0.432997	-0.214032	0.00198894	0.00363978	5652	1413	1555	1306	1371	1420	5203	1300.75	1263	1190	1367	1383	4982	1245.5	1207	1341	1172	1262
	ORF-T	YCL004W	-0.349202	0.00013026	0.000261967	-0.378004	3.29964e-05	7.30041e-05	3136	784	728	833	759	816	2369	592.25	518	594	641	616	2496	624	488	751	564	693
	ORF-T	YCL005W	-0.161595	0.08835	0.122347	-0.145036	0.125006	0.166701	2914	728.5	697	634	735	848	2511	627.75	539	603	625	744	2718	679.5	514	744	630	830
	ORF-T	YCL005W-A	-0.309785	5.3677e-06	1.19847e-05	-0.177921	0.00867773	0.0144918	10477	2619.25	2521	2630	2799	2527	8136	2034	1902	1972	2219	2043	9489	2372.25	2175	2387	2291	2636
	ORF-T	YCL007C	6.1065	0	0	6.30298	0	0	73	18.25	18	23	17	15	4873	1218.25	1141	1153	1288	1291	5967	1491.75	1315	1711	1350	1591
	ORF-T	YCL008C	-0.120264	0.204907	0.258082	-0.125206	0.185915	0.238159	3260	815	733	900	664	963	2878	719.5	655	768	590	865	3113	778.25	547	985	619	962
	ORF-T	YCL009C	-0.280091	0.000330507	0.000642473	-0.0807883	0.299349	0.362697	24106	6026.5	6239	6715	5000	6152	19071	4767.75	4659	4811	4185	5416	23497	5874.25	5678	6386	4492	6941
	ORF-T	YCL010C	-0.27996	0.000935469	0.00173166	-0.429574	4.10033e-07	1.0484e-06	3845	961.25	862	983	882	1118	3051	762.75	667	825	671	888	2933	733.25	624	811	650	848
	ORF-T	YCL011C	-0.130519	0.0969965	0.132856	-0.126898	0.106078	0.143849	12087	3021.75	2551	2884	2971	3681	10623	2655.75	2294	2926	2244	3159	11451	2862.75	2526	2770	2299	3856
	ORF-T	YCL012C	-0.346033	0.00202487	0.00361376	-0.326125	0.00350257	0.00617968	2031	507.75	442	421	552	616	1531	382.75	337	334	447	413	1658	414.5	301	484	413	460
	ORF-T	YCL014W	-0.118235	0.158619	0.205918	-0.0868944	0.299786	0.363087	9525	2381.25	2506	2597	2131	2291	8515	2128.75	2364	2185	1648	2318	9377	2344.25	2957	2348	1614	2458
	ORF-T	YCL016C	-0.158052	0.073596	0.103429	-0.205966	0.0195045	0.0306779	2716	679	652	608	684	772	2334	583.5	560	544	609	621	2410	602.5	546	613	566	685
	ORF-T	YCL017C	-0.357576	6.84847e-07	1.61706e-06	-0.217747	0.00241858	0.00436743	17085	4271.25	3915	4067	3939	5164	12759	3189.75	2914	3246	3074	3525	15070	3767.5	3236	4178	3320	4336
	ORF-T	YCL021W-A	0.667821	1.0317e-09	2.78503e-09	0.671347	7.68485e-10	2.27019e-09	2936	734	746	1055	574	561	4404	1101	1273	1187	871	1073	4782	1195.5	1199	1554	828	1201
	ORF-T	YCL024W	-0.411169	3.83744e-06	8.65641e-06	-0.547162	8.61796e-10	2.53698e-09	4831	1207.75	1018	1397	1130	1286	3523	880.75	674	1065	778	1006	3410	852.5	763	1074	677	896
	ORF-T	YCL025C	0.0643088	0.551758	0.611981	0.593566	3.94203e-08	1.07281e-07	9317	2329.25	1344	2097	2967	2909	9497	2374.25	1199	2410	2722	3166	14739	3684.75	1882	3333	3679	5845
	ORF-T	YCL026C-A	0.750155	0.000349181	0.000676905	0.117475	0.589794	0.647487	177	44.25	48	34	46	49	286	71.5	97	61	62	66	196	49	53	49	44	50
	ORF-T	YCL026C-B	-0.501759	0.000834275	0.0015525	-0.526427	0.000443457	0.000881216	748	187	125	180	163	280	510	127.5	77	157	119	157	533	133.25	89	192	109	143
	ORF-T	YCL027W	0.159636	0.25193	0.309172	0.314217	0.0237665	0.0367793	3038	759.5	732	766	843	697	3258	814.5	759	768	716	1015	3913	978.25	673	1234	946	1060
	ORF-T	YCL028W	-0.328818	0.000120297	0.000242584	-0.283049	0.000909922	0.00173633	6635	1658.75	1431	1876	1389	1939	5094	1273.5	1017	1428	1120	1529	5707	1426.75	907	1660	1218	1922
	ORF-T	YCL029C	-0.237214	0.00603933	0.0101311	-0.24589	0.00438347	0.0076309	5795	1448.75	1456	1443	1228	1668	4725	1181.25	1110	1324	996	1295	5022	1255.5	1047	1444	1100	1431
	ORF-T	YCL030C	-0.726976	1.56186e-14	4.99057e-14	-0.232429	0.013396	0.0217026	39819	9954.75	7544	9768	8123	14384	23101	5775.25	3683	7110	5287	7021	34853	8713.25	5639	9517	7778	11919
	ORF-T	YCL031C	-0.0917316	0.179489	0.229765	-0.0685607	0.315291	0.378361	18252	4563	5207	3992	4391	4662	16430	4107.5	4403	3641	4164	4222	17740	4435	4626	4363	4106	4645
	ORF-T	YCL032W	-0.0435293	0.608775	0.665063	-0.0286363	0.735372	0.780352	3589	897.25	672	904	912	1101	3365	841.25	598	915	812	1040	3669	917.25	564	1097	847	1161
	ORF-T	YCL033C	-0.2383	0.0208329	0.0323619	-0.0578652	0.572407	0.632396	3335	833.75	570	740	876	1149	2725	681.25	420	690	773	842	3221	805.25	590	857	850	924
	ORF-T	YCL034W	-0.120535	0.0781613	0.109288	-0.0247125	0.716793	0.764089	7727	1931.75	1448	1805	1996	2478	6858	1714.5	1215	1751	1718	2174	7838	1959.5	1381	2144	1755	2558
	ORF-T	YCL035C	-0.15125	0.042847	0.0629283	-0.0149695	0.840588	0.870303	11840	2960	2053	2721	3378	3688	10243	2560.75	1699	2717	2791	3036	12117	3029.25	1862	3362	3007	3886
	ORF-T	YCL036W	0.114667	0.208308	0.261651	-0.28033	0.00230056	0.00417034	3474	868.5	1274	760	676	764	3644	911	1410	694	792	748	2959	739.75	1136	701	568	554
	ORF-T	YCL037C	-0.274341	0.00401538	0.00692831	-0.164318	0.0841546	0.11692	17339	4334.75	4754	5666	3135	3784	13863	3465.75	4401	3648	2244	3570	15907	3976.75	4633	4517	2612	4145
	ORF-T	YCL038C	0.361164	0.00126684	0.002314	0.356066	0.00147898	0.00275424	4693	1173.25	889	863	1253	1688	5676	1419	1117	1275	1662	1622	6066	1516.5	1051	1733	1471	1811
	ORF-T	YCL039W	0.0207566	0.822223	0.854358	-0.0189203	0.837276	0.867582	3617	904.25	497	1130	843	1147	3520	880	572	1118	662	1168	3731	932.75	518	1266	694	1253
	ORF-T	YCL040W	-0.0348169	0.737802	0.78208	-0.00649312	0.950206	0.958901	70765	17691.2	7279	18395	18361	26730	71762	17940.5	4770	18945	20811	27236	77748	19437	5240	24822	18895	28791
	ORF-T	YCL041C	-0.157384	0.0378771	0.0561361	-0.0896075	0.236911	0.295196	59936	14984	13725	15488	14936	15787	51795	12948.8	11582	12821	12634	14758	58093	14523.2	12105	15792	12957	17239
	ORF-T	YCL042W	-0.0168582	0.871881	0.895619	0.00168445	0.987193	0.990551	55805	13951.2	5927	14363	14651	20864	57378	14344.5	3915	15030	16551	21882	61888	15472	4240	19445	14885	23318
	ORF-T	YCL043C	-0.176652	0.00913195	0.0149918	-0.0894381	0.18664	0.238943	136205	34051.2	31735	36037	33282	35151	116244	29061	25329	29370	28562	32983	131670	32917.5	29536	35411	29287	37436
	ORF-T	YCL044C	-0.403608	0.00023642	0.000466004	-0.144925	0.180229	0.231905	1809	452.25	409	552	375	473	1314	328.5	282	364	288	380	1711	427.75	281	578	345	507
	ORF-T	YCL045C	-0.0669967	0.354995	0.418212	0.0312181	0.666257	0.718676	40762	10190.5	9993	10136	9928	10705	37488	9372	8570	9123	9248	10547	42752	10688	9946	11518	9711	11577
	ORF-T	YCL047C	-0.313318	0.000548786	0.00104218	-0.393997	1.36789e-05	3.12794e-05	3230	807.5	651	749	893	937	2487	621.75	526	638	635	688	2515	628.75	489	701	642	683
	ORF-T	YCL048W	0.135628	0.561685	0.621687	-0.178406	0.454418	0.521626	162	40.5	22	31	41	68	168	42	27	35	55	51	143	35.75	25	46	27	45
	ORF-T	YCL049C	0.859487	5.98264e-17	2.05503e-16	1.11021	5.06067e-27	2.59206e-26	7647	1911.75	1384	1598	2129	2536	13313	3328.25	2289	3180	4028	3816	16877	4219.25	2747	5144	4388	4598
	ORF-T	YCL050C	-0.119649	0.106716	0.144637	0.0516934	0.485252	0.550691	28605	7151.25	6272	7226	7420	7687	25399	6349.75	5226	6622	6351	7200	30487	7621.75	6225	7943	7392	8927
	ORF-T	YCL051W	-0.0776482	0.355033	0.418218	-0.164829	0.0498006	0.0726194	11277	2819.25	2409	2649	2712	3507	10372	2593	1860	2723	2751	3038	10549	2637.25	1689	3237	2372	3251
	ORF-T	YCL052C	0.059171	0.367432	0.431021	0.00930202	0.887247	0.908325	10148	2537	2008	2472	2560	3108	10246	2561.5	1786	2589	2840	3031	10565	2641.25	1818	3025	2525	3197
	ORF-T	YCL054W	0.0350623	0.614302	0.669639	0.117488	0.0908174	0.125231	19694	4923.5	6363	4050	4061	5220	19418	4854.5	6515	4260	3910	4733	22080	5520	7265	4964	3842	6009
	ORF-T	YCL055W	0.0962691	0.340951	0.403956	0.369209	0.000254435	0.000517106	4917	1229.25	1319	1094	1225	1279	5073	1268.25	1131	1161	1325	1456	6534	1633.5	1242	2018	1567	1707
	ORF-T	YCL056C	-0.123453	0.490703	0.552869	-0.0943344	0.595184	0.652501	734	183.5	156	138	190	250	635	158.75	180	179	130	146	698	174.5	144	172	180	202
	ORF-T	YCL057C-A	-0.116969	0.113337	0.152633	0.051484	0.482099	0.547554	4196	1049	894	1090	1049	1163	3749	937.25	703	933	1031	1082	4471	1117.75	882	1251	1115	1223
	ORF-T	YCL057W	-0.0721673	0.284496	0.344208	0.0271915	0.686415	0.737222	29767	7441.75	6344	7438	7191	8794	27213	6803.25	5655	7184	6770	7604	31245	7811.25	6317	9131	6853	8944
	ORF-T	YCL058C	-0.021685	0.839479	0.868809	0.0420713	0.692141	0.742327	1330	332.5	303	339	334	354	1269	317.25	252	303	358	356	1413	353.25	266	413	335	399
	ORF-T	YCL058W-A	-0.106818	0.56161	0.621659	-0.0421492	0.816883	0.850551	296	74	75	82	61	78	267	66.75	87	64	51	65	300	75	102	59	55	84
	ORF-T	YCL059C	-0.0612706	0.349633	0.412931	0.00773432	0.905895	0.922628	21254	5313.5	6436	4696	4633	5489	19493	4873.25	5467	4322	4608	5096	21835	5458.75	6314	5262	4554	5705
	ORF-T	YCL061C	-0.46843	1.45752e-11	4.2298e-11	-0.525758	3.37836e-14	1.18126e-13	6991	1747.75	1538	1929	1683	1841	4881	1220.25	1036	1295	1109	1441	5038	1259.5	1124	1542	946	1426
	ORF-T	YCL063W	-0.302921	0.000211617	0.000418548	-0.318446	9.58362e-05	0.000203788	5057	1264.25	1393	1132	1132	1400	3939	984.75	1113	903	863	1060	4142	1035.5	1050	1040	912	1140
	ORF-T	YCL064C	-0.275714	0.00711656	0.0118597	-1.0525	3.24902e-24	1.53118e-23	17969	4492.25	3305	3947	4579	6138	13994	3498.5	3064	3857	3083	3990	8738	2184.5	2014	2106	1961	2657
	ORF-T	YCR002C	-0.123131	0.0570888	0.0820769	0.0221608	0.731043	0.777059	13019	3254.75	2621	2836	3509	4053	11456	2864	2272	2791	2957	3436	13516	3379	2771	3339	3144	4262
	ORF-T	YCR003W	-0.288219	0.00021028	0.000416163	-0.268285	0.000545299	0.00107051	6697	1674.25	1575	1445	1679	1998	5269	1317.25	1164	1183	1445	1477	5703	1425.75	1118	1566	1367	1652
	ORF-T	YCR004C	-0.0512876	0.450634	0.514436	0.0465402	0.492955	0.558042	19856	4964	3457	4597	5603	6199	18475	4618.75	3071	4432	5417	5555	20937	5234.25	3877	5112	5053	6895
	ORF-T	YCR005C	-0.203914	0.24325	0.3	-0.188797	0.279058	0.340912	41747	10436.8	7964	11476	12481	9826	35481	8870.25	5648	12806	9272	7755	37222	9305.5	7511	10977	9894	8840
	ORF-T	YCR006C	-0.237246	0.0770841	0.107853	-0.723609	1.24637e-07	3.2896e-07	1106	276.5	267	266	256	317	897	224.25	222	213	223	239	692	173	145	174	152	221
	ORF-T	YCR007C	0.0136108	0.91799	0.933746	0.0430725	0.742937	0.786996	1049	262.25	163	280	334	272	1002	250.5	185	281	272	264	1106	276.5	169	313	324	300
	ORF-T	YCR008W	0.028989	0.649372	0.701238	-0.222633	0.000493988	0.000975812	17871	4467.75	4653	4197	4310	4711	17520	4380	4257	4507	4166	4590	15743	3935.75	3774	4317	3348	4304
	ORF-T	YCR009C	-0.0565307	0.427609	0.491654	0.0388943	0.584657	0.642904	22330	5582.5	4388	5274	6111	6557	20693	5173.25	3801	5531	5471	5890	23537	5884.25	4374	6419	5950	6794
	ORF-T	YCR010C	-0.731492	0.00442676	0.00758652	-1.36123	6.63451e-07	1.67075e-06	122	30.5	21	28	25	48	71	17.75	16	13	14	28	50	12.5	4	15	9	22
	ORF-T	YCR011C	0.0614145	0.336952	0.399815	0.160911	0.011739	0.0191922	19834	4958.5	3868	4985	5004	5977	19905	4976.25	3838	5253	4904	5910	22794	5698.5	4466	6142	5084	7102
	ORF-T	YCR012W	-0.482697	4.28624e-11	1.2218e-10	-0.35849	9.47354e-07	2.36736e-06	685186	171296	149457	164712	175739	195278	474691	118673	91111	125843	117257	140480	548815	137204	110114	134422	138587	165692
	ORF-T	YCR013C	0.228272	0.334216	0.396866	0.120342	0.609574	0.665802	223	55.75	46	84	54	39	251	62.75	86	50	60	55	250	62.5	72	74	54	50
	ORF-T	YCR014C	-0.156357	0.168544	0.217267	-0.225075	0.0470879	0.0689094	2374	593.5	586	489	581	718	2028	507	525	530	452	521	2085	521.25	449	517	469	650
	ORF-T	YCR015C	1.90454	1.38735e-153	1.05355e-151	1.99968	3.02812e-169	2.76278e-167	2943	735.75	748	703	692	800	10602	2650.5	2479	2419	2854	2850	12089	3022.25	2742	3224	2722	3401
	ORF-T	YCR016W	0.0139133	0.838314	0.867899	0.0754432	0.267376	0.328317	9101	2275.25	2730	1770	2245	2356	8822	2205.5	2634	1794	2063	2331	9807	2451.75	2849	2150	2043	2765
	ORF-T	YCR017C	-0.0410481	0.520143	0.581903	0.0536988	0.3996	0.465912	25588	6397	6124	6528	5695	7241	23942	5985.5	5439	6277	5372	6854	27292	6823	6342	7614	5706	7630
	ORF-T	YCR018C	0.671481	5.01467e-21	1.93713e-20	0.533144	7.77935e-14	2.69042e-13	6289	1572.25	1766	1399	1572	1552	9645	2411.25	2406	2059	2786	2394	9288	2322	2296	2296	2249	2447
	ORF-T	YCR018C-A	0.245299	0.183065	0.233706	-0.257268	0.189514	0.242231	134	33.5	35	23	42	34	153	38.25	29	41	44	39	114	28.5	25	29	31	29
	ORF-T	YCR019W	-0.131087	0.153712	0.200285	-0.0329792	0.717353	0.764557	2082	520.5	436	505	479	662	1823	455.75	375	481	440	527	2082	520.5	418	553	492	619
	ORF-T	YCR020C	0.552299	0.000270259	0.000529823	0.156397	0.309284	0.372245	480	120	124	97	126	133	672	168	183	173	178	138	546	136.5	122	140	141	143
	ORF-T	YCR020C-A	0.0608364	0.456385	0.519744	0.167735	0.0385973	0.057479	2713	678.25	763	556	740	654	2709	677.25	677	608	743	681	3097	774.25	785	765	761	786
	ORF-T	YCR020W-B	-0.0242036	0.793608	0.830381	-0.355474	0.000141951	0.000296138	2709	677.25	875	623	640	571	2548	637	756	595	669	528	2154	538.5	606	609	507	432
	ORF-T	YCR021C	1.92625	1.69606e-28	7.8847e-28	1.92992	1.00487e-28	5.40446e-28	3255	813.75	191	1339	1194	531	12308	3077	470	5556	3365	2917	13256	3314	695	5520	5365	1676
	ORF-T	YCR022C	0.926553	4.33642e-05	9.02733e-05	0.848125	0.000191355	0.000393509	152	38	48	32	39	33	278	69.5	79	54	80	65	277	69.25	42	79	79	77
	ORF-T	YCR023C	-0.503446	1.61267e-09	4.31565e-09	-0.421237	3.95414e-07	1.01265e-06	6546	1636.5	1321	1549	1688	1988	4431	1107.75	872	1214	1141	1204	5020	1255	912	1425	1292	1391
	ORF-T	YCR024C	-0.374912	0.00552836	0.00933191	-0.455152	0.000748482	0.00144347	2349	587.25	460	516	611	762	1724	431	375	438	379	532	1782	445.5	282	536	405	559
	ORF-T	YCR024C-A	-0.0668901	0.339273	0.40223	-0.0819949	0.241255	0.299873	72645	18161.2	17595	17466	18845	18739	66618	16654.5	16465	16759	16433	16961	70283	17570.8	16296	18530	17168	18289
	ORF-T	YCR024C-B	-0.087151	0.21064	0.264227	-0.0842492	0.225993	0.283178	49724	12431	12210	11976	12663	12875	45001	11250.2	11394	11281	10849	11477	48044	12011	12077	12353	11404	12210
	ORF-T	YCR025C	0.303739	0.152525	0.198943	-0.0340107	0.876324	0.899955	128	32	39	27	29	33	152	38	46	28	41	37	127	31.75	28	26	43	30
	ORF-T	YCR026C	-0.399418	2.45443e-10	6.78446e-10	-0.284655	5.7463e-06	1.35757e-05	9166	2291.5	2054	2283	2080	2749	6679	1669.75	1475	1679	1564	1961	7704	1926	1800	2103	1638	2163
	ORF-T	YCR027C	-0.0301105	0.715364	0.761287	-0.109617	0.184251	0.236409	3730	932.5	1006	833	922	969	3522	880.5	807	766	989	960	3551	887.75	798	913	797	1043
	ORF-T	YCR028C	0.0165768	0.837983	0.867677	-0.229091	0.0048874	0.00845132	4327	1081.75	1089	1004	928	1306	4180	1045	1112	1037	928	1103	3803	950.75	987	975	708	1133
	ORF-T	YCR028C-A	-0.230682	0.000122232	0.000246251	-0.157537	0.00843623	0.0141276	9694	2423.5	2284	2218	2485	2707	7957	1989.25	1733	1940	2000	2284	8891	2222.75	2066	2264	2106	2455
	ORF-T	YCR030C	-0.0484884	0.463262	0.526536	0.0159771	0.8081	0.843137	5531	1382.75	1097	1598	1301	1535	5180	1295	997	1559	1114	1510	5825	1456.25	1082	1852	1140	1751
	ORF-T	YCR031C	0.0184057	0.795122	0.831306	0.0702508	0.321662	0.385096	159169	39792.2	41453	42413	38238	37065	154882	38720.5	35283	39968	38089	41542	171161	42790.2	46654	43498	38472	42537
	ORF-T	YCR032W	0.0312647	0.640082	0.693095	-0.131205	0.0499983	0.0728826	10778	2694.5	2481	2689	2498	3110	10583	2645.75	2391	2790	2440	2962	10170	2542.5	2196	2921	2064	2989
	ORF-T	YCR033W	-0.243068	0.000900742	0.00167104	-0.308196	2.57378e-05	5.74761e-05	18960	4740	4763	4760	4253	5184	15412	3853	3900	4076	3276	4160	15842	3960.5	3430	4827	3180	4405
	ORF-T	YCR034W	-0.230096	0.0219341	0.0339479	-0.147359	0.14203	0.187589	20267	5066.75	5881	4911	4929	4546	16542	4135.5	4449	3904	3918	4271	18576	4644	4497	4653	4504	4922
	ORF-T	YCR035C	0.00676025	0.911488	0.928547	-0.00542158	0.928862	0.941483	10313	2578.25	2887	2136	2422	2868	9925	2481.25	2663	2189	2337	2736	10520	2630	2939	2454	2178	2949
	ORF-T	YCR036W	-0.125545	0.0945909	0.130038	-0.00207672	0.977781	0.982585	4554	1138.5	831	1173	1141	1409	4002	1000.5	765	1043	996	1198	4673	1168.25	842	1190	1130	1511
	ORF-T	YCR037C	-0.20193	0.0103911	0.0169317	-0.133897	0.0887993	0.122701	11800	2950	2856	2725	2706	3513	9832	2458	2261	2343	2429	2799	11058	2764.5	2284	3212	2384	3178
	ORF-T	YCR038C	0.043005	0.611779	0.667384	-0.0759986	0.37014	0.435649	2910	727.5	618	735	739	818	2909	727.25	543	803	712	851	2873	718.25	496	859	655	863
	ORF-T	YCR039C	-0.346805	0.0902565	0.124701	-0.238242	0.238591	0.296969	299	74.75	91	72	54	82	226	56.5	56	58	55	57	259	64.75	63	63	75	58
	ORF-T	YCR040W	2.67997	1.05458e-52	9.24274e-52	2.63117	7.38075e-51	7.24478e-50	154	38.5	49	30	37	38	950	237.5	266	186	247	251	978	244.5	205	267	222	284
	ORF-T	YCR041W	2.72653	6.46303e-58	6.3835e-57	2.68901	1.92326e-56	2.16615e-55	155	38.75	49	31	37	38	988	247	273	192	266	257	1025	256.25	225	278	226	296
	ORF-T	YCR042C	-0.356266	0.000442186	0.000848381	-0.340132	0.000779222	0.0014991	5645	1411.25	1153	1662	1325	1505	4248	1062	1061	1105	850	1232	4616	1154	1115	1145	866	1490
	ORF-T	YCR043C	-0.0558038	0.513995	0.575838	-0.0472042	0.580066	0.639242	4078	1019.5	1073	1057	930	1018	3775	943.75	1003	952	871	949	4065	1016.25	1152	996	831	1086
	ORF-T	YCR044C	-0.304675	2.41381e-05	5.11906e-05	-0.269944	0.000176126	0.000363487	8323	2080.75	1929	1800	2196	2398	6483	1620.75	1442	1441	1771	1829	7050	1762.5	1500	1813	1761	1976
	ORF-T	YCR045C	-0.253849	0.0413404	0.0608847	-0.338433	0.00656721	0.0111702	1169	292.25	270	234	295	370	945	236.25	194	208	255	288	949	237.25	158	264	249	278
	ORF-T	YCR045W-A	0.0976747	0.351698	0.414944	-0.107582	0.308362	0.371452	1121	280.25	307	272	264	278	1152	288	289	277	282	304	1073	268.25	245	329	221	278
	ORF-T	YCR046C	-0.763538	6.53983e-11	1.848e-10	-0.639071	3.56989e-08	9.74878e-08	3539	884.75	660	844	882	1153	1966	491.5	442	479	498	547	2322	580.5	414	617	575	716
	ORF-T	YCR047C	-0.0242198	0.881537	0.903656	0.0468745	0.772024	0.812987	1228	307	253	274	299	402	1162	290.5	335	298	215	314	1334	333.5	370	265	229	470
	ORF-T	YCR048W	-0.434922	5.8678e-08	1.4666e-07	-0.444116	3.02725e-08	8.29838e-08	9789	2447.25	2751	2265	2100	2673	6943	1735.75	1959	1628	1591	1765	7341	1835.25	1975	2028	1604	1734
	ORF-T	YCR051W	-0.148479	0.0324825	0.0487968	0.0238941	0.728636	0.77476	5110	1277.5	1414	1140	1168	1388	4426	1106.5	1150	1035	1007	1234	5334	1333.5	1388	1281	1108	1557
	ORF-T	YCR052W	-0.218353	0.00817759	0.013516	-0.113322	0.169012	0.219319	10408	2602	2481	2495	2424	3008	8620	2155	1948	2351	1867	2454	9961	2490.25	1841	2915	2237	2968
	ORF-T	YCR053W	-0.255159	0.00172234	0.00309958	-0.079763	0.32659	0.390148	51126	12781.5	12423	14374	11695	12634	41354	10338.5	9327	10642	9158	12227	49700	12425	11548	13165	10691	14296
	ORF-T	YCR054C	0.309899	4.43171e-05	9.21662e-05	0.286464	0.000157733	0.000327231	4871	1217.75	1504	1018	1132	1217	5788	1447	1718	1207	1391	1472	6046	1511.5	1808	1488	1356	1394
	ORF-T	YCR057C	-0.00203455	0.976522	0.980465	-0.0492666	0.47593	0.542164	26125	6531.25	8583	6232	5006	6304	25034	6258.5	8170	5448	5108	6308	26027	6506.75	8601	6477	4535	6414
	ORF-T	YCR059C	-0.279413	0.000240966	0.000474377	-0.211871	0.00515772	0.0088933	4931	1232.75	1260	1184	1168	1319	3911	977.75	923	909	985	1094	4352	1088	1059	1137	1039	1117
	ORF-T	YCR060W	0.319801	0.000806088	0.0015049	0.230031	0.0158513	0.025334	2451	612.75	500	608	616	727	2926	731.5	679	693	708	846	2952	738	646	788	628	890
	ORF-T	YCR061W	0.305005	0.00845729	0.0139492	0.384809	0.000847487	0.00162329	2391	597.75	389	733	610	659	2835	708.75	509	852	592	882	3255	813.75	452	1067	776	960
	ORF-T	YCR063W	-0.0730728	0.584937	0.643436	-0.0258764	0.845454	0.874484	764	191	203	196	176	189	701	175.25	212	141	170	178	775	193.75	236	210	168	161
	ORF-T	YCR064C	3.53484	1.16039e-93	2.91985e-92	3.14478	1.71267e-70	2.83923e-69	67	16.75	18	13	17	19	750	187.5	193	193	174	190	613	153.25	157	148	126	182
	ORF-T	YCR065W	-0.494282	2.16145e-10	5.98765e-10	-0.609681	5.3048e-15	1.89562e-14	7793	1948.25	2012	2002	1781	1998	5326	1331.5	1391	1386	1173	1376	5289	1322.25	1419	1543	989	1338
	ORF-T	YCR066W	0.126148	0.192817	0.244576	-0.00154633	0.987271	0.990551	2687	671.75	678	594	671	744	2819	704.75	671	698	659	791	2772	693	538	771	635	828
	ORF-T	YCR067C	-0.103306	0.128916	0.171393	-0.110392	0.104459	0.141881	15026	3756.5	3722	3937	3404	3963	13502	3375.5	3005	3509	3044	3944	14366	3591.5	3046	4336	3090	3894
	ORF-T	YCR068W	0.0162907	0.849722	0.876896	-0.15764	0.0673246	0.0954739	3594	898.5	620	936	886	1152	3503	875.75	592	967	849	1095	3349	837.25	526	1058	717	1048
	ORF-T	YCR069W	-0.346827	1.80421e-06	4.15715e-06	-0.249696	0.000562208	0.00110166	10958	2739.5	2089	2625	2780	3464	8299	2074.75	1536	2266	1951	2546	9507	2376.75	1616	2828	2251	2812
	ORF-T	YCR071C	-0.647543	1.04212e-11	3.0403e-11	-0.47299	5.00002e-07	1.271e-06	2962	740.5	614	676	792	880	1815	453.75	377	446	475	517	2194	548.5	408	615	530	641
	ORF-T	YCR072C	0.100788	0.197969	0.250339	0.0687978	0.379074	0.444637	6304	1576	2302	1469	1197	1336	6517	1629.25	2436	1351	1316	1414	6849	1712.25	2621	1576	1220	1432
	ORF-T	YCR073C	-0.233802	0.00485054	0.00826809	-0.218806	0.00829391	0.0139095	10442	2610.5	2495	2139	2370	3438	8456	2114	1991	2001	1928	2536	9197	2299.25	2074	2379	1815	2929
	ORF-T	YCR073W-A	0.0217007	0.803595	0.838512	0.0771393	0.374252	0.439713	3412	853	547	802	910	1153	3321	830.25	553	872	801	1095	3715	928.75	580	995	841	1299
	ORF-T	YCR075C	-0.724352	6.17276e-11	1.747e-10	-0.642519	4.87386e-09	1.38744e-08	2157	539.25	430	498	554	675	1253	313.25	250	353	326	324	1426	356.5	255	446	331	394
	ORF-T	YCR075W-A	-0.173654	0.103702	0.140899	-0.0433364	0.681242	0.732596	1382	345.5	320	317	375	370	1185	296.25	236	345	335	269	1378	344.5	303	394	319	362
	ORF-T	YCR076C	-0.149611	0.0966067	0.132436	-0.0531493	0.552278	0.61425	2363	590.75	450	618	603	692	2064	516	371	514	521	658	2318	579.5	497	601	572	648
	ORF-T	YCR077C	-0.138753	0.1001	0.136575	-0.208801	0.0133783	0.0216795	20085	5021.25	5311	6349	3252	5173	17522	4380.5	4086	5324	2945	5167	18271	4567.75	3974	6382	2569	5346
	ORF-T	YCR079W	-0.332675	0.000782942	0.00146277	-0.389246	8.38179e-05	0.000179103	3616	904	666	848	936	1166	2784	696	454	708	762	860	2874	718.5	419	836	727	892
	ORF-T	YCR081C-A	2.97631	3.71743e-37	2.17255e-36	2.7304	9.54387e-31	5.44714e-30	48	12	11	11	17	9	366	91.5	91	68	106	101	328	82	79	97	78	74
	ORF-T	YCR081W	-0.00665328	0.923837	0.938263	-0.241617	0.000536102	0.00105376	11699	2924.75	3080	2876	2569	3174	11201	2800.25	2864	2868	2383	3086	10206	2551.5	2386	3017	2011	2792
	ORF-T	YCR082W	0.0121884	0.851342	0.878282	0.158555	0.0144998	0.02333	12797	3199.25	3042	2843	3379	3533	12400	3100	2811	2978	3276	3335	14637	3659.25	3249	3937	3369	4082
	ORF-T	YCR083W	-0.0826478	0.437312	0.50131	-0.0574775	0.588049	0.645898	3038	759.5	677	711	762	888	2778	694.5	535	682	853	708	3023	755.75	518	878	797	830
	ORF-T	YCR084C	-0.341827	5.71762e-05	0.000117981	-0.342472	5.48549e-05	0.000118999	18392	4598	4954	5564	3343	4531	13953	3488.25	3444	3812	2470	4227	14949	3737.25	3290	4821	2682	4156
	ORF-T	YCR086W	0.0861016	0.347319	0.410541	0.106334	0.243444	0.302285	1834	458.5	419	454	423	538	1873	468.25	424	426	464	559	2030	507.5	429	585	438	578
	ORF-T	YCR087C-A	0.108013	0.141222	0.185883	0.0684015	0.350981	0.415839	5616	1404	1587	1285	1308	1436	5838	1459.5	1664	1260	1309	1605	6070	1517.5	1772	1517	1184	1597
	ORF-T	YCR087W	0.665969	2.61379e-06	5.95332e-06	0.741191	1.06637e-07	2.82628e-07	261	65.25	52	78	54	77	399	99.75	91	97	89	122	449	112.25	104	108	96	141
	ORF-T	YCR088W	-0.705027	4.10109e-18	1.45686e-17	-0.344124	2.01615e-05	4.54315e-05	19457	4864.25	3838	5621	4015	5983	11590	2897.5	2159	3631	2227	3573	15917	3979.25	2667	5294	3262	4694
	ORF-T	YCR089W	-0.473842	0.000162095	0.000323578	-0.444484	0.000384298	0.000768596	2706	676.5	713	869	545	579	1868	467	554	526	309	479	2046	511.5	476	722	410	438
	ORF-T	YCR090C	0.00845473	0.895243	0.914826	-0.135049	0.0357348	0.0534988	7322	1830.5	1742	1847	1754	1979	7096	1774	1571	1779	1794	1952	6832	1708	1592	1806	1626	1808
	ORF-T	YCR091W	0.0176935	0.863905	0.889001	0.0358363	0.727752	0.774014	4558	1139.5	522	1177	1177	1682	4541	1135.25	422	1271	1334	1514	5038	1259.5	411	1635	1173	1819
	ORF-T	YCR092C	-0.0931411	0.290103	0.350189	-0.244349	0.00561121	0.00963203	3692	923	886	1011	793	1002	3315	828.75	822	859	773	861	3198	799.5	727	824	696	951
	ORF-T	YCR093W	-0.116845	0.0966376	0.132464	-0.212165	0.00255827	0.0046046	33857	8464.25	8808	9768	6770	8511	30095	7523.75	7739	8074	5677	8605	30352	7588	7904	9095	5098	8255
	ORF-T	YCR094W	-0.0728556	0.294338	0.354829	0.0554523	0.422616	0.489144	7062	1765.5	1698	1701	1740	1923	6458	1614.5	1510	1593	1677	1678	7515	1878.75	1810	1995	1773	1937
	ORF-T	YCR095C	0.0259656	0.731243	0.7761	0.00622204	0.934295	0.946158	5000	1250	1310	1074	1267	1349	4884	1221	1199	1160	1306	1219	5137	1284.25	1195	1410	1160	1372
	ORF-T	YCR095W-A	-0.149539	0.381866	0.445891	-0.220802	0.195528	0.249014	312	78	75	60	89	88	270	67.5	68	64	63	75	277	69.25	57	74	55	91
	ORF-T	YCR096C	1.59476	6.75616e-13	2.05373e-12	1.22514	1.22649e-07	3.23848e-07	56	14	14	14	13	15	165	41.25	30	48	37	50	136	34	23	38	31	44
	ORF-T	YCR097W	-0.043085	0.625117	0.679442	0.00210878	0.980863	0.985135	4933	1233.25	1284	1001	1336	1312	4611	1152.75	1065	980	1338	1228	5047	1261.75	988	1304	1331	1424
	ORF-T	YCR098C	0.66018	2.287e-05	4.85824e-05	0.60301	0.000107204	0.000226555	645	161.25	127	152	172	194	998	249.5	162	246	266	324	1029	257.25	158	300	224	347
	ORF-T	YCR099C	-0.399149	0.0204954	0.0318806	-0.475709	0.00568177	0.00974654	335	83.75	80	80	82	93	245	61.25	54	62	57	72	250	62.5	51	79	43	77
	ORF-T	YCR100C	-0.0553636	0.622556	0.677123	-0.153602	0.171904	0.222776	1393	348.25	294	367	340	392	1287	321.75	285	351	300	351	1300	325	252	384	261	403
	ORF-T	YCR101C	-0.182119	0.138743	0.18298	-0.233188	0.0571324	0.0822234	725	181.25	162	179	171	213	616	154	131	155	150	180	637	159.25	118	186	142	191
	ORF-T	YCR102C	0.0693159	0.690456	0.739058	-0.305182	0.0840157	0.116773	453	113.25	80	117	121	135	458	114.5	76	126	135	121	380	95	57	111	90	122
	ORF-T	YCR104W	-3.17954	2.38109e-11	6.84894e-11	-3.36413	2.54676e-12	8.35869e-12	569	142.25	59	54	75	381	47	11.75	6	17	6	18	43	10.75	2	15	12	14
	ORF-T	YCR105W	0.574449	0.0196123	0.0305857	0.271387	0.274399	0.335887	174	43.5	42	37	44	51	248	62	44	71	76	57	214	53.5	51	56	48	59
	ORF-T	YCR106W	-0.0345923	0.904439	0.922553	-0.183358	0.525208	0.588452	4343	1085.75	1176	960	927	1280	4023	1005.75	1030	1007	948	1038	3848	962	953	1159	781	955
	ORF-T	YCR107W	-0.112805	0.718434	0.764361	-0.277378	0.375767	0.441207	2666	666.5	658	647	602	759	2389	597.25	644	541	540	664	2247	561.75	586	639	446	576
	ORF-T	YDL001W	-0.0405601	0.633539	0.687022	-0.064065	0.450302	0.51737	3157	789.25	869	599	782	907	2925	731.25	761	678	724	762	3074	768.5	801	729	688	856
	ORF-T	YDL002C	-0.0978164	0.14608	0.191481	-0.125713	0.0613188	0.0876861	6481	1620.25	1645	1432	1610	1794	5822	1455.5	1290	1448	1507	1577	6074	1518.5	1440	1563	1434	1637
	ORF-T	YDL003W	-0.716056	5.66681e-15	1.83099e-14	-0.832687	1.2173e-19	5.00577e-19	7310	1827.5	1865	1600	1996	1849	4280	1070	1147	989	1014	1130	4220	1055	1245	942	963	1070
	ORF-T	YDL004W	0.000991342	0.98808	0.990188	0.0746387	0.259186	0.319301	12025	3006.25	2418	2976	3206	3425	11744	2936	1923	3008	3344	3469	13006	3251.5	2535	3607	3091	3773
	ORF-T	YDL005C	-0.0446475	0.495802	0.55792	-0.0576673	0.377871	0.443472	6478	1619.5	1463	1461	1599	1955	6025	1506.25	1372	1418	1490	1745	6404	1601	1394	1647	1359	2004
	ORF-T	YDL006W	0.189486	0.005301	0.00897201	0.199942	0.00317618	0.00564072	5422	1355.5	1280	1219	1348	1575	5947	1486.75	1281	1454	1541	1671	6421	1605.25	1304	1652	1460	2005
	ORF-T	YDL007W	-0.0248473	0.77646	0.8161	0.158527	0.0692373	0.0979925	16733	4183.25	2760	3773	4386	5814	15498	3874.5	2877	4167	3700	4754	19121	4780.25	3372	4529	4309	6911
	ORF-T	YDL008W	0.0812132	0.336904	0.399795	0.150826	0.073278	0.103062	3780	945	896	886	922	1076	3834	958.5	982	853	972	1027	4294	1073.5	980	1125	1020	1169
	ORF-T	YDL009C	2.1907	1.77948e-14	5.67162e-14	1.87129	1.61005e-10	4.89304e-10	35	8.75	6	12	7	10	155	38.75	33	31	41	50	134	33.5	24	50	27	33
	ORF-T	YDL010W	-0.144735	0.13398	0.177418	-0.0861066	0.369872	0.435415	3456	864	602	816	1026	1012	2983	745.75	550	891	787	755	3335	833.75	568	929	886	952
	ORF-T	YDL012C	-0.12259	0.142136	0.186988	-0.0143486	0.863073	0.888938	5465	1366.25	1201	1354	1352	1558	4849	1212.25	972	1340	1172	1365	5579	1394.75	1007	1610	1446	1516
	ORF-T	YDL013W	-0.141019	0.145466	0.190815	-0.272284	0.00495893	0.0085645	4510	1127.5	1010	1052	1077	1371	3912	978	886	1074	871	1081	3859	964.75	789	1050	809	1211
	ORF-T	YDL014W	-0.124301	0.234461	0.290545	-0.0165404	0.874301	0.898557	34234	8558.5	9287	9157	7358	8432	30692	7673	9698	6937	5953	8104	35327	8831.75	10746	7381	6539	10661
	ORF-T	YDL015C	-0.0622826	0.384404	0.448442	-0.0615478	0.389904	0.455948	36043	9010.75	9183	8388	9140	9332	33217	8304.25	7686	7952	8628	8951	35354	8838.5	8303	9284	8431	9336
	ORF-T	YDL016C	-0.0930781	0.297776	0.358224	-0.0930015	0.29739	0.360495	3845	961.25	969	869	954	1053	3472	868	783	820	902	967	3691	922.75	768	990	972	961
	ORF-T	YDL017W	0.0444829	0.683993	0.733193	0.0394309	0.71747	0.764618	1759	439.75	370	395	431	563	1739	434.75	354	457	407	521	1841	460.25	414	484	400	543
	ORF-T	YDL018C	-0.0437459	0.518983	0.580708	-0.0134915	0.841678	0.871289	4593	1148.25	924	1103	1213	1353	4320	1080	766	1075	1179	1300	4682	1170.5	907	1285	1054	1436
	ORF-T	YDL019C	-0.18144	0.00890124	0.0146301	-0.302128	1.34629e-05	3.08078e-05	10706	2676.5	1915	3339	2484	2968	9067	2266.75	1742	2667	1945	2713	8983	2245.75	1668	2711	1735	2869
	ORF-T	YDL020C	0.378849	3.65895e-08	9.21423e-08	0.342959	6.10543e-07	1.5418e-06	14249	3562.25	3610	3400	3720	3519	17820	4455	4439	4102	4835	4444	18542	4635.5	4299	4551	4338	5354
	ORF-T	YDL021W	-0.209575	0.196174	0.248292	-0.264474	0.103082	0.140207	2548	637	230	529	728	1061	2203	550.75	147	554	715	787	2329	582.25	113	764	659	793
	ORF-T	YDL022W	-0.095669	0.426921	0.490996	-0.363877	0.00262126	0.0047098	29233	7308.25	4652	8321	7418	8842	28350	7087.5	2867	8331	8076	9076	25759	6439.75	2192	8510	6513	8544
	ORF-T	YDL025C	-0.231723	0.0149543	0.023736	-0.226093	0.0175691	0.0278305	11725	2931.25	1923	2744	3175	3883	9736	2434	1358	2735	2727	2916	10690	2672.5	1190	3247	2860	3393
	ORF-T	YDL027C	-0.108486	0.237427	0.293717	-0.113348	0.216749	0.272672	8113	2028.25	1311	1807	2373	2622	7333	1833.25	1039	1740	2361	2193	7889	1972.25	943	2345	2123	2478
	ORF-T	YDL028C	-0.214827	0.000638079	0.00120315	-0.210739	0.000787976	0.00151457	8791	2197.75	2223	2095	2053	2420	7289	1822.25	1748	1779	1683	2079	7814	1953.5	1767	2166	1664	2217
	ORF-T	YDL029W	-0.301777	1.1106e-05	2.4192e-05	-0.160546	0.0191353	0.0301309	28813	7203.25	5710	7129	7430	8544	22510	5627.5	4276	5842	5956	6436	26577	6644.25	4786	7517	6407	7867
	ORF-T	YDL030W	-0.0158157	0.851021	0.878093	-0.0663562	0.430056	0.496673	2852	713	718	683	701	750	2715	678.75	714	648	615	738	2793	698.25	719	669	641	764
	ORF-T	YDL031W	0.0480365	0.488283	0.550778	0.0424706	0.539844	0.602481	26279	6569.75	8133	6031	5425	6690	26187	6546.75	8342	5767	5445	6633	28077	7019.25	8972	7005	4788	7312
	ORF-T	YDL033C	-0.000150836	0.998802	0.999038	0.00488405	0.961135	0.968466	3676	919	862	851	803	1160	3513	878.25	895	843	762	1013	3744	936	873	1055	841	975
	ORF-T	YDL035C	-0.232522	0.00163859	0.00295514	-0.200277	0.00663024	0.0112669	15869	3967.25	3802	3562	3857	4648	13012	3253	2751	3255	3252	3754	14258	3564.5	2793	3915	3260	4290
	ORF-T	YDL036C	0.0811893	0.209546	0.263011	0.157835	0.0143078	0.023059	6312	1578	1734	1391	1447	1740	6398	1599.5	1643	1498	1556	1701	7199	1799.75	1916	1750	1590	1943
	ORF-T	YDL037C	-0.139999	0.175725	0.225401	-0.269577	0.00924133	0.0153602	16304	4076	8212	3597	2177	2318	13984	3496	6922	2838	1858	2366	13165	3291.25	5953	3219	2033	1960
	ORF-T	YDL038C	-0.2306	0.0194423	0.0303392	-0.448017	5.92339e-06	1.39733e-05	22375	5593.75	11404	4849	2817	3305	18006	4501.5	9082	3376	2425	3123	16256	4064	7817	3731	2323	2385
	ORF-T	YDL039C	-0.313631	0.00825181	0.0136369	-0.60141	5.09994e-07	1.29536e-06	4077	1019.25	2086	757	542	692	3223	805.75	1746	554	412	511	2624	656	1190	610	370	454
	ORF-T	YDL040C	-0.151694	0.0163096	0.0256973	-0.153728	0.0148794	0.0238983	37788	9447	9210	9373	8813	10392	32747	8186.75	7689	8095	7622	9341	34915	8728.75	8213	9416	7448	9838
	ORF-T	YDL042C	-0.233275	0.00187286	0.00335285	-0.49724	4.73262e-11	1.47358e-10	4395	1098.75	1226	1067	936	1166	3589	897.25	962	812	811	1004	3205	801.25	837	872	606	890
	ORF-T	YDL043C	-0.149912	0.0903018	0.124737	-0.219444	0.0130791	0.0212244	2541	635.25	637	568	619	717	2201	550.25	567	510	508	616	2242	560.5	533	532	492	685
	ORF-T	YDL044C	-0.209359	0.0254229	0.0389624	-0.0673622	0.46832	0.535067	2552	638	602	538	648	764	2119	529.75	484	509	507	619	2500	625	523	683	559	735
	ORF-T	YDL045C	-0.176347	0.0303349	0.0458203	-0.19397	0.0170396	0.0270695	6291	1572.75	1204	1391	1690	2006	5367	1341.75	940	1292	1558	1577	5691	1422.75	883	1600	1445	1763
	ORF-T	YDL045W-A	-0.237841	0.00305365	0.00533127	-0.0946676	0.234607	0.292555	3796	949	891	921	962	1022	3099	774.75	706	722	817	854	3646	911.5	777	1020	898	951
	ORF-T	YDL046W	-0.117039	0.0815775	0.113751	0.0143107	0.830895	0.862308	15730	3932.5	3149	3891	3813	4877	13900	3475	2811	3516	3439	4134	16401	4100.25	3044	4641	3581	5135
	ORF-T	YDL047W	-0.146738	0.0264122	0.0403565	-0.132152	0.0452037	0.0664354	10271	2567.75	2623	2602	2461	2585	8935	2233.75	2112	2165	2209	2449	9628	2407	2151	2499	2237	2741
	ORF-T	YDL048C	1.21298	2.50643e-43	1.71079e-42	0.992305	8.67874e-30	4.82313e-29	10151	2537.75	1754	2941	2682	2774	22851	5712.75	3759	6649	5166	7277	21008	5252	3262	6318	4995	6433
	ORF-T	YDL049C	0.0565262	0.576188	0.635149	0.0421839	0.675929	0.7275	3111	777.75	805	534	871	901	3072	768	779	629	895	769	3244	811	745	728	796	975
	ORF-T	YDL051W	-0.00323581	0.962228	0.968829	0.0274014	0.688193	0.738443	24912	6228	7036	5936	5776	6164	23862	5965.5	6317	5609	5805	6131	26027	6506.75	7244	6285	5708	6790
	ORF-T	YDL052C	-0.120991	0.124596	0.166189	0.0598782	0.445366	0.512027	9720	2430	2090	2392	2342	2896	8560	2140	1978	2258	1975	2349	10407	2601.75	2116	2741	2406	3144
	ORF-T	YDL053C	-0.253422	0.000664001	0.0012492	-0.0431228	0.560741	0.622108	11347	2836.75	2524	2476	2963	3384	9129	2282.25	1986	2127	2450	2566	11288	2822	2204	3038	2745	3301
	ORF-T	YDL054C	-0.150281	0.0430136	0.0631547	0.0257308	0.727342	0.773643	5985	1496.25	1211	1484	1453	1837	5196	1299	996	1305	1347	1548	6292	1573	1079	1857	1519	1837
	ORF-T	YDL055C	-0.444642	6.89509e-13	2.09446e-12	-0.529173	1.35076e-17	5.23064e-17	286377	71594.2	72801	67772	67077	78727	202664	50666	44586	50506	50420	57152	203509	50877.2	46750	53687	46115	56957
	ORF-T	YDL056W	-0.142668	0.0366667	0.0544504	-0.154232	0.0237198	0.036725	9305	2326.25	2350	2128	2169	2658	8097	2024.25	1958	2028	1837	2274	8621	2155.25	1898	2415	1774	2534
	ORF-T	YDL057W	-0.34299	0.0140134	0.0223572	-0.407273	0.00349406	0.00616552	1174	293.5	216	274	321	363	899	224.75	150	264	208	277	909	227.25	148	266	249	246
	ORF-T	YDL058W	-0.238359	0.000737505	0.00138215	-0.184676	0.00880307	0.0146807	19105	4776.25	4768	5417	3929	4991	15682	3920.5	4206	4609	2882	3985	17446	4361.5	4601	5241	3043	4561
	ORF-T	YDL059C	0.266747	0.00978597	0.0160074	0.177141	0.0861251	0.119396	1255	313.75	227	291	367	370	1479	369.75	216	366	449	448	1480	370	218	415	347	500
	ORF-T	YDL060W	0.0327104	0.611473	0.667186	-0.0469623	0.46579	0.532704	17253	4313.25	5296	3936	3287	4734	16868	4217	5047	4097	3340	4384	17156	4289	5008	4418	2968	4762
	ORF-T	YDL061C	-0.132451	0.128492	0.170943	-0.100859	0.246987	0.306067	18357	4589.25	4785	4513	4919	4140	16098	4024.5	4053	3838	4078	4129	17515	4378.75	4089	4171	4207	5048
	ORF-T	YDL063C	0.114622	0.143518	0.188552	0.180349	0.0212661	0.0332384	20476	5119	6696	4462	4312	5006	21198	5299.5	6528	4407	5029	5234	23731	5932.75	7677	5492	4854	5708
	ORF-T	YDL064W	-0.0974309	0.19993	0.252592	-0.0690726	0.362198	0.427491	5933	1483.25	1467	1569	1427	1470	5349	1337.25	1176	1292	1338	1543	5820	1455	1248	1604	1325	1643
	ORF-T	YDL065C	-0.150548	0.161037	0.208715	-0.0930258	0.383757	0.449341	2680	670	507	622	717	834	2299	574.75	493	623	518	665	2594	648.5	495	626	581	892
	ORF-T	YDL066W	-0.0133598	0.839488	0.868809	0.178092	0.0068785	0.0116653	34431	8607.75	8008	8632	8174	9617	32868	8217	7033	8870	8013	8952	39969	9992.25	9066	11128	9006	10769
	ORF-T	YDL067C	-0.077069	0.300976	0.361765	0.0479644	0.516662	0.580415	4101	1025.25	810	950	1151	1190	3802	950.5	606	921	1095	1180	4409	1102.25	732	1073	1117	1487
	ORF-T	YDL068W	1.5981	5.69683e-10	1.55004e-09	1.11408	2.66706e-05	5.94438e-05	71	17.75	16	20	18	17	207	51.75	50	37	54	66	160	40	38	60	28	34
	ORF-T	YDL069C	-0.10845	0.277692	0.336939	-0.114077	0.251544	0.311167	1657	414.25	397	396	417	447	1499	374.75	255	395	414	435	1582	395.5	317	448	357	460
	ORF-T	YDL070W	-0.161845	0.0339837	0.0507933	-0.249313	0.00109141	0.00206648	37161	9290.25	8389	8232	10041	10499	31778	7944.5	7657	7532	8345	8244	31880	7970	7918	7957	7440	8565
	ORF-T	YDL071C	1.72083	3.51981e-14	1.11234e-13	1.73389	1.60035e-14	5.63923e-14	85	21.25	22	18	21	24	270	67.5	76	52	69	73	292	73	51	84	67	90
	ORF-T	YDL072C	-0.18598	0.021244	0.0329441	-0.0593847	0.46148	0.528489	19324	4831	3482	4491	5446	5905	16660	4165	2426	4394	4932	4908	19426	4856.5	2701	5844	5076	5805
	ORF-T	YDL073W	-0.00806767	0.895865	0.915206	-0.0117065	0.849066	0.87721	7838	1959.5	2099	1988	1808	1943	7495	1873.75	2018	1811	1707	1959	7990	1997.5	2137	2081	1662	2110
	ORF-T	YDL074C	-0.0605951	0.353691	0.416869	-0.0328027	0.615206	0.671259	20939	5234.75	5365	4690	5152	5732	19267	4816.75	4951	4578	4718	5020	20990	5247.5	5370	5327	4515	5778
	ORF-T	YDL075W	0.0116291	0.86962	0.894229	0.0486334	0.49247	0.557734	117154	29288.5	31270	30447	28555	26882	113386	28346.5	27710	29151	27105	29420	124074	31018.5	33412	30724	27874	32064
	ORF-T	YDL076C	-0.0404492	0.634357	0.687717	-0.195499	0.021693	0.0338333	5319	1329.75	1061	1276	1383	1599	5002	1250.5	898	1356	1312	1436	4870	1217.5	727	1379	1205	1559
	ORF-T	YDL077C	0.0049902	0.942984	0.953283	-0.18443	0.00834892	0.0139925	8013	2003.25	1785	2069	1949	2210	7803	1950.75	1568	2126	1722	2387	7312	1828	1412	2195	1600	2105
	ORF-T	YDL078C	-0.171086	0.00913004	0.0149906	-0.19027	0.00371721	0.00653928	17996	4499	3703	4244	4640	5409	15441	3860.25	2878	3833	4253	4477	16145	4036.25	3168	4396	4026	4555
	ORF-T	YDL079C	1.23016	5.00072e-19	1.82975e-18	1.16996	2.35878e-17	9.05388e-17	2900	725	233	687	889	1091	6495	1623.75	548	1471	2080	2396	6509	1627.25	652	1688	1393	2776
	ORF-T	YDL080C	0.0764178	0.283282	0.343001	-0.0111919	0.875133	0.899169	5348	1337	1262	1248	1272	1566	5429	1357.25	1184	1356	1320	1569	5477	1369.25	1100	1557	1193	1627
	ORF-T	YDL081C	-0.0109095	0.897168	0.916241	0.0423338	0.61604	0.672054	131117	32779.2	29259	32060	36668	33130	126680	31670	22713	29814	37993	36160	137696	34424	34545	32443	33691	37017
	ORF-T	YDL082W	-0.0331147	0.669982	0.720426	-0.0556386	0.474067	0.540366	101782	25445.5	26564	26027	24745	24446	95636	23909	22410	24289	23252	25685	100435	25108.8	27618	24364	23153	25300
	ORF-T	YDL083C	-0.0820357	0.303523	0.36448	-0.116235	0.14497	0.191113	133228	33307	34365	34737	32766	31360	121084	30271	27299	30854	30822	32109	125760	31440	29860	32361	31038	32501
	ORF-T	YDL084W	-0.107204	0.128889	0.171392	0.043957	0.533373	0.596493	121561	30390.2	30311	29310	30310	31630	108582	27145.5	25454	27063	26813	29252	128594	32148.5	31576	32029	29039	35950
	ORF-T	YDL085C-A	-0.563532	9.14092e-12	2.6717e-11	-0.668272	6.43419e-16	2.37205e-15	4326	1081.5	959	1039	1183	1145	2813	703.25	615	740	714	744	2793	698.25	591	750	657	795
	ORF-T	YDL085W	-0.0694423	0.451519	0.515174	0.062728	0.496114	0.560909	11440	2860	3039	2600	2956	2845	10462	2615.5	2521	2619	2696	2626	12261	3065.25	2590	3137	2740	3794
	ORF-T	YDL086C-A	1.8901	7.16969e-60	7.47133e-59	1.58375	9.98925e-42	7.71051e-41	407	101.75	100	97	107	103	1455	363.75	337	342	356	420	1255	313.75	267	333	301	354
	ORF-T	YDL086W	-0.14028	0.0311022	0.046901	0.0183452	0.776404	0.81665	6404	1601	1415	1645	1693	1651	5598	1399.5	1206	1388	1442	1562	6668	1667	1363	1828	1617	1860
	ORF-T	YDL087C	0.139398	0.144696	0.189922	0.171051	0.0724357	0.102002	2309	577.25	531	546	539	693	2439	609.75	556	633	576	674	2687	671.75	515	817	577	778
	ORF-T	YDL088C	0.0125807	0.857174	0.883006	-0.0833182	0.233522	0.291374	9398	2349.5	2293	2145	2325	2635	9126	2281.5	2099	2194	2183	2650	9143	2285.75	1838	2513	2062	2730
	ORF-T	YDL089W	0.0881876	0.291621	0.351881	0.0364069	0.663074	0.715913	4742	1185.5	1000	1160	1280	1302	4873	1218.25	966	1138	1332	1437	5069	1267.25	838	1441	1170	1620
	ORF-T	YDL090C	-0.0444638	0.570975	0.630374	-0.132227	0.0919089	0.126598	3677	919.25	805	847	964	1061	3448	862	661	958	873	956	3455	863.75	685	979	812	979
	ORF-T	YDL091C	-0.333173	1.8685e-05	3.99601e-05	-0.671838	1.35165e-17	5.23249e-17	4102	1025.5	703	961	1190	1248	3157	789.25	494	791	902	970	2671	667.75	392	716	683	880
	ORF-T	YDL092W	-0.0813532	0.17124	0.22034	0.0129953	0.826269	0.85881	9483	2370.75	2390	2149	2428	2516	8609	2152.25	2080	2092	2149	2288	9804	2451	2467	2433	2212	2692
	ORF-T	YDL093W	-0.529495	1.67158e-11	4.84438e-11	-0.544988	3.90812e-12	1.27378e-11	6511	1627.75	1447	1616	1547	1901	4341	1085.25	1057	1087	966	1231	4577	1144.25	1144	1215	978	1240
	ORF-T	YDL094C	1.00941	3.1493e-07	7.58727e-07	0.910099	4.22826e-06	1.00871e-05	117	29.25	36	27	25	29	226	56.5	67	54	53	52	225	56.25	56	70	45	54
	ORF-T	YDL095W	-0.336328	4.21658e-07	1.00744e-06	-0.237996	0.000336698	0.000677134	45802	11450.5	10430	12174	10631	12567	35001	8750.25	7882	9638	7505	9976	39975	9993.75	8932	11057	8441	11545
	ORF-T	YDL097C	-0.177686	0.0123974	0.019932	-0.0255631	0.71844	0.765459	29067	7266.75	5583	6709	7659	9116	24519	6129.75	5000	5952	6311	7256	29274	7318.5	5539	7493	6950	9292
	ORF-T	YDL098C	-0.334469	0.000171546	0.000341906	-0.269909	0.00220523	0.00400554	1814	453.5	422	456	474	462	1387	346.75	306	358	337	386	1546	386.5	358	422	346	420
	ORF-T	YDL099W	-0.291876	0.000174462	0.000347663	-0.250165	0.00122756	0.00231287	5097	1274.25	943	1330	1271	1553	3982	995.5	794	1077	961	1150	4422	1105.5	812	1158	983	1469
	ORF-T	YDL100C	-0.0941301	0.16831	0.216987	0.0413202	0.545039	0.607611	49960	12490	10782	11364	12778	15036	45003	11250.8	9239	10946	11734	13084	52570	13142.5	10984	13674	12693	15219
	ORF-T	YDL101C	-0.258801	0.00119503	0.00218756	-0.230101	0.00381767	0.00670484	3989	997.25	807	1049	1076	1057	3210	802.5	652	795	841	922	3484	871	750	954	789	991
	ORF-T	YDL102W	-0.140739	0.0256139	0.0392123	-0.165416	0.00860595	0.0143833	7882	1970.5	2014	1971	1696	2201	6871	1717.75	1782	1755	1476	1858	7258	1814.5	1949	1983	1340	1986
	ORF-T	YDL103C	-0.0533624	0.41845	0.482163	-0.0594051	0.367129	0.432707	12495	3123.75	2560	3182	3130	3623	11635	2908.75	2225	3082	2869	3459	12352	3088	2453	3418	2745	3736
	ORF-T	YDL104C	-0.416253	0.000160766	0.000321025	-0.891634	3.03145e-15	1.09187e-14	1349	337.25	292	304	341	412	969	242.25	200	259	253	257	750	187.5	143	187	175	245
	ORF-T	YDL105W	-0.420412	7.99217e-05	0.000163215	-0.443941	2.91988e-05	6.48738e-05	1937	484.25	459	439	470	569	1388	347	331	360	348	349	1465	366.25	317	419	321	408
	ORF-T	YDL106C	-0.26201	0.0015367	0.00278208	-0.265198	0.00130775	0.00245193	4861	1215.25	970	1300	1130	1461	3951	987.75	712	1037	870	1332	4244	1061	684	1195	903	1462
	ORF-T	YDL107W	-0.431161	8.81085e-05	0.00017953	-0.484003	1.04924e-05	2.42412e-05	2482	620.5	440	510	702	830	1760	440	311	433	473	543	1822	455.5	316	511	388	607
	ORF-T	YDL108W	-0.16145	0.0278811	0.042422	-0.121942	0.094854	0.130216	3389	847.25	793	811	802	983	2928	732	599	724	721	884	3200	800	721	799	714	966
	ORF-T	YDL109C	-0.166264	0.114989	0.154578	-0.404213	0.000142353	0.000296927	1755	438.75	431	453	389	482	1506	376.5	348	414	338	406	1373	343.25	309	438	274	352
	ORF-T	YDL110C	0.178534	0.0557641	0.0803362	0.191744	0.0394098	0.058572	4251	1062.75	502	994	1249	1506	4798	1199.5	428	1330	1466	1574	5171	1292.75	459	1578	1321	1813
	ORF-T	YDL111C	0.0870901	0.215293	0.269355	0.0723778	0.302742	0.365794	9664	2416	3000	2197	2162	2305	9817	2454.25	2793	2202	2335	2487	10334	2583.5	2825	2699	2218	2592
	ORF-T	YDL112W	0.0636127	0.40025	0.464492	0.00279032	0.970535	0.976386	15987	3996.75	4788	4774	3016	3409	16006	4001.5	4930	4072	2974	4030	16676	4169	5466	4671	2604	3935
	ORF-T	YDL113C	-0.185506	0.0109762	0.0177983	-0.131139	0.0713238	0.100671	9015	2253.75	1562	2141	2514	2798	7741	1935.25	1136	2005	2217	2383	8626	2156.5	1208	2418	2122	2878
	ORF-T	YDL115C	-0.139786	0.171332	0.220413	0.0330175	0.74461	0.788374	2993	748.25	501	720	787	985	2577	644.25	467	688	696	726	3133	783.25	553	830	712	1038
	ORF-T	YDL116W	0.0130577	0.829875	0.861179	-0.0496253	0.414052	0.480862	15192	3798	3983	3382	3699	4128	14724	3681	3555	3491	3614	4064	15056	3764	3747	3854	3203	4252
	ORF-T	YDL117W	0.0964806	0.142434	0.187361	-0.0107299	0.870479	0.895432	11525	2881.25	3524	2624	2622	2755	11828	2957	3386	2689	2568	3185	11718	2929.5	3232	2940	2305	3241
	ORF-T	YDL119C	-0.29996	0.0312282	0.0470855	-0.373967	0.00709715	0.0120216	1152	288	194	264	353	341	887	221.75	171	220	253	243	933	233.25	139	219	207	368
	ORF-T	YDL120W	0.379583	1.18846e-07	2.92207e-07	0.437131	9.62029e-10	2.82876e-09	5137	1284.25	1218	1291	1366	1262	6444	1611	1355	1660	1685	1744	7144	1786	1489	2004	1818	1833
	ORF-T	YDL121C	-0.0207649	0.751176	0.794265	0.258459	7.42206e-05	0.000159374	13138	3284.5	3744	2681	3467	3246	12422	3105.5	3291	2595	3402	3134	16027	4006.75	4526	3637	3708	4156
	ORF-T	YDL122W	0.0495267	0.45395	0.517622	0.0134255	0.839101	0.869047	29654	7413.5	8901	6105	6609	8039	29300	7325	8228	6438	6959	7675	30528	7632	8437	7448	6211	8432
	ORF-T	YDL123W	-0.114484	0.426734	0.49087	-0.149305	0.29875	0.362006	1218	304.5	241	311	366	300	1083	270.75	214	319	300	250	1130	282.5	196	321	314	299
	ORF-T	YDL124W	0.0645736	0.440021	0.504051	0.194752	0.0198343	0.031158	27440	6860	3277	7056	7718	9389	28101	7025.25	2902	7840	8754	8605	32194	8048.5	3671	10124	8898	9501
	ORF-T	YDL125C	0.155907	0.0140172	0.0223605	0.213268	0.000766832	0.00147639	19142	4785.5	3799	4991	5417	4935	20698	5174.5	3608	5470	5844	5776	22733	5683.25	4413	6171	6017	6132
	ORF-T	YDL126C	-0.00607629	0.927914	0.940969	0.175257	0.00904481	0.0150573	111236	27809	21865	26377	26488	36506	105849	26462.2	21177	26889	25191	32592	128866	32216.5	26028	33846	26884	42108
	ORF-T	YDL127W	-0.340001	0.00297426	0.00520127	-0.30006	0.00866125	0.0144681	2933	733.25	853	670	655	755	2225	556.25	629	546	471	579	2425	606.25	527	711	576	611
	ORF-T	YDL128W	0.0833936	0.209746	0.263209	0.167571	0.0116465	0.019056	21251	5312.75	4907	4790	5589	5965	21690	5422.5	4610	5169	5949	5962	24415	6103.75	5466	6509	5811	6629
	ORF-T	YDL129W	0.228711	0.0230512	0.0355207	0.058571	0.561178	0.622484	3785	946.25	1177	740	893	975	4217	1054.25	1206	993	1039	979	3975	993.75	1041	998	956	980
	ORF-T	YDL130W	-0.108564	0.18709	0.238101	-0.0217109	0.791896	0.829972	73794	18448.5	19394	19397	18359	16644	65686	16421.5	14467	16995	16970	17254	74538	18634.5	21788	18505	17106	17139
	ORF-T	YDL130W-A	-0.00240088	0.984118	0.987153	-0.0819428	0.499182	0.563926	4499	1124.75	502	976	1339	1682	4544	1136	338	1270	1520	1416	4627	1156.75	337	1374	1209	1707
	ORF-T	YDL131W	-0.0499523	0.441438	0.505218	0.00305416	0.962402	0.969357	15649	3912.25	3613	4177	3517	4342	14575	3643.75	3195	3966	3221	4193	16148	4037	3523	4541	3416	4668
	ORF-T	YDL132W	0.146599	0.0339244	0.0507169	0.20313	0.00326859	0.00579427	21562	5390.5	4250	5291	5581	6440	22951	5737.75	4412	5993	5859	6687	25716	6429	4467	7449	5915	7885
	ORF-T	YDL133C-A	-0.0194597	0.799805	0.835375	0.106532	0.164902	0.214601	56487	14121.8	14808	10596	17102	13981	53175	13293.8	13414	11417	15219	13125	61809	15452.2	17690	12934	15022	16163
	ORF-T	YDL133W	-0.355083	3.60674e-07	8.663e-07	-0.313385	6.47228e-06	1.52398e-05	6578	1644.5	1336	1505	1630	2107	4943	1235.75	955	1211	1304	1473	5441	1360.25	992	1477	1292	1680
	ORF-T	YDL134C	-0.0360101	0.615836	0.67108	-0.022922	0.749337	0.792387	24887	6221.75	5606	5579	6176	7526	23458	5864.5	4585	5538	6543	6792	25100	6275	5084	6867	6050	7099
	ORF-T	YDL135C	-0.225923	0.00074746	0.00139978	-0.233722	0.000474242	0.000938714	11207	2801.75	2246	2681	2989	3291	9178	2294.5	1908	2412	2390	2468	9778	2444.5	1929	2685	2311	2853
	ORF-T	YDL136W	-0.115769	0.122366	0.163507	-0.216203	0.00392567	0.00687453	53605	13401.2	15013	13185	12934	12473	47420	11855	11925	11930	11604	11961	47166	11791.5	12361	12266	10844	11695
	ORF-T	YDL137W	-0.957705	1.01219e-37	6.00119e-37	-0.473909	1.39575e-10	4.25708e-10	34628	8657	6848	7690	8930	11160	17051	4262.75	3331	4303	4383	5034	25389	6347.25	5035	6504	6220	7630
	ORF-T	YDL138W	0.0744065	0.394413	0.45881	-0.15056	0.085867	0.119065	3765	941.25	921	897	958	989	3807	951.75	965	1014	910	918	3485	871.25	776	996	811	902
	ORF-T	YDL139C	-0.0684718	0.590303	0.648439	-0.180352	0.156184	0.20424	1060	265	234	231	283	312	969	242.25	205	254	248	262	964	241	176	246	247	295
	ORF-T	YDL140C	-0.266112	0.0023687	0.00419492	-0.184146	0.035246	0.0528732	44087	11021.8	11741	14910	7779	9657	34952	8738	9710	9638	6058	9546	39798	9949.5	12016	11575	6482	9725
	ORF-T	YDL141W	0.00805325	0.897663	0.916599	-0.0627989	0.315688	0.378802	6916	1729	1779	1865	1451	1821	6681	1670.25	1656	1724	1451	1850	6837	1709.25	1789	1943	1255	1850
	ORF-T	YDL142C	-0.108125	0.200194	0.25285	-0.03412	0.684077	0.735146	2866	716.5	582	681	719	884	2586	646.5	438	652	715	781	2899	724.75	485	817	710	887
	ORF-T	YDL143W	-0.0746095	0.28156	0.341046	0.0322914	0.640719	0.694733	28070	7017.5	6539	6806	6559	8166	25592	6398	6157	6546	5738	7151	29571	7392.75	7140	7370	6020	9041
	ORF-T	YDL144C	-0.368949	0.00114749	0.002106	-0.367062	0.00117236	0.00221247	2019	504.75	364	576	527	552	1506	376.5	292	436	337	441	1623	405.75	315	423	327	558
	ORF-T	YDL145C	-0.123083	0.0548932	0.0792256	-0.0660248	0.302912	0.36593	83518	20879.5	22052	22452	16985	22029	73665	18416.2	18100	19511	15434	20620	82210	20552.5	21160	23918	15398	21734
	ORF-T	YDL146W	0.0662168	0.469684	0.532737	-0.0747434	0.415279	0.482153	7290	1822.5	1544	1693	1894	2159	7468	1867	1263	1883	2091	2231	7312	1828	1026	2137	1862	2287
	ORF-T	YDL147W	0.0122902	0.863532	0.888688	0.163413	0.0221829	0.034548	43838	10959.5	8990	9681	11848	13319	42232	10558	8791	10282	11387	11772	50201	12550.2	10099	13163	11850	15089
	ORF-T	YDL148C	0.104046	0.117386	0.157516	0.194952	0.00331425	0.00586456	22518	5629.5	7085	4598	4805	6030	23155	5788.75	7184	4955	5078	5938	26383	6595.75	7885	6110	4977	7411
	ORF-T	YDL149W	-0.0854699	0.305159	0.366133	-0.0664762	0.42324	0.489648	3645	911.25	548	996	980	1121	3336	834	464	936	921	1015	3628	907	491	1206	841	1090
	ORF-T	YDL150W	0.119164	0.0463802	0.0677642	0.149804	0.0120848	0.0197169	9200	2300	2956	2073	1905	2266	9563	2390.75	2928	2164	2038	2433	10464	2616	3287	2491	2004	2682
	ORF-T	YDL153C	-0.335338	0.0157117	0.0248263	-0.112801	0.413648	0.480525	3806	951.5	843	1014	810	1139	2944	736	940	752	484	768	3711	927.75	993	762	646	1310
	ORF-T	YDL154W	-0.519773	1.80291e-08	4.59958e-08	-0.786164	3.54658e-17	1.35393e-16	2336	584	534	593	582	627	1569	392.25	344	407	393	425	1388	347	327	371	319	371
	ORF-T	YDL155W	-0.0829178	0.167737	0.216403	-0.20089	0.000842007	0.00161402	8005	2001.25	1902	1986	1920	2197	7279	1819.75	1664	1793	1754	2068	7165	1791.25	1768	1923	1469	2005
	ORF-T	YDL156W	-0.560724	6.99825e-10	1.89884e-09	-0.629575	4.2004e-12	1.36764e-11	2502	625.5	531	642	575	754	1628	407	367	429	366	466	1663	415.75	354	478	352	479
	ORF-T	YDL157C	-0.240333	0.000200648	0.000398094	-0.0862907	0.179663	0.231413	10059	2514.75	2699	2369	2368	2623	8177	2044.25	2164	2027	1977	2009	9702	2425.5	2555	2509	2197	2441
	ORF-T	YDL158C	-0.0944841	0.394791	0.459124	0.0268524	0.807789	0.842882	2191	547.75	594	544	498	555	1973	493.25	538	487	487	461	2287	571.75	574	566	508	639
	ORF-T	YDL159W	-0.110046	0.168964	0.217724	-0.098478	0.216987	0.272944	4669	1167.25	1057	1077	1134	1401	4139	1034.75	981	1026	1021	1111	4479	1119.75	961	1283	971	1264
	ORF-T	YDL160C	0.0920938	0.226198	0.281516	-0.00658349	0.931084	0.943282	36606	9151.5	8539	9432	7951	10684	37639	9409.75	8108	9865	8267	11399	38028	9507	7320	11670	7337	11701
	ORF-T	YDL160C-A	-0.0597945	0.500631	0.562805	-0.123005	0.165409	0.215172	2095	523.75	519	519	523	534	1936	484	438	464	525	509	1977	494.25	429	582	471	495
	ORF-T	YDL161W	-0.369236	3.05765e-05	6.42963e-05	-0.314753	0.000357414	0.000716296	8009	2002.25	1399	1880	1934	2796	5858	1464.5	1161	1590	1293	1814	6682	1670.5	1066	1753	1434	2429
	ORF-T	YDL164C	-0.420407	1.05937e-07	2.61023e-07	-0.554371	2.65847e-12	8.71408e-12	5458	1364.5	1188	1413	1397	1460	3924	981	877	1000	944	1103	3801	950.25	893	917	916	1075
	ORF-T	YDL165W	-0.106522	0.128183	0.170596	-0.0672317	0.335235	0.39916	5635	1408.75	1234	1396	1441	1564	5055	1263.75	1020	1237	1334	1464	5535	1383.75	1134	1617	1260	1524
	ORF-T	YDL166C	-0.178614	0.0815072	0.113691	0.114872	0.254935	0.314931	1766	441.5	462	356	403	545	1495	373.75	372	361	301	461	1959	489.75	558	393	419	589
	ORF-T	YDL167C	0.0646217	0.39209	0.456477	0.0850551	0.259517	0.319626	10222	2555.5	3393	2253	1974	2602	10318	2579.5	3556	2113	2085	2564	11054	2763.5	3599	2563	2203	2689
	ORF-T	YDL168W	0.0564759	0.57192	0.631198	0.160876	0.105965	0.143712	2601	650.25	524	743	644	690	2607	651.75	538	711	617	741	3007	751.75	675	750	586	996
	ORF-T	YDL169C	-0.33882	0.0170361	0.0268055	-0.348256	0.0135637	0.0219421	879	219.75	81	195	260	343	680	170	51	181	209	239	725	181.25	50	214	182	279
	ORF-T	YDL170W	-0.361656	0.000123215	0.000248113	-0.1377	0.138952	0.183964	2680	670	601	639	648	792	2000	500	477	522	472	529	2495	623.75	565	697	563	670
	ORF-T	YDL171C	0.827816	5.3299e-16	1.77179e-15	0.786368	1.26769e-14	4.47697e-14	38335	9583.75	9660	12733	7868	8074	64815	16203.8	15227	17557	12913	19118	67780	16945	18043	19836	11768	18133
	ORF-T	YDL173W	-0.399399	2.12414e-08	5.40171e-08	-0.154085	0.0296827	0.0451633	12172	3043	2527	2867	3164	3614	8849	2212.25	1844	2205	2322	2478	11257	2814.25	2045	3106	2836	3270
	ORF-T	YDL174C	-0.462868	0.000226019	0.000446059	-0.491156	9.16544e-05	0.000195191	9847	2461.75	1491	2668	2764	2924	6947	1736.75	999	1830	1868	2250	7160	1790	1208	1994	1581	2377
	ORF-T	YDL175C	0.513168	2.4868e-12	7.42237e-12	0.589721	6.50798e-16	2.39855e-15	3580	895	889	900	835	956	4917	1229.25	1137	1295	1169	1316	5558	1389.5	1162	1626	1217	1553
	ORF-T	YDL176W	-0.256937	0.00349091	0.00605632	-0.324003	0.00022698	0.000463014	3420	855	834	896	742	948	2740	685	672	670	675	723	2809	702.25	661	800	579	769
	ORF-T	YDL177C	-0.151855	0.195467	0.24752	-0.163318	0.162567	0.21191	1325	331.25	351	296	369	309	1148	287	274	313	271	290	1219	304.75	253	373	276	317
	ORF-T	YDL178W	-0.00740452	0.915414	0.9315	0.0834587	0.2299	0.28725	9636	2409	2180	2159	2493	2804	9213	2303.25	1953	2332	2366	2562	10500	2625	2058	2773	2617	3052
	ORF-T	YDL179W	-0.0255725	0.80434	0.839075	-0.137769	0.182581	0.234527	3716	929	1032	792	963	929	3506	876.5	922	771	858	955	3440	860	740	848	853	999
	ORF-T	YDL180W	-0.102235	0.172004	0.221211	-0.15707	0.0356728	0.0534249	5041	1260.25	1097	1262	1354	1328	4601	1150.25	772	1145	1319	1365	4691	1172.75	822	1273	1220	1376
	ORF-T	YDL181W	1.04865	1.56124e-13	4.84335e-13	0.95261	2.18507e-11	6.88987e-11	868	217	77	257	264	270	1797	449.25	123	488	621	565	1713	428.25	171	537	359	646
	ORF-T	YDL182W	0.0935546	0.191365	0.243054	0.137787	0.0541968	0.0783721	19024	4756	5069	5056	4084	4815	19550	4887.5	5098	5461	4033	4958	21552	5388	5503	6635	4417	4997
	ORF-T	YDL183C	-0.0553205	0.694577	0.742864	-0.159818	0.256699	0.31671	1045	261.25	188	216	286	355	951	237.75	186	260	242	263	942	235.5	192	264	221	265
	ORF-T	YDL184C	-0.00407138	0.957282	0.96489	-0.0263272	0.729083	0.775105	93582	23395.5	24426	21060	25952	22144	89693	22423.2	20628	20614	25192	23259	93823	23455.8	25205	20805	23080	24733
	ORF-T	YDL185W	-0.209873	0.00112041	0.00205868	-0.0662683	0.303245	0.366227	151925	37981.2	32722	47099	29555	42549	127111	31777.8	24917	38088	24820	39286	149661	37415.2	32895	46252	26309	44205
	ORF-T	YDL187C	1.48681	1.16808e-28	5.43819e-28	1.27679	2.63811e-21	1.14147e-20	359	89.75	108	78	89	84	966	241.5	296	212	248	210	885	221.25	221	210	220	234
	ORF-T	YDL188C	0.130217	0.0481318	0.0701457	0.173211	0.00838337	0.0140465	8276	2069	1650	2089	2095	2442	8700	2175	1838	2245	2029	2588	9606	2401.5	1900	2653	2133	2920
	ORF-T	YDL189W	-0.0726815	0.268162	0.326845	-0.0544336	0.405609	0.47231	6863	1715.75	1688	1639	1558	1978	6270	1567.5	1583	1552	1375	1760	6791	1697.75	1604	1828	1409	1950
	ORF-T	YDL190C	0.00260192	0.968905	0.97436	0.0923735	0.165842	0.215647	21596	5399	4585	5147	5675	6189	20805	5201.25	4404	5146	5301	5954	23621	5905.25	4961	6472	5437	6751
	ORF-T	YDL191W	-0.00372063	0.957856	0.965085	-0.00924985	0.895473	0.914274	85609	21402.2	23353	21597	20844	19815	81915	20478.8	20226	20735	20186	20768	86938	21734.5	22362	22550	20901	21125
	ORF-T	YDL192W	-0.178848	0.00721895	0.0120193	-0.127478	0.0554038	0.0799626	81188	20297	21648	19638	19566	20336	68920	17230	16846	17151	17473	17450	76086	19021.5	18942	19791	17714	19639
	ORF-T	YDL193W	-0.187727	0.00270181	0.00475234	-0.103378	0.0970084	0.132771	8374	2093.5	1971	1934	2197	2272	7083	1770.75	1506	1768	1901	1908	8002	2000.5	1720	2070	1902	2310
	ORF-T	YDL194W	-0.199867	0.073981	0.103901	-0.28442	0.0109877	0.0180477	2632	658	428	708	646	850	2187	546.75	415	550	504	718	2230	557.5	426	555	431	818
	ORF-T	YDL195W	-0.323954	0.000290036	0.000566755	-0.262962	0.00320952	0.00569753	22115	5528.75	5903	6918	4197	5097	17084	4271	4583	4734	2766	5001	18883	4720.75	4994	5463	3382	5044
	ORF-T	YDL197C	-0.212958	0.00335286	0.00582559	-0.370785	3.51529e-07	9.02631e-07	4623	1155.75	959	1291	1091	1282	3860	965	761	1132	857	1110	3719	929.75	712	1140	740	1127
	ORF-T	YDL198C	-0.741096	2.59106e-16	8.69309e-16	-0.523593	5.19916e-09	1.47871e-08	6664	1666	1107	1475	1814	2268	3798	949.5	664	931	1064	1139	4711	1177.75	843	1131	1180	1557
	ORF-T	YDL199C	-0.0291613	0.794777	0.831082	-0.0541688	0.627947	0.683415	1904	476	309	510	458	627	1846	461.5	236	534	464	612	1977	494.25	216	665	427	669
	ORF-T	YDL200C	-0.376852	0.00139474	0.00253775	-0.497462	2.42363e-05	5.42568e-05	1881	470.25	375	405	501	600	1367	341.75	321	334	357	355	1364	341	253	348	336	427
	ORF-T	YDL201W	-0.00568081	0.926335	0.940113	0.00541394	0.929662	0.942218	10846	2711.5	3323	2487	2379	2657	10332	2583	2847	2362	2357	2766	11189	2797.25	3423	2773	2167	2826
	ORF-T	YDL202W	-0.605461	4.47963e-10	1.22437e-09	-0.501599	1.96124e-07	5.11567e-07	3668	917	811	824	903	1130	2301	575.25	541	544	609	607	2639	659.75	580	642	675	742
	ORF-T	YDL203C	-0.083852	0.304833	0.365777	-0.257758	0.00164708	0.00304716	5563	1390.75	1560	1371	1196	1436	5036	1259	1495	1206	1105	1230	4792	1198	1206	1372	902	1312
	ORF-T	YDL204W	0.748057	3.59808e-08	9.06454e-08	0.434705	0.00134402	0.00251659	3309	827.25	371	847	1024	1067	5247	1311.75	644	1314	1643	1646	4631	1157.75	507	1364	1064	1696
	ORF-T	YDL205C	0.216911	0.00073711	0.00138162	0.0495303	0.441238	0.507784	10469	2617.25	2601	2429	2467	2972	11715	2928.75	2694	2613	3156	3252	11080	2770	2656	2831	2591	3002
	ORF-T	YDL206W	0.124457	0.153127	0.199626	-0.137876	0.114447	0.154209	4990	1247.5	915	1171	1355	1549	5244	1311	894	1286	1602	1462	4718	1179.5	711	1265	1201	1541
	ORF-T	YDL207W	-0.0906614	0.200759	0.253452	-0.104072	0.141207	0.186579	5839	1459.75	1599	1275	1402	1563	5260	1315	1362	1293	1214	1391	5579	1394.75	1413	1493	1133	1540
	ORF-T	YDL208W	-0.0719065	0.302356	0.363217	-0.0340909	0.624638	0.680087	30398	7599.5	8657	7091	7016	7634	27757	6939.25	7447	6469	6673	7168	30433	7608.25	8630	7623	6586	7594
	ORF-T	YDL209C	-0.533158	6.57241e-06	1.45566e-05	-0.449242	0.000129114	0.000270605	2020	505	531	409	453	627	1338	334.5	421	317	288	312	1523	380.75	452	351	295	425
	ORF-T	YDL210W	-0.296897	0.0738847	0.103789	-0.56757	0.000749889	0.00144596	445	111.25	126	85	119	115	350	87.5	74	78	97	101	312	78	70	78	57	107
	ORF-T	YDL211C	-0.63403	4.10594e-07	9.82481e-07	-0.759368	1.42587e-09	4.15413e-09	1829	457.25	512	426	431	460	1143	285.75	376	275	219	273	1116	279	304	280	206	326
	ORF-T	YDL212W	-0.0349883	0.645284	0.697655	-0.0267699	0.724643	0.771161	24730	6182.5	6628	5769	6359	5974	23228	5807	5402	5438	6397	5991	24852	6213	5646	6450	5763	6993
	ORF-T	YDL213C	-0.100608	0.161922	0.209798	-0.0831193	0.246831	0.305903	7491	1872.75	1935	1779	1719	2058	6728	1682	1846	1564	1491	1827	7305	1826.25	1937	1705	1458	2205
	ORF-T	YDL215C	0.104641	0.351293	0.414582	0.0803544	0.47404	0.540366	27234	6808.5	4874	6740	6872	8748	28017	7004.25	4846	7950	7122	8099	29959	7489.75	4798	9256	6446	9459
	ORF-T	YDL216C	-0.567069	6.50206e-07	1.53784e-06	-0.674861	3.08521e-09	8.85618e-09	1836	459	303	470	495	568	1179	294.75	235	270	321	353	1184	296	193	281	308	402
	ORF-T	YDL217C	-0.380283	0.000434502	0.000834396	-0.291363	0.00655788	0.0111589	1987	496.75	434	466	505	582	1460	365	372	384	337	367	1670	417.5	356	455	370	489
	ORF-T	YDL218W	-0.298011	0.0848783	0.117977	-0.63119	0.000363286	0.000727834	319	79.75	74	70	78	97	249	62.25	69	53	62	65	210	52.5	40	63	56	51
	ORF-T	YDL219W	-0.261186	0.00149916	0.00271761	-0.326133	7.2572e-05	0.000156046	4623	1155.75	1052	1041	1309	1221	3700	925	866	932	908	994	3769	942.25	917	965	889	998
	ORF-T	YDL220C	-0.288745	0.00148978	0.00270137	-0.576875	3.37226e-10	1.01224e-09	2355	588.75	502	666	537	650	1857	464.25	436	521	380	520	1633	408.25	372	513	314	434
	ORF-T	YDL222C	-0.699705	0.000607854	0.00114971	-0.686962	0.000680509	0.00132041	302	75.5	60	86	68	88	182	45.5	32	66	43	41	196	49	30	67	51	48
	ORF-T	YDL223C	-0.821233	1.1434e-08	2.9419e-08	-1.03167	9.60506e-13	3.19715e-12	4679	1169.75	789	1270	1101	1519	2513	628.25	474	765	574	700	2335	583.75	420	800	517	598
	ORF-T	YDL224C	-0.119511	0.163884	0.211993	-0.195176	0.0230669	0.0357971	8655	2163.75	2493	2555	1556	2051	7586	1896.5	1989	1993	1489	2115	7759	1939.75	1749	2475	1403	2132
	ORF-T	YDL225W	-0.0704467	0.294654	0.355108	-0.0148561	0.824687	0.85748	13455	3363.75	2890	3076	3500	3989	12268	3067	2677	2954	3247	3390	13692	3423	2742	3512	3187	4251
	ORF-T	YDL226C	-0.175529	0.0116108	0.0187625	-0.17855	0.0101569	0.0167612	15498	3874.5	3304	3735	3939	4520	13169	3292.25	2933	3421	3179	3636	14032	3508	3188	3628	3145	4071
	ORF-T	YDL227C	-0.766296	1.51815e-09	4.06701e-09	-1.14973	2.69723e-19	1.09636e-18	7625	1906.25	2384	1663	1739	1839	4315	1078.75	1346	973	915	1081	3547	886.75	1184	758	759	846
	ORF-T	YDL229W	-0.026129	0.728781	0.773914	-0.114149	0.130079	0.173139	361505	90376.2	92003	98050	81037	90415	342035	85508.8	79349	87712	77569	97405	344030	86007.5	94201	83901	68659	97269
	ORF-T	YDL230W	-0.224047	0.026865	0.0410138	-0.206059	0.0412348	0.0610484	2834	708.5	584	665	676	909	2362	590.5	405	625	583	749	2543	635.75	428	771	600	744
	ORF-T	YDL231C	-0.037807	0.599427	0.656755	-0.207659	0.00396587	0.00694205	13976	3494	3992	3044	3197	3743	13029	3257.25	3492	2936	3238	3363	12368	3092	3255	3236	2614	3263
	ORF-T	YDL232W	-0.141445	0.127147	0.169271	-0.0446062	0.629511	0.684922	5252	1313	1305	1192	1292	1463	4571	1142.75	1128	1057	1137	1249	5240	1310	1018	1473	1177	1572
	ORF-T	YDL233W	-0.215595	0.0208556	0.0323932	-0.286934	0.00208277	0.00379999	3108	777	631	861	737	879	2583	645.75	503	747	598	735	2673	668.25	426	809	572	866
	ORF-T	YDL234C	-0.349328	4.0977e-05	8.54299e-05	-0.423916	6.51845e-07	1.6425e-06	19093	4773.25	2918	5105	5340	5730	15050	3762.5	1706	4549	4089	4706	15314	3828.5	1670	4673	3995	4976
	ORF-T	YDL235C	0.142632	0.0802337	0.112013	0.0205539	0.801075	0.837391	4369	1092.25	1013	946	1149	1261	4630	1157.5	1038	1147	1116	1329	4573	1143.25	1001	1189	937	1446
	ORF-T	YDL236W	0.0444881	0.506427	0.568737	0.0760132	0.255134	0.315116	8441	2110.25	1952	1921	2144	2424	8379	2094.75	1747	2097	2319	2216	9093	2273.25	2076	2190	2322	2505
	ORF-T	YDL237W	-0.373426	4.52101e-09	1.18535e-08	-0.280861	9.57352e-06	2.21877e-05	13016	3254	2886	3164	3369	3597	9754	2438.5	1804	2440	2761	2749	10987	2746.75	2325	2865	2747	3050
	ORF-T	YDL238C	0.284628	0.00118158	0.00216481	0.0653108	0.457651	0.524958	3605	901.25	538	912	1001	1154	4306	1076.5	543	1171	1257	1335	3985	996.25	454	1193	1038	1300
	ORF-T	YDL239C	0.412215	4.81892e-06	1.07955e-05	0.123441	0.172925	0.223893	2928	732	459	748	826	895	3783	945.75	548	1087	1050	1098	3297	824.25	493	1103	805	896
	ORF-T	YDL240W	-0.29816	0.000440288	0.000844996	-0.336395	7.14897e-05	0.000153823	9453	2363.25	2551	2522	2198	2182	7395	1848.75	2089	1525	1879	1902	7692	1923	2175	2018	1723	1776
	ORF-T	YDL241W	0.35051	0.000580436	0.00109933	-0.0261562	0.798719	0.835548	2548	637	668	691	627	562	3118	779.5	763	874	730	751	2574	643.5	540	802	584	648
	ORF-T	YDL243C	-0.271377	0.14972	0.195687	-0.589996	0.00182829	0.00336619	1767	441.75	306	375	443	643	1354	338.5	324	362	322	346	1164	291	275	333	257	299
	ORF-T	YDL244W	0.27185	0.155971	0.202916	-0.298001	0.133968	0.177811	236	59	44	63	52	77	271	67.75	56	65	73	77	198	49.5	37	64	39	58
	ORF-T	YDL248W	0.382113	2.15952e-05	4.59976e-05	0.239907	0.00773117	0.0130191	2344	586	452	610	622	660	2986	746.5	486	768	930	802	2839	709.75	540	795	758	746
	ORF-T	YDR001C	0.0138503	0.859458	0.885071	0.121075	0.121293	0.162313	20697	5174.25	3305	5123	5110	7159	20274	5068.5	2879	5500	5148	6747	23696	5924	3103	6996	5215	8382
	ORF-T	YDR002W	-0.178251	0.00569828	0.00959702	-0.0768516	0.232909	0.290666	68094	17023.5	16496	15545	17338	18715	57948	14487	12739	13833	15343	16033	66197	16549.2	14879	16439	15806	19073
	ORF-T	YDR003W	-0.22876	0.00157483	0.00284704	-0.210459	0.00352981	0.00622515	6066	1516.5	1078	1389	1789	1810	5007	1251.75	812	1279	1526	1390	5373	1343.25	887	1505	1466	1515
	ORF-T	YDR003W-A	-0.16647	0.073337	0.103099	-0.192409	0.0379067	0.0564836	2061	515.25	388	485	599	589	1794	448.5	278	449	574	493	1850	462.5	324	510	511	505
	ORF-T	YDR004W	-0.106351	0.243286	0.300015	-0.240221	0.00849622	0.014213	2248	562	520	536	582	610	2003	500.75	490	489	486	538	1954	488.5	411	506	475	562
	ORF-T	YDR005C	0.0695488	0.365006	0.428453	0.0183539	0.811091	0.845492	9163	2290.75	1981	1959	2511	2712	9337	2334.25	1708	2153	2651	2825	9669	2417.25	1596	2633	2268	3172
	ORF-T	YDR006C	-0.108207	0.111292	0.15015	-0.196616	0.00382838	0.00672086	13211	3302.75	3606	3570	2751	3284	11756	2939	2960	3132	2561	3103	11860	2965	2799	3511	2342	3208
	ORF-T	YDR007W	-0.082236	0.261131	0.319166	0.0332093	0.647704	0.701288	4291	1072.75	1038	927	1095	1231	3889	972.25	906	951	954	1078	4496	1124	1097	1084	1013	1302
	ORF-T	YDR008C	1.14459	1.82826e-13	5.6565e-13	1.32072	4.55893e-18	1.78721e-17	217	54.25	54	48	58	57	463	115.75	99	123	112	129	563	140.75	104	139	124	196
	ORF-T	YDR009W	0.461975	0.00333028	0.00578874	-0.0179811	0.910872	0.926655	476	119	95	122	108	151	631	157.75	128	150	149	204	483	120.75	98	129	102	154
	ORF-T	YDR011W	-0.662124	3.36936e-11	9.64565e-11	-0.771007	1.22905e-14	4.34535e-14	41026	10256.5	10058	9788	8710	12470	24956	6239	7248	5866	4871	6971	24856	6214	6860	6717	4358	6921
	ORF-T	YDR012W	-0.563303	1.26232e-12	3.79893e-12	-0.415287	1.59172e-07	4.17675e-07	57759	14439.8	13463	15734	13265	15297	37788	9447	8115	10398	8258	11017	44255	11063.8	9887	11650	10547	12171
	ORF-T	YDR013W	-0.265516	0.00289359	0.00506648	-0.229061	0.0097223	0.0160985	2177	544.25	563	515	525	574	1744	436	411	392	447	494	1903	475.75	433	512	452	506
	ORF-T	YDR014W	-0.161155	0.0517968	0.0751071	-0.282557	0.000660274	0.00128331	3659	914.75	884	863	904	1008	3146	786.5	723	760	824	839	3088	772	640	831	763	854
	ORF-T	YDR014W-A	-0.391351	0.0929333	0.127995	-0.830775	0.000540576	0.00106189	170	42.5	29	29	41	71	120	30	27	34	25	34	97	24.25	17	22	21	37
	ORF-T	YDR016C	-0.119496	0.154576	0.201245	-0.0969989	0.245309	0.304196	2553	638.25	507	603	716	727	2257	564.25	454	585	588	630	2442	610.5	500	652	583	707
	ORF-T	YDR017C	0.108766	0.122354	0.163507	-0.0261714	0.710208	0.758217	15590	3897.5	4799	3506	3481	3804	16151	4037.75	5010	3694	3509	3938	15697	3924.25	4533	4210	3042	3912
	ORF-T	YDR018C	-0.530142	0.0017855	0.00320777	-0.866158	6.23525e-07	1.57302e-06	374	93.5	55	108	108	103	265	66.25	18	70	84	93	219	54.75	18	66	66	69
	ORF-T	YDR019C	-0.63592	0.0219862	0.0340168	-0.42045	0.127642	0.17009	15844	3961	2881	2586	3887	6490	8970	2242.5	1970	3039	2044	1917	11951	2987.75	1486	3125	4019	3321
	ORF-T	YDR020C	-0.136012	0.297018	0.357549	-0.175265	0.179199	0.230862	3550	887.5	985	667	814	1084	3072	768	905	713	713	741	3161	790.25	863	816	762	720
	ORF-T	YDR021W	0.0990496	0.243883	0.300575	0.0229431	0.787246	0.826273	4426	1106.5	1546	848	920	1112	4524	1131	1512	866	1046	1100	4573	1143.25	1571	1020	925	1057
	ORF-T	YDR022C	-0.233045	0.0915078	0.126142	-0.169597	0.217639	0.273684	1306	326.5	237	299	371	399	1065	266.25	198	268	299	300	1177	294.25	245	366	260	306
	ORF-T	YDR023W	-0.104388	0.121558	0.162531	-0.0706857	0.294331	0.357402	121003	30250.8	29493	29573	29584	32353	108632	27158	23255	26701	27875	30801	118348	29587	27591	30516	26577	33664
	ORF-T	YDR024W	-0.0256135	0.838335	0.867899	-0.0441666	0.725258	0.771686	5794	1448.5	1568	1373	1250	1603	5464	1366	1324	1305	1399	1436	5763	1440.75	1058	1552	1369	1784
	ORF-T	YDR025W	-0.0513982	0.554963	0.61516	-0.0931205	0.285	0.347268	93463	23365.8	24318	25184	22244	21717	86710	21677.5	19442	22259	21746	23263	89632	22408	19790	24547	22338	22957
	ORF-T	YDR026C	-0.0595129	0.412513	0.476456	-0.0795729	0.272449	0.333739	6304	1576	1635	1364	1471	1834	5789	1447.25	1453	1442	1344	1550	6103	1525.75	1489	1618	1304	1692
	ORF-T	YDR027C	-0.101347	0.153806	0.200366	-0.228662	0.00129738	0.00243429	9233	2308.25	1891	2267	2248	2827	8261	2065.25	1693	2299	1911	2358	8182	2045.5	1494	2393	1713	2582
	ORF-T	YDR028C	-0.181244	0.00843687	0.0139173	-0.189689	0.00582925	0.00998603	32608	8152	7727	8209	7382	9290	27768	6942	5824	7553	6471	7920	29567	7391.75	6226	8941	6143	8257
	ORF-T	YDR030C	-0.482205	0.00364037	0.00630698	-0.291433	0.0741411	0.104138	623	155.75	118	131	159	215	424	106	78	109	120	117	513	128.25	108	127	130	148
	ORF-T	YDR031W	-0.219487	0.0593292	0.08498	-0.170884	0.14036	0.185614	1920	480	421	406	489	604	1595	398.75	302	362	478	453	1739	434.75	340	472	456	471
	ORF-T	YDR032C	-0.285229	0.000663185	0.00124804	-0.138809	0.0961322	0.131771	9404	2351	1589	1984	2484	3347	7368	1842	1166	1906	2021	2275	8697	2174.25	1415	2299	2135	2848
	ORF-T	YDR033W	0.257257	0.000266045	0.000521966	0.174161	0.0135427	0.0219207	122662	30665.5	28816	28952	31124	33770	141194	35298.5	31180	34599	34506	40909	141589	35397.2	32743	35488	35046	38312
	ORF-T	YDR034C	-0.147884	0.0497213	0.0723126	-0.223304	0.00305683	0.00543788	9097	2274.25	2429	2115	2064	2489	7873	1968.25	2043	1948	1833	2049	7980	1995	2034	2266	1689	1991
	ORF-T	YDR034W-B	0.55966	0.00131905	0.00240589	0.228589	0.194431	0.247817	417	104.25	88	118	129	82	606	151.5	92	169	176	169	524	131	54	161	131	178
	ORF-T	YDR035W	-0.0291068	0.65024	0.702115	-0.0166937	0.794656	0.832259	20814	5203.5	4601	5056	5249	5908	19709	4927.25	3980	4901	4999	5829	21198	5299.5	4549	5794	4534	6321
	ORF-T	YDR036C	-0.430308	7.55936e-08	1.87718e-07	-0.432102	6.3741e-08	1.713e-07	7460	1865	1752	1796	1745	2167	5304	1326	1283	1313	1276	1432	5667	1416.75	1195	1655	1328	1489
	ORF-T	YDR037W	-0.0579698	0.37351	0.437383	-0.106026	0.1036	0.140806	152568	38142	39270	39377	35186	38735	141136	35284	31997	35358	34069	39712	145520	36380	37334	37930	31309	38947
	ORF-T	YDR038C	-0.004429	0.963082	0.969349	-0.0906192	0.34345	0.407946	1554	388.5	382	414	342	416	1486	371.5	370	400	358	358	1502	375.5	364	436	307	395
	ORF-T	YDR040C	-0.134384	0.257608	0.315316	-0.0774886	0.511896	0.575775	1579	394.75	369	417	393	400	1391	347.75	300	380	322	389	1539	384.75	390	430	312	407
	ORF-T	YDR041W	-0.43479	9.6056e-09	2.48203e-08	-0.469103	5.7817e-10	1.71919e-09	7971	1992.75	1620	1795	2056	2500	5665	1416.25	1107	1363	1522	1673	5913	1478.25	1072	1678	1427	1736
	ORF-T	YDR042C	4.2261	1.70366e-293	2.70072e-291	4.74422	0	0	634	158.5	150	148	177	159	11425	2856.25	2818	2386	3312	2909	17445	4361.25	4038	4904	3608	4895
	ORF-T	YDR043C	0.278468	0.00646685	0.010821	0.15246	0.136762	0.181253	3672	918	777	1113	980	802	4329	1082.25	773	1309	1168	1079	4283	1070.75	655	1326	953	1349
	ORF-T	YDR044W	0.0818205	0.277335	0.336635	-0.19009	0.0116787	0.0191034	24864	6216	7259	6138	4785	6682	25131	6282.75	6993	5694	5718	6726	22402	5600.5	6415	5898	4086	6003
	ORF-T	YDR045C	0.0881109	0.280613	0.340029	0.0836091	0.305048	0.368099	4213	1053.25	1300	818	1008	1087	4277	1069.25	1281	942	1039	1015	4520	1130	1222	1037	1103	1158
	ORF-T	YDR046C	0.599128	1.30729e-15	4.2951e-15	0.619306	1.38213e-16	5.17973e-16	15242	3810.5	2632	4052	4042	4516	22124	5531	3989	5865	5832	6438	24159	6039.75	4333	6485	5155	8186
	ORF-T	YDR047W	-0.160242	0.0956432	0.131229	-0.210291	0.0284919	0.0434714	5426	1356.5	1148	1400	1267	1611	4639	1159.75	1103	1346	995	1195	4823	1205.75	1053	1253	1011	1506
	ORF-T	YDR049W	0.131599	0.063644	0.0905873	0.0285813	0.687032	0.73764	6189	1547.25	1575	1367	1413	1834	6495	1623.75	1748	1521	1467	1759	6480	1620	1612	1596	1336	1936
	ORF-T	YDR050C	-0.272865	0.000170348	0.000339678	-0.312713	1.64228e-05	3.72651e-05	378338	94584.5	87149	99132	97062	94995	304656	76164	55425	78785	82497	87949	312355	78088.8	67603	82214	78802	83736
	ORF-T	YDR051C	0.19328	0.0248751	0.0381689	0.155489	0.0704899	0.0996381	3004	751	675	722	719	888	3286	821.5	771	848	775	892	3448	862	747	825	761	1115
	ORF-T	YDR052C	-0.157641	0.0153881	0.0243696	-0.17628	0.00667993	0.0113483	9399	2349.75	2594	2183	2062	2560	8089	2022.25	2108	1924	1800	2257	8531	2132.75	2082	2351	1748	2350
	ORF-T	YDR054C	0.00182337	0.980067	0.98348	-0.0508054	0.486232	0.551546	21290	5322.5	4844	4840	5286	6320	20435	5108.75	4484	4868	5427	5656	21122	5280.5	4356	5783	4751	6232
	ORF-T	YDR055W	0.0531998	0.64281	0.695692	0.15647	0.173425	0.224472	21478	5369.5	3388	4517	6251	7322	22128	5532	2618	5792	7030	6688	25347	6336.75	2780	7399	8166	7002
	ORF-T	YDR056C	-0.126094	0.0739592	0.103882	-0.117738	0.0941007	0.129238	6242	1560.5	1248	1407	1632	1955	5463	1365.75	1135	1323	1482	1523	5885	1471.25	1206	1421	1404	1854
	ORF-T	YDR057W	-0.00362941	0.964323	0.970389	-0.0430729	0.594618	0.652105	4954	1238.5	983	1051	1330	1590	4700	1175	1044	1061	1237	1358	4926	1231.5	1014	1164	1109	1639
	ORF-T	YDR058C	-0.31719	0.00947919	0.0155297	-0.566224	4.11062e-06	9.81565e-06	2138	534.5	351	495	575	717	1637	409.25	269	455	484	429	1468	367	256	443	343	426
	ORF-T	YDR059C	0.271922	0.0137145	0.0219162	0.312213	0.00448954	0.00780056	2140	535	340	487	572	741	2470	617.5	385	619	758	708	2744	686	388	831	653	872
	ORF-T	YDR060W	0.0324468	0.635142	0.688274	0.0223846	0.743278	0.787227	43921	10980.2	14257	10315	8529	10820	43258	10814.5	14331	9421	8697	10809	45998	11499.5	15008	11421	8043	11526
	ORF-T	YDR061W	-0.245934	0.00620762	0.0104051	-0.230617	0.0101713	0.0167806	9255	2313.75	1938	2136	2394	2787	7457	1864.25	1614	1824	1911	2108	8055	2013.75	1669	2222	1903	2261
	ORF-T	YDR062W	-0.0214499	0.737603	0.781934	-0.0924625	0.148664	0.195455	34389	8597.25	8549	7934	8235	9671	32558	8139.5	7489	7978	8157	8934	33088	8272	7856	8686	7226	9320
	ORF-T	YDR063W	-0.256124	0.0099115	0.0162044	-0.512268	2.84206e-07	7.34823e-07	3251	812.75	571	818	868	994	2608	652	463	724	669	752	2375	593.75	363	678	537	797
	ORF-T	YDR064W	-0.252055	0.000581537	0.00110125	-0.270925	0.000217869	0.000445361	157843	39460.8	43482	41355	37910	35096	126907	31726.8	30106	33204	31024	32573	133791	33447.8	37221	33916	31152	31502
	ORF-T	YDR065W	-0.0681257	0.489518	0.551873	-0.274284	0.00554039	0.00951431	3669	917.25	857	814	965	1033	3352	838	772	834	872	874	3120	780	584	861	792	883
	ORF-T	YDR066C	-0.198842	0.0696253	0.0983502	-0.175985	0.105858	0.143598	1145	286.25	255	258	263	369	965	241.25	163	257	255	290	1043	260.75	221	287	208	327
	ORF-T	YDR067C	-0.242216	0.0116241	0.0187816	-0.16476	0.0850288	0.11798	5658	1414.5	1221	1245	1505	1687	4624	1156	829	1227	1335	1233	5247	1311.75	875	1439	1298	1635
	ORF-T	YDR068W	-0.34428	0.000140623	0.000282092	-0.186703	0.0374861	0.0559161	5282	1320.5	950	1075	1418	1839	3927	981.75	731	1032	1010	1154	4743	1185.75	862	1146	1079	1656
	ORF-T	YDR069C	-0.413725	8.61043e-07	2.0218e-06	-0.535498	2.01242e-10	6.09686e-10	6983	1745.75	1544	1620	1785	2034	5035	1258.75	1095	1205	1277	1458	4990	1247.5	925	1428	1122	1515
	ORF-T	YDR070C	0.303099	0.0610164	0.0872488	0.0834326	0.606548	0.663239	918	229.5	54	249	248	367	1187	296.75	36	275	434	442	1090	272.5	31	364	255	440
	ORF-T	YDR071C	-0.176634	0.0138167	0.0220684	-0.138823	0.0528053	0.0765258	23802	5950.5	5556	5459	6339	6448	20255	5063.75	4466	4985	5364	5440	22221	5555.25	4596	6131	5156	6338
	ORF-T	YDR072C	-0.183069	0.0126548	0.0203149	-0.191389	0.00913448	0.0151926	33410	8352.5	8323	6830	8381	9876	28186	7046.5	6939	6024	7341	7882	29799	7449.75	6838	7571	6939	8451
	ORF-T	YDR073W	-0.191142	0.0127143	0.0204079	-0.251389	0.00103966	0.0019738	6998	1749.5	1505	1432	1809	2252	5890	1472.5	1171	1282	1617	1820	6058	1514.5	1153	1432	1411	2062
	ORF-T	YDR074W	-0.0277367	0.79093	0.828266	-0.238632	0.0228268	0.0354592	46568	11642	5949	15361	11441	13817	48030	12007.5	3858	15809	11533	16830	44888	11222	3422	15710	9685	16071
	ORF-T	YDR075W	0.0268137	0.781811	0.820432	-0.0128756	0.894163	0.913319	3174	793.5	1064	576	664	870	3094	773.5	1078	622	669	725	3178	794.5	1006	756	644	772
	ORF-T	YDR076W	-0.454634	0.00142483	0.00258952	-0.632485	9.96841e-06	2.30783e-05	916	229	231	203	222	260	651	162.75	227	118	139	167	612	153	189	129	125	169
	ORF-T	YDR077W	-0.232754	0.0128944	0.0206786	-0.153386	0.101747	0.138614	154661	38665.2	24382	42268	39475	48536	128433	32108.2	18326	35350	31658	43099	150154	37538.5	15715	46919	37000	50520
	ORF-T	YDR079C-A	0.273884	0.00426458	0.00732737	0.307383	0.00126079	0.00237161	1504	376	371	287	417	429	1743	435.75	420	363	493	467	1893	473.25	420	456	485	532
	ORF-T	YDR079W	-0.189213	0.0698137	0.0986053	-0.0883303	0.395024	0.461212	2511	627.75	618	536	686	671	2117	529.25	495	472	568	582	2430	607.5	452	715	600	663
	ORF-T	YDR080W	-0.12234	0.112679	0.151842	-0.182634	0.0178135	0.028179	7187	1796.75	1550	1592	1774	2271	6302	1575.5	1404	1513	1580	1805	6484	1621	1356	1798	1389	1941
	ORF-T	YDR081C	-0.0871136	0.182746	0.233345	-0.132187	0.0430935	0.0635331	8956	2239	2549	2046	1951	2410	8080	2020	2194	1982	1777	2127	8374	2093.5	2159	2274	1686	2255
	ORF-T	YDR082W	-0.154326	0.0995901	0.136004	-0.147021	0.115524	0.155544	2929	732.25	741	629	744	815	2523	630.75	663	581	601	678	2699	674.75	680	662	634	723
	ORF-T	YDR083W	-0.134445	0.039846	0.0588274	-0.140034	0.0319675	0.0484015	8408	2102	2467	1776	1967	2198	7368	1842	2216	1576	1703	1873	7878	1969.5	2446	1677	1568	2187
	ORF-T	YDR084C	-0.390186	3.36188e-06	7.61211e-06	-0.325231	0.00010203	0.000216306	6333	1583.25	1393	1532	1650	1758	4691	1172.75	877	1202	1307	1305	5248	1312	869	1506	1405	1468
	ORF-T	YDR085C	-0.173877	0.125845	0.167679	0.0544172	0.630445	0.685645	6012	1503	697	1226	1888	2201	5480	1370	422	1089	1984	1985	6464	1616	684	1555	1686	2539
	ORF-T	YDR086C	-0.226874	0.000564203	0.0010705	-0.169271	0.00999773	0.0165197	30153	7538.25	7907	6946	7637	7663	24735	6183.75	6139	6108	6205	6283	27460	6865	6870	6960	6249	7381
	ORF-T	YDR087C	0.00633584	0.921495	0.936486	0.0497461	0.438239	0.504745	11183	2795.75	3466	2400	2447	2870	10760	2690	3161	2307	2442	2850	11856	2964	3649	2900	2350	2957
	ORF-T	YDR088C	-0.034838	0.689548	0.738149	-0.0642593	0.460642	0.527624	4943	1235.75	1216	986	1255	1486	4599	1149.75	1110	1088	1151	1250	4818	1204.5	1024	1230	1181	1383
	ORF-T	YDR089W	0.207306	0.0323359	0.0486054	0.0992913	0.305212	0.368147	10072	2518	1833	2774	2331	3134	11295	2823.75	1833	3615	2927	2920	11461	2865.25	1567	3893	2633	3368
	ORF-T	YDR090C	-0.088044	0.341378	0.404387	-0.0832121	0.367646	0.433196	5073	1268.25	1213	1060	1252	1548	4556	1139	1019	1124	1221	1192	4876	1219	1054	1278	1204	1340
	ORF-T	YDR091C	0.241366	0.0059014	0.0099141	0.139665	0.110895	0.149933	44130	11032.5	13622	11262	9498	9748	49840	12460	13847	11176	11457	13360	49784	12446	14543	12383	9789	13069
	ORF-T	YDR092W	-0.114417	0.107562	0.145692	0.0805844	0.254255	0.314183	7085	1771.25	1437	1728	1721	2199	6274	1568.5	1304	1552	1631	1787	7631	1907.75	1654	2086	1796	2095
	ORF-T	YDR093W	-0.191955	0.00274023	0.00481524	-0.324071	4.3867e-07	1.11891e-06	23257	5814.25	6813	5812	4471	6161	19576	4894	5508	4899	3692	5477	19123	4780.75	5443	5023	3378	5279
	ORF-T	YDR094W	-0.268979	0.00490038	0.00834743	-0.44336	3.93998e-06	9.41881e-06	2132	533	632	552	381	567	1687	421.75	452	412	353	470	1600	400	448	409	310	433
	ORF-T	YDR096W	0.0727646	0.360662	0.423942	-0.21501	0.00705742	0.0119591	13494	3373.5	2292	3872	3244	4086	13893	3473.25	2029	3948	3449	4467	12494	3123.5	1576	4075	2545	4298
	ORF-T	YDR097C	-0.144211	0.0291168	0.044154	-0.271441	4.06821e-05	8.92459e-05	13036	3259	2947	3401	2999	3689	11342	2835.5	2660	2924	2505	3253	11135	2783.75	2596	2967	2227	3345
	ORF-T	YDR098C	0.0565174	0.392122	0.456477	0.0834138	0.205749	0.260436	10553	2638.25	2406	2590	2850	2707	10564	2641	2342	2655	2703	2864	11487	2871.75	2478	3040	2684	3285
	ORF-T	YDR099W	-0.0592289	0.415434	0.479263	0.0187162	0.796887	0.834182	74083	18520.8	14277	18430	18862	22514	68341	17085.2	12816	17825	17776	19924	77877	19469.2	12892	22990	18112	23883
	ORF-T	YDR100W	0.214661	0.0156164	0.0247034	0.247689	0.0051896	0.00894705	5280	1320	916	1353	1486	1525	5950	1487.5	935	1549	1722	1744	6555	1638.75	898	1936	1669	2052
	ORF-T	YDR101C	0.017079	0.806348	0.840755	0.0506726	0.466747	0.533606	28502	7125.5	9243	6633	5624	7002	27541	6885.25	8366	6061	6020	7094	30338	7584.5	9925	7294	5669	7450
	ORF-T	YDR103W	-0.195844	0.00720713	0.0120027	-0.219692	0.00256643	0.00461666	10797	2699.25	2828	2607	2485	2877	9058	2264.5	2298	2242	2060	2458	9518	2379.5	2165	2820	2077	2456
	ORF-T	YDR104C	-0.275475	0.000826766	0.00153875	-0.341793	3.32122e-05	7.34304e-05	5209	1302.25	1255	1264	1191	1499	4130	1032.5	948	989	1033	1160	4224	1056	971	1188	879	1186
	ORF-T	YDR105C	-0.060869	0.332025	0.394485	0.0345743	0.579648	0.638892	6958	1739.5	1391	1650	1803	2114	6454	1613.5	1161	1623	1726	1944	7340	1835	1331	2000	1767	2242
	ORF-T	YDR106W	1.19852	9.00978e-20	3.36659e-19	1.31269	9.85936e-24	4.56337e-23	470	117.5	118	96	123	133	1052	263	202	227	346	277	1203	300.75	215	341	317	330
	ORF-T	YDR107C	-0.601393	2.54948e-12	7.60766e-12	-0.294695	0.000507705	0.00100135	4631	1157.75	998	1069	1146	1418	2932	733	656	638	774	864	3869	967.25	752	1019	976	1122
	ORF-T	YDR108W	-0.0103963	0.887455	0.908517	-0.0783637	0.285643	0.348019	4543	1135.75	1146	1021	1121	1255	4325	1081.25	1050	1095	1073	1107	4415	1103.75	1013	1162	981	1259
	ORF-T	YDR109C	-0.292193	0.0201313	0.0313489	-0.297545	0.0176636	0.0279627	2040	510	404	626	457	553	1591	397.75	416	413	357	405	1713	428.25	450	463	310	490
	ORF-T	YDR110W	-0.0744156	0.327209	0.389463	-0.043256	0.567808	0.628607	5182	1295.5	1415	1176	1256	1335	4737	1184.25	1354	1098	1125	1160	5173	1293.25	1508	1211	1113	1341
	ORF-T	YDR111C	0.402857	2.49236e-08	6.32414e-08	0.351704	1.10337e-06	2.74695e-06	6437	1609.25	1615	1611	1526	1685	8196	2049	1933	1801	2186	2276	8443	2110.75	2115	2284	1772	2272
	ORF-T	YDR113C	-0.72298	1.24924e-13	3.88878e-13	-0.539805	2.03613e-08	5.63435e-08	2317	579.25	530	659	491	637	1370	342.5	278	390	250	452	1647	411.75	335	463	341	508
	ORF-T	YDR115W	-0.375915	1.80852e-05	3.87229e-05	-0.30028	0.000590756	0.00115403	6098	1524.5	1378	1342	1602	1776	4505	1126.25	994	1104	1174	1233	5118	1279.5	910	1502	1207	1499
	ORF-T	YDR116C	-0.485252	1.79712e-06	4.14158e-06	-0.484545	1.83863e-06	4.49797e-06	7409	1852.25	1714	1513	1856	2326	5058	1264.5	1126	1134	1381	1417	5386	1346.5	1113	1478	1331	1464
	ORF-T	YDR117C	-0.0743275	0.230875	0.286577	0.00654395	0.915629	0.930599	7923	1980.75	1854	1989	1922	2158	7235	1808.75	1699	1757	1800	1979	8173	2043.25	1858	2230	1836	2249
	ORF-T	YDR118W	0.27808	0.00334206	0.00580762	0.245245	0.00950609	0.0157693	3299	824.75	710	803	893	893	3840	960	926	954	879	1081	4041	1010.25	803	1050	906	1282
	ORF-T	YDR118W-A	0.314216	0.0515878	0.0748641	0.299041	0.0619383	0.0884374	220	55	51	55	59	55	265	66.25	56	76	56	77	279	69.75	60	77	66	76
	ORF-T	YDR119W	-0.0623501	0.375161	0.439018	-0.0528635	0.451728	0.51882	20545	5136.25	5008	5078	4957	5502	18982	4745.5	4635	4703	4175	5469	20390	5097.5	4998	4970	4381	6041
	ORF-T	YDR119W-A	2.09355	1.00306e-25	4.37441e-25	1.41881	1.14566e-12	3.80346e-12	599	149.75	39	179	225	156	2553	638.25	136	680	830	907	1603	400.75	120	485	328	670
	ORF-T	YDR120C	-0.146333	0.0370641	0.0549955	-0.0865422	0.216657	0.272583	14103	3525.75	3967	3405	3097	3634	12311	3077.75	3631	2802	2595	3283	13673	3418.25	3901	3346	2736	3690
	ORF-T	YDR121W	-9.80574e-05	0.998979	0.999137	0.088041	0.247327	0.306398	3027	756.75	762	671	692	902	2905	726.25	704	657	702	842	3297	824.25	803	828	698	968
	ORF-T	YDR122W	-0.196027	0.0157595	0.0248957	-0.249982	0.00208712	0.00380738	21602	5400.5	3819	5943	5159	6681	18286	4571.5	2971	5289	4393	5633	19274	4818.5	2745	6634	3947	5948
	ORF-T	YDR123C	0.0331728	0.76071	0.802406	-0.38872	0.000403292	0.00080468	3747	936.75	1021	1089	910	727	3669	917.25	1045	980	865	779	2906	726.5	638	827	649	792
	ORF-T	YDR124W	1.49508	3.54177e-60	3.7152e-59	1.11737	3.98329e-34	2.49585e-33	1385	346.25	326	333	396	330	3748	937	928	869	1013	938	3075	768.75	689	830	733	823
	ORF-T	YDR125C	-0.14541	0.169098	0.217849	-0.490118	4.67511e-06	1.11113e-05	1657	414.25	351	436	410	460	1439	359.75	315	360	359	405	1216	304	244	335	276	361
	ORF-T	YDR126W	0.125361	0.249376	0.306452	0.0749833	0.490544	0.555901	2297	574.25	557	528	563	649	2404	601	611	551	561	681	2486	621.5	470	700	609	707
	ORF-T	YDR127W	-0.461817	1.26359e-11	3.6788e-11	-0.120614	0.0758044	0.106297	39201	9800.25	8767	11119	7666	11649	27299	6824.75	6178	7598	5514	8009	36978	9244.5	8862	10489	6826	10801
	ORF-T	YDR128W	-0.298484	0.000178428	0.000355287	-0.314046	7.91584e-05	0.00016944	10415	2603.75	2383	2858	2420	2754	8148	2037	1970	2150	1777	2251	8623	2155.75	2128	2336	1738	2421
	ORF-T	YDR129C	-0.00676434	0.918345	0.934033	-0.116323	0.0779969	0.109034	47186	11796.5	9089	12286	12187	13624	45507	11376.8	8145	12136	11292	13934	45235	11308.8	8150	12356	9793	14936
	ORF-T	YDR130C	-0.305603	0.000285162	0.000557918	-0.197225	0.0182094	0.0287801	2985	746.25	675	690	745	875	2329	582.25	515	590	520	704	2680	670	585	735	569	791
	ORF-T	YDR131C	0.0650406	0.448176	0.511913	-0.168248	0.0507678	0.0738599	3267	816.75	715	761	812	979	3302	825.5	641	787	910	964	3003	750.75	542	786	745	930
	ORF-T	YDR132C	0.0565161	0.58214	0.640693	0.0210284	0.837538	0.867783	2421	605.25	565	558	642	656	2420	605	557	589	615	659	2524	631	561	703	559	701
	ORF-T	YDR133C	0.0767515	0.435112	0.499284	0.0534005	0.587716	0.645659	35862	8965.5	7672	8950	9800	9440	37564	9391	5923	9163	10895	11583	39792	9948	5522	11288	9876	13106
	ORF-T	YDR135C	-0.0956445	0.157102	0.204157	0.00856694	0.899069	0.91678	47310	11827.5	11688	11748	10471	13403	42544	10636	10780	10947	9291	11526	48979	12244.8	12262	13816	9738	13163
	ORF-T	YDR136C	2.94225	2.13518e-48	1.66125e-47	2.59832	5.06111e-36	3.3552e-35	53	13.25	11	15	15	12	395	98.75	113	91	89	102	332	83	77	84	74	97
	ORF-T	YDR137W	-0.0392882	0.562992	0.622862	-0.120287	0.0764589	0.107061	7509	1877.25	1672	1644	1976	2217	7029	1757.25	1430	1770	1806	2023	7106	1776.5	1401	1860	1679	2166
	ORF-T	YDR138W	0.0208072	0.748199	0.791909	-0.0866309	0.181631	0.233472	8169	2042.25	2070	1905	1962	2232	7971	1992.75	1976	2013	1838	2144	7931	1982.75	1995	2224	1566	2146
	ORF-T	YDR139C	-0.147456	0.0233112	0.0358952	-0.0356216	0.581751	0.640542	7471	1867.75	1791	1642	2058	1980	6501	1625.25	1448	1460	1895	1698	7447	1861.75	1661	1871	1885	2030
	ORF-T	YDR140W	-0.123197	0.118105	0.158314	-0.0647629	0.408547	0.475296	3252	813	725	773	865	889	2870	717.5	635	722	758	755	3191	797.75	702	864	729	896
	ORF-T	YDR141C	-0.187804	0.00479151	0.00817185	-0.256398	0.000117409	0.000247133	13690	3422.5	3257	4076	3080	3277	11558	2889.5	2817	3180	2437	3124	11821	2955.25	2969	3507	2271	3074
	ORF-T	YDR142C	-0.00767536	0.926235	0.940113	-0.0457017	0.58101	0.639893	4067	1016.75	998	843	1025	1201	3913	978.25	770	895	1114	1134	4043	1010.75	818	1069	973	1183
	ORF-T	YDR143C	0.108451	0.123511	0.164846	0.0964505	0.170362	0.221004	8300	2075	2222	2051	1871	2156	8618	2154.5	2187	2092	1878	2461	9137	2284.25	2073	2651	1875	2538
	ORF-T	YDR144C	0.190879	0.0339522	0.0507522	0.234717	0.00905382	0.0150683	14947	3736.75	3927	3814	3450	3756	16475	4118.75	4607	4060	3479	4329	18072	4518	4635	4734	3784	4919
	ORF-T	YDR145W	-0.09879	0.123947	0.165393	-0.0677396	0.290552	0.353354	10883	2720.75	2614	2669	2527	3073	9779	2444.75	2198	2510	2329	2742	10700	2675	2237	3101	2354	3008
	ORF-T	YDR146C	-0.202217	0.0293006	0.0443901	-0.0374281	0.68545	0.73631	6611	1652.75	1582	1807	1587	1635	5533	1383.25	1393	1391	1188	1561	6654	1663.5	1585	1829	1294	1946
	ORF-T	YDR147W	-0.0751893	0.338019	0.400818	-0.205891	0.00880358	0.0146807	5135	1283.75	1368	1140	1232	1395	4689	1172.25	1315	1010	1130	1234	4553	1138.25	1179	1216	1010	1148
	ORF-T	YDR148C	0.125837	0.0891489	0.123399	0.132863	0.072369	0.101931	15484	3871	3112	3868	3940	4564	16692	4173	2466	4324	4702	5200	17726	4431.5	2929	4997	4173	5627
	ORF-T	YDR150W	-0.29866	0.000259661	0.000509756	-0.287453	0.000435809	0.00086697	20568	5142	4464	6112	4508	5484	16116	4029	3809	4420	3211	4676	17412	4353	4379	4935	3095	5003
	ORF-T	YDR151C	0.451062	7.35418e-08	1.82731e-07	0.361889	1.56957e-05	3.57044e-05	7480	1870	1932	1855	2018	1675	9824	2456	2341	2395	2451	2637	9867	2466.75	1980	2755	2425	2707
	ORF-T	YDR152W	-0.0258239	0.711801	0.758003	0.0428707	0.538533	0.60131	9447	2361.75	2405	1997	2258	2787	8878	2219.5	2235	2172	2007	2464	9968	2492	2647	2379	2079	2863
	ORF-T	YDR153C	0.0503093	0.453633	0.517353	0.0646244	0.335156	0.399104	10658	2664.5	2713	2326	2500	3119	10598	2649.5	2436	2474	2611	3077	11475	2868.75	2456	3043	2428	3548
	ORF-T	YDR154C	-0.0499776	0.450082	0.513905	0.0914147	0.167067	0.217085	117751	29437.8	27924	27641	29624	32562	109440	27360	24086	27257	28496	29601	128404	32101	28628	32597	32203	34976
	ORF-T	YDR155C	-0.051574	0.422009	0.485876	0.0833078	0.194557	0.247927	172284	43071	40489	40251	44838	46706	159950	39987.5	35375	39257	42477	42841	186932	46733	41215	47589	46736	51392
	ORF-T	YDR156W	0.0201655	0.803602	0.838512	0.136385	0.0907351	0.125132	3784	946	1106	784	1007	887	3687	921.75	1030	743	954	960	4250	1062.5	1212	900	1016	1122
	ORF-T	YDR157W	-0.346277	0.0963682	0.132152	0.0081844	0.968496	0.974799	28482	7120.5	5085	4635	10459	8303	21800	5450	7366	3347	5144	5943	30801	7700.25	8184	3369	8444	10804
	ORF-T	YDR158W	-0.37095	0.0884778	0.122511	-0.0103806	0.961704	0.968809	29052	7263	5084	4781	10794	8393	21914	5478.5	7450	3358	5139	5967	31220	7805	8261	3277	8573	11109
	ORF-T	YDR159W	-0.118752	0.0660661	0.0937449	-0.268074	3.41794e-05	7.54767e-05	12400	3100	3082	3099	2935	3284	10979	2744.75	2722	2921	2527	2809	10625	2656.25	2411	3042	2196	2976
	ORF-T	YDR160W	-0.0347814	0.654385	0.705911	-0.128033	0.099179	0.13545	4709	1177.25	1026	1127	1234	1322	4402	1100.5	1020	1063	1156	1163	4433	1108.25	911	1141	1033	1348
	ORF-T	YDR161W	0.107688	0.0819347	0.114161	0.0518004	0.402353	0.468821	8752	2188	2497	1897	1996	2362	9039	2259.75	2498	2077	2065	2399	9335	2333.75	2674	2142	1848	2671
	ORF-T	YDR162C	0.0544875	0.599143	0.6565	0.139864	0.174449	0.225544	1956	489	403	404	503	646	1935	483.75	414	482	468	571	2228	557	399	618	461	750
	ORF-T	YDR163W	-0.175585	0.239359	0.295776	-0.122705	0.407255	0.474041	1114	278.5	218	218	306	372	938	234.5	180	271	219	268	1076	269	155	258	245	418
	ORF-T	YDR164C	-0.158117	0.0148422	0.0235758	-0.189641	0.0034321	0.00606125	8593	2148.25	1976	2378	1859	2380	7384	1846	1668	1949	1734	2033	7771	1942.75	1652	2263	1596	2260
	ORF-T	YDR165W	0.0621203	0.431596	0.495429	0.0179253	0.820423	0.853886	16583	4145.75	5058	3757	3738	4030	16569	4142.25	4547	3688	3937	4397	17130	4282.5	4811	4091	3688	4540
	ORF-T	YDR166C	-0.0857861	0.194802	0.246801	-0.118204	0.0737898	0.103724	10843	2710.75	2729	2572	2568	2974	9818	2454.5	2363	2337	2412	2706	10249	2562.25	2357	2782	2284	2826
	ORF-T	YDR167W	-0.276761	0.000816441	0.00152154	-0.203874	0.0131972	0.0213997	4731	1182.75	972	1176	1194	1389	3744	936	865	938	867	1074	4227	1056.75	911	1041	936	1339
	ORF-T	YDR168W	-0.141879	0.0365683	0.0543235	-0.0592128	0.382127	0.44768	22451	5612.75	4216	5344	6095	6796	19564	4891	3560	5105	5198	5701	22094	5523.5	4083	6015	5284	6712
	ORF-T	YDR169C	-0.187151	0.0460183	0.0672743	-0.236819	0.0115105	0.0188526	5616	1404	1275	1730	1216	1395	4795	1198.75	887	1258	1177	1473	5001	1250.25	843	1593	1068	1497
	ORF-T	YDR170C	-0.313276	0.000226745	0.000447353	-0.304139	0.000340047	0.000683544	36478	9119.5	9125	11445	7298	8610	28278	7069.5	7674	7639	5082	7883	30457	7614.25	8647	8800	5374	7636
	ORF-T	YDR171W	-0.168395	0.145658	0.191007	-0.198605	0.0861777	0.11943	12350	3087.5	862	3989	3913	3586	11636	2909	535	3833	3067	4201	12467	3116.75	485	3883	3329	4770
	ORF-T	YDR172W	0.0793802	0.21692	0.271032	0.0238087	0.711075	0.759014	65743	16435.8	17243	16112	14396	17992	66838	16709.5	16966	16592	14355	18925	68822	17205.5	17107	18246	13591	19878
	ORF-T	YDR173C	0.881668	2.08629e-25	8.9933e-25	0.89196	3.98506e-26	1.9858e-25	1885	471.25	380	479	508	518	3378	844.5	591	877	867	1043	3627	906.75	623	989	887	1128
	ORF-T	YDR174W	-0.0910521	0.195357	0.24743	-0.0669039	0.341017	0.405512	25471	6367.75	5903	6539	6143	6886	23046	5761.5	4967	5722	5844	6513	25059	6264.75	5517	7300	5352	6890
	ORF-T	YDR175C	-0.404976	2.13731e-07	5.18466e-07	-0.303512	9.36861e-05	0.000199317	6405	1601.25	1391	1389	1640	1985	4662	1165.5	898	1149	1233	1382	5317	1329.25	1016	1455	1303	1543
	ORF-T	YDR176W	-0.321243	1.60797e-05	3.45456e-05	-0.291512	8.66586e-05	0.000184924	9144	2286	2028	2137	2332	2647	7006	1751.5	1632	1819	1658	1897	7675	1918.75	1580	2127	1771	2197
	ORF-T	YDR177W	0.276618	8.14552e-05	0.000166213	0.463496	3.73374e-11	1.16801e-10	11251	2812.75	2322	2731	2954	3244	13073	3268.25	2774	3324	3370	3605	15982	3995.5	3208	4645	3481	4648
	ORF-T	YDR178W	0.108637	0.257069	0.314747	0.0324579	0.734718	0.77998	2059	514.75	295	612	581	571	2195	548.75	251	571	683	690	2191	547.75	278	622	574	717
	ORF-T	YDR179C	-0.263978	0.0065836	0.0110019	-0.0697047	0.465241	0.532171	1465	366.25	399	298	373	395	1171	292.75	301	241	328	301	1433	358.25	378	279	338	438
	ORF-T	YDR179W-A	-0.145258	0.0875603	0.121388	-0.0736153	0.383118	0.448707	2426	606.5	701	558	557	610	2106	526.5	568	461	526	551	2365	591.25	703	533	526	603
	ORF-T	YDR180W	-0.109614	0.118008	0.158217	-0.293406	2.99401e-05	6.64159e-05	8319	2079.75	2413	2135	1770	2001	7448	1862	2306	1793	1492	1857	7050	1762.5	2123	1907	1207	1813
	ORF-T	YDR181C	-0.305326	7.20828e-06	1.5926e-05	-0.232081	0.000601404	0.00117447	5559	1389.75	1264	1268	1400	1627	4338	1084.5	890	1068	1117	1263	4863	1215.75	1019	1287	1114	1443
	ORF-T	YDR182W	-0.100083	0.117427	0.157555	-0.0176473	0.781786	0.821426	9878	2469.5	2232	2446	2543	2657	8901	2225.25	1832	2211	2341	2517	10061	2515.25	1970	2716	2430	2945
	ORF-T	YDR182W-A	0.0339429	0.825496	0.857267	0.117494	0.441854	0.508389	649	162.25	170	181	161	137	640	160	148	139	170	183	720	180	146	183	193	198
	ORF-T	YDR183C-A	0.0192426	0.871961	0.895619	-0.093369	0.434173	0.500744	1784	446	632	427	355	370	1748	437	642	314	407	385	1713	428.25	594	418	317	384
	ORF-T	YDR183W	-0.134298	0.227008	0.282358	-0.0318285	0.772464	0.81318	1493	373.25	302	331	413	447	1299	324.75	275	360	301	363	1498	374.5	301	366	360	471
	ORF-T	YDR184C	0.0968352	0.193056	0.244834	-0.0295573	0.691456	0.741694	8543	2135.75	3205	1705	1739	1894	8675	2168.75	2998	1661	2011	2005	8414	2103.5	2830	1979	1703	1902
	ORF-T	YDR185C	0.701792	6.48991e-11	1.8343e-10	0.738744	5.48233e-12	1.77637e-11	1880	470	380	490	514	496	2965	741.25	530	741	861	833	3250	812.5	566	983	764	937
	ORF-T	YDR186C	-0.261659	0.00254288	0.00448585	-0.325155	0.000174684	0.000360571	22575	5643.75	5857	4922	4941	6855	17967	4491.75	5194	4043	4201	4529	18458	4614.5	4916	4769	3624	5149
	ORF-T	YDR188W	-0.107496	0.222801	0.277724	-0.0492131	0.576807	0.636314	21027	5256.75	4615	6544	4492	5376	18733	4683.25	4420	4894	4065	5354	20830	5207.5	5543	5331	4000	5956
	ORF-T	YDR189W	-0.124533	0.0514991	0.0747523	-0.134398	0.0354129	0.0530733	15195	3798.75	3597	3917	3397	4284	13419	3354.75	3047	3534	2994	3844	14258	3564.5	3155	3992	2978	4133
	ORF-T	YDR190C	-0.240977	0.000899452	0.00166889	-0.0926273	0.200722	0.254861	18126	4531.5	4123	4547	4388	5068	14742	3685.5	3589	3617	3445	4091	17505	4376.25	4191	4157	3795	5362
	ORF-T	YDR191W	-0.106436	0.337514	0.400333	-0.144117	0.193174	0.246413	1844	461	391	434	473	546	1644	411	401	365	464	414	1703	425.75	411	452	425	415
	ORF-T	YDR192C	-0.150368	0.0861844	0.119623	-0.185818	0.033748	0.0508305	3100	775	794	724	710	872	2694	673.5	601	676	629	788	2815	703.75	555	802	619	839
	ORF-T	YDR194C	-0.263829	0.00066568	0.00125217	-0.296379	0.000132632	0.000277747	49461	12365.2	13310	10674	12178	13299	39567	9891.75	10098	8508	10700	10261	41034	10258.5	10249	11007	9619	10159
	ORF-T	YDR194W-A	2.2731	2.01416e-50	1.66083e-49	2.11468	1.18739e-43	9.62815e-43	219	54.75	53	49	60	57	1019	254.75	290	224	239	266	968	242	246	226	266	230
	ORF-T	YDR195W	0.568854	6.5252e-15	2.10673e-14	0.535626	1.95579e-13	6.66579e-13	3191	797.75	772	796	748	875	4550	1137.5	1113	1097	1097	1243	4756	1189	1210	1237	983	1326
	ORF-T	YDR196C	-0.136512	0.0650246	0.0923865	-0.119165	0.105884	0.143618	4132	1033	751	1018	1090	1273	3617	904.25	669	899	935	1114	3886	971.5	760	1017	915	1194
	ORF-T	YDR197W	-0.0263721	0.76145	0.803052	-0.0209314	0.809256	0.844134	4122	1030.5	983	878	1039	1222	3883	970.75	892	867	1040	1084	4139	1034.75	924	1127	978	1110
	ORF-T	YDR198C	0.112471	0.157975	0.205186	0.055683	0.484177	0.549619	4152	1038	1149	866	954	1183	4297	1074.25	1221	963	999	1114	4405	1101.25	1178	1111	922	1194
	ORF-T	YDR199W	5.28014	2.87091e-44	2.01376e-43	5.15571	1.32844e-41	1.02291e-40	6	1.5	3	1	1	1	243	60.75	55	44	67	77	239	59.75	57	68	39	75
	ORF-T	YDR200C	-0.0986925	0.178194	0.228246	-0.163143	0.0259034	0.0398432	5263	1315.75	1087	1449	1356	1371	4741	1185.25	988	1240	1110	1403	4846	1211.5	999	1352	1057	1438
	ORF-T	YDR201W	-0.319466	0.00151942	0.00275275	-0.254957	0.0107937	0.0177429	1896	474	367	450	518	561	1462	365.5	289	415	343	415	1623	405.75	353	431	373	466
	ORF-T	YDR202C	-0.0112796	0.881567	0.903656	0.0248345	0.742044	0.786379	4848	1212	954	1127	1258	1509	4665	1166.25	790	1210	1281	1384	5102	1275.5	839	1394	1309	1560
	ORF-T	YDR204W	-0.24027	0.0124549	0.0200143	-0.202687	0.0344805	0.0518168	4693	1173.25	816	1037	1186	1654	3822	955.5	594	1030	1048	1150	4200	1050	620	1231	1057	1292
	ORF-T	YDR205W	-0.146862	0.0893805	0.123693	-0.114578	0.183407	0.23545	4139	1034.75	904	1140	1063	1032	3590	897.5	889	851	878	972	3937	984.25	898	1055	849	1135
	ORF-T	YDR206W	-0.0307743	0.636575	0.689532	-0.185184	0.00451713	0.00784421	13578	3394.5	3754	3237	2905	3682	12737	3184.25	3406	2986	2944	3401	12243	3060.75	3264	3332	2455	3192
	ORF-T	YDR207C	0.00620351	0.943015	0.953283	-0.193698	0.0258557	0.0397746	4870	1217.5	1147	1486	1045	1192	4700	1175	1162	1283	897	1358	4433	1108.25	936	1462	808	1227
	ORF-T	YDR208W	-0.20226	0.00273458	0.00480665	-0.26774	7.30362e-05	0.000156991	13496	3374	3233	3723	2927	3613	11323	2830.75	2656	3234	2291	3142	11688	2922	2488	3687	2141	3372
	ORF-T	YDR210W	-0.380133	3.72769e-07	8.94675e-07	-0.467666	4.0821e-10	1.22212e-09	9207	2301.75	2030	2363	2433	2381	6805	1701.25	1477	1846	1658	1824	6844	1711	1344	1953	1757	1790
	ORF-T	YDR211W	0.10814	0.0941879	0.129537	0.0812708	0.208289	0.263205	28711	7177.75	7295	6990	6674	7752	29767	7441.75	7174	7261	7091	8241	31163	7790.75	7824	7860	6811	8668
	ORF-T	YDR212W	0.0642955	0.310829	0.372197	0.0866902	0.171635	0.222472	45927	11481.8	11261	11005	10720	12941	46207	11551.8	10369	11291	11484	13063	50014	12503.5	12389	12822	10790	14013
	ORF-T	YDR213W	-0.93643	1.04776e-12	3.16374e-12	-1.09644	8.71443e-17	3.28136e-16	17226	4306.5	4315	3396	3299	6216	8460	2115	2679	1816	1845	2120	8091	2022.75	2365	2083	1560	2083
	ORF-T	YDR214W	0.412772	4.73373e-06	1.06122e-05	0.620365	5.7123e-12	1.84899e-11	11139	2784.75	1708	2996	3356	3079	14132	3533	2459	4249	3306	4118	17488	4372	2913	4771	4299	5505
	ORF-T	YDR216W	-0.387567	0.00112601	0.00206867	0.0371879	0.753904	0.796419	11429	2857.25	1869	3723	2876	2961	8607	2151.75	1187	2301	2284	2835	12003	3000.75	2290	3353	2396	3964
	ORF-T	YDR217C	-0.200409	0.00409012	0.0070448	-0.252881	0.000289892	0.000585883	13039	3259.75	3424	3218	2805	3592	10915	2728.75	3022	2780	2252	2861	11237	2809.25	2971	3048	2252	2966
	ORF-T	YDR219C	-0.086835	0.22869	0.2841	-0.13451	0.0620787	0.088618	7815	1953.75	1795	1694	1998	2328	7086	1771.5	1466	1697	1889	2034	7307	1826.75	1435	1946	1829	2097
	ORF-T	YDR220C	0.107521	0.441307	0.505113	0.0205016	0.883199	0.905182	324	81	68	70	77	109	336	84	69	82	86	99	337	84.25	61	79	93	104
	ORF-T	YDR221W	-0.286606	1.59754e-05	3.43332e-05	-0.234918	0.000387064	0.000774007	8748	2187	1960	2004	2193	2591	6888	1722	1518	1779	1636	1955	7596	1899	1756	1988	1744	2108
	ORF-T	YDR222W	1.0726	4.59209e-21	1.77606e-20	0.738343	8.57673e-11	2.63941e-10	2003	500.75	467	515	576	445	4014	1003.5	902	1120	941	1051	3422	855.5	724	899	1009	790
	ORF-T	YDR223W	0.761646	4.04364e-08	1.01628e-07	0.639072	4.20195e-06	1.00262e-05	613	153.25	95	144	170	204	986	246.5	186	262	265	273	962	240.5	200	262	214	286
	ORF-T	YDR224C	-0.4135	9.22559e-10	2.49358e-09	-0.350055	2.13714e-07	5.56305e-07	70226	17556.5	16741	16507	17283	19695	50976	12744	10581	13012	12305	15078	56663	14165.8	11963	15583	13023	16094
	ORF-T	YDR225W	-0.432223	3.46614e-08	8.73908e-08	-0.413765	1.28114e-07	3.37713e-07	71143	17785.8	17840	15496	17260	20547	50630	12657.5	11227	12112	12947	14344	54406	13601.5	14479	13015	12342	14570
	ORF-T	YDR226W	-0.308181	1.20511e-05	2.61877e-05	-0.321488	4.9832e-06	1.18214e-05	67222	16805.5	16930	17936	15519	16837	52420	13105	11008	14775	13078	13559	55191	13797.8	12437	15532	13070	14152
	ORF-T	YDR227W	-0.371724	9.82708e-09	2.53668e-08	-0.35457	4.20992e-08	1.14448e-07	10040	2510	2864	2454	2193	2529	7454	1863.5	2123	1850	1680	1801	8108	2027	2456	2052	1554	2046
	ORF-T	YDR228C	0.587993	5.46595e-17	1.87959e-16	0.500372	9.99619e-13	3.32559e-12	5996	1499	1529	1479	1433	1555	8683	2170.75	1964	2253	2106	2360	8738	2184.5	1860	2531	1950	2397
	ORF-T	YDR229W	-0.129616	0.119804	0.160371	-0.147173	0.0765881	0.107195	4342	1085.5	834	1042	1070	1396	3828	957	685	1057	905	1181	4068	1017	667	1145	933	1323
	ORF-T	YDR231C	0.0988949	0.373075	0.436914	0.127871	0.248653	0.307831	2615	653.75	389	644	697	885	2710	677.5	367	696	786	861	2896	724	486	868	612	930
	ORF-T	YDR232W	0.128216	0.081655	0.113822	0.0175014	0.812086	0.846251	35728	8932	11139	8887	7177	8525	37218	9304.5	9755	8668	8649	10146	36906	9226.5	9993	9948	7370	9595
	ORF-T	YDR233C	-0.0264868	0.722174	0.76776	-0.135872	0.0683135	0.0967882	52215	13053.8	13879	13029	12607	12700	49242	12310.5	12267	12266	12001	12708	48635	12158.8	11046	13306	11587	12696
	ORF-T	YDR234W	0.2682	0.000400934	0.000772861	0.128004	0.0912333	0.125763	11904	2976	3227	3107	2829	2741	13783	3445.75	3453	3308	3213	3809	13362	3340.5	3575	3252	2796	3739
	ORF-T	YDR235W	-0.0718749	0.280139	0.339551	-0.1459	0.028314	0.043226	7914	1978.5	1987	1803	2001	2123	7232	1808	1755	1714	1878	1885	7317	1829.25	1673	1872	1791	1981
	ORF-T	YDR236C	-0.141035	0.108747	0.147092	-0.151024	0.0851542	0.118115	3227	806.75	691	728	839	969	2817	704.25	568	727	736	786	2981	745.25	572	861	756	792
	ORF-T	YDR237W	-0.539107	1.08024e-09	2.91542e-09	-0.427212	1.26392e-06	3.12457e-06	9176	2294	2053	2014	2255	2854	6049	1512.25	1317	1409	1600	1723	6950	1737.5	1420	1994	1703	1833
	ORF-T	YDR238C	-0.207768	0.00126464	0.00231064	-0.111495	0.0833331	0.115906	54367	13591.8	12240	14847	12028	15252	45428	11357	9708	12214	9969	13537	51878	12969.5	11857	14841	10188	14992
	ORF-T	YDR239C	-0.0821865	0.243931	0.300606	-0.0669399	0.341163	0.405647	5109	1277.25	1343	1156	1229	1381	4637	1159.25	1224	1100	1071	1242	5003	1250.75	1261	1357	1063	1322
	ORF-T	YDR240C	0.00481973	0.951965	0.960983	-0.0424006	0.595895	0.653053	3811	952.75	1129	791	906	985	3663	915.75	1017	777	926	943	3759	939.75	967	945	867	980
	ORF-T	YDR241W	0.292097	0.00285708	0.00500739	0.350809	0.000320619	0.000645821	1914	478.5	521	390	472	531	2255	563.75	537	466	643	609	2483	620.75	597	599	633	654
	ORF-T	YDR242W	-0.716547	3.21535e-11	9.21309e-11	-1.04542	1.1569e-21	5.05923e-21	2752	688	549	629	721	853	1614	403.5	296	432	416	470	1363	340.75	284	390	296	393
	ORF-T	YDR243C	-0.167848	0.0485186	0.0707012	-0.174748	0.0395961	0.0587869	3710	927.5	939	873	861	1037	3177	794.25	824	770	699	884	3365	841.25	912	899	724	830
	ORF-T	YDR244W	-0.115013	0.0911344	0.125722	-0.0134647	0.84239	0.871884	6322	1580.5	1410	1486	1635	1791	5634	1408.5	1167	1374	1437	1656	6477	1619.25	1294	1693	1443	2047
	ORF-T	YDR245W	-0.0262377	0.69387	0.742274	0.0650059	0.328564	0.392151	17337	4334.25	4485	3656	4392	4804	16309	4077.25	4038	3830	4026	4415	18541	4635.25	4623	4474	4196	5248
	ORF-T	YDR246W	-0.311288	0.000811769	0.00151395	-0.169663	0.0662026	0.0940391	4002	1000.5	795	936	1090	1181	3130	782.5	550	802	820	958	3725	931.25	566	990	914	1255
	ORF-T	YDR246W-A	-0.0561516	0.818085	0.851452	-0.211991	0.388101	0.454007	141	35.25	37	22	44	38	131	32.75	21	31	38	41	123	30.75	34	26	36	27
	ORF-T	YDR247W	0.437262	1.06648e-08	2.74787e-08	0.356064	3.16853e-06	7.6365e-06	6892	1723	1047	2039	1754	2052	9222	2305.5	1138	2746	2413	2925	9325	2331.25	1120	2639	2365	3201
	ORF-T	YDR248C	-0.441171	2.27234e-05	4.82792e-05	-0.642519	7.92834e-10	2.33776e-09	3420	855	643	743	972	1062	2414	603.5	444	641	660	669	2253	563.25	379	661	571	642
	ORF-T	YDR249C	0.435935	1.22611e-07	3.01057e-07	0.361496	1.14221e-05	2.62991e-05	2926	731.5	820	737	766	603	3787	946.75	1010	952	936	889	3830	957.5	936	1055	898	941
	ORF-T	YDR251W	-0.158697	0.0236225	0.0363524	-0.21928	0.00176989	0.00326198	21985	5496.25	4740	5711	5435	6099	19086	4771.5	3679	5062	4716	5629	19718	4929.5	3491	5959	4319	5949
	ORF-T	YDR252W	0.226145	0.0317452	0.0477768	0.236738	0.0236884	0.0366809	985	246.25	211	213	289	272	1109	277.25	227	264	272	346	1182	295.5	273	274	312	323
	ORF-T	YDR253C	1.05152	6.27765e-05	0.000129221	1.04149	7.14824e-05	0.000153823	126	31.5	15	47	30	34	255	63.75	27	69	81	78	268	67	32	72	51	113
	ORF-T	YDR254W	0.196541	0.0271657	0.041428	0.0748596	0.400527	0.46695	1797	449.25	349	474	481	493	1992	498	361	556	520	555	1962	490.5	340	564	447	611
	ORF-T	YDR255C	-0.129528	0.140597	0.185233	-0.105602	0.227918	0.285139	4527	1131.75	673	1140	1263	1451	4059	1014.75	519	1036	1169	1335	4467	1116.75	488	1315	1143	1521
	ORF-T	YDR256C	0.303882	0.0205848	0.0319961	-0.108258	0.418685	0.485442	665	166.25	230	134	141	160	788	197	281	173	150	184	629	157.25	204	151	121	153
	ORF-T	YDR257C	0.118356	0.0711991	0.100383	-0.0433825	0.509014	0.573092	8947	2236.75	2449	2009	2192	2297	9330	2332.5	2505	2090	2352	2383	8943	2235.75	2550	2236	1757	2400
	ORF-T	YDR258C	-0.62054	1.61223e-11	4.6745e-11	-0.298935	0.00106822	0.00202497	14943	3735.75	1447	4110	4578	4808	9629	2407.25	772	3387	2619	2851	12717	3179.25	1064	3849	3737	4067
	ORF-T	YDR259C	0.505103	2.96737e-05	6.24497e-05	0.106556	0.382999	0.448618	1112	278	217	264	293	338	1514	378.5	299	429	395	391	1234	308.5	226	375	290	343
	ORF-T	YDR260C	-0.487215	1.58252e-06	3.66099e-06	-0.599109	3.89155e-09	1.11205e-08	2607	651.75	610	649	547	801	1783	445.75	423	483	391	486	1762	440.5	419	543	370	430
	ORF-T	YDR261C	0.434344	7.6737e-11	2.16262e-10	0.501428	5.54504e-14	1.92769e-13	12785	3196.25	2891	3186	3326	3382	16661	4165.25	3500	4323	4287	4551	18668	4667	3777	5336	4255	5300
	ORF-T	YDR262W	0.0730111	0.27824	0.337507	0.128474	0.0559314	0.0806506	10382	2595.5	2364	2455	2662	2901	10522	2630.5	2195	2650	2807	2870	11628	2907	2598	3257	2658	3115
	ORF-T	YDR263C	-0.26102	0.0388043	0.057383	-0.47755	0.000171379	0.000354324	1651	412.75	403	395	366	487	1321	330.25	354	338	282	347	1212	303	290	359	269	294
	ORF-T	YDR264C	-0.43859	2.53621e-05	5.36786e-05	-0.269007	0.00967675	0.0160356	36212	9053	8467	7979	8253	11513	25451	6362.75	6330	6737	5749	6635	30491	7622.75	7624	8542	6693	7632
	ORF-T	YDR265W	-0.307197	0.000765187	0.00143171	-0.353398	0.000106019	0.000224276	4919	1229.75	967	1114	1289	1549	3811	952.75	709	1029	1012	1061	3947	986.75	703	1083	1002	1159
	ORF-T	YDR266C	-0.0261908	0.678562	0.728233	-0.125074	0.0478903	0.0700351	9731	2432.75	2604	2600	2186	2341	9191	2297.75	2380	2339	1993	2479	9192	2298	2361	2523	1800	2508
	ORF-T	YDR267C	-0.0601194	0.640037	0.693095	0.0336316	0.792597	0.830583	1227	306.75	261	384	276	306	1130	282.5	273	298	251	308	1278	319.5	324	293	298	363
	ORF-T	YDR268W	-0.809499	7.32645e-11	2.06705e-10	-0.597734	1.25467e-06	3.10231e-06	3927	981.75	791	867	982	1287	2128	532	457	574	534	563	2613	653.25	569	684	707	653
	ORF-T	YDR270W	-0.823708	1.47234e-08	3.7714e-08	-0.568598	8.16024e-05	0.000174546	6730	1682.5	1491	1563	1528	2148	3594	898.5	879	1071	800	844	4626	1156.5	982	1376	1033	1235
	ORF-T	YDR272W	-0.00372516	0.96275	0.969092	0.122357	0.12236	0.163602	3495	873.75	634	962	898	1001	3364	841	593	960	850	961	3929	982.25	719	1052	856	1302
	ORF-T	YDR273W	0.0669794	0.623527	0.677947	-0.559145	0.000107643	0.000227445	385	96.25	85	96	95	109	389	97.25	86	111	87	105	270	67.5	62	68	49	91
	ORF-T	YDR275W	-0.0711599	0.447124	0.510849	-0.14542	0.120003	0.160722	4830	1207.5	1110	1247	1292	1181	4408	1102	1112	1183	1085	1028	4480	1120	1027	1201	1048	1204
	ORF-T	YDR276C	0.125663	0.105433	0.143005	0.192083	0.0133173	0.0215861	31296	7824	5666	7757	8979	8894	32915	8228.75	5746	8530	9066	9573	37225	9306.25	5668	11032	9142	11383
	ORF-T	YDR277C	0.0506716	0.580085	0.638819	-0.0145469	0.873887	0.898324	13923	3480.75	1289	3232	3989	5413	13942	3485.5	1187	3585	4033	5137	14130	3532.5	1427	3671	2986	6046
	ORF-T	YDR279W	-0.253219	9.7864e-05	0.000199055	-0.221113	0.000632517	0.00123193	5533	1383.25	1307	1343	1370	1513	4475	1118.75	964	1104	1177	1230	4868	1217	1100	1309	1137	1322
	ORF-T	YDR280W	0.000503357	0.995351	0.996455	-0.0200867	0.815389	0.849274	5632	1408	1280	1256	1402	1694	5388	1347	1430	1277	1246	1435	5729	1432.25	1370	1335	1187	1837
	ORF-T	YDR281C	-0.180544	0.260065	0.317985	-0.635372	7.90358e-05	0.000169227	2817	704.25	659	497	707	954	2322	580.5	696	548	499	579	1859	464.75	380	466	387	626
	ORF-T	YDR282C	-0.253279	0.0577746	0.0829875	-0.31648	0.0176023	0.0278762	2604	651	478	618	711	797	2079	519.75	400	516	591	572	2146	536.5	382	508	568	688
	ORF-T	YDR283C	-0.0903587	0.182024	0.232494	-0.0913997	0.176542	0.227832	15754	3938.5	3719	4359	3602	4074	14229	3557.25	3516	3675	3103	3935	15225	3806.25	3776	4356	3070	4023
	ORF-T	YDR284C	-0.192561	0.00534243	0.00903611	-0.166721	0.0156977	0.0251044	11959	2989.75	2591	2697	3184	3487	10138	2534.5	1886	2532	2706	3014	11021	2755.25	1983	2987	2639	3412
	ORF-T	YDR285W	-0.886293	1.45624e-18	5.25408e-18	-0.77378	9.85437e-15	3.49282e-14	3262	815.5	742	761	795	964	1696	424	366	431	430	469	1966	491.5	346	567	497	556
	ORF-T	YDR286C	-0.359507	0.000377983	0.000730807	-0.47438	2.80267e-06	6.77923e-06	1506	376.5	358	354	405	389	1130	282.5	253	282	309	286	1114	278.5	240	299	258	317
	ORF-T	YDR287W	-0.222148	0.0104585	0.0170329	-0.185056	0.0320722	0.0485427	3395	848.75	688	748	854	1105	2791	697.75	522	732	716	821	3060	765	589	774	722	975
	ORF-T	YDR288W	0.0367253	0.670571	0.720925	-0.0317791	0.712851	0.760609	3521	880.25	889	786	837	1009	3475	868.75	811	785	871	1008	3527	881.75	730	991	829	977
	ORF-T	YDR289C	-0.138896	0.0968704	0.132712	-0.0983019	0.237963	0.296274	4061	1015.25	913	915	998	1235	3533	883.25	789	874	836	1034	3933	983.25	754	977	863	1339
	ORF-T	YDR291W	0.0566844	0.395183	0.459537	-0.0967532	0.147251	0.193818	8551	2137.75	2321	2014	1879	2337	8530	2132.5	2305	2041	1918	2266	8216	2054	2144	2229	1622	2221
	ORF-T	YDR292C	-0.0461256	0.483628	0.546111	-0.00235489	0.971419	0.97712	14728	3682	3369	3563	3772	4024	13730	3432.5	3172	3258	3445	3855	15115	3778.75	3479	3636	3463	4537
	ORF-T	YDR293C	-0.0354862	0.642956	0.695791	-0.102698	0.179827	0.23153	45631	11407.8	9238	12848	10550	12995	42960	10740	8169	11797	10126	12868	44286	11071.5	7692	14294	9561	12739
	ORF-T	YDR294C	0.254038	0.000156032	0.000311868	0.298441	8.77496e-06	2.04266e-05	15852	3963	3702	3921	3944	4285	18284	4571	3711	4805	4602	5166	20081	5020.25	4076	5725	4866	5414
	ORF-T	YDR295C	0.102741	0.159668	0.20713	0.00183426	0.979985	0.984487	7590	1897.5	1716	1831	1843	2200	7878	1969.5	1547	2024	2091	2216	7854	1963.5	1521	2354	1771	2208
	ORF-T	YDR296W	-0.488822	7.0304e-08	1.7496e-07	-0.311096	0.000562917	0.00110288	7351	1837.75	1474	1717	1798	2362	5001	1250.25	1038	1283	1219	1461	6070	1517.5	1156	1821	1368	1725
	ORF-T	YDR297W	0.0892328	0.202181	0.254978	0.0790862	0.25809	0.318179	21403	5350.75	6199	4841	5059	5304	21845	5461.25	5210	5035	5640	5960	23062	5765.5	5834	5922	5372	5934
	ORF-T	YDR298C	0.0843941	0.247621	0.304621	0.157182	0.0309664	0.0469981	12562	3140.5	2659	2897	3317	3689	13004	3251	2257	2878	4023	3846	14388	3597	2972	3589	3311	4516
	ORF-T	YDR299W	-0.0908286	0.294581	0.355054	0.0110251	0.898475	0.916617	6549	1637.25	2202	1455	1332	1560	6019	1504.75	2252	1215	1241	1311	6918	1729.5	2625	1480	1273	1540
	ORF-T	YDR300C	-0.0865541	0.199515	0.252167	-0.0222886	0.740747	0.785137	15790	3947.5	4332	3502	3517	4439	14242	3560.5	3468	3516	3320	3938	15892	3973	3980	4200	3361	4351
	ORF-T	YDR301W	-0.0953051	0.140073	0.1846	-0.199814	0.00198287	0.00363077	11666	2916.5	2749	3099	2699	3119	10494	2623.5	2608	2685	2346	2855	10471	2617.75	2479	2877	2120	2995
	ORF-T	YDR302W	-0.376238	2.291e-05	4.86593e-05	-0.306807	0.000517704	0.00101933	4525	1131.25	1128	947	1179	1271	3334	833.5	818	866	800	850	3739	934.75	898	859	909	1073
	ORF-T	YDR303C	0.18784	0.0142345	0.0226695	0.0649282	0.396868	0.462982	15586	3896.5	3902	3953	3794	3937	17099	4274.75	4153	4309	3918	4719	16839	4209.75	3831	4752	3396	4860
	ORF-T	YDR304C	-0.00510909	0.944673	0.954609	0.0746938	0.309835	0.372766	20765	5191.25	4574	4897	5705	5589	20020	5005	3887	4928	5420	5785	22509	5627.25	4412	5862	5553	6682
	ORF-T	YDR305C	0.0956502	0.358068	0.421441	0.0958998	0.356125	0.421147	2638	659.5	604	551	648	835	2701	675.25	586	644	702	769	2903	725.75	536	871	652	844
	ORF-T	YDR306C	-0.0390282	0.567789	0.627676	-0.134335	0.0492256	0.0718471	6094	1523.5	1213	1404	1588	1889	5749	1437.25	990	1472	1550	1737	5760	1440	969	1591	1329	1871
	ORF-T	YDR307W	-0.320669	1.16522e-06	2.71842e-06	-0.366523	2.64545e-08	7.26969e-08	7353	1838.25	1488	1760	1958	2147	5693	1423.25	1079	1371	1483	1760	5853	1463.25	1140	1550	1422	1741
	ORF-T	YDR308C	-0.0886771	0.244787	0.301602	-0.0753091	0.322229	0.385665	5603	1400.75	1378	1222	1521	1482	5064	1266	1220	1133	1347	1364	5462	1365.5	1227	1438	1186	1611
	ORF-T	YDR309C	-0.106585	0.17402	0.223486	0.0938637	0.229686	0.287068	10356	2589	2916	2549	2454	2437	9231	2307.75	2298	2159	2168	2606	11303	2825.75	2681	3134	2555	2933
	ORF-T	YDR310C	-0.173302	0.00834468	0.0137774	-0.275105	2.84577e-05	6.32827e-05	11642	2910.5	2888	3057	2502	3195	9952	2488	2566	2597	1987	2802	9972	2493	2386	2854	1823	2909
	ORF-T	YDR311W	-0.117758	0.0893923	0.123696	-0.285899	3.8821e-05	8.52812e-05	9250	2312.5	2283	2079	2144	2744	8190	2047.5	1840	2013	1971	2366	7774	1943.5	1693	2153	1730	2198
	ORF-T	YDR312W	-0.338307	2.59044e-05	5.47856e-05	-0.259119	0.00123474	0.00232535	8739	2184.75	2651	1741	1978	2369	6624	1656	2073	1417	1504	1630	7429	1857.25	2138	1881	1516	1894
	ORF-T	YDR313C	-0.25784	0.0178118	0.0279463	-0.205428	0.0581832	0.0835461	3280	820	653	735	896	996	2625	656.25	534	654	670	767	2924	731	510	871	740	803
	ORF-T	YDR314C	-0.0207339	0.815437	0.849046	-0.0486715	0.583035	0.641343	4118	1029.5	887	965	994	1272	3903	975.75	778	1054	973	1098	4135	1033.75	720	1196	941	1278
	ORF-T	YDR315C	-0.0303551	0.772195	0.812425	-0.0740819	0.478429	0.54436	1275	318.75	257	312	323	383	1208	302	219	327	317	345	1254	313.5	200	348	340	366
	ORF-T	YDR316W	-0.391562	0.000762783	0.00142763	-0.362822	0.00171031	0.00315861	2419	604.75	474	492	652	801	1743	435.75	358	459	432	494	1921	480.25	379	446	459	637
	ORF-T	YDR317W	-0.298406	0.0274486	0.0418141	-1.43552	5.83989e-22	2.58504e-21	621	155.25	138	136	162	185	486	121.5	123	106	119	138	235	58.75	67	57	50	61
	ORF-T	YDR318W	-0.223954	0.0235098	0.0361878	-0.185005	0.0597906	0.0856602	2184	546	485	473	546	680	1791	447.75	387	430	468	506	1982	495.5	354	506	490	632
	ORF-T	YDR319C	-0.195312	0.0929074	0.127987	-0.0305238	0.790931	0.829317	2210	552.5	402	470	629	709	1829	457.25	369	484	435	541	2224	556	366	575	568	715
	ORF-T	YDR320C	-0.186072	0.0553769	0.079851	-0.232711	0.01638	0.0261264	3381	845.25	688	1053	758	882	2859	714.75	637	788	580	854	2977	744.25	608	937	581	851
	ORF-T	YDR320C-A	-0.359741	0.000206145	0.000408233	-0.292559	0.00242059	0.00437044	3051	762.75	815	576	859	801	2269	567.25	581	515	609	564	2525	631.25	602	656	652	615
	ORF-T	YDR320W-B	0.0195027	0.941854	0.952437	-0.480335	0.0820477	0.114256	139	34.75	43	42	28	26	135	33.75	38	27	36	34	103	25.75	14	35	27	27
	ORF-T	YDR321W	0.148743	0.0816247	0.113804	0.156429	0.0669405	0.0949703	22657	5664.25	6115	5855	5370	5317	24132	6033	5828	5733	6229	6342	25852	6463	6432	6693	5821	6906
	ORF-T	YDR322C-A	0.00489817	0.954751	0.962951	-0.0321194	0.709302	0.757377	3661	915.25	754	821	931	1155	3543	885.75	667	819	1006	1051	3686	921.5	693	973	851	1169
	ORF-T	YDR322W	-0.40259	1.82746e-07	4.44578e-07	-0.384849	5.8653e-07	1.48293e-06	8257	2064.25	1920	1930	1958	2449	6029	1507.25	1224	1425	1633	1747	6467	1616.75	1380	1763	1567	1757
	ORF-T	YDR323C	0.000322886	0.997348	0.998056	-0.0552172	0.569995	0.6305	2721	680.25	660	571	691	799	2616	654	590	609	656	761	2691	672.75	521	789	610	771
	ORF-T	YDR324C	-0.0706918	0.304813	0.365777	-0.147355	0.032431	0.049004	18402	4600.5	5969	4102	3730	4601	16910	4227.5	5665	3664	3408	4173	17119	4279.75	5622	3944	3148	4405
	ORF-T	YDR325W	-0.0587661	0.353546	0.416737	-0.107247	0.0901066	0.124359	7448	1862	1841	1827	1714	2066	6868	1717	1697	1696	1607	1868	7104	1776	1655	1952	1524	1973
	ORF-T	YDR326C	-0.137445	0.0556643	0.0802289	-0.158757	0.0270758	0.0414954	31962	7990.5	9087	6931	7246	8698	27864	6966	7590	6135	6653	7486	29224	7306	7827	7592	6137	7668
	ORF-T	YDR327W	2.10024	6.9045e-12	2.02927e-11	1.56174	8.73274e-07	2.18482e-06	37	9.25	10	12	7	8	152	38	47	31	37	37	115	28.75	34	44	22	15
	ORF-T	YDR328C	-0.142598	0.0334746	0.0501388	-0.0175406	0.793204	0.831082	18787	4696.75	3890	4718	4566	5613	16341	4085.25	3417	4320	3900	4704	19176	4794	3802	5723	3997	5654
	ORF-T	YDR329C	-0.114409	0.0581459	0.0834831	-0.0414085	0.491066	0.556392	8951	2237.75	1619	2091	2462	2779	7990	1997.5	1330	2049	2176	2435	8905	2226.25	1580	2379	2215	2731
	ORF-T	YDR330W	0.0541406	0.474811	0.537735	0.0310477	0.681492	0.732804	7221	1805.25	1357	1781	1845	2238	7213	1803.25	1307	1952	1833	2121	7676	1919	1246	2336	1711	2383
	ORF-T	YDR331W	-0.083058	0.225453	0.28067	-0.0748748	0.273621	0.335013	8046	2011.5	2126	1919	1927	2074	7314	1828.5	1659	1755	1840	2060	7819	1954.75	1843	2074	1852	2050
	ORF-T	YDR332W	-0.0658471	0.408963	0.473175	-0.200151	0.0122497	0.0199629	4805	1201.25	1250	1025	1190	1340	4409	1102.25	1033	1043	1133	1200	4271	1067.75	965	1176	1034	1096
	ORF-T	YDR333C	0.239752	0.000155827	0.000311506	0.201331	0.00148619	0.00276685	10529	2632.25	2905	2504	2377	2743	11941	2985.25	2956	2927	2781	3277	12446	3111.5	3043	3556	2543	3304
	ORF-T	YDR334W	-0.193199	0.00722579	0.0120291	-0.304779	2.30183e-05	5.15875e-05	14788	3697	3422	4028	3411	3927	12428	3107	2991	3184	2884	3369	12307	3076.75	3250	3277	2455	3325
	ORF-T	YDR335W	-0.278888	0.016303	0.0256902	-0.266788	0.0216147	0.0337251	12375	3093.75	2410	4528	2858	2579	9649	2412.25	2078	2620	2202	2749	10320	2580	2640	2801	2137	2742
	ORF-T	YDR336W	-0.156991	0.046469	0.0678783	-0.46233	6.0386e-09	1.71017e-08	4176	1044	1144	917	1056	1059	3603	900.75	803	881	1004	915	3102	775.5	729	833	723	817
	ORF-T	YDR337W	-0.534887	3.11165e-10	8.55635e-10	-0.390982	3.77343e-06	9.0394e-06	7598	1899.5	1739	1596	1980	2283	5027	1256.75	1134	1098	1334	1461	5932	1483	1176	1566	1453	1737
	ORF-T	YDR338C	-0.153777	0.0477736	0.0696556	-0.151297	0.0509319	0.0740647	4989	1247.25	1193	1145	1239	1412	4326	1081.5	922	1085	1080	1239	4628	1157	950	1288	1061	1329
	ORF-T	YDR339C	-0.00147324	0.98131	0.984571	-0.135803	0.0310191	0.0470619	8361	2090.25	2358	1785	1949	2269	7998	1999.5	2031	1827	1970	2170	7785	1946.25	2145	1962	1616	2062
	ORF-T	YDR341C	0.0298955	0.686449	0.735452	0.0185628	0.802098	0.838185	51096	12774	13057	12788	12186	13065	50308	12577	12773	11857	11748	13930	53338	13334.5	14443	12377	11334	15184
	ORF-T	YDR342C	0.51136	0.000396331	0.000764569	0.491891	0.000672692	0.00130584	3927	981.75	220	936	1310	1461	6018	1504.5	194	1211	2267	2346	5686	1421.5	344	1457	1191	2694
	ORF-T	YDR343C	0.137123	0.429197	0.493167	-0.0253853	0.882837	0.904958	2709	677.25	81	521	769	1338	2889	722.25	78	485	1125	1201	2885	721.25	64	608	719	1494
	ORF-T	YDR344C	-0.298429	0.0302937	0.0457708	-0.437416	0.00156345	0.00289709	592	148	160	129	136	167	461	115.25	120	123	109	109	446	111.5	108	102	112	124
	ORF-T	YDR345C	-0.0454155	0.712252	0.758292	0.0697511	0.571564	0.631688	191648	47912	49043	30143	41557	70905	173216	43304	40018	37239	40934	55025	197860	49465	48963	49250	41489	58158
	ORF-T	YDR346C	0.0515769	0.475677	0.538523	0.114408	0.113252	0.152794	31604	7901	7607	7077	7413	9507	31338	7834.5	8047	7460	7404	8427	35088	8772	9112	8376	7378	10222
	ORF-T	YDR347W	-0.464264	1.08649e-07	2.67448e-07	-0.371173	2.09883e-05	4.72107e-05	12457	3114.25	3125	2833	2905	3594	8648	2162	2213	2010	2182	2243	9830	2457.5	2246	2811	2367	2406
	ORF-T	YDR348C	-0.147226	0.0522695	0.0757345	-0.177763	0.0190743	0.0300422	12139	3034.75	3035	2769	2806	3529	10517	2629.25	2488	2674	2456	2899	11105	2776.25	2240	3152	2303	3410
	ORF-T	YDR349C	0.163641	0.0143861	0.0228972	0.315902	2.20762e-06	5.36856e-06	15217	3804.25	3528	3686	3715	4288	16374	4093.5	3894	3848	4058	4574	19439	4859.75	4329	5044	4448	5618
	ORF-T	YDR350C	-0.119962	0.083214	0.115817	-0.040738	0.555013	0.616616	9155	2288.75	1986	1998	2383	2788	8106	2026.5	1585	2028	2217	2276	9160	2290	1742	2481	2154	2783
	ORF-T	YDR351W	-0.112975	0.089773	0.124168	-0.0766063	0.249103	0.308298	12098	3024.5	3068	2752	2775	3503	10736	2684	2683	2426	2553	3074	11768	2942	2653	3017	2572	3526
	ORF-T	YDR352W	0.0370977	0.618688	0.673783	-0.00960131	0.897446	0.915935	5752	1438	1537	1276	1345	1594	5668	1417	1483	1232	1420	1533	5847	1461.75	1486	1595	1249	1517
	ORF-T	YDR353W	-0.273747	2.0719e-05	4.41611e-05	-0.210333	0.00106017	0.00201032	47690	11922.5	11336	11291	11426	13637	37937	9484.25	8484	9687	9170	10596	42298	10574.5	9594	11323	9413	11968
	ORF-T	YDR354W	-0.099596	0.113401	0.152702	-0.0284691	0.649832	0.703248	9778	2444.5	2192	2272	2394	2920	8779	2194.75	1938	2107	2114	2620	9824	2456	2174	2583	2199	2868
	ORF-T	YDR356W	-0.392821	1.9101e-07	4.64238e-07	-0.362916	1.37578e-06	3.39317e-06	7302	1825.5	1591	1631	1829	2251	5332	1333	1177	1420	1196	1539	5836	1459	1283	1517	1227	1809
	ORF-T	YDR357C	0.292708	0.000497571	0.000950044	0.209904	0.0124679	0.020295	3397	849.25	739	725	986	947	4009	1002.25	827	887	1236	1059	4032	1008	771	995	999	1267
	ORF-T	YDR358W	-0.0290762	0.751515	0.794399	-0.0178411	0.8458	0.874719	9725	2431.25	1319	2219	2801	3386	9384	2346	1037	2519	2815	3013	10339	2584.75	948	3092	2741	3558
	ORF-T	YDR359C	-0.30378	0.000407062	0.000783957	-0.484316	1.88966e-08	5.23475e-08	5673	1418.25	1178	1594	1262	1639	4444	1111	989	1270	833	1352	4196	1049	796	1253	869	1278
	ORF-T	YDR361C	0.163818	0.0101545	0.0165717	0.00856243	0.893216	0.912775	10973	2743.25	3296	2368	2554	2755	11803	2950.75	3510	2613	2798	2882	11319	2829.75	3424	2724	2354	2817
	ORF-T	YDR362C	-0.0256847	0.803499	0.838512	-0.0718563	0.485696	0.550997	3300	825	791	798	727	984	3092	773	839	766	691	796	3209	802.25	744	870	706	889
	ORF-T	YDR363W	-0.401309	0.00191828	0.00343126	-0.436914	0.000718314	0.00138824	2068	517	524	623	506	415	1505	376.25	380	360	322	443	1575	393.75	499	379	309	388
	ORF-T	YDR363W-A	-0.0894941	0.283339	0.343036	-0.0361193	0.664281	0.717094	10690	2672.5	2220	2163	3106	3201	9534	2383.5	2185	2237	2599	2513	10628	2657	2059	2809	2666	3094
	ORF-T	YDR364C	-0.179017	0.040617	0.059882	-0.327511	0.0001845	0.000380151	4236	1059	1175	937	950	1174	3577	894.25	1004	896	820	857	3451	862.75	858	880	749	964
	ORF-T	YDR365C	0.0233552	0.734486	0.779021	-0.120943	0.0791808	0.110506	31216	7804	9136	6962	7273	7845	30379	7594.75	8352	6847	7594	7586	29407	7351.75	7923	6861	6242	8381
	ORF-T	YDR367W	-0.346957	1.12245e-05	2.44418e-05	-0.425132	7.36713e-08	1.97193e-07	4773	1193.25	1165	1055	1202	1351	3614	903.5	799	824	995	996	3639	909.75	770	913	919	1037
	ORF-T	YDR368W	-0.267636	0.000117377	0.000236809	-0.227514	0.00102382	0.00194576	10728	2682	2005	2510	2888	3325	8542	2135.5	1607	2279	2180	2476	9410	2352.5	1701	2581	2220	2908
	ORF-T	YDR369C	-0.0516089	0.598893	0.65634	-0.178052	0.0696401	0.0985132	3102	775.5	624	696	789	993	2844	711	626	716	711	791	2789	697.25	575	688	707	819
	ORF-T	YDR370C	0.111736	0.127019	0.169119	0.000398718	0.995658	0.99668	5052	1263	1270	1183	1258	1341	5256	1314	1395	1156	1316	1389	5195	1298.75	1360	1299	1092	1444
	ORF-T	YDR371W	0.193801	0.0174296	0.0273736	0.197483	0.0149976	0.0240759	2480	620	521	633	647	679	2747	686.75	528	663	751	805	2945	736.25	543	780	686	936
	ORF-T	YDR372C	-0.018957	0.784595	0.822741	0.0261238	0.706236	0.754902	31929	7982.25	7406	7494	8385	8644	30346	7586.5	6672	7336	8310	8028	33348	8337	7423	9032	7685	9208
	ORF-T	YDR373W	-0.19609	0.00428159	0.00735461	-0.0692617	0.309333	0.372268	5007	1251.75	1086	1191	1254	1476	4213	1053.25	845	1084	1054	1230	4897	1224.25	1108	1227	1073	1489
	ORF-T	YDR374W-A	-0.0762918	0.430136	0.494067	-0.0985628	0.306631	0.369647	1865	466.25	412	394	517	542	1702	425.5	393	352	513	444	1771	442.75	406	451	438	476
	ORF-T	YDR375C	-0.411233	2.80726e-05	5.92176e-05	-0.434925	9.28141e-06	2.15422e-05	5250	1312.5	1245	1174	1246	1585	3770	942.5	900	907	973	990	3986	996.5	770	1162	958	1096
	ORF-T	YDR376W	-0.0186308	0.785531	0.823655	-0.0223806	0.743089	0.787092	5747	1436.75	1216	1296	1477	1758	5476	1369	1017	1347	1530	1582	5818	1454.5	1141	1541	1333	1803
	ORF-T	YDR377W	0.137827	0.0433667	0.0636327	0.138243	0.0424713	0.0627252	11037	2759.25	2816	2549	2807	2865	11705	2926.25	2628	2762	3323	2992	12460	3115	2923	3228	2777	3532
	ORF-T	YDR378C	-0.176048	0.00922784	0.0151413	-0.0373101	0.579103	0.638458	8069	2017.25	1883	1734	2133	2319	6846	1711.5	1581	1625	1829	1811	8023	2005.75	1802	1990	2071	2160
	ORF-T	YDR379C-A	0.303245	0.012333	0.0198335	0.236311	0.0504107	0.0734247	806	201.5	101	213	255	237	989	247.25	92	300	314	283	1013	253.25	80	340	294	299
	ORF-T	YDR379W	-0.0709416	0.34808	0.411364	-0.0986916	0.191526	0.244557	8667	2166.75	1936	1969	2150	2612	7946	1986.5	1672	1982	1921	2371	8387	2096.75	1533	2457	1849	2548
	ORF-T	YDR380W	0.243501	0.273147	0.332188	-0.870872	0.000123576	0.000259555	1884	471	93	697	822	272	1807	451.75	211	630	597	369	885	221.25	89	287	256	253
	ORF-T	YDR381C-A	0.160967	0.324665	0.38701	0.165551	0.309448	0.372372	1388	347	301	265	390	432	1458	364.5	338	376	354	390	1604	401	275	421	410	498
	ORF-T	YDR381W	-0.00908491	0.891311	0.911728	-0.256981	0.00011293	0.000238158	60856	15214	14367	16034	16217	14238	58177	14544.2	13181	15463	15874	13659	52190	13047.5	12028	14575	12152	13435
	ORF-T	YDR382W	0.0991738	0.221916	0.27673	0.161049	0.0473283	0.0692452	158022	39505.5	36381	38722	44064	38855	164589	41147.2	30561	38324	48928	46776	180664	45166	44900	42979	42763	50022
	ORF-T	YDR383C	-0.453883	3.31193e-05	6.94362e-05	-0.48642	8.17836e-06	1.9115e-05	2133	533.25	448	461	555	669	1501	375.25	267	394	418	422	1568	392	280	426	378	484
	ORF-T	YDR384C	-0.231234	0.014766	0.0234665	-0.135875	0.150633	0.197736	4514	1128.5	1047	1142	1088	1237	3699	924.75	864	942	876	1017	4204	1051	1068	927	1009	1200
	ORF-T	YDR385W	0.0149779	0.857148	0.883006	0.0557899	0.502504	0.566871	177320	44330	49932	50941	34084	42363	171349	42837.2	40694	46698	35336	48621	188620	47155	52040	50686	35852	50042
	ORF-T	YDR386W	-0.1753	0.0915998	0.126241	-0.2777	0.0074939	0.012643	2543	635.75	509	579	662	793	2148	537	451	583	517	597	2161	540.25	371	613	535	642
	ORF-T	YDR387C	0.216161	0.00506168	0.00859679	0.107347	0.163978	0.213545	4076	1019	814	1081	1110	1071	4615	1153.75	778	1263	1277	1297	4563	1140.75	774	1311	1111	1367
	ORF-T	YDR388W	-0.29599	1.73361e-05	3.71379e-05	-0.0990418	0.148985	0.195836	15687	3921.75	3223	3932	3582	4950	12425	3106.25	2172	3490	2861	3902	15143	3785.75	2707	4446	3363	4627
	ORF-T	YDR389W	-0.215623	0.00361218	0.006259	-0.277861	0.000176654	0.000364517	18797	4699.25	4713	4487	4578	5019	15532	3883	4044	3769	3805	3914	15953	3988.25	3581	4632	3448	4292
	ORF-T	YDR390C	-0.0969988	0.140118	0.18464	-0.116482	0.0760143	0.106521	8522	2130.5	2079	2195	1979	2269	7665	1916.25	1882	1839	1809	2135	8097	2024.25	1884	2037	1733	2443
	ORF-T	YDR391C	0.0252997	0.790962	0.828266	-0.0122066	0.898126	0.916408	5488	1372	953	1361	1539	1635	5587	1396.75	705	1441	1814	1627	5756	1439	735	1834	1648	1539
	ORF-T	YDR392W	0.00648686	0.937064	0.94828	-0.0254837	0.755864	0.798157	3494	873.5	652	814	958	1070	3359	839.75	655	876	849	979	3519	879.75	690	847	831	1151
	ORF-T	YDR393W	-0.34733	1.40917e-05	3.04085e-05	-0.382708	1.66928e-06	4.09712e-06	5087	1271.75	1168	1152	1274	1493	3845	961.25	854	918	944	1129	3987	996.75	848	1103	961	1075
	ORF-T	YDR394W	0.0693943	0.317408	0.379287	0.11732	0.0908881	0.125301	32565	8141.25	6905	7427	8276	9957	32926	8231.5	6467	8155	8361	9943	36421	9105.25	6808	10230	8334	11049
	ORF-T	YDR395W	0.00683703	0.918671	0.934139	-0.00725426	0.913693	0.929078	32874	8218.5	9179	8483	7091	8121	31754	7938.5	8619	7637	6910	8588	33592	8398	9342	8752	6804	8694
	ORF-T	YDR397C	-0.322215	4.84727e-06	1.08571e-05	-0.431477	9.5631e-10	2.8126e-09	8020	2005	2136	1840	1939	2105	6159	1539.75	1536	1658	1428	1537	6100	1525	1533	1599	1327	1641
	ORF-T	YDR398W	0.0126229	0.86008	0.885499	-0.0553791	0.439347	0.505791	10114	2528.5	3049	2531	2021	2513	9808	2452	2846	2300	2000	2662	10119	2529.75	3312	2433	1750	2624
	ORF-T	YDR399W	0.161002	0.0363621	0.0540487	0.0935273	0.223912	0.280848	43020	10755	12176	9530	9891	11423	45978	11494.5	11615	11681	11484	11198	46824	11706	11880	12085	10645	12214
	ORF-T	YDR400W	-0.0895016	0.19602	0.248169	-0.222302	0.00133186	0.00249529	7632	1908	1549	1875	2110	2098	6880	1720	1463	1724	1827	1866	6710	1677.5	1337	1871	1629	1873
	ORF-T	YDR401W	-0.232692	0.146337	0.191799	-0.557238	0.00073242	0.00141378	251	62.75	62	67	65	57	206	51.5	44	59	48	55	175	43.75	33	39	48	55
	ORF-T	YDR402C	1.17656	3.90217e-08	9.81111e-08	0.389644	0.0829308	0.115384	141	35.25	30	34	44	33	311	77.75	84	90	60	77	195	48.75	57	56	26	56
	ORF-T	YDR403W	-0.916535	1.20485e-07	2.96007e-07	-1.432	1.69005e-15	6.14125e-15	532	133	87	132	120	193	268	67	54	53	80	81	197	49.25	47	50	47	53
	ORF-T	YDR404C	0.00758307	0.913302	0.929691	0.050671	0.466139	0.533055	10553	2638.25	2637	2517	2556	2843	10199	2549.75	2392	2401	2689	2717	11255	2813.75	2410	3150	2450	3245
	ORF-T	YDR405W	-0.515353	1.23315e-07	3.02667e-07	-0.306532	0.00150818	0.00280425	4009	1002.25	838	920	1010	1241	2699	674.75	546	680	650	823	3363	840.75	554	984	801	1024
	ORF-T	YDR406W	-2.1924	4.00352e-29	1.88536e-28	-1.80388	6.87444e-21	2.93146e-20	24152	6038	3389	5892	6011	8860	4792	1198	967	1257	1062	1506	6901	1725.25	1019	2008	1747	2127
	ORF-T	YDR406W-A	-1.57417	7.82127e-12	2.2934e-11	-1.59892	1.93316e-12	6.37285e-12	578	144.5	63	163	146	206	174	43.5	41	42	41	50	191	47.75	28	65	42	56
	ORF-T	YDR407C	-0.0610202	0.362812	0.426232	-0.140971	0.0354955	0.0531908	14766	3691.5	3284	3901	3476	4105	13634	3408.5	3007	3729	3039	3859	13829	3457.25	2966	4032	2857	3974
	ORF-T	YDR408C	-0.290264	0.000279441	0.000547231	-0.219151	0.00595391	0.0101899	10581	2645.25	2372	2483	2560	3166	8282	2070.5	1814	2099	2119	2250	9328	2332	1849	2503	2278	2698
	ORF-T	YDR409W	-0.130186	0.149567	0.195507	-0.247642	0.00614891	0.0105052	4186	1046.5	909	1155	926	1196	3672	918	857	973	751	1091	3660	915	660	1132	770	1098
	ORF-T	YDR410C	0.186149	0.0238975	0.0367444	0.284889	0.000527126	0.00103676	4837	1209.25	1226	1069	1217	1325	5289	1322.25	1279	1197	1404	1409	6036	1509	1272	1678	1421	1665
	ORF-T	YDR411C	-0.00121417	0.985582	0.988387	0.150758	0.0237447	0.03675	5081	1270.25	987	1310	1344	1440	4912	1228	886	1265	1325	1436	5808	1452	1047	1662	1442	1657
	ORF-T	YDR412W	-0.0917887	0.272796	0.331856	-0.033584	0.687037	0.73764	4304	1076	1189	922	988	1205	3896	974	1181	898	801	1016	4370	1092.5	1297	996	779	1298
	ORF-T	YDR414C	0.135525	0.103453	0.140636	0.0766071	0.356883	0.421925	4063	1015.75	1005	978	1056	1024	4298	1074.5	963	1050	1060	1225	4392	1098	1005	1167	1041	1179
	ORF-T	YDR415C	-0.0327746	0.682773	0.732132	0.0630959	0.428174	0.494635	2999	749.75	729	741	755	774	2846	711.5	553	717	736	840	3229	807.25	676	880	758	915
	ORF-T	YDR416W	-0.009446	0.90619	0.924116	-0.133592	0.095834	0.131391	6990	1747.5	1837	1374	1689	2090	6625	1656.25	1666	1560	1548	1851	6486	1621.5	1502	1630	1483	1871
	ORF-T	YDR418W	-0.106432	0.145549	0.190884	-0.101043	0.166993	0.217011	168538	42134.5	44929	44305	40270	39034	150349	37587.2	33791	39957	36614	39987	161041	40260.2	43363	41500	35230	40948
	ORF-T	YDR419W	0.126263	0.157217	0.204285	0.0102743	0.908373	0.924631	3338	834.5	763	759	804	1012	3480	870	832	851	859	938	3452	863	795	896	725	1036
	ORF-T	YDR420W	-0.382347	1.48815e-07	3.63565e-07	-0.448953	6.84357e-10	2.02781e-09	10083	2520.75	2801	2770	2172	2340	7413	1853.25	2019	1829	1604	1961	7570	1892.5	2016	2179	1579	1796
	ORF-T	YDR421W	0.169325	0.0212144	0.0329022	0.0067729	0.926673	0.939676	4465	1116.25	840	1127	1169	1329	4826	1206.5	914	1310	1222	1380	4612	1153	860	1314	1064	1374
	ORF-T	YDR422C	-0.0620746	0.345057	0.408134	-0.0938075	0.153307	0.200893	10685	2671.25	2926	2481	2359	2919	9812	2453	2615	2390	2235	2572	10281	2570.25	2572	2849	2049	2811
	ORF-T	YDR423C	-0.770748	5.28448e-11	1.50163e-10	-0.609536	1.833e-07	4.79201e-07	6410	1602.5	1354	1374	1491	2191	3569	892.25	754	961	815	1039	4299	1074.75	775	1280	981	1263
	ORF-T	YDR424C	-0.0536082	0.546515	0.606909	0.00848053	0.923512	0.937258	2496	624	544	529	689	734	2304	576	529	542	563	670	2571	642.75	577	594	604	796
	ORF-T	YDR425W	-0.0635609	0.479162	0.542082	-0.112183	0.211402	0.266825	4701	1175.25	891	1300	1120	1390	4369	1092.25	741	1242	1063	1323	4598	1149.5	614	1509	1086	1389
	ORF-T	YDR426C	4.63483	2.95279e-92	7.18757e-91	4.78033	6.66058e-100	2.22875e-98	32	8	3	11	9	9	778	194.5	205	159	202	212	914	228.5	243	225	211	235
	ORF-T	YDR427W	-0.00304778	0.96557	0.971545	0.0589707	0.403269	0.469758	32432	8108	6824	7629	8419	9560	31121	7780.25	6246	7835	8468	8572	34660	8665	6920	9656	8165	9919
	ORF-T	YDR428C	-0.646651	2.16997e-13	6.70065e-13	-0.478874	3.93248e-08	1.07067e-07	3405	851.25	880	813	798	914	2092	523	465	565	512	550	2500	625	591	635	613	661
	ORF-T	YDR429C	-0.223402	0.000509181	0.000970896	-0.137853	0.0317938	0.0481501	43049	10762.2	10883	9448	10680	12038	35434	8858.5	8223	8189	9101	9921	39963	9990.75	10115	9763	9245	10840
	ORF-T	YDR430C	-0.403553	7.28423e-08	1.81099e-07	-0.374462	5.50397e-07	1.3938e-06	9625	2406.25	2161	2536	2121	2807	6966	1741.5	1589	1868	1589	1920	7632	1908	1560	2117	1697	2258
	ORF-T	YDR432W	0.119387	0.0798452	0.111493	0.07637	0.262494	0.322948	39873	9968.25	8670	12077	8563	10563	41892	10473	8295	12629	8890	12078	43702	10925.5	8126	14239	8911	12426
	ORF-T	YDR433W	0.171378	0.0180647	0.028315	0.145624	0.0444902	0.0654858	20007	5001.75	4468	6235	4309	4995	21747	5436.75	4388	6530	4650	6179	22965	5741.25	4292	7447	4711	6515
	ORF-T	YDR434W	-0.0884165	0.168967	0.217724	-0.0471068	0.462899	0.529922	15202	3800.5	3510	3425	4095	4172	13802	3450.5	2868	3209	3968	3757	15049	3762.25	3292	3845	3795	4117
	ORF-T	YDR435C	-0.15863	0.0453709	0.0663891	-0.220952	0.00525677	0.00905227	5468	1367	885	1270	1521	1792	4753	1188.25	676	1260	1376	1441	4864	1216	667	1376	1275	1546
	ORF-T	YDR436W	-0.152381	0.0420312	0.061847	-0.213552	0.00434489	0.00756894	4589	1147.25	822	1268	1178	1321	4045	1011.25	612	1142	1017	1274	4125	1031.25	655	1191	938	1341
	ORF-T	YDR437W	-0.0364941	0.751429	0.794399	-0.202516	0.0801867	0.111836	1252	313	358	269	291	334	1171	292.75	299	270	283	319	1110	277.5	260	318	255	277
	ORF-T	YDR438W	0.0137785	0.890518	0.911064	-0.0913112	0.361896	0.427214	1902	475.5	467	422	442	571	1840	460	455	412	490	483	1824	456	415	489	430	490
	ORF-T	YDR439W	-0.123723	0.401152	0.465284	-0.52912	0.000409238	0.000815646	800	200	183	270	191	156	697	174.25	181	175	161	180	569	142.25	163	170	109	127
	ORF-T	YDR440W	-0.132481	0.0785264	0.109738	-0.283887	0.000167929	0.000347646	5117	1279.25	1272	1173	1253	1419	4488	1122	1131	1187	984	1186	4313	1078.25	1061	1136	943	1173
	ORF-T	YDR441C	-0.054009	0.555917	0.616109	0.0122819	0.89316	0.912775	6320	1580	1537	1398	1433	1952	5802	1450.5	1600	1303	1383	1516	6512	1628	1551	1759	1361	1841
	ORF-T	YDR443C	0.0408592	0.54252	0.603054	-0.0918575	0.171368	0.22215	7409	1852.25	1689	2023	1719	1978	7343	1835.75	1569	1872	1795	2107	7148	1787	1604	1987	1539	2018
	ORF-T	YDR444W	-0.0364222	0.621576	0.676406	-0.0976411	0.185402	0.23767	5063	1265.75	1310	1137	1156	1460	4745	1186.25	1230	1140	1017	1358	4865	1216.25	1236	1222	977	1430
	ORF-T	YDR447C	-0.0392759	0.662007	0.713121	-0.0571289	0.524809	0.588213	86784	21696	23877	22670	21873	18364	80732	20183	18418	20940	21074	20300	85163	21290.8	23184	21308	20432	20239
	ORF-T	YDR448W	0.0423549	0.596621	0.654415	0.0771348	0.333582	0.397502	4700	1175	1080	1018	1207	1395	4637	1159.25	1052	1159	1140	1286	5083	1270.75	1023	1341	1239	1480
	ORF-T	YDR449C	-0.00641802	0.931625	0.943755	0.0843732	0.257913	0.317991	6919	1729.75	2420	1396	1512	1591	6645	1661.25	2349	1252	1486	1558	7552	1888	2743	1641	1518	1650
	ORF-T	YDR450W	0.0126517	0.871774	0.895619	0.020079	0.797831	0.834895	166163	41540.8	42506	46147	39706	37804	160951	40237.8	36034	43997	38817	42103	172579	43144.8	45325	46654	38207	42393
	ORF-T	YDR451C	-0.39456	0.000254958	0.000501067	-0.0876568	0.412922	0.479769	4858	1214.5	1205	1108	1243	1302	3561	890.25	1013	858	799	891	4705	1176.25	1103	1359	1034	1209
	ORF-T	YDR452W	-0.111507	0.114955	0.154549	0.0985945	0.162395	0.211729	24946	6236.5	4721	5704	6622	7899	22047	5511.75	4284	5624	5803	6336	27248	6812	5318	6924	6639	8367
	ORF-T	YDR453C	-0.288794	0.073534	0.103365	-0.494008	0.00225599	0.00409423	2129	532.25	272	458	498	901	1582	395.5	245	418	423	496	1473	368.25	221	409	364	479
	ORF-T	YDR454C	0.0250395	0.73226	0.776985	0.106039	0.147178	0.193743	26979	6744.75	6737	6932	6648	6662	26425	6606.25	6012	6762	6596	7055	29744	7436	7577	7423	6974	7770
	ORF-T	YDR456W	-0.346633	1.47418e-07	3.60222e-07	-0.234858	0.00034801	0.000698333	10314	2578.5	2275	2562	2555	2922	7793	1948.25	1740	1973	1966	2114	8966	2241.5	2110	2355	2063	2438
	ORF-T	YDR457W	-0.137221	0.0666563	0.0945037	-0.182761	0.0145505	0.0233996	30934	7733.5	6794	9171	6506	8463	27176	6794	6316	7621	5097	8142	28185	7046.25	6783	8531	4989	7882
	ORF-T	YDR458C	-0.00656055	0.928647	0.941415	-0.0455712	0.533647	0.596747	7400	1850	1550	1822	1923	2105	7106	1776.5	1455	1820	1735	2096	7395	1848.75	1676	1852	1524	2343
	ORF-T	YDR459C	-0.167504	0.0275434	0.0419485	-0.265368	0.000482962	0.000955229	3784	946	978	873	872	1061	3232	808	783	766	824	859	3226	806.5	768	801	726	931
	ORF-T	YDR460W	-0.24874	0.0104023	0.0169479	-0.268618	0.00552904	0.0094974	3401	850.25	768	743	849	1041	2730	682.5	623	703	652	752	2915	728.75	554	760	660	941
	ORF-T	YDR461C-A	-0.37761	0.00634466	0.0106222	-0.18593	0.169603	0.220065	675	168.75	104	146	182	243	495	123.75	83	149	121	142	608	152	91	180	144	193
	ORF-T	YDR461W	0.489302	4.68807e-07	1.11651e-06	0.465204	1.60496e-06	3.94306e-06	12404	3101	3270	2999	3228	2907	16962	4240.5	3587	3286	5338	4751	17602	4400.5	3905	4687	3923	5087
	ORF-T	YDR462W	-0.43542	1.00136e-05	2.18916e-05	-0.337409	0.000577393	0.00113019	3438	859.5	731	794	867	1046	2446	611.5	499	606	620	721	2840	710	473	874	610	883
	ORF-T	YDR463W	-0.127808	0.0644261	0.0916286	0.0121657	0.859806	0.886364	10845	2711.25	2682	2583	2532	3048	9534	2383.5	2284	2403	2208	2639	11220	2805	2452	2981	2547	3240
	ORF-T	YDR464W	-0.303324	1.38596e-05	2.99279e-05	-0.405749	6.3266e-09	1.78894e-08	7830	1957.5	2029	2093	1507	2201	6088	1522	1646	1545	1193	1704	6081	1520.25	1590	1727	1103	1661
	ORF-T	YDR465C	0.0356975	0.632686	0.686199	0.166194	0.0256376	0.0394583	10215	2553.75	2890	2148	2290	2887	10034	2508.5	2959	2364	2120	2591	11843	2960.75	3289	2610	2235	3709
	ORF-T	YDR466W	-0.0139611	0.842682	0.871134	-0.0935798	0.18341	0.23545	8777	2194.25	2190	2041	2088	2458	8342	2085.5	2087	1993	1970	2292	8438	2109.5	1846	2264	1919	2409
	ORF-T	YDR467C	0.612384	0.000729612	0.00136817	0.452912	0.012969	0.0210606	191	47.75	40	42	56	53	281	70.25	69	83	52	77	268	67	67	59	66	76
	ORF-T	YDR468C	-0.192705	0.0726292	0.102252	-0.050883	0.633186	0.687917	3473	868.25	694	762	903	1114	2871	717.75	626	748	732	765	3487	871.75	585	895	778	1229
	ORF-T	YDR469W	-0.197807	0.0224985	0.0347408	-0.156853	0.0695715	0.0984277	5225	1306.25	1214	1149	1386	1476	4365	1091.25	1009	1087	1113	1156	4822	1205.5	920	1336	1142	1424
	ORF-T	YDR470C	-0.286352	0.000911589	0.00168992	-0.383589	8.82452e-06	2.05306e-05	4807	1201.75	929	1159	1210	1509	3768	942	748	957	966	1097	3824	956	604	1075	929	1216
	ORF-T	YDR471W	-0.0475542	0.479427	0.542332	-0.0764665	0.255414	0.3154	109393	27348.2	31520	26572	25448	25853	101417	25354.2	26047	25129	23630	26611	106205	26551.2	29378	26763	23017	27047
	ORF-T	YDR472W	0.582228	3.50966e-16	1.17377e-15	0.627219	1.33781e-18	5.31518e-18	5014	1253.5	1269	1132	1354	1259	7210	1802.5	1793	1684	1867	1866	7937	1984.25	1837	2143	1792	2165
	ORF-T	YDR473C	-0.178758	0.137643	0.181662	-0.173062	0.14837	0.195169	1572	393	305	368	413	486	1317	329.25	302	342	311	362	1434	358.5	275	347	341	471
	ORF-T	YDR475C	-0.41355	3.67802e-05	7.687e-05	-0.593705	3.52464e-09	1.00925e-08	4641	1160.25	860	1377	1234	1170	3472	868	460	1126	882	1004	3223	805.75	459	963	870	931
	ORF-T	YDR476C	-0.484842	0.000112837	0.000228158	-0.290154	0.0202468	0.0317549	5499	1374.75	999	1361	1309	1830	3701	925.25	785	1015	917	984	4524	1131	938	1315	1071	1200
	ORF-T	YDR477W	-0.00423083	0.948982	0.958505	-0.0365963	0.579701	0.638895	13966	3491.5	2893	3832	2982	4259	13466	3366.5	2516	3545	3089	4316	14124	3531	2543	4358	2912	4311
	ORF-T	YDR478W	-0.295045	0.00757237	0.0125697	-0.503909	5.86549e-06	1.38444e-05	1585	396.25	466	346	379	394	1246	311.5	377	272	246	351	1143	285.75	341	243	272	287
	ORF-T	YDR479C	-0.092421	0.281622	0.341088	0.0458889	0.589568	0.647387	2834	708.5	457	670	724	983	2563	640.75	400	694	606	863	3014	753.5	489	805	651	1069
	ORF-T	YDR480W	-0.449079	8.37255e-07	1.96813e-06	-0.343693	0.000139122	0.000290523	2136	534	438	573	552	573	1512	378	303	409	349	451	1728	432	385	479	373	491
	ORF-T	YDR481C	0.378634	1.06604e-06	2.493e-06	0.331709	1.90681e-05	4.3044e-05	22603	5650.75	5300	5194	5950	6159	28367	7091.75	5819	7168	7406	7974	29239	7309.75	5845	7301	7661	8432
	ORF-T	YDR482C	-0.247818	0.0272279	0.0415029	-0.379262	0.000732761	0.00141423	1406	351.5	274	341	361	430	1133	283.25	254	301	250	328	1123	280.75	209	310	226	378
	ORF-T	YDR483W	-0.111321	0.0881061	0.122063	-0.0423975	0.515691	0.579427	44978	11244.5	10960	10835	11427	11756	40111	10027.8	8998	9774	10529	10810	44741	11185.2	10538	11504	10751	11948
	ORF-T	YDR484W	0.0395355	0.598451	0.655912	-0.0490765	0.513416	0.577126	5370	1342.5	1258	1172	1304	1636	5335	1333.75	1066	1235	1399	1635	5328	1332	1041	1427	1272	1588
	ORF-T	YDR485C	-0.160268	0.0420005	0.0618139	-0.171222	0.0295227	0.0449468	6274	1568.5	1436	1493	1436	1909	5388	1347	1213	1467	1190	1518	5784	1446	1114	1714	1170	1786
	ORF-T	YDR486C	-0.146546	0.0971999	0.13312	-0.203493	0.0212916	0.0332742	7110	1777.5	1449	1564	1803	2294	6176	1544	1142	1567	1668	1799	6389	1597.25	1012	1870	1585	1922
	ORF-T	YDR487C	-0.241725	0.00276999	0.0048635	-0.177099	0.0282022	0.0430604	20827	5206.75	4735	4598	5051	6443	16832	4208	3853	3946	4304	4729	18750	4687.5	4158	5037	4364	5191
	ORF-T	YDR488C	-0.367636	5.40958e-05	0.000111843	-0.280296	0.00197345	0.00361509	3887	971.75	930	893	879	1185	2889	722.25	683	769	639	798	3290	822.5	802	934	640	914
	ORF-T	YDR489W	0.232687	0.0111805	0.0181041	0.146138	0.110981	0.150034	1978	494.5	528	500	411	539	2228	557	556	518	519	635	2253	563.25	611	603	430	609
	ORF-T	YDR490C	0.352946	2.70413e-05	5.71086e-05	0.273333	0.00115193	0.00217587	5654	1413.5	1163	1420	1297	1774	6950	1737.5	1362	1906	1635	2047	7179	1794.75	1171	2392	1442	2174
	ORF-T	YDR492W	0.140488	0.130127	0.172785	0.0966989	0.297154	0.360243	14477	3619.25	4733	2994	3610	3140	15521	3880.25	5353	2777	4014	3377	15716	3929	4878	3428	3495	3915
	ORF-T	YDR493W	-0.366984	0.000333641	0.000648168	-0.144746	0.152544	0.199997	2297	574.25	538	497	565	697	1710	427.5	392	389	432	497	2113	528.25	468	579	531	535
	ORF-T	YDR494W	-0.274622	0.00199366	0.00356108	-0.153456	0.0829291	0.115384	7187	1796.75	1510	1500	1869	2308	5653	1413.25	1197	1389	1498	1569	6594	1648.5	1237	1793	1669	1895
	ORF-T	YDR495C	-0.0678538	0.331649	0.394113	-0.229733	0.0010371	0.00196953	5821	1455.25	1208	1374	1494	1745	5340	1335	1080	1311	1400	1549	5104	1276	977	1399	1212	1516
	ORF-T	YDR496C	0.0857889	0.246179	0.303081	0.0752013	0.309222	0.372205	39829	9957.25	12583	8156	8273	10817	40392	10098	12363	8289	9386	10354	43036	10759	13982	9928	8190	10936
	ORF-T	YDR497C	-0.314134	6.75699e-05	0.000138863	-0.55497	2.15279e-12	7.08216e-12	51837	12959.2	13065	13559	12283	12930	40286	10071.5	8974	9049	10661	11602	36400	9100	8151	9466	7897	10886
	ORF-T	YDR498C	-0.0345408	0.626386	0.680646	0.064829	0.357732	0.422811	4056	1014	986	995	926	1149	3827	956.75	848	923	865	1191	4369	1092.25	964	1197	924	1284
	ORF-T	YDR499W	-0.349324	4.66868e-05	9.6872e-05	-0.343538	5.8792e-05	0.000127322	4007	1001.75	858	972	1020	1157	3017	754.25	676	780	716	845	3235	808.75	697	890	749	899
	ORF-T	YDR500C	-0.074117	0.273632	0.332714	0.0533434	0.430533	0.496998	69702	17425.5	17766	16985	18006	16945	63789	15947.2	14040	15775	16881	17093	74045	18511.2	18455	17953	18211	19426
	ORF-T	YDR501W	-0.302578	0.00678616	0.0113269	-0.384312	0.00058163	0.00113743	1305	326.25	283	343	283	396	1011	252.75	249	252	241	269	1024	256	233	306	224	261
	ORF-T	YDR502C	0.092549	0.374858	0.438719	0.0803032	0.441033	0.507594	23328	5832	5050	6714	5897	5667	24495	6123.75	3855	6265	7300	7075	25612	6403	4508	7007	6381	7716
	ORF-T	YDR503C	-0.152899	0.0723536	0.101886	-0.143103	0.0912606	0.125787	2703	675.75	561	670	731	741	2348	587	467	554	636	691	2515	628.75	524	694	553	744
	ORF-T	YDR504C	-0.0296745	0.765342	0.806286	-0.155293	0.118762	0.159296	1244	311	255	323	299	367	1176	294	225	327	306	318	1159	289.75	201	352	257	349
	ORF-T	YDR505C	0.0507887	0.492986	0.555096	-0.0176315	0.811899	0.846196	17809	4452.25	3326	4447	4687	5349	17961	4490.25	2903	4938	4878	5242	18503	4625.75	2709	5694	4350	5750
	ORF-T	YDR506C	-1.13669	9.06076e-31	4.46593e-30	-1.82776	1.11628e-69	1.81263e-68	2056	514	387	498	537	634	900	225	171	244	223	262	597	149.25	107	175	131	184
	ORF-T	YDR507C	-0.335935	6.88383e-06	1.52278e-05	-0.374276	5.40186e-07	1.36876e-06	17936	4484	4281	4841	4172	4642	13707	3426.75	3209	3728	2963	3807	14348	3587	3373	4207	2686	4082
	ORF-T	YDR508C	0.456724	1.63312e-09	4.36853e-09	0.44621	3.79551e-09	1.08509e-08	12779	3194.75	3330	3467	2990	2992	16917	4229.25	4552	4400	3611	4354	17969	4492.25	5038	4412	3541	4978
	ORF-T	YDR510W	-0.266449	8.88695e-05	0.000181022	0.0430345	0.525021	0.588347	17834	4458.5	3782	4782	4327	4943	14319	3579.75	2854	4042	3387	4036	18787	4696.75	4221	5071	4325	5170
	ORF-T	YDR511W	-0.385706	1.50988e-05	3.2521e-05	-0.307434	0.000514615	0.00101435	3172	793	633	776	872	891	2347	586.75	448	587	597	715	2654	663.5	448	783	653	770
	ORF-T	YDR512C	-0.0944866	0.496567	0.558732	0.0149345	0.913926	0.929166	1338	334.5	275	321	365	377	1202	300.5	249	310	314	329	1414	353.5	230	321	353	510
	ORF-T	YDR513W	-0.00372563	0.952786	0.961658	-0.0397531	0.527118	0.590227	11679	2919.75	2041	2991	3267	3380	11375	2843.75	1709	2949	3397	3320	11749	2937.25	1862	3385	2962	3540
	ORF-T	YDR514C	-0.149247	0.274567	0.333658	-0.0950618	0.484372	0.549791	1333	333.25	315	338	318	362	1161	290.25	352	274	251	284	1283	320.75	358	278	292	355
	ORF-T	YDR515W	-0.278643	0.00449572	0.00769222	-0.243056	0.0131152	0.0212749	5844	1461	1424	1204	1446	1770	4613	1153.25	1039	1058	1248	1268	5079	1269.75	912	1438	1230	1499
	ORF-T	YDR516C	0.198729	0.112064	0.151111	0.0191686	0.878342	0.901662	26738	6684.5	2545	5993	7391	10809	32693	8173.25	1780	8089	10140	12684	31573	7893.25	1618	8611	7359	13985
	ORF-T	YDR517W	-0.295735	6.14925e-05	0.00012664	-0.301134	4.40101e-05	9.62967e-05	12101	3025.25	2237	2932	3090	3842	9543	2385.75	1588	2501	2490	2964	10277	2569.25	1558	2910	2328	3481
	ORF-T	YDR518W	-0.300183	1.63772e-05	3.51549e-05	-0.273737	8.29065e-05	0.000177216	14237	3559.25	3191	3333	3714	3999	11127	2781.75	2426	2681	2919	3101	12050	3012.5	2604	3179	3023	3244
	ORF-T	YDR519W	-0.0734231	0.292849	0.353202	-0.0118622	0.864623	0.890317	7173	1793.25	1807	1580	1886	1900	6549	1637.25	1511	1622	1769	1647	7279	1819.75	1645	1953	1745	1936
	ORF-T	YDR520C	-0.124067	0.161173	0.20887	-0.203663	0.0214509	0.0335108	2628	657	632	618	674	704	2319	579.75	569	581	564	605	2347	586.75	651	611	476	609
	ORF-T	YDR523C	1.04198	2.00538e-16	6.74594e-16	0.568953	9.9687e-06	2.30783e-05	662	165.5	292	111	134	125	1255	313.75	440	247	281	287	969	242.25	351	227	202	189
	ORF-T	YDR524C	0.04328	0.523822	0.585554	0.0968042	0.15315	0.200708	9293	2323.25	2475	2085	2236	2497	9196	2299	2304	2130	2255	2507	10173	2543.25	2305	2731	2345	2792
	ORF-T	YDR524C-A	-0.276511	0.0385204	0.0570096	-0.412985	0.00208965	0.00381144	22751	5687.75	5638	4408	6011	6694	17886	4471.5	4238	4262	4556	4830	17690	4422.5	2588	4567	5172	5363
	ORF-T	YDR524C-B	-0.252975	0.000335847	0.000651954	-0.171267	0.0150969	0.0242107	165294	41323.5	40195	34792	44804	45503	132775	33193.8	33718	31016	33136	34905	150134	37533.5	39388	33203	36017	41526
	ORF-T	YDR525W-A	-0.10193	0.240337	0.29684	-0.0520281	0.547409	0.609557	4265	1066.25	786	966	1185	1328	3814	953.5	702	883	1146	1083	4204	1051	761	1159	1034	1250
	ORF-T	YDR526C	2.76174	3.34164e-29	1.57717e-28	3.01549	4.04223e-37	2.76354e-36	33	8.25	8	14	6	5	217	54.25	55	49	54	59	277	69.25	73	77	63	64
	ORF-T	YDR527W	-0.0655032	0.31877	0.380664	-0.0637785	0.331012	0.394873	11397	2849.25	3178	2677	2639	2903	10452	2613	2865	2623	2439	2525	11158	2789.5	2855	2959	2434	2910
	ORF-T	YDR528W	-0.712552	1.69033e-09	4.51967e-09	-0.848251	8.4997e-13	2.83517e-12	4160	1040	1250	1061	940	909	2478	619.5	804	641	573	460	2433	608.25	734	794	466	439
	ORF-T	YDR529C	0.584993	2.74094e-10	7.56157e-10	0.474544	2.98196e-07	7.70207e-07	8022	2005.5	1550	2026	2344	2102	11939	2984.75	1715	2845	3678	3701	11680	2920	1757	3227	2901	3795
	ORF-T	YDR530C	-0.0851274	0.242129	0.298734	-0.191668	0.00848793	0.0142031	5621	1405.25	1112	1340	1464	1705	5141	1285.25	891	1264	1420	1566	5064	1266	964	1383	1144	1573
	ORF-T	YDR531W	-0.132302	0.0584819	0.0838801	-0.193525	0.00561435	0.0096361	8407	2101.75	1892	1992	2184	2339	7391	1847.75	1554	1822	2069	1946	7557	1889.25	1510	1924	1911	2212
	ORF-T	YDR532C	-0.270457	0.00570456	0.00960377	-0.316238	0.00118903	0.00224327	1940	485	381	456	527	576	1558	389.5	286	386	398	488	1631	407.75	271	414	358	588
	ORF-T	YDR533C	-0.199848	0.0757314	0.106113	-0.421057	0.000201127	0.0004128	1322	330.5	226	339	340	417	1124	281	172	244	354	354	1019	254.75	163	273	247	336
	ORF-T	YDR534C	-2.07571	8.1006e-08	2.00687e-07	-1.43345	0.000144932	0.000302059	11163	2790.75	1818	1921	1885	5539	2197	549.25	869	534	409	385	3792	948	916	1472	631	773
	ORF-T	YDR537C	2.23907	4.76158e-32	2.41739e-31	1.24411	1.10674e-08	3.09702e-08	61	15.25	16	17	11	17	279	69.75	67	72	53	87	150	37.5	33	44	29	44
	ORF-T	YDR538W	-0.256955	0.000659997	0.00124241	-0.542734	1.05181e-12	3.49739e-12	3506	876.5	837	839	847	983	2823	705.75	662	659	705	797	2474	618.5	603	633	516	722
	ORF-T	YDR539W	-0.532452	2.05953e-12	6.15432e-12	-1.08122	1.39919e-44	1.1651e-43	7281	1820.25	1553	1797	1703	2228	4842	1210.5	1040	1243	1098	1461	3529	882.25	834	967	700	1028
	ORF-T	YDR540C	0.0190689	0.892944	0.913251	-0.949843	1.66514e-10	5.05925e-10	854	213.5	181	176	213	284	833	208.25	155	210	256	212	458	114.5	71	138	110	139
	ORF-T	YDR541C	0.228068	0.0157446	0.0248752	-0.24229	0.0108186	0.0177791	4426	1106.5	902	1042	1170	1312	4958	1239.5	1061	1174	1353	1370	3868	967	704	1075	872	1217
	ORF-T	YEL001C	-0.0355692	0.655889	0.707252	-0.00874048	0.912749	0.928267	21886	5471.5	5376	5255	5563	5692	20558	5139.5	4919	4860	5112	5667	22322	5580.5	5142	5970	5061	6149
	ORF-T	YEL002C	-0.0791449	0.274014	0.333082	0.0625429	0.386955	0.452714	38187	9546.75	9383	8572	10074	10158	34803	8700.75	7926	7991	9405	9481	40800	10200	9521	10248	9754	11277
	ORF-T	YEL003W	-0.0953164	0.15657	0.203529	-0.0290013	0.665583	0.718193	9708	2427	2594	2017	2673	2424	8723	2180.75	2153	1942	2500	2128	9679	2419.75	2341	2379	2511	2448
	ORF-T	YEL004W	-0.131781	0.0746077	0.104677	-0.264591	0.000351353	0.000704484	6166	1541.5	1541	1307	1676	1642	5401	1350.25	1286	1226	1443	1446	5246	1311.5	1109	1346	1307	1484
	ORF-T	YEL005C	-0.292533	0.00409093	0.00704525	-0.456203	8.1328e-06	1.90155e-05	2141	535.25	469	507	537	628	1700	425	313	419	453	515	1619	404.75	273	458	410	478
	ORF-T	YEL006W	-0.123236	0.113036	0.152259	-0.238771	0.00216112	0.00393219	5434	1358.5	1271	1252	1348	1563	4797	1199.25	1050	1185	1265	1297	4720	1180	971	1286	1194	1269
	ORF-T	YEL007W	-0.0909989	0.405122	0.46933	-0.352172	0.00135116	0.00252958	7232	1808	1927	2079	1422	1804	6568	1642	1561	1842	1224	1941	5903	1475.75	995	1848	1167	1893
	ORF-T	YEL009C	-0.15797	0.0139811	0.0223114	-0.144733	0.0243024	0.0375629	140464	35116	35707	31043	34744	38970	120917	30229.2	27228	29212	31837	32640	129968	32492	30358	32431	30837	36342
	ORF-T	YEL011W	-0.700346	3.93392e-07	9.42386e-07	-0.571395	3.20846e-05	7.10488e-05	26055	6513.75	1463	6312	7323	10957	18044	4511	456	4170	5854	7564	20088	5022	714	5572	4566	9236
	ORF-T	YEL012W	-0.00392465	0.975433	0.979526	0.0474762	0.706687	0.755062	2180	545	254	484	675	767	2040	510	259	605	555	621	2349	587.25	247	612	586	904
	ORF-T	YEL013W	0.0166681	0.793328	0.830183	0.0560992	0.377226	0.442797	18238	4559.5	3788	4759	4598	5093	17736	4434	3746	4497	4430	5063	19472	4868	4116	5460	4356	5540
	ORF-T	YEL015W	-0.000776096	0.990091	0.991733	0.115731	0.0630792	0.0898998	9921	2480.25	2396	2542	2207	2776	9531	2382.75	2319	2461	2084	2667	11088	2772	2510	2988	2248	3342
	ORF-T	YEL016C	-0.248189	0.00377266	0.00652726	-0.293387	0.000606514	0.00118371	3602	900.5	873	826	903	1000	2914	728.5	722	667	712	813	3013	753.25	703	803	683	824
	ORF-T	YEL017C-A	0.230091	0.0109303	0.0177375	0.291226	0.00127872	0.00240212	22094	5523.5	5589	5257	5573	5675	24948	6237	5546	6717	6111	6574	27770	6942.5	5676	7678	6729	7687
	ORF-T	YEL017W	-0.152507	0.136813	0.180792	-0.13932	0.173103	0.224101	2963	740.75	638	757	707	861	2564	641	567	688	568	741	2771	692.75	499	849	684	739
	ORF-T	YEL018W	-0.323964	0.00538234	0.00909875	-0.324333	0.00510269	0.0088044	1719	429.75	355	398	430	536	1311	327.75	312	371	277	351	1415	353.75	320	340	289	466
	ORF-T	YEL019C	-0.199316	0.0645593	0.0918077	-0.519134	2.05606e-06	5.0125e-06	1374	343.5	340	310	317	407	1150	287.5	276	295	269	310	982	245.5	223	277	232	250
	ORF-T	YEL020C	-0.0558159	0.564447	0.624363	-0.165711	0.0874017	0.120981	2853	713.25	602	700	727	824	2646	661.5	541	689	631	785	2611	652.75	520	778	638	675
	ORF-T	YEL020C-B	4.04629	3.60412e-71	5.07297e-70	3.87162	3.89482e-64	5.43989e-63	33	8.25	8	9	11	5	531	132.75	117	119	145	150	503	125.75	106	156	117	124
	ORF-T	YEL020W-A	-0.215487	0.00296223	0.00518237	-0.351072	1.35664e-06	3.34713e-06	4052	1013	957	995	1117	983	3365	841.25	726	801	928	910	3248	812	780	820	804	844
	ORF-T	YEL021W	-0.226466	0.0143128	0.0227891	-0.311336	0.000757334	0.00145943	1958	489.5	486	473	514	485	1613	403.25	367	373	415	458	1614	403.5	393	412	405	404
	ORF-T	YEL022W	-0.0922588	0.165966	0.214489	-0.133508	0.044925	0.0660337	25337	6334.25	7054	6626	5141	6516	22859	5714.75	6490	5867	4566	5936	23853	5963.25	6464	6779	4281	6329
	ORF-T	YEL023C	-0.0783909	0.534139	0.595722	-0.201188	0.110627	0.149602	1984	496	507	357	485	635	1784	446	484	458	393	449	1751	437.75	428	455	395	473
	ORF-T	YEL024W	0.677056	1.96795e-10	5.46956e-10	0.478975	6.56308e-06	1.54478e-05	5102	1275.5	815	1369	1524	1394	8357	2089.25	835	2153	2681	2688	7584	1896	902	2176	1870	2636
	ORF-T	YEL025C	-0.0780453	0.509177	0.571551	-0.247849	0.0367125	0.0548331	4427	1106.75	957	1406	1099	965	4030	1007.5	927	1114	866	1123	3781	945.25	1073	886	836	986
	ORF-T	YEL026W	-0.0487555	0.514298	0.576076	-0.0286754	0.701096	0.750232	26425	6606.25	8626	7096	5772	4931	24164	6041	6985	6334	5662	5183	26392	6598	8216	7343	5459	5374
	ORF-T	YEL027W	0.00422129	0.953876	0.962339	-0.0146222	0.841192	0.870857	77742	19435.5	18237	18787	20617	20101	75075	18768.8	16809	18422	19454	20390	78970	19742.5	18176	19505	18483	22806
	ORF-T	YEL028W	0.063668	0.6544	0.705911	-0.00687604	0.961417	0.968596	1105	276.25	279	253	257	316	1102	275.5	304	265	245	288	1123	280.75	232	308	283	300
	ORF-T	YEL029C	-0.185914	0.0242746	0.0372881	-0.234794	0.00439373	0.00764719	4355	1088.75	1128	968	1129	1130	3677	919.25	901	903	974	899	3786	946.5	978	943	895	970
	ORF-T	YEL030W	-0.154634	0.11473	0.154295	-0.243945	0.0128447	0.0208788	2363	590.75	542	526	599	696	2041	510.25	439	514	510	578	2055	513.75	395	576	482	602
	ORF-T	YEL031W	-0.0822566	0.233122	0.289112	-0.0473353	0.492429	0.557734	60274	15068.5	16783	15827	12100	15564	54537	13634.2	13285	14134	11858	15260	59992	14998	15849	17083	11310	15750
	ORF-T	YEL032W	-0.227978	0.000534453	0.00101603	-0.510264	1.17909e-14	4.17221e-14	16460	4115	4589	4453	3323	4095	13455	3363.75	3717	3407	2872	3459	11897	2974.25	3190	3499	2243	2965
	ORF-T	YEL033W	0.0529956	0.613502	0.668944	-0.0127804	0.903053	0.92025	41659	10414.8	9821	11817	10903	9118	41423	10355.8	9508	10735	9732	11448	42210	10552.5	9285	11150	9836	11939
	ORF-T	YEL034C-A	0.396136	0.0282314	0.0429139	0.25609	0.158188	0.206691	222	55.5	40	67	64	51	285	71.25	43	69	94	79	273	68.25	51	81	58	83
	ORF-T	YEL034W	0.0847098	0.401556	0.465541	0.0590775	0.558513	0.619908	142881	35720.2	35454	41434	36376	29617	144906	36226.5	32665	37899	35009	39333	151661	37915.2	35721	40277	34729	40934
	ORF-T	YEL035C	1.96764	1.86672e-15	6.11093e-15	1.55314	2.37114e-09	6.84828e-09	39	9.75	5	15	9	10	149	37.25	27	39	40	43	119	29.75	17	34	32	36
	ORF-T	YEL036C	-0.090848	0.180845	0.231249	-0.064622	0.340593	0.405046	14954	3738.5	4093	3535	3319	4007	13489	3372.25	3519	3112	3098	3760	14652	3663	3727	3863	3074	3988
	ORF-T	YEL037C	0.0125144	0.845951	0.873929	0.0405314	0.52866	0.591692	18708	4677	4030	4757	4373	5548	18157	4539.25	3925	4787	4067	5378	19815	4953.75	4134	5422	4229	6030
	ORF-T	YEL038W	-0.0581473	0.409951	0.474015	0.103765	0.138487	0.183425	4855	1213.75	1115	1162	1227	1351	4500	1125	917	1109	1236	1238	5346	1336.5	1218	1431	1231	1466
	ORF-T	YEL039C	1.384	3.51907e-22	1.3964e-21	1.17681	2.07392e-16	7.74712e-16	486	121.5	27	124	165	170	1304	326	31	392	434	447	1210	302.5	26	406	298	480
	ORF-T	YEL040W	-0.267288	0.00313391	0.00546764	-0.293806	0.00116181	0.00219344	67266	16816.5	20684	16209	14783	15590	53517	13379.2	15829	11737	11948	14003	56193	14048.2	16534	14957	11583	13119
	ORF-T	YEL041W	-0.492685	0.000478787	0.000915558	-0.383952	0.00611347	0.0104475	1377	344.25	205	321	337	514	942	235.5	126	251	279	286	1072	268	154	354	254	310
	ORF-T	YEL042W	-0.282563	0.000112602	0.000227765	-0.126032	0.0843495	0.117165	25891	6472.75	7310	6639	5489	6453	20511	5127.75	5680	5182	4076	5573	24400	6100	6887	6252	4741	6520
	ORF-T	YEL043W	-0.274324	0.00145395	0.00263979	-0.2619	0.00234937	0.00424972	6966	1741.5	2066	1956	1312	1632	5528	1382	1653	1477	1000	1398	5919	1479.75	1433	1784	1136	1566
	ORF-T	YEL044W	0.0158715	0.84543	0.873479	-0.0591004	0.46753	0.534356	3835	958.75	884	904	962	1085	3717	929.25	865	927	944	981	3774	943.5	798	972	932	1072
	ORF-T	YEL045C	0.0539879	0.424815	0.488929	-0.0489414	0.469533	0.536079	54735	13683.8	15791	13800	10693	14451	54386	13596.5	14715	14125	11328	14218	54120	13530	15131	14848	10646	13495
	ORF-T	YEL046C	0.0475242	0.481604	0.544358	-0.06342	0.347847	0.412511	59755	14938.8	17212	15102	11613	15828	59102	14775.5	16136	15349	12310	15307	58483	14620.8	16136	16153	11489	14705
	ORF-T	YEL047C	-0.162374	0.0388313	0.0574027	-0.194031	0.0135478	0.0219261	27943	6985.75	6109	6534	6571	8729	23962	5990.5	4809	6102	6117	6934	24978	6244.5	5093	6746	5834	7305
	ORF-T	YEL048C	0.268916	0.0113223	0.0183219	-0.0463029	0.66466	0.717442	2210	552.5	709	491	502	508	2582	645.5	889	514	641	538	2198	549.5	715	564	471	448
	ORF-T	YEL049W	-1.91042	7.88572e-11	2.2204e-10	-1.02953	0.000135043	0.000282471	284	71	31	45	49	159	66	16.5	9	17	20	20	130	32.5	18	37	28	47
	ORF-T	YEL050C	-0.349636	0.00029937	0.000584184	-0.221136	0.0216026	0.0337145	6425	1606.25	1269	1360	1676	2120	4773	1193.25	1020	1143	1257	1353	5620	1405	1023	1522	1404	1671
	ORF-T	YEL051W	-0.160879	0.0216853	0.0336037	-0.0695343	0.320486	0.383832	37220	9305	8357	8352	9872	10639	32000	8000	6725	7957	8225	9093	36316	9079	7816	9101	8837	10562
	ORF-T	YEL052W	-0.0436357	0.510729	0.572938	-0.127428	0.0547559	0.0791086	10309	2577.25	2235	2654	2614	2806	9768	2442	1722	2417	2700	2929	9822	2455.5	1772	2677	2285	3088
	ORF-T	YEL053C	-0.0242347	0.70171	0.749082	0.00516243	0.934792	0.946385	7338	1834.5	1957	1769	1671	1941	6930	1732.5	1722	1683	1664	1861	7540	1885	1867	2038	1687	1948
	ORF-T	YEL054C	0.0026732	0.971275	0.976124	0.0357725	0.629894	0.685231	129045	32261.2	35051	32969	31083	29942	124066	31016.5	28882	31961	30926	32297	135414	33853.5	36209	33685	30860	34660
	ORF-T	YEL055C	0.0102505	0.877158	0.900009	-0.0468649	0.479724	0.545655	36700	9175	10747	8431	7886	9636	35479	8869.75	10229	8420	7696	9134	36780	9195	11258	8919	6634	9969
	ORF-T	YEL056W	3.76143e-05	0.99954	0.99954	-0.0846398	0.1958	0.249311	7036	1759	1457	1713	1797	2069	6784	1696	1311	1784	1756	1933	6838	1709.5	1263	1892	1670	2013
	ORF-T	YEL057C	0.246175	0.147567	0.193252	-0.721783	5.08338e-05	0.000110721	539	134.75	113	119	154	153	615	153.75	123	156	159	177	333	83.25	76	77	84	96
	ORF-T	YEL058W	-0.170334	0.0110226	0.0178644	-0.0159142	0.811763	0.846123	17598	4399.5	3558	4315	4375	5350	15036	3759	2991	3751	3800	4494	17836	4459	3689	4610	4047	5490
	ORF-T	YEL059C-A	-0.184691	0.212078	0.265847	-0.303597	0.0406134	0.0602096	817	204.25	150	186	214	267	695	173.75	113	171	205	206	683	170.75	111	221	155	196
	ORF-T	YEL060C	-0.426382	6.29628e-05	0.000129563	-0.485075	5.50974e-06	1.30314e-05	32622	8155.5	5609	9526	6737	10750	23775	5943.75	3374	7374	5520	7507	25138	6284.5	3007	8809	5210	8112
	ORF-T	YEL061C	-0.463207	3.82413e-12	1.13339e-11	-0.442356	2.91578e-11	9.1507e-11	8832	2208	2224	2127	2026	2455	6159	1539.75	1561	1621	1321	1656	6675	1668.75	1654	1737	1408	1876
	ORF-T	YEL062W	0.103863	0.184629	0.235513	-0.00529348	0.946128	0.955272	4402	1100.5	1047	965	1121	1269	4560	1140	971	1091	1178	1320	4517	1129.25	887	1267	1048	1315
	ORF-T	YEL063C	0.167343	0.0214345	0.0332191	0.2682	0.00022452	0.000458217	13602	3400.5	4096	3357	2939	3210	14618	3654.5	4104	3560	3251	3703	16788	4197	4301	4743	3230	4514
	ORF-T	YEL064C	-0.69623	1.08537e-11	3.16503e-11	-0.7453	3.13924e-13	1.06193e-12	3371	842.75	709	764	864	1034	1989	497.25	450	500	472	567	2069	517.25	404	544	469	652
	ORF-T	YEL065W	-1.88786	1.64055e-14	5.23672e-14	-1.01951	2.13134e-05	4.78994e-05	45605	11401.2	10702	8162	9328	17413	11462	2865.5	4092	2874	2077	2419	21843	5460.75	5922	6215	5065	4641
	ORF-T	YEL066W	-0.171194	0.0765135	0.107126	-0.0633002	0.509858	0.573788	2656	664	538	689	636	793	2263	565.75	463	617	577	606	2590	647.5	561	717	628	684
	ORF-T	YEL067C	-0.784799	0.000882068	0.00163687	-1.06597	7.80311e-06	1.82682e-05	597	149.25	133	120	133	211	325	81.25	97	82	67	79	291	72.75	71	99	49	72
	ORF-T	YEL068C	-0.099861	0.278586	0.337894	-0.239766	0.00944286	0.0156746	2327	581.75	573	518	575	661	2090	522.5	475	534	490	591	2030	507.5	426	555	450	599
	ORF-T	YEL070W	0.0158883	0.940719	0.951448	-0.784816	0.000393762	0.00078616	364	91	45	74	95	150	360	90	36	75	111	138	229	57.25	19	42	61	107
	ORF-T	YEL071W	-0.0842186	0.371889	0.435766	0.190966	0.0428944	0.0632911	54729	13682.2	12065	14900	14173	13591	49790	12447.5	10253	14447	12630	12460	64036	16009	13369	18660	16780	15227
	ORF-T	YEL072W	0.756462	3.1329e-12	9.31568e-12	0.790364	2.77396e-13	9.40123e-13	1330	332.5	280	394	349	307	2187	546.75	394	591	670	532	2378	594.5	410	627	631	710
	ORF-T	YEL073C	0.255983	0.253556	0.310917	-1.09569	5.51334e-06	1.30375e-05	281	70.25	37	104	68	72	323	80.75	39	89	105	90	145	36.25	8	53	26	58
	ORF-T	YEL077C	-0.572556	2.37783e-05	5.04529e-05	-1.03541	8.69064e-14	2.99904e-13	1154	288.5	279	332	228	315	744	186	179	196	159	210	574	143.5	171	136	118	149
	ORF-T	YER001W	0.66305	2.50553e-11	7.20524e-11	0.369977	0.000191321	0.000393502	14219	3554.75	3423	3708	3611	3477	21751	5437.75	4433	5395	5645	6278	18819	4704.75	4794	4500	4220	5305
	ORF-T	YER002W	-0.110992	0.459932	0.523173	0.0369096	0.804622	0.840337	1653	413.25	386	403	373	491	1479	369.75	478	380	257	364	1772	443	467	342	345	618
	ORF-T	YER003C	-0.203399	0.0291212	0.0441553	-0.18718	0.0443727	0.0653431	19864	4966	4983	5737	4629	4515	16649	4162.25	3275	4451	3976	4947	17864	4466	4297	4845	3991	4731
	ORF-T	YER004W	-0.299619	0.000126149	0.00025382	-0.128991	0.0970235	0.132778	8645	2161.25	1708	2154	2216	2567	6705	1676.25	1509	1712	1651	1833	8132	2033	1736	2284	1685	2427
	ORF-T	YER005W	-0.122227	0.0798454	0.111493	-0.137922	0.0476573	0.0697104	7459	1864.75	1814	1697	1842	2106	6572	1643	1701	1567	1552	1752	6946	1736.5	1666	1754	1565	1961
	ORF-T	YER006W	-0.03348	0.603644	0.660622	0.0612647	0.341641	0.4061	33041	8260.25	10246	7079	6953	8763	30785	7696.25	8769	6880	7103	8033	35286	8821.5	10768	8484	6885	9149
	ORF-T	YER007C-A	-0.22375	0.000292953	0.000572103	-0.190185	0.00204058	0.00372676	13725	3431.25	3640	3242	3275	3568	11288	2822	2853	2748	2796	2891	12314	3078.5	3101	3244	2813	3156
	ORF-T	YER007W	-0.34379	0.00591722	0.00993936	-0.403204	0.00121994	0.00229885	766	191.5	179	233	192	162	579	144.75	147	148	139	145	593	148.25	156	152	131	154
	ORF-T	YER008C	-0.0672001	0.264988	0.323226	-0.09693	0.107669	0.145851	18150	4537.5	4665	4533	4125	4827	16660	4165	4021	4282	3827	4530	17495	4373.75	4275	4926	3487	4807
	ORF-T	YER009W	0.00713384	0.927985	0.940969	0.0389976	0.621147	0.676926	41531	10382.8	11036	10279	10313	9903	40124	10031	9254	9817	10340	10713	43703	10925.8	10403	11786	10005	11509
	ORF-T	YER010C	-0.242721	0.0046519	0.00794443	-0.184733	0.0305933	0.0464763	4264	1066	928	1021	1062	1253	3466	866.5	740	838	896	992	3831	957.75	835	1068	936	992
	ORF-T	YER011W	-1.96192	4.20452e-22	1.66474e-21	-2.39053	3.52892e-31	2.04262e-30	20054	5013.5	4051	3715	3490	8798	4558	1139.5	1386	938	992	1242	3690	922.5	1029	960	615	1086
	ORF-T	YER012W	-0.0608395	0.465115	0.528406	0.00122913	0.988236	0.991307	28416	7104	6012	6893	7651	7860	26216	6554	5377	6512	7201	7126	29454	7363.5	5209	8584	6882	8779
	ORF-T	YER013W	-0.104519	0.164266	0.2124	-0.195356	0.00932057	0.0154859	5440	1360	1186	1471	1253	1530	4869	1217.25	1169	1315	1010	1375	4905	1226.25	1095	1383	977	1450
	ORF-T	YER014W	-0.341369	4.79871e-06	1.07522e-05	-0.35895	1.45704e-06	3.59009e-06	8104	2026	1588	1868	1959	2689	6155	1538.75	1081	1660	1580	1834	6486	1621.5	1150	1816	1532	1988
	ORF-T	YER015W	-0.233889	0.0279286	0.0424791	-0.323981	0.00233296	0.00422424	3324	831	669	767	832	1056	2748	687	462	680	805	801	2765	691.25	430	815	693	827
	ORF-T	YER016W	-0.31807	0.00451666	0.007727	-0.288925	0.00961081	0.0159347	3274	818.5	615	854	812	993	2518	629.5	565	716	496	741	2756	689	588	731	554	883
	ORF-T	YER017C	0.0686883	0.31345	0.374945	0.0979726	0.149943	0.196973	14036	3509	3014	3577	3270	4175	14118	3529.5	3029	3566	3438	4085	15492	3873	3149	4569	3259	4515
	ORF-T	YER018C	-0.621579	1.99259e-07	4.84101e-07	-0.52521	8.56657e-06	1.99855e-05	1148	287	241	272	277	358	712	178	180	164	176	192	815	203.75	187	217	182	229
	ORF-T	YER019C-A	-0.0516771	0.483249	0.545779	-0.0972529	0.186882	0.239228	13042	3260.5	2845	2966	3376	3855	12073	3018.25	2657	2822	3138	3456	12417	3104.25	2930	3026	2961	3500
	ORF-T	YER019W	-0.014066	0.85109	0.878093	-0.161833	0.0310188	0.0470619	5605	1401.25	1227	1430	1315	1633	5322	1330.5	1209	1351	1290	1472	5136	1284	1072	1380	1209	1475
	ORF-T	YER020W	-0.257848	0.0084093	0.0138773	-0.445631	5.46686e-06	1.29348e-05	15064	3766	2541	3839	3904	4780	12281	3070.25	1790	3816	3094	3581	11828	2957	1429	3538	2863	3998
	ORF-T	YER021W	-0.0518233	0.435203	0.499343	0.0771742	0.244631	0.303503	35609	8902.25	7481	8237	9221	10670	32943	8235.75	6894	8046	8618	9385	38559	9639.75	7936	9977	8818	11828
	ORF-T	YER022W	-0.0586686	0.340043	0.403069	-0.0614408	0.316676	0.379772	8294	2073.5	1888	1882	2121	2403	7669	1917.25	1643	1882	1885	2259	8140	2035	1787	2122	1907	2324
	ORF-T	YER023W	-0.221858	0.001369	0.00249378	0.0439639	0.524606	0.588037	21524	5381	4890	5335	5371	5928	17788	4447	3871	4553	4282	5082	22785	5696.25	5276	5604	5174	6731
	ORF-T	YER024W	-0.126967	0.382932	0.447013	-0.139688	0.336774	0.400804	3308	827	794	709	835	970	2905	726.25	667	700	691	847	3052	763	743	795	679	835
	ORF-T	YER025W	-0.0700879	0.39936	0.463714	-0.00185866	0.982161	0.986282	48337	12084.2	11933	11377	11987	13040	44481	11120.2	12082	10172	9998	12229	50071	12517.8	13041	11262	10072	15696
	ORF-T	YER026C	-0.385916	1.60152e-08	4.09172e-08	-0.339635	6.29062e-07	1.58635e-06	18481	4620.25	4057	4412	4604	5408	13734	3433.5	2634	3089	3981	4030	14982	3745.5	3037	3969	3745	4231
	ORF-T	YER027C	-0.031997	0.634317	0.687717	-0.148485	0.0273758	0.0419249	7404	1851	1540	2026	1842	1996	7002	1750.5	1357	1869	1716	2060	6931	1732.75	1225	2061	1618	2027
	ORF-T	YER028C	1.11584	5.1628e-20	1.93769e-19	1.05672	3.48908e-18	1.37247e-17	2507	626.75	655	464	608	780	5203	1300.75	1506	1139	1029	1529	5338	1334.5	1369	1215	1065	1689
	ORF-T	YER029C	-0.0473114	0.53639	0.59769	0.0284795	0.707993	0.75617	3403	850.75	811	780	807	1005	3160	790	773	778	719	890	3565	891.25	857	903	747	1058
	ORF-T	YER030W	-0.226111	0.00367835	0.0063693	-0.0903745	0.24392	0.302756	9963	2490.75	2074	2247	2672	2970	8143	2035.75	1837	1996	1981	2329	9563	2390.75	2271	2200	2166	2926
	ORF-T	YER031C	-0.499655	0.000104283	0.000211602	-0.406672	0.0015345	0.00285053	3955	988.75	807	1379	933	836	2667	666.75	578	669	612	808	3012	753	698	749	715	850
	ORF-T	YER032W	-0.301482	0.000234985	0.000463249	-0.305469	0.000187159	0.000385504	5010	1252.5	1298	1293	1188	1231	3913	978.25	1060	902	902	1049	4179	1044.75	1108	1135	836	1100
	ORF-T	YER033C	-0.0170907	0.8411	0.86991	-0.168024	0.0489429	0.0714756	3896	974	655	1044	1043	1154	3722	930.5	611	1066	918	1127	3642	910.5	522	1158	782	1180
	ORF-T	YER034W	-0.0284267	0.760467	0.802349	0.0205579	0.824805	0.857529	3085	771.25	672	786	717	910	2901	725.25	623	756	738	784	3231	807.75	576	933	774	948
	ORF-T	YER035W	-0.127802	0.13039	0.173098	-0.0357399	0.670619	0.723012	5306	1326.5	842	1266	1540	1658	4625	1156.25	785	1218	1252	1370	5367	1341.75	777	1447	1301	1842
	ORF-T	YER036C	-0.0670726	0.324883	0.387125	-0.239387	0.000445624	0.000885246	90901	22725.2	26406	23013	19995	21487	83040	20760	21606	20049	19672	21713	79073	19768.2	22645	20106	15849	20473
	ORF-T	YER037W	0.907144	1.34875e-11	3.91954e-11	0.928247	4.22781e-12	1.37586e-11	3958	989.5	496	805	1045	1612	7311	1827.75	697	2471	1793	2350	7778	1944.5	838	2644	1835	2461
	ORF-T	YER038C	-0.040582	0.663475	0.714338	-0.266837	0.00445082	0.00773741	2661	665.25	804	571	595	691	2477	619.25	725	535	603	614	2247	561.75	609	584	509	545
	ORF-T	YER038W-A	1.05949	1.37898e-13	4.28632e-13	0.948101	4.03178e-11	1.25815e-10	272	68	78	64	62	68	546	136.5	173	126	107	140	538	134.5	140	138	113	147
	ORF-T	YER039C	-0.39959	0.00722695	0.0120294	-0.544053	0.000267953	0.000543448	646	161.5	129	124	190	203	475	118.75	80	123	137	135	459	114.75	72	139	111	137
	ORF-T	YER039C-A	-0.252547	0.241051	0.297606	-0.522618	0.0167569	0.0266672	206	51.5	28	37	68	73	166	41.5	25	41	46	54	148	37	16	46	39	47
	ORF-T	YER040W	-0.382577	8.4903e-06	1.86707e-05	-0.388834	5.81777e-06	1.37369e-05	6283	1570.75	1400	1583	1410	1890	4642	1160.5	1032	1373	990	1247	5001	1250.25	933	1645	1019	1404
	ORF-T	YER041W	0.0280804	0.732008	0.776783	-0.212472	0.00991508	0.0163941	3807	951.75	890	953	914	1050	3737	934.25	813	931	983	1010	3389	847.25	673	1020	783	913
	ORF-T	YER042W	0.762487	1.53254e-18	5.52619e-18	0.73378	2.53369e-17	9.71642e-17	6432	1608	1362	1733	1725	1612	10703	2675.75	1754	2677	3227	3045	11067	2766.75	2018	3040	2719	3290
	ORF-T	YER043C	-0.280987	7.52891e-05	0.000154202	-0.359764	4.0551e-07	1.03704e-06	156328	39082	44082	41985	32109	38152	123154	30788.5	30928	31776	27274	33176	124844	31211	32409	34532	24868	33035
	ORF-T	YER044C	0.471985	2.49152e-09	6.60345e-09	0.535196	1.33142e-11	4.24676e-11	8137	2034.25	1745	2033	2115	2244	10894	2723.5	2181	2682	3018	3013	12254	3063.5	2068	3680	2957	3549
	ORF-T	YER044C-A	-0.255739	0.0982761	0.134405	-0.383651	0.0137359	0.0221966	431	107.75	124	76	89	142	345	86.25	102	67	70	106	331	82.75	89	80	84	78
	ORF-T	YER045C	0.755469	1.05332e-12	3.17978e-12	0.572299	6.78039e-08	1.81987e-07	4816	1204	1029	1034	1176	1577	7842	1960.5	1491	2075	1805	2471	7565	1891.25	1119	2180	1648	2618
	ORF-T	YER046W	0.0959565	0.384763	0.44882	-0.151259	0.172573	0.22353	1860	465	339	419	520	582	1900	475	353	508	501	538	1741	435.25	274	521	372	574
	ORF-T	YER047C	-0.239206	0.0328279	0.0492691	-0.39089	0.000504791	0.000996227	2728	682	643	862	647	576	2221	555.25	520	572	495	634	2128	532	556	542	450	580
	ORF-T	YER048C	-0.140541	0.0310793	0.0468777	-0.0937762	0.149158	0.196043	11981	2995.25	2558	2827	3092	3504	10428	2607	2253	2690	2540	2945	11551	2887.75	2392	2997	2599	3563
	ORF-T	YER048W-A	-0.149615	0.0391225	0.057813	-0.102605	0.156131	0.204193	8889	2222.25	2146	2028	2361	2354	7690	1922.5	1875	1810	1995	2010	8477	2119.25	1854	2308	2030	2285
	ORF-T	YER049W	0.0879231	0.197126	0.249372	0.0606441	0.373528	0.439026	20950	5237.5	6271	5218	4513	4948	21373	5343.25	6087	5040	4660	5586	22481	5620.25	6710	5402	4377	5992
	ORF-T	YER050C	-0.373531	3.17076e-06	7.18962e-06	-0.309546	0.000106947	0.000226088	6919	1729.75	1609	1509	1748	2053	5112	1278	1204	1199	1346	1363	5714	1428.5	1183	1608	1357	1566
	ORF-T	YER051W	0.133089	0.107687	0.145835	0.126899	0.124106	0.165657	3451	862.75	803	761	885	1002	3637	909.25	791	893	934	1019	3878	969.5	810	1053	855	1160
	ORF-T	YER052C	-0.32239	2.61761e-06	5.96094e-06	-0.269594	8.31651e-05	0.000177738	23492	5873	5935	5225	5494	6838	18021	4505.25	4127	4546	4389	4959	19926	4981.5	4682	5031	4577	5636
	ORF-T	YER053C	0.583297	5.17158e-07	1.22866e-06	0.761618	6.07137e-11	1.88165e-10	10486	2621.5	989	2396	3301	3800	16176	4044	1019	4611	5071	5475	18930	4732.5	1341	6260	5738	5591
	ORF-T	YER053C-A	1.55141	1.51508e-19	5.63302e-19	0.723143	7.63913e-05	0.000163814	157	39.25	26	53	33	45	464	116	44	192	120	108	276	69	27	113	69	67
	ORF-T	YER054C	-0.0169618	0.91522	0.931377	-0.210612	0.188552	0.241162	1893	473.25	171	442	556	724	1974	493.5	103	507	646	718	1845	461.25	101	541	437	766
	ORF-T	YER055C	-0.133146	0.0851015	0.118223	-0.0633733	0.412266	0.479138	38783	9695.75	10338	8932	9265	10248	33948	8487	7964	8536	8496	8952	37960	9490	8826	9262	9153	10719
	ORF-T	YER056C	-0.298387	0.000814095	0.00151762	-0.139127	0.117962	0.158343	36161	9040.25	9656	8762	8170	9573	28238	7059.5	7739	7531	6156	6812	33641	8410.25	9196	7649	7471	9325
	ORF-T	YER056C-A	-0.0354494	0.697362	0.745193	-0.0641958	0.481401	0.546956	80923	20230.8	21908	21539	19679	17797	75715	18928.8	18826	20197	17628	19064	79038	19759.5	18850	21626	17531	21031
	ORF-T	YER057C	-0.600132	8.31339e-15	2.67862e-14	-0.594853	1.30231e-14	4.5967e-14	11058	2764.5	2465	2639	2877	3077	7040	1760	1413	1850	1840	1937	7554	1888.5	1385	2138	1881	2150
	ORF-T	YER058W	-0.653127	0.000711972	0.00133608	-0.421787	0.0254259	0.0391468	463	115.75	68	95	117	183	274	68.5	53	70	62	89	343	85.75	62	73	95	113
	ORF-T	YER059W	-0.147111	0.0722916	0.10181	-0.198164	0.0154175	0.0246999	6584	1646	1366	1520	1670	2028	5784	1446	987	1557	1471	1769	5994	1498.5	931	1657	1485	1921
	ORF-T	YER060W	0.362918	0.000403039	0.000776625	-0.320355	0.00202876	0.00370677	3597	899.25	1054	755	865	923	4439	1109.75	1192	1133	963	1151	2935	733.75	739	829	703	664
	ORF-T	YER060W-A	0.300281	0.31866	0.380567	-0.413654	0.186324	0.238634	118	29.5	33	22	27	36	139	34.75	41	44	18	36	93	23.25	16	12	22	43
	ORF-T	YER061C	-0.491588	0.000320258	0.000623314	-0.441943	0.00121815	0.00229582	6007	1501.75	1195	1463	1403	1946	4133	1033.25	713	1176	1076	1168	4659	1164.75	633	1408	1267	1351
	ORF-T	YER062C	-0.00426923	0.975604	0.979621	0.0142253	0.9191	0.933528	10003	2500.75	1862	2025	2601	3515	9923	2480.75	1307	2916	3059	2641	10725	2681.25	1357	3610	2991	2767
	ORF-T	YER063W	-0.556801	5.5401e-13	1.6869e-12	-0.372981	1.12519e-06	2.79688e-06	8492	2123	1680	1951	2160	2701	5500	1375	1141	1477	1371	1511	6715	1678.75	1331	1723	1558	2103
	ORF-T	YER064C	-0.131824	0.152616	0.199041	-0.0707586	0.4428	0.509358	13248	3312	3330	3131	2583	4204	11609	2902.25	2648	3163	2307	3491	12996	3249	2475	4025	2633	3863
	ORF-T	YER065C	0.147482	0.088861	0.123014	-0.564905	1.52496e-10	4.64002e-10	4385	1096.25	878	1007	1209	1291	4701	1175.25	831	1173	1355	1342	3051	762.75	586	851	677	937
	ORF-T	YER066W	0.553586	5.86957e-07	1.39032e-06	0.289164	0.00933969	0.0155156	1457	364.25	261	327	418	451	2092	523	309	492	675	616	1877	469.25	237	528	473	639
	ORF-T	YER067C-A	2.46534	1.98801e-16	6.68929e-16	2.06094	2.31888e-11	7.30633e-11	32	8	6	12	8	6	171	42.75	44	39	38	50	140	35	44	47	27	22
	ORF-T	YER067W	0.113936	0.439014	0.503099	0.0180813	0.902337	0.919595	39642	9910.5	1764	8235	13062	16581	48152	12038	1054	10946	18021	18131	47120	11780	1103	13136	13066	19815
	ORF-T	YER068W	-0.0912475	0.250934	0.308128	-0.190998	0.0162959	0.0260032	7944	1986	2125	2057	1675	2087	7171	1792.75	1963	1672	1478	2058	7186	1796.5	1649	2085	1370	2082
	ORF-T	YER069W	-0.193311	0.0350042	0.0521833	0.176509	0.0518867	0.075315	4238	1059.5	900	976	939	1423	3531	882.75	764	963	812	992	4878	1219.5	1035	1408	1058	1377
	ORF-T	YER070W	-0.74509	1.31751e-15	4.32755e-15	-0.936759	1.44329e-23	6.64627e-23	46017	11504.2	11514	13025	8812	12666	26403	6600.75	6699	7192	5050	7462	24717	6179.25	7334	6842	4462	6079
	ORF-T	YER071C	0.643267	4.35792e-13	1.3311e-12	0.581923	5.2795e-11	1.64104e-10	2065	516.25	502	464	533	566	3095	773.75	737	746	845	767	3167	791.75	703	823	759	882
	ORF-T	YER072W	0.229203	0.00222501	0.00395314	0.325469	1.37656e-05	3.1472e-05	18316	4579	3869	4087	4757	5603	20549	5137.25	4471	5061	4965	6052	23519	5879.75	5190	5363	5483	7483
	ORF-T	YER073W	0.00882226	0.925977	0.939986	-0.110931	0.243221	0.302108	39262	9815.5	9626	9801	9357	10478	38280	9570	7849	9727	9200	11504	37712	9428	7943	8943	8158	12668
	ORF-T	YER074W	-0.0303277	0.66437	0.71518	0.0257162	0.712899	0.760609	133809	33452.2	37853	33944	32503	29509	125397	31349.2	31120	31727	31125	31425	139224	34806	38169	35229	31083	34743
	ORF-T	YER074W-A	-0.0415515	0.603504	0.660572	0.0820035	0.302454	0.365621	4500	1125	970	976	1268	1286	4183	1045.75	916	1004	1141	1122	4876	1219	1046	1161	1185	1484
	ORF-T	YER075C	0.00567629	0.942082	0.952522	-0.22398	0.00427664	0.00745518	7514	1878.5	2252	1836	1528	1898	7222	1805.5	2091	1787	1535	1809	6613	1653.25	1855	1976	1248	1534
	ORF-T	YER076C	-0.100934	0.318442	0.380414	-0.301956	0.00299526	0.00533434	1982	495.5	438	491	461	592	1777	444.25	379	445	448	505	1641	410.25	377	474	379	411
	ORF-T	YER076W-A	1.37085	1.31426e-14	4.21641e-14	1.16708	8.43641e-11	2.59812e-10	147	36.75	32	29	40	46	370	92.5	62	89	120	99	340	85	58	94	91	97
	ORF-T	YER077C	-0.0689907	0.417583	0.481463	-0.0274641	0.746288	0.789624	4913	1228.25	1334	943	1235	1401	4481	1120.25	1258	959	1063	1201	4904	1226	1265	1201	1073	1365
	ORF-T	YER078C	-0.00780062	0.913078	0.929621	0.0321401	0.652025	0.705364	6884	1721	1492	1513	1835	2044	6601	1650.25	1287	1624	1795	1895	7248	1812	1326	1975	1807	2140
	ORF-T	YER078W-A	-0.258396	0.0420695	0.0618868	-0.380566	0.00270663	0.00485372	1863	465.75	224	406	516	717	1530	382.5	135	475	433	487	1527	381.75	126	416	400	585
	ORF-T	YER079W	-0.299002	0.01076	0.0174885	-0.45293	0.000110756	0.000233713	2709	677.25	298	602	764	1045	2142	535.5	190	631	649	672	2104	526	163	584	563	794
	ORF-T	YER080W	-0.137449	0.0341063	0.0509645	-0.0375181	0.562312	0.623469	21918	5479.5	4424	5357	5448	6689	19224	4806	3616	5079	4761	5768	21968	5492	4194	6150	5017	6607
	ORF-T	YER081W	0.700789	3.85321e-08	9.69187e-08	0.907561	1.20534e-12	3.99639e-12	14123	3530.75	2951	2910	4126	4136	21759	5439.75	4901	4924	6335	5599	26756	6689	5836	6460	7273	7187
	ORF-T	YER082C	-0.0289219	0.648381	0.700347	-0.0265415	0.675282	0.727112	14901	3725.25	4517	3249	3167	3968	14025	3506.25	4238	3011	3058	3718	14984	3746	4439	3680	2910	3955
	ORF-T	YER083C	-0.102198	0.101218	0.137937	0.0291038	0.638667	0.692864	7357	1839.25	1585	1806	1750	2216	6604	1651	1383	1653	1547	2021	7731	1932.75	1535	2119	1720	2357
	ORF-T	YER086W	-0.0694786	0.381962	0.445963	0.0705346	0.374393	0.439838	20810	5202.5	5258	5689	4620	5243	19107	4776.75	4890	4876	4034	5307	22353	5588.25	5792	5410	4951	6200
	ORF-T	YER087C-A	0.396235	0.0473689	0.0691133	0.10093	0.621542	0.67724	140	35	51	34	26	29	176	44	48	34	49	45	153	38.25	40	36	34	43
	ORF-T	YER087C-B	-0.279509	1.85993e-05	3.97902e-05	-0.237266	0.000272582	0.00055266	19741	4935.25	4535	4700	5246	5260	15652	3913	3531	3788	4027	4306	17160	4290	3970	4365	4051	4774
	ORF-T	YER087W	-0.189096	0.0518308	0.0751479	-0.285797	0.00327348	0.00580132	3156	789	555	755	819	1027	2641	660.25	490	667	687	797	2662	665.5	421	712	692	837
	ORF-T	YER088C	-0.337287	0.00145972	0.00264986	-0.550666	2.30635e-07	5.99121e-07	21242	5310.5	4689	6973	4169	5411	16623	4155.75	2804	5259	3187	5373	15610	3902.5	2103	5404	2972	5131
	ORF-T	YER088C-A	-0.0576997	0.505408	0.567672	0.0782579	0.36309	0.428384	2862	715.5	767	697	559	839	2637	659.25	633	664	567	773	3089	772.25	685	852	660	892
	ORF-T	YER088W-B	2.13339	1.64866e-70	2.27264e-69	1.48108	2.09359e-32	1.2436e-31	288	72	56	83	79	70	1237	309.25	184	333	360	360	831	207.75	139	233	207	252
	ORF-T	YER089C	-0.125334	0.0387322	0.0572963	-0.0196589	0.745168	0.788767	17142	4285.5	4385	4369	3666	4722	15088	3772	3701	3797	3400	4190	17384	4346	4336	4589	3490	4969
	ORF-T	YER090W	-0.231164	0.00119072	0.00218061	-0.0387047	0.585924	0.643963	12276	3069	2820	3352	2748	3356	10072	2518	2327	2741	2173	2831	12315	3078.75	2778	3208	2518	3811
	ORF-T	YER091C	0.696334	1.40732e-09	3.77887e-09	0.514381	7.52155e-06	1.76384e-05	94171	23542.8	22511	28208	19573	23879	149247	37311.8	25385	41524	36697	45641	139148	34787	27009	35238	30639	46262
	ORF-T	YER092W	0.118219	0.126161	0.168083	0.169179	0.0278046	0.0425149	3393	848.25	650	878	870	995	3544	886	678	973	904	989	3946	986.5	703	1208	889	1146
	ORF-T	YER093C	-0.0622623	0.369018	0.432642	-0.175499	0.0113744	0.0186514	10816	2704	2614	2703	2458	3041	9933	2483.25	2508	2515	2265	2645	9866	2466.5	2215	2911	2053	2687
	ORF-T	YER093C-A	-0.383256	0.00231168	0.00410139	-0.555945	1.07639e-05	2.48467e-05	1711	427.75	341	377	459	534	1272	318	222	348	329	373	1208	302	195	393	290	330
	ORF-T	YER094C	0.0366913	0.602804	0.659885	0.187	0.00792373	0.0133239	24334	6083.5	4648	5744	6458	7484	23947	5986.75	4496	6121	6586	6744	28323	7080.75	5494	7874	6632	8323
	ORF-T	YER095W	-0.265573	0.0119719	0.0192968	-0.430385	4.8244e-05	0.00010527	4136	1034	792	982	1022	1340	3300	825	598	912	844	946	3182	795.5	630	887	585	1080
	ORF-T	YER096W	0.412687	0.00296183	0.00518237	-0.289817	0.0464966	0.0681385	448	112	101	119	115	113	575	143.75	124	131	164	156	376	94	86	105	88	97
	ORF-T	YER097W	1.1894	2.69386e-31	1.34449e-30	1.41934	6.63643e-45	5.56635e-44	770	192.5	161	196	220	193	1687	421.75	377	439	425	446	2121	530.25	429	614	480	598
	ORF-T	YER098W	0.217615	0.0254773	0.0390315	-0.0173634	0.858726	0.885612	4654	1163.5	768	1034	1323	1529	5215	1303.75	792	1421	1502	1500	4791	1197.75	640	1461	1236	1454
	ORF-T	YER099C	-0.0191794	0.815414	0.849046	0.0580995	0.477943	0.543953	4955	1238.75	1127	1205	1215	1408	4696	1174	1100	1147	1141	1308	5350	1337.5	1255	1209	1084	1802
	ORF-T	YER100W	-0.00636827	0.927665	0.940796	0.0430903	0.537946	0.600813	10341	2585.25	2303	2045	2811	3182	9815	2453.75	2214	2234	2589	2778	10849	2712.25	2374	2505	2686	3284
	ORF-T	YER101C	-0.21422	0.0742386	0.104205	-0.35482	0.00315946	0.00561338	1781	445.25	300	423	460	598	1465	366.25	264	399	350	452	1424	356	243	440	319	422
	ORF-T	YER102W	-0.0955437	0.185577	0.23646	-0.11121	0.123423	0.16485	89384	22346	24463	23062	20478	21381	80306	20076.5	19351	21478	19077	20400	84561	21140.2	21081	22252	19569	21659
	ORF-T	YER103W	0.0252338	0.803766	0.838545	-0.29981	0.0033106	0.00586018	4052	1013	538	1047	1281	1186	4078	1019.5	420	1295	1184	1179	3376	844	448	858	936	1134
	ORF-T	YER104W	-0.237217	0.0182157	0.0285305	-0.146073	0.141108	0.186468	1229	307.25	230	329	323	347	1003	250.75	199	277	257	270	1135	283.75	232	315	290	298
	ORF-T	YER105C	0.0219846	0.74898	0.792476	-0.0559088	0.415713	0.482525	26876	6719	7203	6709	5975	6989	26347	6586.75	7413	6405	5468	7061	26793	6698.25	7546	7074	4898	7275
	ORF-T	YER106W	0.0655714	0.723118	0.768506	-0.558684	0.00450978	0.0078333	195	48.75	47	39	67	42	196	49	42	50	53	51	135	33.75	30	35	29	41
	ORF-T	YER107C	0.0848176	0.200771	0.253452	-0.0094951	0.88614	0.90739	9934	2483.5	2520	2231	2352	2831	10125	2531.25	2325	2356	2604	2840	10111	2527.75	2281	2675	2282	2873
	ORF-T	YER109C	-0.394227	6.3965e-08	1.59623e-07	-0.329568	5.55048e-06	1.31205e-05	6042	1510.5	1393	1478	1491	1680	4424	1106	1014	1226	1039	1145	4955	1238.75	1052	1456	1106	1341
	ORF-T	YER110C	0.0496717	0.53761	0.598642	0.0394884	0.624064	0.679637	89652	22413	25903	26989	16946	19814	88348	22087	24203	22983	17762	23400	95037	23759.2	29430	25757	15916	23934
	ORF-T	YER111C	-0.132618	0.074987	0.105151	-0.340776	5.04834e-06	1.19714e-05	9068	2267	1860	2470	2219	2519	8023	2005.75	1459	2120	1998	2446	7413	1853.25	1466	2180	1510	2257
	ORF-T	YER112W	-0.111295	0.17128	0.220369	-0.0949219	0.242554	0.301309	7324	1831	1685	1693	1792	2154	6515	1628.75	1454	1679	1512	1870	7117	1779.25	1286	2034	1557	2240
	ORF-T	YER113C	-0.0862254	0.231438	0.287163	-0.143326	0.0466776	0.068372	8403	2100.75	2366	2018	1915	2104	7608	1902	1908	1786	1753	2161	7790	1947.5	1801	2131	1722	2136
	ORF-T	YER114C	-0.11107	0.0966846	0.132492	-0.263644	8.21822e-05	0.000175697	11629	2907.25	2965	3097	2482	3085	10371	2592.75	2819	2534	2130	2888	9995	2498.75	2657	2802	1892	2644
	ORF-T	YER115C	-0.269543	0.00629117	0.0105382	-0.546935	3.76003e-08	1.02504e-07	2912	728	667	646	719	880	2319	579.75	500	592	554	673	2032	508	435	540	496	561
	ORF-T	YER116C	-0.0469101	0.601598	0.658792	-0.131297	0.143898	0.189857	3651	912.75	765	857	918	1111	3409	852.25	644	873	943	949	3436	859	594	970	893	979
	ORF-T	YER117W	0.00783786	0.912458	0.929238	0.0991354	0.164376	0.213983	105929	26482.2	29283	25186	27346	24114	102125	25531.2	24319	24480	27035	26291	116036	29009	31997	26347	28790	28902
	ORF-T	YER118C	-0.0781568	0.294703	0.355134	-0.0751648	0.312898	0.376023	8356	2089	2250	2083	1907	2116	7610	1902.5	1947	1835	1723	2105	8137	2034.25	1978	2240	1730	2189
	ORF-T	YER119C	-0.28267	0.0147796	0.0234851	-0.155732	0.174898	0.226033	1466	366.5	207	408	393	458	1153	288.25	193	315	282	363	1343	335.75	226	352	315	450
	ORF-T	YER120W	-0.147345	0.0302713	0.0457461	-0.118683	0.0807054	0.112498	22334	5583.5	5398	5661	5161	6114	19449	4862.25	4192	5018	4684	5555	21181	5295.25	4574	5912	4641	6054
	ORF-T	YER121W	0.318463	0.0247078	0.037926	0.0775863	0.590067	0.647674	393	98.25	42	112	123	116	487	121.75	40	121	148	178	427	106.75	52	115	106	154
	ORF-T	YER122C	-0.159712	0.0178818	0.0280456	-0.13168	0.0505414	0.0735728	16844	4211	3543	4434	4066	4801	14518	3629.5	3106	3709	3406	4297	15811	3952.75	3286	4385	3503	4637
	ORF-T	YER123W	-0.073531	0.270414	0.329306	-0.0653368	0.326651	0.390185	10609	2652.25	2621	2381	2553	3054	9670	2417.5	2388	2299	2279	2704	10399	2599.75	2291	2724	2330	3054
	ORF-T	YER124C	-0.616584	1.48109e-08	3.79151e-08	-0.933596	1.59471e-17	6.16024e-17	54582	13645.5	15431	9945	12989	16217	33802	8450.5	8829	7553	8525	8895	28763	7190.75	6820	7756	6706	7481
	ORF-T	YER125W	-0.0819359	0.227309	0.282595	-0.159278	0.0189346	0.0298482	40631	10157.8	10202	10173	9199	11057	36928	9232	9040	9059	8316	10513	37482	9370.5	9041	10251	7574	10616
	ORF-T	YER126C	-0.042953	0.508577	0.570928	0.0426606	0.510634	0.574457	14941	3735.25	4412	3358	3372	3799	13917	3479.25	4031	3229	3174	3483	15783	3945.75	4687	3812	3279	4005
	ORF-T	YER127W	-0.0830155	0.389506	0.453935	-0.0151909	0.874493	0.898656	5418	1354.5	1640	1064	1221	1493	4991	1247.75	1782	1035	1010	1164	5551	1387.75	1882	1205	1098	1366
	ORF-T	YER128W	-0.383073	0.000545843	0.00103675	-0.259868	0.0167385	0.0266447	774	193.5	184	190	188	212	571	142.75	140	143	132	156	665	166.25	159	158	147	201
	ORF-T	YER129W	0.145174	0.0273527	0.0416781	-0.0307913	0.640045	0.694061	16210	4052.5	4571	3964	3451	4224	17205	4301.25	4833	4161	3750	4461	16394	4098.5	4478	4603	2954	4359
	ORF-T	YER130C	0.437583	9.25346e-06	2.02926e-05	0.515788	1.73545e-07	4.54218e-07	8353	2088.25	1835	1976	2164	2378	10864	2716	2258	3035	2614	2957	12152	3038	2669	3020	3479	2984
	ORF-T	YER131W	-0.105566	0.144254	0.18946	-0.196612	0.00656249	0.0111652	113328	28332	28864	27499	27029	29936	101715	25428.8	21360	26656	24750	28949	101290	25322.5	22976	26484	24866	26964
	ORF-T	YER132C	-0.134353	0.0621396	0.088655	-0.44656	6.8794e-10	2.03795e-09	12166	3041.5	3601	3002	2380	3183	10682	2670.5	3298	2648	2000	2736	9140	2285	2540	2599	1746	2255
	ORF-T	YER133W	-0.0454415	0.49062	0.552824	-0.0310843	0.637051	0.691288	43640	10910	9689	9660	11707	12584	40598	10149.5	8559	9875	11147	11017	43730	10932.5	9180	11200	10643	12707
	ORF-T	YER134C	-0.190275	0.00834815	0.0137799	-0.133629	0.0627404	0.0894672	5665	1416.25	1166	1298	1484	1717	4812	1203	835	1241	1373	1363	5321	1330.25	966	1411	1324	1620
	ORF-T	YER136W	0.133684	0.0522606	0.0757345	0.0767293	0.265147	0.325801	39899	9974.75	8290	9478	10474	11657	42145	10536.2	8225	10633	11625	11662	43456	10864	8101	12237	9982	13136
	ORF-T	YER137C	-0.174343	0.162625	0.21058	-0.185457	0.134838	0.17889	566	141.5	172	120	116	158	479	119.75	135	114	106	124	507	126.75	137	134	109	127
	ORF-T	YER137W-A	4.94264	1.79039e-40	1.14157e-39	4.70477	9.59153e-36	6.30258e-35	8	2	1	4	1	2	250	62.5	68	48	72	62	228	57	42	69	52	65
	ORF-T	YER139C	-0.241546	0.0221065	0.0341854	-3.94568	4.05637e-178	3.92694e-176	2589	647.25	548	605	674	762	2112	528	417	555	565	575	172	43	38	56	35	43
	ORF-T	YER140W	0.0369507	0.758382	0.800417	0.256127	0.0326379	0.0492637	5092	1273	1376	1089	1265	1362	5000	1250	1331	1089	1288	1292	6215	1553.75	1525	1651	1389	1650
	ORF-T	YER141W	-0.181501	0.0124308	0.0199822	-0.339641	2.98374e-06	7.20483e-06	8661	2165.25	1469	2113	2452	2627	7383	1845.75	1191	1840	2045	2307	7165	1791.25	984	1915	1849	2417
	ORF-T	YER142C	0.278161	0.0160935	0.0253947	0.15325	0.184812	0.236985	4093	1023.25	690	878	1187	1338	4774	1193.5	738	1319	1423	1294	4676	1169	761	1425	1038	1452
	ORF-T	YER143W	0.0602431	0.398482	0.462822	0.138938	0.0506427	0.0737033	6802	1700.5	1109	1658	1730	2305	6821	1705.25	1067	1842	1754	2158	7693	1923.25	1218	2232	1752	2491
	ORF-T	YER144C	-0.222637	0.012955	0.0207732	-0.3884	1.54545e-05	3.51621e-05	4523	1130.75	1021	1337	1110	1055	3733	933.25	831	991	872	1039	3545	886.25	801	909	798	1037
	ORF-T	YER145C	-0.882604	8.9702e-14	2.80405e-13	-0.558704	1.91413e-06	4.67726e-06	23843	5960.75	6022	5028	4975	7818	12343	3085.75	4070	3000	2433	2840	16571	4142.75	4628	4126	3148	4669
	ORF-T	YER146W	-0.188878	0.00928774	0.0152298	-0.0961222	0.183792	0.235892	6946	1736.5	1658	1631	1901	1756	5858	1464.5	1423	1442	1428	1565	6675	1668.75	1724	1693	1395	1863
	ORF-T	YER147C	-0.145502	0.131182	0.173986	-0.168962	0.0790756	0.110372	2593	648.25	638	540	647	768	2247	561.75	541	510	560	636	2367	591.75	611	610	459	687
	ORF-T	YER148W	-0.340518	0.000240876	0.000474272	-0.197364	0.0329642	0.0497149	15193	3798.25	3286	3977	3726	4204	11544	2886	2979	2890	2612	3063	13668	3417	3550	3062	2861	4195
	ORF-T	YER148W-A	-0.245424	0.249354	0.306452	-0.380591	0.0755672	0.106	182	45.5	42	50	41	49	149	37.25	46	40	24	39	145	36.25	47	24	31	43
	ORF-T	YER149C	-0.00794509	0.913661	0.929865	-0.115297	0.115976	0.156066	4576	1144	1096	1189	1087	1204	4384	1096	987	1234	1058	1105	4330	1082.5	1101	1180	986	1063
	ORF-T	YER150W	1.2477	2.31155e-18	8.28344e-18	0.92819	6.59041e-11	2.03853e-10	3571	892.75	308	1193	1112	958	8566	2141.5	566	2810	2794	2396	7253	1813.25	505	2577	2224	1947
	ORF-T	YER151C	-0.314851	0.000124861	0.000251307	-0.223357	0.00636669	0.0108569	15975	3993.75	4183	4581	3087	4124	12458	3114.5	3496	3477	2021	3464	14184	3546	3397	4509	2455	3823
	ORF-T	YER152C	-0.526776	1.49e-10	4.15575e-10	-0.653873	2.08818e-15	7.56637e-15	6391	1597.75	1354	1634	1434	1969	4268	1067	870	1108	987	1303	4211	1052.75	759	1301	893	1258
	ORF-T	YER153C	-0.29396	0.0153291	0.0242823	-0.477169	9.28444e-05	0.000197625	1032	258	271	289	174	298	805	201.25	191	229	157	228	760	190	196	240	138	186
	ORF-T	YER154W	-0.691811	3.21617e-15	1.04583e-14	-0.681701	7.52781e-15	2.68243e-14	9310	2327.5	2286	2244	2128	2652	5523	1380.75	1355	1380	1280	1508	5986	1496.5	1109	1721	1385	1771
	ORF-T	YER155C	-0.00743051	0.918456	0.934046	-0.119557	0.0994532	0.135781	52927	13231.8	13802	14887	11343	12895	50692	12673	13554	13050	10185	13903	50260	12565	12889	14206	9447	13718
	ORF-T	YER156C	-0.245247	0.00675928	0.0112836	-0.245748	0.00661236	0.011241	13574	3393.5	3668	3673	3183	3050	11008	2752	2763	2508	2668	3069	11779	2944.75	3239	2849	2401	3290
	ORF-T	YER157W	-0.0483531	0.431337	0.495222	-0.12688	0.0389422	0.0579382	8884	2221	2242	2063	2146	2433	8263	2065.75	1975	1953	2022	2313	8327	2081.75	2012	2206	1895	2214
	ORF-T	YER158C	0.00856946	0.932009	0.943993	-0.200003	0.0471513	0.0689942	2909	727.25	520	788	700	901	2836	709	461	793	721	861	2654	663.5	353	784	698	819
	ORF-T	YER158W-A	2.20604	1.96663e-19	7.29048e-19	2.21324	7.50364e-20	3.10883e-19	96	24	16	29	18	33	415	103.75	99	88	126	102	462	115.5	73	127	111	151
	ORF-T	YER159C	-0.367126	0.00151015	0.00273636	-0.361162	0.00172397	0.00318198	4462	1115.5	703	1013	1206	1540	3224	806	632	845	805	942	3577	894.25	607	831	789	1350
	ORF-T	YER161C	-0.0420903	0.613506	0.668944	-0.0098348	0.905743	0.922547	6243	1560.75	1292	1322	1675	1954	5755	1438.75	1363	1388	1445	1559	6328	1582	1440	1495	1436	1957
	ORF-T	YER162C	-0.47261	0.00010002	0.00020331	-0.66585	4.89997e-08	1.32639e-07	2036	509	344	532	506	654	1417	354.25	223	406	348	440	1339	334.75	220	289	309	521
	ORF-T	YER163C	0.0459249	0.661827	0.712988	0.16129	0.122561	0.163854	3048	762	498	641	888	1021	2969	742.25	549	756	788	876	3462	865.5	597	948	813	1104
	ORF-T	YER164W	-0.0095272	0.889429	0.910097	-0.184418	0.00718771	0.0121621	17311	4327.75	4343	5408	3307	4253	16538	4134.5	4092	4797	2992	4657	15796	3949	3932	5037	2602	4225
	ORF-T	YER165W	-0.233291	0.000819559	0.00152646	-0.213382	0.0022027	0.00400153	150294	37573.5	43143	41593	29271	36287	122254	30563.5	31388	32485	25070	33311	133208	33302	37698	37960	24660	32890
	ORF-T	YER166W	-0.294626	5.4917e-06	1.2253e-05	-0.33535	2.2947e-07	5.96218e-07	25496	6374	6258	6579	5463	7196	20021	5005.25	4756	5244	4203	5818	20827	5206.75	4965	6025	4055	5782
	ORF-T	YER167W	-0.179559	0.0161316	0.0254455	-0.364994	1.06131e-06	2.64536e-06	18538	4634.5	4120	4654	4550	5214	15845	3961.25	3073	4160	4143	4469	15032	3758	2595	4478	3409	4550
	ORF-T	YER168C	0.163999	0.0135455	0.0216652	0.0956069	0.149959	0.196974	8645	2161.25	2351	1877	2096	2321	9297	2324.25	2327	2088	2366	2516	9434	2358.5	2269	2467	2117	2581
	ORF-T	YER169W	-0.0705948	0.404953	0.469177	-0.140879	0.0966882	0.132405	7739	1934.75	2295	1653	1625	2166	7030	1757.5	2022	1689	1563	1756	7144	1786	1890	1996	1448	1810
	ORF-T	YER170W	-0.322936	0.00309368	0.00539968	-0.471304	1.6404e-05	3.72422e-05	2215	553.75	438	503	565	709	1684	421	389	403	421	471	1633	408.25	346	459	352	476
	ORF-T	YER171W	0.204736	0.000684831	0.00128705	0.191543	0.0014664	0.00273162	9014	2253.5	2611	2114	1997	2292	9992	2498	2882	2275	2192	2643	10607	2651.75	3110	2686	2026	2785
	ORF-T	YER172C	-0.166327	0.0341048	0.0509645	-0.291379	0.000209039	0.000428277	12732	3183	3255	3761	2630	3086	10920	2730	2921	2732	2204	3063	10735	2683.75	3161	2827	1973	2774
	ORF-T	YER173W	0.0500074	0.550949	0.611244	0.0717618	0.390556	0.456585	3269	817.25	790	800	828	851	3254	813.5	817	842	774	821	3538	884.5	827	1065	790	856
	ORF-T	YER174C	-1.393	1.19066e-48	9.36718e-48	-1.17518	3.67036e-36	2.44344e-35	4342	1085.5	1096	1042	1107	1097	1594	398.5	350	371	435	438	1976	494	434	511	439	592
	ORF-T	YER175C	-1.06768	2.91902e-07	7.04588e-07	-0.703211	0.000628201	0.00122397	4941	1235.25	924	912	1100	2005	2123	530.75	648	456	493	526	2949	737.25	734	787	638	790
	ORF-T	YER175W-A	-2.14406	4.20534e-18	1.49306e-17	-1.98382	1.97213e-16	7.37121e-16	547	136.75	98	101	127	221	112	28	27	35	26	24	136	34	30	33	33	40
	ORF-T	YER176W	-0.312441	1.31151e-05	2.83979e-05	-0.296349	3.42604e-05	7.56293e-05	8934	2233.5	2114	2335	1962	2523	6916	1729	1720	1962	1469	1765	7468	1867	1802	2093	1558	2015
	ORF-T	YER177W	-0.283493	2.37349e-05	5.03691e-05	-0.219725	0.00104923	0.00199077	107028	26757	21550	27563	27044	30871	85374	21343.5	15049	22692	22476	25157	94934	23733.5	16805	27271	23569	27289
	ORF-T	YER178W	-0.0795462	0.213084	0.26695	0.0709579	0.266436	0.32729	90807	22701.8	21224	22480	21369	25734	82654	20663.5	18725	21720	19177	23032	97874	24468.5	22018	26392	21824	27640
	ORF-T	YER179W	-0.698829	0.00501062	0.00852034	-0.674048	0.00595977	0.0101986	132	33	23	34	34	41	78	19.5	15	29	14	20	85	21.25	18	18	19	30
	ORF-T	YER180C	-0.0516743	0.623845	0.678234	-0.208242	0.0485613	0.0709428	2183	545.75	535	464	549	635	2012	503	485	519	498	510	1935	483.75	399	525	455	556
	ORF-T	YER180C-A	0.0217895	0.872529	0.895985	-0.14997	0.271085	0.332261	793	198.25	200	177	210	206	772	193	212	213	175	172	730	182.5	181	187	191	171
	ORF-T	YER181C	1.21462	1.62138e-14	5.17812e-14	0.855609	1.37556e-07	3.62151e-07	181	45.25	34	45	54	48	405	101.25	83	117	95	110	337	84.25	61	103	89	84
	ORF-T	YER182W	0.00877081	0.909611	0.927082	0.0177436	0.817729	0.851292	3899	974.75	741	942	1085	1131	3830	957.5	614	964	1080	1172	4100	1025	649	1163	1035	1253
	ORF-T	YER183C	-0.0690477	0.391053	0.455415	-0.032733	0.682761	0.733981	2745	686.25	665	626	689	765	2519	629.75	557	625	630	707	2744	686	655	730	647	712
	ORF-T	YER184C	-0.476832	1.18271e-06	2.7582e-06	-0.637539	9.21939e-11	2.83168e-10	4300	1075	818	1159	1116	1207	2969	742.25	580	867	730	792	2837	709.25	549	859	668	761
	ORF-T	YER185W	-0.481231	0.00463331	0.00791376	-0.501659	0.0029584	0.00527389	760	190	99	170	233	258	502	125.5	105	130	137	130	535	133.75	98	144	133	160
	ORF-T	YER186C	0.0741789	0.24814	0.30514	-0.130393	0.0430509	0.0634851	6314	1578.5	1567	1512	1569	1666	6406	1601.5	1417	1532	1699	1758	5913	1478.25	1537	1506	1297	1573
	ORF-T	YER187W	0.536453	3.96168e-05	8.26621e-05	-0.193584	0.15186	0.199203	678	169.5	178	162	175	163	950	237.5	183	248	261	258	609	152.25	131	183	142	153
	ORF-T	YER188W	0.607782	0.000674677	0.00126816	0.219338	0.224108	0.281066	475	118.75	112	126	108	129	723	180.75	93	204	220	206	580	145	94	178	167	141
	ORF-T	YER189W	-0.72918	0.000752945	0.00140963	-0.866706	6.96867e-05	0.000150147	185	46.25	35	57	42	51	109	27.25	14	34	25	36	105	26.25	23	20	19	43
	ORF-T	YER190W	-0.791926	1.83603e-05	3.92922e-05	-0.897656	1.34033e-06	3.30895e-06	362	90.5	75	103	70	114	204	51	28	76	44	56	197	49.25	49	45	43	60
	ORF-T	YFL001W	-0.0293619	0.684513	0.733626	-0.152052	0.035636	0.0533761	6636	1659	1944	1384	1460	1848	6220	1555	1769	1352	1462	1637	6061	1515.25	1616	1471	1376	1598
	ORF-T	YFL002C	-0.0188235	0.764004	0.805211	-0.064743	0.301392	0.364537	9952	2488	2813	2224	2216	2699	9414	2353.5	2636	2166	2184	2428	9749	2437.25	2749	2391	2015	2594
	ORF-T	YFL003C	-0.19156	0.172873	0.222193	-0.918362	4.21832e-10	1.26201e-09	693	173.25	183	159	171	180	584	146	135	141	167	141	375	93.75	92	105	88	90
	ORF-T	YFL004W	0.110877	0.147588	0.193259	0.089961	0.239933	0.298434	28023	7005.75	6357	7305	6858	7503	29152	7288	7071	7349	6624	8108	30669	7667.25	7676	7390	6615	8988
	ORF-T	YFL005W	-0.176988	0.00594616	0.00998533	-0.13392	0.0371604	0.0554629	23890	5972.5	5314	5388	6119	7069	20334	5083.5	4194	4936	5381	5823	22298	5574.5	4982	5728	4980	6608
	ORF-T	YFL007W	0.130876	0.0674418	0.0955105	0.00767138	0.914613	0.92979	29296	7324	7462	8837	5677	7320	30850	7712.5	8246	8578	5646	8380	30659	7664.75	7914	9785	4979	7981
	ORF-T	YFL008W	-0.431763	7.63582e-08	1.8958e-07	-0.34676	1.47843e-05	3.37038e-05	10387	2596.75	2366	2705	2410	2906	7421	1855.25	1862	2080	1503	1976	8461	2115.25	2084	2243	1564	2570
	ORF-T	YFL009W	-0.0838033	0.254286	0.311641	-0.188742	0.0102552	0.0169036	6528	1632	1516	1698	1493	1821	5903	1475.75	1442	1494	1404	1563	5916	1479	1360	1611	1165	1780
	ORF-T	YFL010C	-0.0851031	0.23621	0.292411	0.135897	0.0574726	0.0826756	9945	2486.25	2098	2450	2290	3107	8986	2246.5	1917	2258	2126	2685	11224	2806	2130	3131	2603	3360
	ORF-T	YFL011W	-0.339388	0.302928	0.363835	-0.764473	0.0212203	0.0331832	452	113	35	89	115	213	290	72.5	65	67	74	84	247	61.75	49	72	36	90
	ORF-T	YFL013C	-0.107406	0.162336	0.210253	-0.0196729	0.797175	0.834346	7184	1796	1450	1704	1862	2168	6393	1598.25	1337	1734	1461	1861	7326	1831.5	1425	1926	1583	2392
	ORF-T	YFL014W	0.811907	5.01555e-06	1.12162e-05	0.916207	2.25753e-07	5.87042e-07	1224	306	173	299	365	387	2411	602.75	132	622	965	692	2546	636.5	234	827	660	825
	ORF-T	YFL016C	-0.368516	1.34834e-05	2.91454e-05	-0.321627	0.000135352	0.000283022	5150	1287.5	833	1388	1482	1447	3847	961.75	621	1128	968	1130	4286	1071.5	620	1188	1059	1419
	ORF-T	YFL017C	-0.477643	7.29439e-06	1.61107e-05	-0.326697	0.00195167	0.00357778	2411	602.75	456	599	685	671	1662	415.5	331	468	393	470	1974	493.5	389	465	473	647
	ORF-T	YFL017W-A	-0.25254	0.0718167	0.101164	-0.293935	0.0357464	0.0535035	751	187.75	167	189	202	193	615	153.75	142	138	139	196	646	161.5	160	149	105	232
	ORF-T	YFL018C	-0.232008	0.000290192	0.000566971	0.019239	0.763185	0.804883	31265	7816.25	6515	8192	7559	8999	25864	6466	4628	7115	6371	7750	32694	8173.5	6513	9314	7085	9782
	ORF-T	YFL020C	-3.88781	1.67324e-25	7.24234e-25	-3.77665	1.23635e-24	5.89896e-24	1928	482	186	194	320	1228	96	24	16	26	21	33	111	27.75	14	37	24	36
	ORF-T	YFL021W	0.291915	0.0525668	0.0761279	0.3162	0.036165	0.0540727	1645	411.25	405	459	373	408	1997	499.25	355	567	442	633	2224	556	268	700	502	754
	ORF-T	YFL022C	0.0626155	0.452316	0.515991	0.123644	0.137762	0.182541	43379	10844.8	11326	11271	9649	11133	43643	10910.8	10500	11202	9438	12503	48499	12124.8	11324	12855	10392	13928
	ORF-T	YFL023W	-0.0790758	0.475583	0.538465	0.0965919	0.380896	0.446444	2886	721.5	750	774	581	781	2667	666.75	868	681	481	637	3211	802.75	992	768	582	869
	ORF-T	YFL024C	-0.401316	1.05826e-07	2.60801e-07	-0.510919	1.3667e-11	4.35598e-11	9739	2434.75	2441	2136	2385	2777	7063	1765.75	1807	1684	1662	1910	7016	1754	1592	1904	1510	2010
	ORF-T	YFL025C	-0.0214781	0.766486	0.807313	-0.0355476	0.622577	0.678251	8463	2115.75	2174	1951	2082	2256	8023	2005.75	2137	1737	2057	2092	8456	2114	2086	2210	1914	2246
	ORF-T	YFL026W	0.0259451	0.772565	0.81273	0.120122	0.180968	0.232738	75837	18959.2	23225	16874	17269	18469	74068	18517	21328	15399	17731	19610	83584	20896	22034	22032	18941	20577
	ORF-T	YFL027C	-0.0639469	0.39776	0.462109	-0.10911	0.148478	0.195291	4344	1086	1172	958	1052	1162	3985	996.25	1064	907	980	1034	4122	1030.5	1053	1009	919	1141
	ORF-T	YFL028C	-0.1551	0.0222779	0.0344295	-0.113484	0.0934362	0.128483	7816	1954	1793	1674	1947	2402	6717	1679.25	1562	1528	1739	1888	7376	1844	1723	1890	1618	2145
	ORF-T	YFL029C	-0.0559792	0.537654	0.598642	-0.0211783	0.814666	0.84866	2717	679.25	489	623	751	854	2498	624.5	466	631	682	719	2751	687.75	485	734	639	893
	ORF-T	YFL030W	0.351187	0.00579841	0.00975659	0.210195	0.0992336	0.13551	771	192.75	122	187	205	257	952	238	139	236	316	261	912	228	145	266	221	280
	ORF-T	YFL031W	-0.0912851	0.231018	0.286698	-0.166929	0.0285855	0.0436037	223543	55885.8	51243	45539	60257	66504	201382	50345.5	41392	48061	55825	56104	202264	50566	44011	52527	51568	54158
	ORF-T	YFL032W	-0.0610672	0.414846	0.478715	-0.145186	0.0526721	0.0763414	169985	42496.2	39072	34484	46058	50371	156413	39103.2	32321	36659	43066	44367	156331	39082.8	33253	40514	39552	43012
	ORF-T	YFL033C	-0.216565	0.00153762	0.00278334	-0.331466	1.27515e-06	3.15111e-06	7750	1937.5	1921	2165	1580	2084	6396	1599	1547	1650	1363	1836	6369	1592.25	1500	1943	1173	1753
	ORF-T	YFL034C-A	-0.278425	0.00782762	0.0129612	-0.606969	8.08616e-09	2.27381e-08	11647	2911.75	3341	2673	2752	2881	9209	2302.25	2265	2611	2160	2173	7777	1944.25	1712	2168	2046	1851
	ORF-T	YFL034C-B	-0.113238	0.200319	0.252957	0.00905055	0.91818	0.932742	4853	1213.25	1312	1158	1218	1165	4313	1078.25	1041	1051	1055	1166	5015	1253.75	1043	1419	1138	1415
	ORF-T	YFL034W	-0.363432	9.14195e-07	2.14264e-06	-0.374653	3.98651e-07	1.02053e-06	7669	1917.25	1682	1894	1820	2273	5725	1431.25	1259	1507	1345	1614	6082	1520.5	1408	1650	1233	1791
	ORF-T	YFL036W	-0.111289	0.112542	0.151691	-0.130657	0.0624035	0.0890416	29688	7422	7769	7493	6447	7979	26380	6595	6338	6473	6169	7400	28043	7010.75	6565	8313	5355	7810
	ORF-T	YFL037W	-0.320569	5.12014e-06	1.14441e-05	-0.0714118	0.308807	0.371847	48896	12224	10438	13982	10788	13688	37860	9465	7791	10829	7912	11328	47812	11953	10956	13683	9433	13740
	ORF-T	YFL038C	-0.28847	7.97379e-06	1.75714e-05	-0.077329	0.230193	0.287588	38477	9619.25	8398	9422	9464	11193	30346	7586.5	6271	7828	7550	8697	37473	9368.25	7895	10426	8405	10747
	ORF-T	YFL039C	-0.167484	0.00501872	0.00853279	-0.0773592	0.194832	0.248228	283532	70883	63817	75268	68632	75815	243863	60965.8	50673	63305	58606	71279	275527	68881.8	61787	75121	63278	75341
	ORF-T	YFL041W	-0.672514	5.90693e-09	1.54107e-08	-0.499887	1.4356e-05	3.27451e-05	14783	3695.75	3325	3300	3376	4782	8799	2199.75	2284	2146	2071	2298	10566	2641.5	2546	3016	2404	2600
	ORF-T	YFL041W-A	-0.239146	0.090159	0.124594	-0.365286	0.00973638	0.0161197	1421	355.25	268	308	366	479	1145	286.25	218	287	330	310	1116	279	207	302	305	302
	ORF-T	YFL042C	-0.481433	8.44036e-09	2.18763e-08	-0.4552	4.68174e-08	1.26813e-07	6324	1581	1079	1622	1469	2154	4382	1095.5	688	1270	1020	1404	4826	1206.5	664	1532	1067	1563
	ORF-T	YFL044C	-0.166838	0.0464608	0.0678741	-0.140592	0.0931227	0.128117	20136	5034	4302	4899	5455	5480	17259	4314.75	3689	4108	4589	4873	18865	4716.25	3494	5135	4427	5809
	ORF-T	YFL045C	-0.144284	0.0825717	0.114986	-0.0275373	0.740315	0.784875	68734	17183.5	16464	17538	17702	17030	60017	15004.2	12812	14729	15997	16479	69177	17294.2	17208	17324	15543	19102
	ORF-T	YFL046W	-0.166565	0.129067	0.171545	-0.135203	0.215166	0.270923	1659	414.75	320	390	472	477	1415	353.75	305	362	337	411	1562	390.5	297	388	339	538
	ORF-T	YFL047W	-0.119067	0.0949362	0.130428	-0.115979	0.103004	0.140115	7047	1761.75	1736	1768	1641	1902	6239	1559.75	1645	1451	1442	1701	6699	1674.75	1569	1790	1386	1954
	ORF-T	YFL048C	-0.0670371	0.341246	0.404268	0.0417352	0.553012	0.614986	21017	5254.25	5042	4783	5413	5779	19345	4836.25	4184	4527	5162	5472	22155	5538.75	4879	5897	5295	6084
	ORF-T	YFL049W	-0.160858	0.0301549	0.045581	-0.0898251	0.223624	0.280514	5017	1254.25	1083	1139	1253	1542	4308	1077	898	1053	1096	1261	4849	1212.25	953	1257	1123	1516
	ORF-T	YFL050C	-0.0296834	0.764638	0.805611	-0.261444	0.0085652	0.0143209	6973	1743.25	1892	1519	1670	1892	6543	1635.75	1691	1421	1700	1731	5963	1490.75	1330	1724	1276	1633
	ORF-T	YFL051C	1.13753	7.39456e-05	0.000151572	0.92585	0.00140591	0.00262511	90	22.5	26	14	19	31	198	49.5	88	39	25	46	174	43.5	54	53	31	36
	ORF-T	YFL052W	0.449745	0.000203702	0.000403775	0.53644	9.15922e-06	2.12703e-05	2472	618	243	576	745	908	3350	837.5	280	763	1006	1301	3688	922	376	1022	811	1479
	ORF-T	YFL054C	0.511114	0.000499975	0.000954347	0.361405	0.0138513	0.0223746	2144	536	213	554	559	818	2896	724	305	685	843	1063	2856	714	318	782	520	1236
	ORF-T	YFL055W	1.74431	9.99e-34	5.30541e-33	1.45657	3.41427e-24	1.60786e-23	968	242	183	274	240	271	3121	780.25	570	731	919	901	2767	691.75	450	776	659	882
	ORF-T	YFL056C	0.21663	0.0109518	0.0177678	0.109091	0.200212	0.254366	3913	978.25	957	952	1009	995	4389	1097.25	957	1060	1246	1126	4361	1090.25	879	1184	1012	1286
	ORF-T	YFL057C	0.154565	0.190942	0.242565	0.116937	0.321165	0.384609	1294	323.5	333	336	281	344	1392	348	298	341	403	350	1447	361.75	309	388	340	410
	ORF-T	YFL059W	-0.284183	0.167611	0.216262	-0.937258	1.20426e-05	2.76675e-05	335	83.75	60	84	96	95	263	65.75	60	62	64	77	183	45.75	38	52	28	65
	ORF-T	YFL060C	-0.784378	0.00234301	0.00415292	-1.13728	1.54414e-05	3.51388e-05	246	61.5	57	49	50	90	137	34.25	26	37	36	38	115	28.75	15	25	38	37
	ORF-T	YFL062W	3.49455	6.60897e-49	5.24499e-48	2.98074	7.06901e-33	4.26089e-32	31	7.75	10	5	8	8	342	85.5	76	79	105	82	255	63.75	43	72	65	75
	ORF-T	YFR001W	0.11197	0.217691	0.271915	0.101905	0.261129	0.321487	7483	1870.75	2040	1530	1889	2024	7829	1957.25	2509	1626	1754	1940	8334	2083.5	2418	1727	1647	2542
	ORF-T	YFR002W	0.0282069	0.644148	0.696686	-0.00770951	0.899479	0.917125	18544	4636	4696	4328	4437	5083	18184	4546	4430	4284	4369	5101	18927	4731.75	4519	4864	4159	5385
	ORF-T	YFR003C	0.0470826	0.592897	0.650837	0.0879902	0.316165	0.379266	4795	1198.75	767	1087	1479	1462	4740	1185	773	1200	1328	1439	5330	1332.5	712	1473	1259	1886
	ORF-T	YFR004W	-0.0838622	0.200154	0.252849	0.0430553	0.50961	0.573611	17057	4264.25	3277	4210	4345	5225	15445	3861.25	3023	3998	3792	4632	18064	4516	3525	4844	3985	5710
	ORF-T	YFR005C	-0.262636	0.000286835	0.000560844	-0.380573	1.54281e-07	4.05176e-07	7789	1947.25	2157	1707	1838	2087	6224	1556	1558	1470	1598	1598	6095	1523.75	1527	1535	1524	1509
	ORF-T	YFR006W	-0.559276	3.36252e-17	1.16448e-16	-0.54008	3.4335e-16	1.27544e-15	17216	4304	3267	4428	4411	5110	11219	2804.75	2162	2947	2906	3204	12071	3017.75	2532	3160	2824	3555
	ORF-T	YFR007W	-1.43234	1.77456e-33	9.37708e-33	-1.17436	6.59769e-24	3.07504e-23	2477	619.25	531	511	669	766	900	225	142	225	236	297	1147	286.75	169	273	327	378
	ORF-T	YFR008W	-0.25805	0.010371	0.0169033	-0.283328	0.00478741	0.00828973	2193	548.25	400	481	636	676	1764	441	314	433	506	511	1847	461.75	327	551	419	550
	ORF-T	YFR009W	0.216076	0.00169218	0.00304723	0.131286	0.0563324	0.0811734	47758	11939.5	12976	11654	10084	13044	53195	13298.8	12570	12728	12989	14908	53683	13420.8	13620	14542	10841	14680
	ORF-T	YFR009W-A	0.206069	0.00434929	0.00745978	0.0873286	0.226991	0.284147	7858	1964.5	2237	1899	1573	2149	8688	2172	1976	2152	2101	2459	8544	2136	2048	2368	1798	2330
	ORF-T	YFR010W	-0.00255258	0.971084	0.976009	0.0745863	0.288689	0.351358	23130	5782.5	4433	5393	5959	7345	22063	5515.75	4264	5665	5792	6342	25036	6259	4616	6859	5673	7888
	ORF-T	YFR011C	-0.602973	1.96281e-06	4.51029e-06	-0.396011	0.00141838	0.00264761	931	232.75	191	245	240	255	589	147.25	132	132	163	162	726	181.5	144	187	188	207
	ORF-T	YFR013W	0.0764256	0.264783	0.323007	-0.00756309	0.912144	0.927726	14509	3627.25	3691	3611	3225	3982	14736	3684	3472	3807	3252	4205	14995	3748.75	3366	4438	2754	4437
	ORF-T	YFR014C	-0.217126	0.0151214	0.0239832	-0.274508	0.00210241	0.0038325	11589	2897.25	1699	2496	3333	4061	9422	2355.5	1406	2454	2722	2840	9801	2450.25	1399	2595	2381	3426
	ORF-T	YFR015C	0.272006	0.0259037	0.039613	0.0486436	0.691268	0.741554	25111	6277.75	1730	7269	6569	9543	32044	8011	1465	8734	8574	13271	31674	7918.5	1132	9244	5933	15365
	ORF-T	YFR016C	-0.176928	0.0758419	0.106244	-0.236057	0.0177856	0.0281489	6320	1580	1217	1925	1396	1782	5391	1347.75	1185	1635	973	1598	5582	1395.5	1115	1554	1000	1913
	ORF-T	YFR017C	0.0833703	0.483308	0.545798	0.224128	0.0578292	0.0831225	2882	720.5	203	722	825	1132	3030	757.5	173	775	945	1137	3640	910	176	1149	911	1404
	ORF-T	YFR018C	-0.30355	0.000227711	0.000449187	-0.324666	7.77668e-05	0.000166651	4992	1248	1029	1343	1159	1461	3880	970	860	993	874	1153	4104	1026	847	1151	867	1239
	ORF-T	YFR019W	-0.308672	0.000522097	0.000993284	-0.36313	4.40731e-05	9.6418e-05	9297	2324.25	1665	2847	1779	3006	7149	1787.25	1442	2260	1307	2140	7571	1892.75	1288	2758	1272	2253
	ORF-T	YFR020W	0.286791	0.00125253	0.00228917	0.131176	0.140539	0.185833	3421	855.25	771	812	914	924	4038	1009.5	811	952	1195	1080	3882	970.5	709	1182	904	1087
	ORF-T	YFR021W	-0.172952	0.0465908	0.0680485	-0.246954	0.00449424	0.00780766	5019	1254.75	1180	1303	1161	1375	4279	1069.75	1000	1116	966	1197	4386	1096.5	802	1313	976	1295
	ORF-T	YFR022W	0.629065	4.22951e-11	1.20618e-10	0.477498	5.62281e-07	1.42361e-06	3781	945.25	886	927	867	1101	5620	1405	1342	1545	1295	1438	5433	1358.25	1168	1760	1225	1280
	ORF-T	YFR023W	0.63446	0.00176246	0.00316909	-0.554016	0.0135907	0.0219759	173	43.25	26	45	52	50	259	64.75	52	54	73	80	120	30	34	34	18	34
	ORF-T	YFR024C-A	-0.580944	1.03995e-08	2.68224e-08	-0.444076	1.14108e-05	2.62778e-05	21842	5460.5	3858	4858	5247	7879	13750	3437.5	2607	3861	3339	3943	16181	4045.25	3100	4650	3606	4825
	ORF-T	YFR025C	-0.528569	2.858e-14	9.0545e-14	-0.412544	2.26689e-09	6.55763e-09	6558	1639.5	1515	1555	1605	1883	4401	1100.25	862	1134	1122	1283	5074	1268.5	1043	1367	1177	1487
	ORF-T	YFR026C	-0.36641	0.0122673	0.0197379	-0.484514	0.000947301	0.00180467	551	137.75	119	137	132	163	416	104	69	106	132	109	406	101.5	76	118	100	112
	ORF-T	YFR027W	-0.616929	4.24873e-05	8.85059e-05	-0.553343	0.000190781	0.000392518	498	124.5	73	122	123	180	308	77	54	95	75	84	347	86.75	63	91	70	123
	ORF-T	YFR028C	-0.104197	0.113949	0.153359	-0.11176	0.0894809	0.123549	8630	2157.5	2341	2013	1899	2377	7726	1931.5	2133	1904	1586	2103	8210	2052.5	2090	2201	1617	2302
	ORF-T	YFR029W	-0.651066	3.01002e-11	8.63252e-11	-0.702876	7.10822e-13	2.37916e-12	3054	763.5	729	774	659	892	1872	468	424	516	404	528	1931	482.75	374	587	440	530
	ORF-T	YFR030W	0.572828	4.10606e-09	1.07767e-08	0.828858	1.95594e-17	7.52816e-17	10129	2532.25	2677	2763	2173	2516	14520	3630	3212	3610	3221	4477	18622	4655.5	4495	5052	3414	5661
	ORF-T	YFR031C	-0.227578	0.0110434	0.0178958	-0.174947	0.0500213	0.0729077	6742	1685.5	1463	1689	1587	2003	5552	1388	1280	1607	1085	1580	6165	1541.25	1385	1534	1252	1994
	ORF-T	YFR031C-A	-0.155327	0.0621783	0.0886903	-0.0761045	0.361032	0.426314	118020	29505	27996	32112	28710	29202	102233	25558.2	22577	25660	25159	28837	114689	28672.2	29694	26958	26950	31087
	ORF-T	YFR032C	0.156974	0.580731	0.639419	-0.861249	0.00426801	0.00744114	203	50.75	108	25	49	21	198	49.5	89	36	31	42	104	26	40	27	26	11
	ORF-T	YFR032C-A	-0.0459216	0.576089	0.635136	-0.0260316	0.751039	0.793894	68480	17120	20087	15118	18713	14562	63458	15864.5	13621	15115	19013	15709	68528	17132	18201	16290	18923	15114
	ORF-T	YFR032C-B	-0.135387	0.262389	0.320518	-0.143503	0.234052	0.291978	11152	2788	3643	2301	2551	2657	9722	2430.5	1929	2665	2657	2471	10286	2571.5	2571	2549	2904	2262
	ORF-T	YFR033C	0.671776	1.60613e-12	4.81081e-12	0.495564	1.89231e-07	4.94299e-07	4653	1163.25	845	1266	1245	1297	7272	1818	1090	1971	1979	2232	6924	1731	1032	1869	1484	2539
	ORF-T	YFR034C	0.431524	4.83658e-07	1.15123e-06	0.325549	0.00014727	0.000306679	4507	1126.75	1009	1218	1078	1202	5911	1477.75	1110	1657	1421	1723	5893	1473.25	1098	1595	1224	1976
	ORF-T	YFR034W-A	0.495719	9.97285e-06	2.18061e-05	0.496093	8.66452e-06	2.01955e-05	759	189.75	182	177	173	227	1026	256.5	222	273	269	262	1105	276.25	239	299	224	343
	ORF-T	YFR036W	-0.0817787	0.476927	0.539793	-0.300502	0.009591	0.0159039	990	247.5	251	245	214	280	899	224.75	233	219	191	256	822	205.5	187	242	192	201
	ORF-T	YFR037C	-0.260848	0.000362472	0.000701599	-0.192837	0.00821325	0.0137815	14753	3688.25	3230	3732	3388	4403	11858	2964.5	2774	3254	2382	3448	13333	3333.25	2892	3628	2665	4148
	ORF-T	YFR038W	-0.100259	0.131433	0.174282	-0.181608	0.00629321	0.0107431	7686	1921.5	2008	1868	1753	2057	6888	1722	1764	1700	1583	1841	6948	1737	1793	1752	1503	1900
	ORF-T	YFR039C	-0.24847	0.00233056	0.004132	-0.0551395	0.495598	0.560475	4432	1108	889	1093	1135	1315	3579	894.75	767	982	823	1007	4380	1095	976	1112	927	1365
	ORF-T	YFR040W	-0.163353	0.0217569	0.0336982	-0.216676	0.00234415	0.00424268	24901	6225.25	6440	5730	5606	7125	21360	5340	4913	5252	5083	6112	22076	5519	4826	6078	4590	6582
	ORF-T	YFR041C	-0.363361	1.52698e-06	3.53831e-06	-0.109763	0.143195	0.189009	7692	1923	1627	1644	2225	2196	5739	1434.75	1140	1415	1594	1590	7313	1828.25	1398	1848	1800	2267
	ORF-T	YFR042W	-0.122141	0.262346	0.320496	-0.0293523	0.786796	0.825938	2876	719	617	638	792	829	2536	634	543	616	656	721	2924	731	463	858	728	875
	ORF-T	YFR043C	0.0322511	0.712983	0.759007	-0.0527289	0.547546	0.609603	2158	539.5	432	516	559	651	2139	534.75	372	576	536	655	2130	532.5	420	573	522	615
	ORF-T	YFR044C	-0.206265	0.00240773	0.00425989	-0.132527	0.0510128	0.0741569	53554	13388.5	13271	14140	12080	14063	44772	11193	10325	11916	9708	12823	50330	12582.5	11455	14433	10493	13949
	ORF-T	YFR045W	-0.301012	0.00380683	0.00658459	-0.321704	0.00191552	0.00351457	2902	725.5	504	704	814	880	2257	564.25	409	541	618	689	2431	607.75	311	718	646	756
	ORF-T	YFR046C	-0.373065	0.000147222	0.000294862	-0.342915	0.000455595	0.000903637	2762	690.5	598	630	699	835	2040	510	468	536	479	557	2233	558.25	448	640	518	627
	ORF-T	YFR047C	-0.949948	7.6889e-22	3.02171e-21	-0.775669	2.85211e-15	1.02816e-14	6607	1651.75	1178	1384	1710	2335	3273	818.25	541	849	880	1003	3875	968.75	722	1034	1021	1098
	ORF-T	YFR048W	0.0426979	0.528745	0.590328	-0.0145838	0.829492	0.861205	5873	1468.25	1500	1444	1472	1457	5821	1455.25	1491	1367	1428	1535	5971	1492.75	1485	1583	1296	1607
	ORF-T	YFR049W	0.109438	0.263362	0.321459	0.0518358	0.59547	0.652645	2790	697.5	421	676	754	939	2871	717.75	448	745	784	894	3036	759	423	773	629	1211
	ORF-T	YFR050C	0.0537282	0.436644	0.500771	0.152656	0.0269284	0.0412946	22172	5543	4266	5378	5744	6784	22124	5531	4166	5644	5868	6446	25344	6336	4677	7321	5798	7548
	ORF-T	YFR051C	-0.33712	2.38639e-06	5.45105e-06	-0.196344	0.00581279	0.00996186	12415	3103.75	2803	3618	2691	3303	9430	2357.5	2138	2504	2136	2652	11134	2783.5	2362	3263	2381	3128
	ORF-T	YFR052C-A	0.720037	2.80974e-07	6.78339e-07	0.736774	1.63345e-07	4.28271e-07	5733	1433.25	168	1290	1640	2635	8851	2212.75	263	2235	2949	3404	8796	2199	411	2613	1976	3796
	ORF-T	YFR052W	-0.00989065	0.886521	0.908	0.00212399	0.975529	0.980866	19237	4809.25	4030	4354	5203	5650	18352	4588	3700	4512	5036	5104	19769	4942.25	3798	5285	4875	5811
	ORF-T	YFR053C	0.717206	3.26601e-09	8.60934e-09	0.747262	7.75651e-10	2.29029e-09	61002	15250.5	2179	14222	19060	25541	96170	24042.5	3262	24047	32578	36283	98772	24693	4725	28195	21888	43964
	ORF-T	YFR054C	0.0781815	0.646697	0.698825	-0.0607039	0.722879	0.769478	240	60	56	55	62	67	249	62.25	44	64	53	88	243	60.75	33	74	49	87
	ORF-T	YFR055W	0.145396	0.219256	0.273601	0.15412	0.192504	0.245632	10539	2634.75	3104	2569	2579	2287	11087	2771.75	2851	2907	2345	2984	11932	2983	3211	3097	3126	2498
	ORF-T	YGL001C	-0.23897	0.000479155	0.00091588	-0.204524	0.00276853	0.00495562	16897	4224.25	3680	3806	4431	4980	13838	3459.5	2661	3392	3867	3918	15014	3753.5	2998	4043	3908	4065
	ORF-T	YGL002W	-0.0724013	0.293856	0.354348	-0.0829001	0.228481	0.28573	6217	1554.25	1370	1410	1631	1806	5728	1432	1086	1350	1654	1638	6011	1502.75	1228	1627	1495	1661
	ORF-T	YGL003C	-0.18917	0.0120185	0.0193646	-0.2482	0.000974477	0.00185532	6630	1657.5	1594	1537	1587	1912	5575	1393.75	1431	1281	1329	1534	5718	1429.5	1376	1505	1246	1591
	ORF-T	YGL004C	-0.391771	0.000314663	0.000612894	-0.333684	0.00201423	0.00368182	2565	641.25	482	624	645	814	1866	466.5	363	526	450	527	2106	526.5	354	605	479	668
	ORF-T	YGL005C	-0.0290613	0.705375	0.75219	-0.0818254	0.28664	0.349133	5321	1330.25	1130	1186	1485	1520	5017	1254.25	1016	1238	1327	1436	5178	1294.5	950	1450	1231	1547
	ORF-T	YGL006W	-0.0184261	0.792936	0.829841	-0.206676	0.00326491	0.00578938	22814	5703.5	3646	6083	6055	7030	21852	5463	3179	6133	6021	6519	20627	5156.75	2940	6241	4745	6701
	ORF-T	YGL006W-A	-0.185189	0.134689	0.178283	-0.00847431	0.943969	0.953647	510	127.5	106	106	121	177	434	108.5	75	104	110	145	522	130.5	103	140	104	175
	ORF-T	YGL007C-A	0.173422	0.546754	0.607121	0.0168258	0.953484	0.961521	3149	787.25	983	809	598	759	3501	875.25	1298	817	639	747	3165	791.25	601	859	534	1171
	ORF-T	YGL008C	0.0979708	0.150193	0.196225	0.0474017	0.486363	0.551606	529067	132267	156475	136704	105909	129979	543467	135867	143790	137355	107991	154331	560192	140048	163734	136642	110080	149736
	ORF-T	YGL009C	1.26865	1.04331e-16	3.54535e-16	1.0273	1.3859e-11	4.41608e-11	82613	20653.2	19156	26753	19008	17696	192774	48193.5	34560	48726	46607	62881	173099	43274.8	36774	45547	35841	54937
	ORF-T	YGL010W	-0.0393822	0.679849	0.729428	0.0571064	0.547116	0.609391	2657	664.25	510	664	735	748	2508	627	437	660	765	646	2886	721.5	427	906	733	820
	ORF-T	YGL011C	-0.13382	0.0506243	0.0735499	-0.020575	0.763353	0.804926	23285	5821.25	4759	5585	5932	7009	20356	5089	4175	5090	5251	5840	23572	5893	4570	6444	5567	6991
	ORF-T	YGL012W	-0.476025	2.03428e-11	5.87003e-11	-0.146435	0.0385566	0.0574252	46126	11531.5	10441	10902	11413	13370	31912	7978	6737	8100	8128	8947	42496	10624	10032	11013	10154	11297
	ORF-T	YGL013C	-0.0373195	0.631486	0.685249	-0.119975	0.123062	0.164437	14963	3740.75	3533	3754	3440	4236	13999	3499.75	3502	3569	3058	3870	14168	3542	3259	4190	2928	3791
	ORF-T	YGL014W	-0.159889	0.028885	0.0438234	-0.233939	0.0013841	0.00258667	13524	3381	3983	4012	2458	3071	11628	2907	3587	2982	2023	3036	11897	2974.25	3527	3492	1887	2991
	ORF-T	YGL016W	0.641151	2.28655e-14	7.26586e-14	0.657509	4.80684e-15	1.72059e-14	15709	3927.25	3874	4507	3575	3753	23535	5883.75	5569	6048	5313	6605	25481	6370.25	6317	7120	5149	6895
	ORF-T	YGL017W	-0.591794	1.01682e-10	2.85295e-10	-0.523684	8.42253e-09	2.36734e-08	3039	759.75	657	739	746	897	1967	491.75	363	525	434	645	2195	548.75	401	545	514	735
	ORF-T	YGL018C	-0.744696	3.28218e-12	9.75043e-12	-0.855957	1.22264e-15	4.4646e-15	2239	559.75	459	572	566	642	1278	319.5	283	339	318	338	1276	319	220	361	326	369
	ORF-T	YGL019W	-0.0809713	0.249414	0.306469	-0.0142262	0.83926	0.86914	10959	2739.75	2390	2561	2670	3338	9932	2483	2086	2546	2499	2801	11105	2776.25	2607	2717	2400	3381
	ORF-T	YGL020C	-0.302095	3.48995e-05	7.30476e-05	-0.203977	0.0048688	0.0084249	4321	1080.25	989	1032	1109	1191	3373	843.25	788	796	821	968	3848	962	861	967	910	1110
	ORF-T	YGL021W	-0.202522	0.0182648	0.0286039	-0.0541743	0.526347	0.58952	9045	2261.25	2131	2203	2331	2380	7587	1896.75	2047	1766	1755	2019	8998	2249.5	2308	2352	1815	2523
	ORF-T	YGL022W	-0.191961	0.00662628	0.0110688	0.0158561	0.822341	0.855672	52353	13088.2	13626	13589	11370	13768	44073	11018.2	10762	11365	9693	12253	54401	13600.2	13626	15122	11091	14562
	ORF-T	YGL023C	-0.317448	0.000203062	0.000402631	-0.302515	0.000388285	0.000775958	6712	1678	1516	1828	1529	1839	5199	1299.75	1238	1421	1034	1506	5677	1419.25	1177	1600	1044	1856
	ORF-T	YGL025C	-0.300849	0.00391905	0.00677348	-0.1477	0.154168	0.201854	2921	730.25	651	662	661	947	2284	571	461	544	561	718	2733	683.25	437	785	652	859
	ORF-T	YGL026C	-0.348688	8.97578e-06	1.97041e-05	0.0174559	0.823465	0.85656	25399	6349.75	5686	7731	5188	6794	19240	4810	3855	5289	4148	5948	26341	6585.25	5955	7771	5322	7293
	ORF-T	YGL027C	-0.358751	1.22839e-07	3.01558e-07	-0.374113	3.41749e-08	9.33662e-08	17546	4386.5	3703	4346	4476	5021	13190	3297.5	2682	3506	3217	3785	13836	3459	3240	3518	3131	3947
	ORF-T	YGL028C	-0.310055	0.00215268	0.00383377	-0.623894	7.87848e-10	2.3236e-09	34476	8619	10890	6524	8264	8798	26715	6678.75	8513	5547	5768	6887	22499	5624.75	5977	5924	5029	5569
	ORF-T	YGL029W	-0.0489096	0.560676	0.620679	-0.0258594	0.757703	0.799833	4074	1018.5	1352	864	932	926	3822	955.5	1366	780	840	836	4144	1036	1464	857	807	1016
	ORF-T	YGL030W	-0.0854074	0.340525	0.403526	-0.157681	0.0784575	0.109593	87514	21878.5	26039	22555	20677	18243	78676	19669	18315	19406	20295	20660	79731	19932.8	19669	21004	18646	20412
	ORF-T	YGL031C	0.0387148	0.614132	0.669511	-0.00166878	0.982665	0.986633	198956	49739	54064	49499	50014	45379	196029	49007.2	47066	48388	49020	51555	203409	50852.2	54539	49374	46366	53130
	ORF-T	YGL032C	0.18323	0.130555	0.173263	0.538716	8.8703e-06	2.06296e-05	5246	1311.5	1260	1279	1311	1396	5803	1450.75	1116	1400	1427	1860	7980	1995	1288	2578	1785	2329
	ORF-T	YGL033W	1.36257	1.24606e-18	4.50214e-18	1.14739	2.24103e-13	7.62565e-13	189	47.25	55	37	43	54	470	117.5	95	101	149	125	428	107	97	97	113	121
	ORF-T	YGL034C	0.854644	6.05569e-06	1.34616e-05	0.452418	0.0226429	0.035221	94	23.5	25	29	20	20	164	41	36	51	36	41	133	33.25	32	42	22	37
	ORF-T	YGL035C	-0.134888	0.0610692	0.0873007	-0.144965	0.043834	0.0645947	10026	2506.5	2497	2398	2425	2706	8915	2228.75	1907	2091	1983	2934	9401	2350.25	2162	2298	1972	2969
	ORF-T	YGL036W	-0.176384	0.0181848	0.0284927	-0.148001	0.0470212	0.06883	7777	1944.25	1843	2257	1646	2031	6637	1659.25	1475	1749	1409	2004	7287	1821.75	1476	2130	1434	2247
	ORF-T	YGL037C	-0.0405304	0.673859	0.723798	0.0364869	0.7049	0.753756	38226	9556.5	4279	8810	11483	13654	37753	9438.25	2971	10043	11961	12778	42483	10620.8	3242	12503	11989	14749
	ORF-T	YGL038C	-0.256632	0.00204878	0.00365386	-0.310494	0.000192767	0.000396282	16106	4026.5	3831	4001	3985	4289	13011	3252.75	2783	3294	3334	3600	13441	3360.25	2535	3703	3212	3991
	ORF-T	YGL039W	-0.411503	0.000550627	0.00104552	-0.524397	1.07857e-05	2.48926e-05	17545	4386.25	4187	3480	3750	6128	12426	3106.5	3017	2943	3478	2988	12274	3068.5	2823	3392	2868	3191
	ORF-T	YGL040C	-0.14536	0.0451481	0.0660859	-0.196273	0.00682279	0.0115762	16628	4157	3662	4062	4100	4804	14430	3607.5	3153	3549	3789	3939	14856	3714	3235	4209	3464	3948
	ORF-T	YGL041C-B	1.4373	6.15681e-10	1.6734e-09	0.211104	0.436988	0.503579	60	15	12	12	23	13	157	39.25	35	39	45	38	71	17.75	13	20	14	24
	ORF-T	YGL041W-A	-0.111144	0.121915	0.162956	-0.0791236	0.26915	0.330112	5030	1257.5	1146	1128	1352	1404	4495	1123.75	913	1107	1209	1266	4891	1222.75	1013	1390	1127	1361
	ORF-T	YGL043W	-0.0849335	0.247116	0.304028	-0.0661417	0.366666	0.432201	8740	2185	1986	2034	2280	2440	7919	1979.75	1812	2027	1932	2148	8532	2133	2001	2354	2060	2117
	ORF-T	YGL044C	0.140702	0.0863283	0.119796	0.217185	0.00776146	0.0130683	3222	805.5	717	714	795	996	3393	848.25	772	826	862	933	3841	960.25	841	947	858	1195
	ORF-T	YGL045W	-0.103157	0.237438	0.293717	-0.334558	0.000135972	0.000284227	3803	950.75	635	1127	1006	1035	3444	861	520	978	935	1011	3135	783.75	461	944	784	946
	ORF-T	YGL047W	0.0442091	0.673237	0.723252	0.00305752	0.976683	0.981636	2095	523.75	307	463	625	700	2081	520.25	290	526	605	660	2161	540.25	329	602	438	792
	ORF-T	YGL048C	0.0327514	0.622637	0.677153	0.135193	0.0420179	0.0621061	29071	7267.75	5884	6749	7559	8879	28528	7132	5733	6987	7531	8277	32625	8156.25	6822	8628	7460	9715
	ORF-T	YGL049C	-0.0838539	0.246308	0.303181	-0.181763	0.0120166	0.0196183	19206	4801.5	4800	5031	4236	5139	17505	4376.25	4101	4611	3645	5148	17629	4407.25	3718	5309	3357	5245
	ORF-T	YGL050W	-0.00772515	0.955932	0.963836	-0.0551854	0.692236	0.742327	1848	462	353	457	480	558	1752	438	490	438	398	426	1843	460.75	468	416	350	609
	ORF-T	YGL051W	-0.826719	1.4432e-06	3.35091e-06	-0.796813	2.34903e-06	5.70698e-06	267	66.75	60	63	62	82	146	36.5	23	38	41	44	158	39.5	28	33	48	49
	ORF-T	YGL052W	-0.685651	0.00102787	0.00189414	-0.952334	7.12554e-06	1.67376e-05	325	81.25	57	95	81	92	201	50.25	24	62	66	49	174	43.5	28	51	48	47
	ORF-T	YGL053W	-0.645745	5.32039e-11	1.5115e-10	-0.943834	1.90856e-21	8.28631e-21	3639	909.75	568	976	1027	1068	2269	567.25	316	652	652	649	1995	498.75	240	637	513	605
	ORF-T	YGL054C	-0.157821	0.0293488	0.0444526	-0.224308	0.00195865	0.00359006	20126	5031.5	5167	4604	5310	5045	17335	4333.75	4243	4096	4521	4475	17620	4405	4204	4570	4125	4721
	ORF-T	YGL055W	0.244833	0.002355	0.00417241	0.0107051	0.894039	0.913267	254322	63580.5	70176	60234	62640	61272	291514	72878.5	71896	61317	90224	68077	262511	65627.8	71419	67317	58360	65415
	ORF-T	YGL056C	-0.242038	0.00510808	0.00866863	-0.181607	0.0353888	0.0530498	8619	2154.75	2292	2056	1919	2352	7003	1750.75	1775	1758	1531	1939	7812	1953	1714	2345	1658	2095
	ORF-T	YGL057C	-0.171575	0.0567064	0.081601	-0.327908	0.000282756	0.00057228	2131	532.75	491	491	578	571	1819	454.75	410	442	483	484	1743	435.75	349	479	445	470
	ORF-T	YGL058W	-0.06965	0.358201	0.421558	0.0201225	0.790309	0.829008	11637	2909.25	2713	2693	3007	3224	10663	2665.75	2447	2634	2855	2727	12085	3021.25	2607	3323	3155	3000
	ORF-T	YGL059W	-0.274899	0.00243379	0.00430359	-0.189414	0.0358339	0.0536219	4575	1143.75	760	1004	1305	1506	3738	934.5	456	988	1120	1174	4219	1054.75	525	1207	1066	1421
	ORF-T	YGL060W	0.098053	0.149547	0.195507	0.125906	0.0636551	0.0906438	7310	1827.5	1671	1725	1735	2179	7515	1878.75	1678	1869	1853	2115	8164	2041	1780	2197	1938	2249
	ORF-T	YGL061C	-0.37029	0.000412172	0.000793196	-0.21999	0.034131	0.0513462	2096	524	536	480	523	557	1563	390.75	383	394	329	457	1847	461.75	398	488	429	532
	ORF-T	YGL062W	0.0150058	0.89404	0.914004	-0.00923404	0.93468	0.946385	38814	9703.5	6785	12393	9261	10375	37763	9440.75	6542	12475	8800	9946	39450	9862.5	7185	12871	8650	10744
	ORF-T	YGL063W	0.234045	0.0293994	0.0445133	0.128847	0.23085	0.288296	1605	401.25	414	350	375	466	1813	453.25	515	398	435	465	1797	449.25	527	437	392	441
	ORF-T	YGL064C	-0.23727	0.0244308	0.0375234	-0.307881	0.00354765	0.00625488	4353	1088.25	1261	915	946	1231	3536	884	1065	779	774	918	3564	891	876	1019	788	881
	ORF-T	YGL065C	-0.223754	0.000529333	0.0010066	-0.040904	0.52374	0.587274	8397	2099.25	1990	2019	2021	2367	6926	1731.5	1504	1753	1708	1961	8357	2089.25	1946	2168	1955	2288
	ORF-T	YGL066W	-0.249412	0.00490337	0.00835028	-0.319283	0.00031388	0.000632851	4527	1131.75	1045	1120	961	1401	3639	909.75	849	997	805	988	3741	935.25	751	1098	781	1111
	ORF-T	YGL067W	-0.95739	8.73498e-41	5.6118e-40	-1.541	9.50831e-98	3.02976e-96	8385	2096.25	1894	2039	2068	2384	4196	1049	771	1007	1115	1303	2964	741	656	748	656	904
	ORF-T	YGL068W	-0.688236	4.82566e-20	1.81223e-19	-0.558861	7.74428e-14	2.67902e-13	14210	3552.5	3098	3113	3708	4291	8508	2127	1642	2131	2318	2417	9872	2468	1959	2708	2505	2700
	ORF-T	YGL069C	1.05704	1.65056e-05	3.54127e-05	0.752524	0.00272132	0.00487661	74	18.5	15	19	24	16	148	37	35	33	46	34	129	32.25	42	42	25	20
	ORF-T	YGL070C	0.0907757	0.177304	0.227242	-0.0108283	0.872194	0.896948	8048	2012	2172	1795	2035	2046	8242	2060.5	2211	1813	2033	2185	8172	2043	2128	2147	1800	2097
	ORF-T	YGL071W	-0.429381	4.60583e-06	1.03328e-05	-0.489561	1.77465e-07	4.64139e-07	13116	3279	3564	3074	2915	3563	9337	2334.25	2585	2422	1997	2333	9553	2388.25	2191	2744	2091	2527
	ORF-T	YGL072C	0.914662	9.9822e-14	3.11655e-13	0.849	4.47708e-12	1.45399e-11	1299	324.75	292	332	337	338	2342	585.5	612	598	553	579	2405	601.25	537	658	548	662
	ORF-T	YGL073W	-0.102121	0.187514	0.238569	-0.188102	0.0152401	0.0244281	5543	1385.75	1320	1516	1163	1544	4985	1246.25	1110	1443	1022	1410	5065	1266.25	1004	1649	975	1437
	ORF-T	YGL075C	-0.0070061	0.938551	0.949476	-0.146129	0.108802	0.147307	1852	463	449	474	481	448	1775	443.75	424	496	433	422	1729	432.25	389	531	355	454
	ORF-T	YGL076C	0.159092	0.0326202	0.0489921	0.176989	0.0174401	0.0276504	180173	45043.2	46948	48124	42967	42134	193468	48367	42938	49777	48046	52707	208536	52134	52145	54489	48091	53811
	ORF-T	YGL077C	0.0393513	0.695205	0.743438	0.182219	0.0694461	0.0982612	16001	4000.25	4333	4035	3759	3874	15802	3950.5	3885	3590	4189	4138	18621	4655.25	4696	4699	3881	5345
	ORF-T	YGL078C	0.0276882	0.670616	0.720925	-0.0570504	0.380802	0.446375	33541	8385.25	10532	7379	7020	8610	32616	8154	9177	7104	7602	8733	33086	8271.5	10166	7921	6231	8768
	ORF-T	YGL079W	-0.1123	0.205338	0.258523	-0.0381499	0.665187	0.717888	2857	714.25	685	660	709	803	2546	636.5	531	632	701	682	2849	712.25	636	737	689	787
	ORF-T	YGL080W	0.0953376	0.16234	0.210253	-0.0613585	0.369196	0.43474	9460	2365	2191	2099	2530	2640	9775	2443.75	1977	2273	2675	2850	9367	2341.75	1824	2552	2090	2901
	ORF-T	YGL081W	0.0166045	0.879689	0.902301	-0.306724	0.00567652	0.00973947	1370	342.5	294	312	331	433	1344	336	246	314	373	411	1155	288.75	171	327	283	374
	ORF-T	YGL082W	-0.156544	0.0155479	0.0245981	-0.111992	0.0827427	0.115173	11239	2809.75	2245	2615	2929	3450	9763	2440.75	1728	2457	2629	2949	10727	2681.75	1873	3015	2609	3230
	ORF-T	YGL083W	-0.217836	0.00829032	0.0136987	-0.31283	0.000150681	0.000313371	3261	815.25	856	975	638	792	2681	670.25	636	708	585	752	2699	674.75	647	805	515	732
	ORF-T	YGL084C	-0.2799	5.38539e-05	0.000111379	-0.194696	0.00485329	0.00840035	12449	3112.25	2480	2899	3338	3732	9886	2471.5	1851	2514	2608	2913	11119	2779.75	2148	3037	2844	3090
	ORF-T	YGL085W	-0.209793	0.0288709	0.0438072	-0.278523	0.00365867	0.00644256	1819	454.75	393	418	468	540	1507	376.75	337	367	399	404	1534	383.5	332	369	385	448
	ORF-T	YGL086W	-0.176088	0.00579093	0.0097453	-0.0459337	0.469545	0.536079	9188	2297	2409	2076	2251	2452	7809	1952.25	1957	1853	1884	2115	9123	2280.75	2123	2345	2054	2601
	ORF-T	YGL087C	-0.129964	0.0850187	0.118134	0.180356	0.0156526	0.0250449	4605	1151.25	931	1088	1155	1431	4073	1018.25	717	1033	1102	1221	5360	1340	976	1416	1355	1613
	ORF-T	YGL088W	0.833273	1.04053e-27	4.74676e-27	0.75527	4.05946e-23	1.84988e-22	140840	35210	40936	26668	41658	31578	239264	59816	53652	53576	69746	62290	240040	60010	61263	58336	60165	60276
	ORF-T	YGL089C	0.427194	0.0522084	0.0756693	0.225659	0.31111	0.374097	134	33.5	30	35	28	41	174	43.5	28	55	41	50	160	40	53	36	34	37
	ORF-T	YGL090W	-0.215315	0.0510046	0.074077	-0.265585	0.0158698	0.0253574	1833	458.25	426	479	449	479	1512	378	374	390	368	380	1584	396	316	464	322	482
	ORF-T	YGL091C	0.026918	0.783477	0.821816	0.153007	0.116197	0.156235	3292	823	657	687	863	1085	3200	800	652	813	739	996	3746	936.5	727	910	880	1229
	ORF-T	YGL092W	-0.218573	0.00110651	0.00203491	-0.288841	1.63851e-05	3.7206e-05	20883	5220.75	5500	5714	4252	5417	17369	4342.25	4420	4664	3272	5013	17775	4443.75	4947	4909	2988	4931
	ORF-T	YGL093W	-0.210127	0.00137232	0.00249911	-0.293847	7.61473e-06	1.78437e-05	6965	1741.25	1324	2007	1703	1931	5806	1451.5	1094	1737	1376	1599	5880	1470	1117	1764	1188	1811
	ORF-T	YGL094C	-0.164052	0.0107256	0.0174409	-0.267808	3.1367e-05	6.95447e-05	15912	3978	3493	4230	3663	4526	13667	3416.75	3051	3554	3037	4025	13575	3393.75	2992	3802	2910	3871
	ORF-T	YGL095C	0.00934068	0.888021	0.908875	0.00898366	0.892029	0.911986	7884	1971	1570	1830	2126	2358	7610	1902.5	1525	1905	1989	2191	8148	2037	1566	2198	1898	2486
	ORF-T	YGL096W	0.0898337	0.44182	0.505563	-0.130925	0.263979	0.324555	1490	372.5	257	360	417	456	1548	387	216	444	493	395	1409	352.25	215	369	371	454
	ORF-T	YGL097W	-0.128296	0.0767808	0.107476	-0.0535533	0.459235	0.526298	12402	3100.5	2750	3175	2913	3564	10950	2737.5	2586	2850	2292	3222	12339	3084.75	3143	3167	2346	3683
	ORF-T	YGL098W	0.876782	4.27986e-17	1.47774e-16	0.462361	9.41692e-06	2.18368e-05	3383	845.75	754	723	849	1057	5936	1484	1253	1464	1609	1610	4810	1202.5	903	1439	1032	1436
	ORF-T	YGL099W	0.0209926	0.768642	0.809359	0.015489	0.828052	0.860273	19521	4880.25	5283	5004	4281	4953	19084	4771	5255	4468	4138	5223	20309	5077.25	5308	5275	4033	5693
	ORF-T	YGL100W	-0.264371	4.11807e-05	8.58263e-05	-0.168175	0.00881775	0.0147024	10495	2623.75	2345	2562	2580	3008	8408	2102	1810	2178	2047	2373	9585	2396.25	2017	2557	2269	2742
	ORF-T	YGL101W	-0.171536	0.0163806	0.0258029	-0.372099	2.15063e-07	5.59631e-07	5465	1366.25	1437	1343	1408	1277	4671	1167.75	1112	1067	1237	1255	4330	1082.5	1022	1129	984	1195
	ORF-T	YGL103W	-0.0863217	0.230138	0.285718	-0.130662	0.0694001	0.0982071	218493	54623.2	54489	56000	54397	53607	198210	49552.5	43458	51051	49529	54172	204211	51052.8	52893	50328	49596	51394
	ORF-T	YGL104C	-0.537187	5.52301e-06	1.23185e-05	-0.194413	0.0938889	0.129045	1740	435	229	416	448	647	1169	292.25	127	368	324	350	1560	390	192	505	398	465
	ORF-T	YGL105W	-0.222038	0.00223851	0.00397601	-0.0495469	0.494733	0.559698	64611	16152.8	15133	17232	15480	16766	53509	13377.2	11301	14264	12648	15296	64346	16086.5	13891	18124	14029	18302
	ORF-T	YGL106W	-0.172185	0.00721265	0.0120104	-0.0419009	0.512055	0.575855	17651	4412.75	3901	4141	4606	5003	15078	3769.5	3187	3742	3850	4299	17572	4393	3765	4516	4226	5065
	ORF-T	YGL107C	-0.23033	0.00127853	0.00233436	-0.219579	0.00211348	0.00385047	11614	2903.5	3021	2523	2819	3251	9493	2373.25	2469	2208	2323	2493	10211	2552.75	2638	2790	2161	2622
	ORF-T	YGL108C	-0.172021	0.114436	0.153933	-0.144199	0.183665	0.235753	2400	600	485	550	693	672	2040	510	458	510	469	603	2254	563.5	388	598	521	747
	ORF-T	YGL109W	3.64416	2.94253e-37	1.72365e-36	3.75285	6.99912e-40	5.15164e-39	33	8.25	8	6	14	5	398	99.5	109	99	93	97	462	115.5	77	135	117	133
	ORF-T	YGL110C	-0.0271828	0.722775	0.76827	-0.0184137	0.809472	0.844221	5191	1297.75	1047	1177	1394	1573	4876	1219	1046	1238	1163	1429	5275	1318.75	1043	1354	1186	1692
	ORF-T	YGL111W	0.0897143	0.185942	0.236902	0.155568	0.0215704	0.0336724	12870	3217.5	3718	2761	2893	3498	13155	3288.75	3917	3043	2849	3346	14745	3686.25	4367	3464	2901	4013
	ORF-T	YGL112C	-0.040975	0.521808	0.583405	-0.0997584	0.118653	0.159166	11453	2863.25	2575	2759	2769	3350	10679	2669.75	2494	2676	2540	2969	10947	2736.75	2599	2837	2405	3106
	ORF-T	YGL113W	0.0518802	0.501197	0.563342	-0.128836	0.0957165	0.131258	4740	1185	1313	1070	1149	1208	4728	1182	1391	1088	1123	1126	4438	1109.5	1192	1194	988	1064
	ORF-T	YGL114W	-0.308585	0.00357961	0.00620597	-0.309976	0.0033812	0.00597636	3542	885.5	800	1063	754	925	2742	685.5	680	651	617	794	2910	727.5	764	751	641	754
	ORF-T	YGL115W	0.11139	0.0742495	0.104209	0.0969051	0.12004	0.160755	14590	3647.5	3192	3572	3877	3949	15199	3799.75	3213	3658	3938	4390	16055	4013.75	3318	4207	3767	4763
	ORF-T	YGL116W	-0.171373	0.0477178	0.0695823	-0.077513	0.368522	0.434067	5491	1372.75	1305	1258	1385	1543	4694	1173.5	1245	1029	1073	1347	5355	1338.75	1236	1421	1123	1575
	ORF-T	YGL117W	-0.816315	1.67666e-08	4.28267e-08	-0.623934	1.38054e-05	3.15517e-05	3337	834.25	502	644	848	1343	1788	447	237	453	522	576	2147	536.75	346	543	517	741
	ORF-T	YGL118C	2.5567	3.27835e-19	1.2051e-18	2.56377	1.24026e-19	5.09687e-19	26	6.5	9	3	8	6	151	37.75	30	48	34	39	163	40.75	27	54	32	50
	ORF-T	YGL119W	-0.0601678	0.429426	0.493385	-0.109	0.151992	0.199355	5727	1431.75	1487	1137	1429	1674	5261	1315.25	1234	1132	1432	1463	5402	1350.5	1279	1324	1259	1540
	ORF-T	YGL120C	-0.0178405	0.794438	0.830864	0.0551609	0.420052	0.486759	28476	7119	9237	6996	5324	6919	26858	6714.5	8243	6183	5451	6981	30267	7566.75	9398	7833	5507	7529
	ORF-T	YGL121C	-0.0970229	0.589247	0.647502	-0.0052141	0.976491	0.981599	1447	361.75	108	274	437	628	1297	324.25	84	359	472	382	1497	374.25	82	501	442	472
	ORF-T	YGL122C	0.906494	5.3141e-39	3.24944e-38	0.872522	2.6829e-36	1.79454e-35	20053	5013.25	4590	4994	4823	5646	36280	9070	7674	9144	8757	10705	38076	9519	7792	11110	7821	11353
	ORF-T	YGL123C-A	-0.437818	0.0882878	0.122274	-0.606602	0.0192401	0.0302921	235	58.75	51	100	56	28	161	40.25	39	44	49	29	154	38.5	56	41	24	33
	ORF-T	YGL123W	-0.0859062	0.206085	0.259283	-0.16879	0.0129887	0.0210858	389515	97378.8	103662	100843	91857	93153	353277	88319.2	77450	90684	87386	97757	354819	88704.8	87101	92079	81776	93863
	ORF-T	YGL124C	-0.161152	0.0685068	0.0969538	-0.205437	0.0200267	0.0314331	4095	1023.75	853	946	982	1314	3507	876.75	704	902	865	1036	3656	914	689	999	814	1154
	ORF-T	YGL125W	0.535914	6.0435e-09	1.57444e-08	0.457036	6.86544e-07	1.72753e-06	7087	1771.75	1266	2092	1682	2047	10176	2544	1391	2753	2655	3377	10261	2565.25	1548	3140	2109	3464
	ORF-T	YGL126W	-0.19108	0.0124518	0.0200119	-0.309944	5.15776e-05	0.000112255	6277	1569.25	1388	1640	1521	1728	5351	1337.75	972	1341	1457	1581	5206	1301.5	1030	1488	1340	1348
	ORF-T	YGL127C	-0.170064	0.141028	0.185646	-0.218294	0.0585361	0.0840433	1819	454.75	413	507	440	459	1557	389.25	337	436	386	398	1628	407	271	541	397	419
	ORF-T	YGL128C	-0.305003	0.00555689	0.00937632	-0.380362	0.000539928	0.00106095	1993	498.25	383	492	518	600	1567	391.75	267	445	400	455	1615	403.75	218	538	371	488
	ORF-T	YGL129C	-0.398071	1.45434e-06	3.37492e-06	-0.342649	3.30047e-05	7.301e-05	10753	2688.25	2580	2238	2595	3340	7840	1960	1641	1906	1983	2310	8652	2163	1704	2319	2221	2408
	ORF-T	YGL130W	0.0213187	0.765788	0.806688	0.0712031	0.318199	0.381453	6181	1545.25	1327	1415	1493	1946	6025	1506.25	1257	1603	1401	1764	6687	1671.75	1328	1924	1430	2005
	ORF-T	YGL131C	-0.0432822	0.582255	0.640764	-0.22803	0.00380707	0.00668715	9875	2468.75	2122	2695	2336	2722	9230	2307.5	1935	2609	2103	2583	8700	2175	1768	2635	1891	2406
	ORF-T	YGL133W	-0.260948	0.00404297	0.00697117	-0.396844	1.25623e-05	2.883e-05	6277	1569.25	1349	1748	1400	1780	5017	1254.25	1299	1347	1050	1321	4885	1221.25	1201	1289	1005	1390
	ORF-T	YGL134W	-0.217632	0.032805	0.0492406	-0.45833	7.66217e-06	1.79482e-05	4003	1000.75	924	918	924	1237	3338	834.5	604	845	901	988	2996	749	562	814	745	875
	ORF-T	YGL135W	-0.0877141	0.219779	0.274163	-0.0268601	0.707083	0.755389	131801	32950.2	34463	32698	32661	31979	119290	29822.5	27309	29695	30487	31799	132558	33139.5	35802	31864	31380	33512
	ORF-T	YGL136C	-0.191788	0.0708768	0.0999815	-0.274121	0.00980771	0.01623	2926	731.5	592	653	751	930	2456	614	470	666	627	693	2490	622.5	439	728	593	730
	ORF-T	YGL137W	-0.16591	0.0123315	0.0198335	-0.126645	0.0559631	0.0806871	54161	13540.2	12774	14558	11863	14966	46664	11666	10207	13176	9832	13449	51321	12830.2	11500	15215	9950	14656
	ORF-T	YGL139W	-0.147419	0.025671	0.0392941	-0.120736	0.0673488	0.0954961	20327	5081.75	5309	4390	4688	5940	17600	4400	4543	3884	4241	4932	19123	4780.75	4877	4744	4052	5450
	ORF-T	YGL140C	-0.0801032	0.227509	0.282786	-0.115507	0.0816751	0.113787	18483	4620.75	4680	4482	4415	4906	16835	4208.75	4391	3901	3964	4579	17593	4398.25	4607	4302	3581	5103
	ORF-T	YGL141W	0.0494534	0.510312	0.572724	0.0472054	0.528786	0.591781	7004	1751	1289	1704	1864	2147	6936	1734	1317	1770	1813	2036	7519	1879.75	1256	2095	1656	2512
	ORF-T	YGL142C	0.217867	0.00196113	0.00350346	0.128558	0.0676617	0.0959291	7129	1782.25	1688	1777	1867	1797	8005	2001.25	1736	1882	2132	2255	8020	2005	1710	2086	1863	2361
	ORF-T	YGL143C	-0.510898	1.65274e-06	3.81856e-06	-0.609195	1.10766e-08	3.0989e-08	4852	1213	945	1097	1273	1537	3235	808.75	664	819	860	892	3249	812.25	605	872	815	957
	ORF-T	YGL144C	-0.0397503	0.558605	0.618656	-0.231698	0.00067791	0.00131557	6467	1616.75	1826	1462	1588	1591	6036	1509	1611	1458	1542	1425	5626	1406.5	1512	1448	1360	1306
	ORF-T	YGL145W	-0.0704583	0.359432	0.422693	-0.0872415	0.255569	0.315561	6303	1575.75	1401	1539	1542	1821	5762	1440.5	1392	1392	1356	1622	6112	1528	1357	1488	1350	1917
	ORF-T	YGL146C	-0.695691	0.000191801	0.000381018	-1.13512	2.10132e-09	6.0884e-09	988	247	125	181	269	413	559	139.75	84	124	165	186	451	112.75	55	129	103	164
	ORF-T	YGL147C	0.129225	0.148565	0.194377	-0.0145033	0.871166	0.895964	193859	48464.8	52523	51583	47611	42142	203311	50827.8	45016	51336	52598	54361	195967	48991.8	49344	49782	45669	51172
	ORF-T	YGL148W	-0.181918	0.0158721	0.0250672	-0.0551311	0.464443	0.531402	51251	12812.8	12623	13528	11913	13187	43542	10885.5	10018	11328	9882	12314	50721	12680.2	11458	14014	11036	14213
	ORF-T	YGL150C	-0.305683	3.00234e-06	6.81504e-06	-0.366832	2.09672e-08	5.79947e-08	18995	4748.75	4482	5200	4018	5295	14890	3722.5	3420	4175	2892	4403	15359	3839.75	3671	4370	2605	4713
	ORF-T	YGL151W	0.109515	0.116966	0.157019	0.0724022	0.299448	0.362782	10944	2736	2589	3068	2745	2542	11355	2838.75	2582	2822	2731	3220	11817	2954.25	2738	3302	2622	3155
	ORF-T	YGL152C	4.77453	5.66983e-123	2.65331e-121	4.44487	1.11552e-103	4.05359e-102	40	10	8	11	10	11	1065	266.25	321	259	246	239	907	226.75	227	279	188	213
	ORF-T	YGL153W	-1.26071	1.48221e-35	8.28078e-35	-0.933012	5.49194e-21	2.353e-20	3600	900	772	821	910	1097	1471	367.75	231	402	353	485	1947	486.75	361	454	497	635
	ORF-T	YGL154C	0.0631294	0.581247	0.639876	0.12355	0.277119	0.338739	1217	304.25	230	274	315	398	1211	302.75	275	289	288	359	1347	336.75	306	352	293	396
	ORF-T	YGL155W	-0.0300296	0.619373	0.674413	-0.215321	0.000383294	0.00076671	7770	1942.5	1854	1795	1955	2166	7336	1834	1589	1794	1825	2128	6873	1718.25	1638	1745	1490	2000
	ORF-T	YGL156W	-2.51154	7.8194e-30	3.75201e-29	-2.06134	1.49137e-21	6.50398e-21	7476	1869	607	1384	1795	3690	1076	269	162	270	303	341	1622	405.5	186	492	447	497
	ORF-T	YGL157W	-0.724233	1.47699e-08	3.78178e-08	-0.631179	7.51858e-07	1.88925e-06	14548	3637	2673	2776	3752	5347	8283	2070.75	1472	2101	2424	2286	9435	2358.75	1643	2623	2434	2735
	ORF-T	YGL158W	0.0611367	0.743338	0.787421	-0.0347506	0.853228	0.881016	1290	322.5	164	360	313	453	1353	338.25	142	342	317	552	1388	347	201	374	151	662
	ORF-T	YGL159W	-0.0268762	0.719299	0.765192	-0.279314	0.000204927	0.00042026	4057	1014.25	953	953	1053	1098	3826	956.5	893	931	996	1006	3433	858.25	795	933	743	962
	ORF-T	YGL160W	0.206115	0.00485044	0.00826809	0.137615	0.0599003	0.0858077	7618	1904.5	1666	1884	2092	1976	8549	2137.25	1580	2041	2464	2464	8673	2168.25	1564	2327	2171	2611
	ORF-T	YGL161C	-0.150831	0.0527964	0.0764255	-0.0573078	0.459044	0.526175	4878	1219.5	837	1215	1342	1484	4219	1054.75	737	1106	1089	1287	4849	1212.25	736	1300	1275	1538
	ORF-T	YGL162W	0.290666	0.000242014	0.000476366	0.317966	5.76353e-05	0.000124881	4469	1117.25	1384	1109	915	1061	5233	1308.25	1420	1247	1131	1435	5744	1436	1555	1389	1028	1772
	ORF-T	YGL163C	-0.169716	0.0947657	0.130236	-0.229359	0.0237388	0.0367454	3189	797.25	650	767	783	989	2713	678.25	600	722	598	793	2820	705	575	753	556	936
	ORF-T	YGL164C	-0.269641	0.0238496	0.0366796	-0.30787	0.00970365	0.0160718	2359	589.75	465	623	589	682	1868	467	474	460	408	526	1973	493.25	435	466	400	672
	ORF-T	YGL166W	-0.287458	0.00360827	0.00625308	-0.313521	0.00145683	0.00271579	3340	835	585	828	880	1047	2619	654.75	467	713	682	757	2769	692.25	445	750	700	874
	ORF-T	YGL167C	-0.073994	0.245843	0.302726	-0.0363662	0.568309	0.629012	61416	15354	14851	15089	14939	16537	56238	14059.5	12301	13824	14576	15537	61405	15351.2	14471	16951	14005	15978
	ORF-T	YGL168W	-0.130725	0.451295	0.515058	-0.105853	0.535874	0.598921	206	51.5	70	42	34	60	179	44.75	64	39	40	36	195	48.75	62	40	41	52
	ORF-T	YGL169W	0.0212263	0.785894	0.823899	-0.0510581	0.513544	0.577219	6747	1686.75	2053	1279	1505	1910	6530	1632.5	1980	1348	1538	1664	6600	1650	1897	1571	1376	1756
	ORF-T	YGL171W	-0.0176625	0.775519	0.815517	0.0458523	0.458058	0.525282	11653	2913.25	3618	2586	2466	2983	11047	2761.75	3307	2331	2474	2935	12341	3085.25	3838	2840	2464	3199
	ORF-T	YGL172W	-0.474017	0.000472946	0.000904798	-0.465322	0.0005905	0.00115378	3582	895.5	778	1319	742	743	2439	609.75	583	615	525	716	2645	661.25	778	714	467	686
	ORF-T	YGL173C	-0.0589726	0.357631	0.421043	0.0341796	0.593752	0.651268	66016	16504	15983	18610	13192	18231	60997	15249.2	14424	16852	12122	17599	70085	17521.2	17353	21276	12035	19421
	ORF-T	YGL174W	-0.267424	0.00734632	0.0122185	-0.369969	0.000209616	0.000429389	1700	425	347	391	446	516	1360	340	261	370	336	393	1360	340	283	353	270	454
	ORF-T	YGL175C	-0.420212	0.000104322	0.000211647	-0.650926	2.51564e-09	7.26065e-09	1473	368.25	341	363	358	411	1057	264.25	262	278	244	273	969	242.25	227	299	184	259
	ORF-T	YGL176C	-0.198827	0.00451833	0.00772883	-0.301884	1.65096e-05	3.74553e-05	5335	1333.75	1563	1194	1181	1397	4453	1113.25	1279	1014	1067	1093	4424	1106	1228	1128	937	1131
	ORF-T	YGL177W	0.0532683	0.662815	0.713809	-0.0550623	0.652145	0.705434	1108	277	264	263	306	275	1102	275.5	284	286	241	291	1093	273.25	244	278	272	299
	ORF-T	YGL178W	-0.032496	0.683082	0.73234	-0.116472	0.143303	0.189131	12985	3246.25	3413	3829	2927	2816	12183	3045.75	3244	3442	2394	3103	12270	3067.5	2849	3738	2613	3070
	ORF-T	YGL179C	1.2677	2.15376e-65	2.62887e-64	1.19984	6.57411e-59	8.02434e-58	4276	1069	920	1119	1177	1060	9995	2498.75	1949	2948	2796	2302	10175	2543.75	2005	3172	2777	2221
	ORF-T	YGL180W	0.308486	0.000303278	0.000591447	0.194436	0.0227344	0.0353373	7103	1775.75	1241	1971	1679	2212	8473	2118.25	1397	2315	2205	2556	8543	2135.75	1235	2834	1846	2628
	ORF-T	YGL181W	-0.20826	0.0151692	0.02405	-0.113743	0.18263	0.234566	5813	1453.25	989	1364	1353	2107	4788	1197	816	1317	1139	1516	5561	1390.25	834	1640	1188	1899
	ORF-T	YGL182C	3.31617	2.46694e-50	2.02891e-49	3.24933	1.73125e-48	1.59562e-47	53	13.25	9	18	14	12	508	127	123	117	138	130	524	131	90	168	135	131
	ORF-T	YGL183C	1.95781	9.60879e-32	4.84335e-31	1.87836	2.09382e-29	1.15101e-28	177	44.25	35	58	52	32	658	164.5	149	176	163	170	670	167.5	127	197	160	186
	ORF-T	YGL184C	1.50354	1.72007e-13	5.32956e-13	1.48895	2.4925e-13	8.46541e-13	1608	402	135	538	442	493	4939	1234.75	218	1348	1549	1824	5063	1265.75	286	1888	1140	1749
	ORF-T	YGL185C	-0.337062	0.000209928	0.00041553	-0.404249	8.59899e-06	2.00501e-05	2009	502.25	340	478	559	632	1541	385.25	236	406	428	471	1555	388.75	275	421	360	499
	ORF-T	YGL186C	-0.544831	3.38739e-05	7.09595e-05	-0.488118	0.000193503	0.000397731	7755	1938.75	1445	1766	2027	2517	4988	1247	1090	1367	1257	1274	5594	1398.5	1099	1324	1502	1669
	ORF-T	YGL187C	0.522504	3.73666e-07	8.96658e-07	0.282235	0.00603623	0.0103239	4592	1148	810	1263	1365	1154	6645	1661.25	790	1633	2254	1968	5833	1458.25	841	1631	1503	1858
	ORF-T	YGL188C	0.330222	0.0433827	0.0636487	0.245032	0.133665	0.177483	568	142	112	164	176	116	721	180.25	77	178	269	197	695	173.75	108	200	186	201
	ORF-T	YGL188C-A	0.233695	0.0140196	0.0223616	0.0688659	0.47043	0.536896	2103	525.75	573	578	502	450	2372	593	633	656	558	525	2251	562.75	507	649	547	548
	ORF-T	YGL189C	0.0435422	0.536656	0.597845	0.105654	0.133779	0.177597	229996	57499	48503	59218	63461	58814	230615	57653.8	40118	60124	65169	65204	252855	63213.8	54632	65546	65885	66792
	ORF-T	YGL190C	-0.0532374	0.490138	0.552331	-0.127669	0.0981979	0.134279	15986	3996.5	3866	3934	3883	4303	14877	3719.25	3235	4002	3510	4130	15288	3822	2872	4462	3138	4816
	ORF-T	YGL191W	0.262193	0.000668256	0.00125646	0.26999	0.000450789	0.000894945	7444	1861	1617	1901	1987	1939	8779	2194.75	1441	2176	2606	2556	9361	2340.25	1609	2623	2248	2881
	ORF-T	YGL193C	-0.0854116	0.505274	0.567622	-0.294086	0.0226176	0.0351861	1290	322.5	374	300	300	316	1169	292.25	301	304	265	299	1084	271	231	340	246	267
	ORF-T	YGL194C	0.0583701	0.425359	0.489422	0.0987803	0.175993	0.227216	6162	1540.5	1311	1426	1552	1873	6148	1537	1297	1544	1561	1746	6795	1698.75	1307	1873	1532	2083
	ORF-T	YGL194C-A	0.816628	4.82609e-16	1.60684e-15	0.480891	2.17752e-06	5.29943e-06	1133	283.25	278	268	293	294	1924	481	449	418	547	510	1624	406	352	437	376	459
	ORF-T	YGL195W	0.103548	0.218037	0.272294	0.0219905	0.793542	0.831298	52250	13062.5	13431	17173	9551	12095	53828	13457	13783	14957	9355	15733	55087	13771.8	15478	16681	8258	14670
	ORF-T	YGL196W	0.176055	0.0226432	0.0349472	-0.179514	0.0205749	0.0322256	9085	2271.25	1589	2284	2478	2734	10101	2525.25	1421	3044	2814	2822	8386	2096.5	1194	2582	2314	2296
	ORF-T	YGL197W	-0.0756964	0.296027	0.356492	-0.163874	0.0236748	0.0366643	15996	3999	3310	5042	3496	4148	14620	3655	2990	4443	2999	4188	14948	3737	2724	5096	2807	4321
	ORF-T	YGL198W	-0.393439	3.76235e-09	9.88075e-09	-0.307058	3.65317e-06	8.7596e-06	6642	1660.5	1229	1656	1805	1952	4871	1217.75	895	1187	1364	1425	5525	1381.25	996	1406	1355	1768
	ORF-T	YGL199C	1.69496	2.26415e-25	9.75008e-25	1.55541	1.46315e-21	6.38529e-21	256	64	50	72	84	50	796	199	149	212	223	212	788	197	105	251	183	249
	ORF-T	YGL200C	-0.203283	0.00338949	0.00588601	-0.0713197	0.303196	0.366203	30435	7608.75	6675	7265	8108	8387	25559	6389.75	5012	6404	6587	7556	29654	7413.5	6476	7658	7226	8294
	ORF-T	YGL201C	-0.229146	0.000458625	0.000878593	-0.285321	1.27533e-05	2.92472e-05	11629	2907.25	3180	2951	2423	3075	9559	2389.75	2713	2423	1878	2545	9834	2458.5	2595	2729	1843	2667
	ORF-T	YGL202W	0.124539	0.116998	0.157045	0.207288	0.00906764	0.0150893	42643	10660.8	9813	12248	9396	11186	44798	11199.5	9821	11960	9822	13195	50984	12746	10478	15100	10191	15215
	ORF-T	YGL203C	-0.0332836	0.622034	0.676672	0.0696939	0.300653	0.363859	11989	2997.25	3173	2889	2745	3182	11272	2818	3003	2971	2378	2920	12935	3233.75	3187	3474	2669	3605
	ORF-T	YGL204C	0.507712	5.53571e-07	1.31247e-06	0.136666	0.185495	0.237764	906	226.5	214	208	230	254	1243	310.75	262	328	300	353	1024	256	211	277	244	292
[truncated: 10,677 more rows]
